# Supplementary material for: Integrated metabolomic and metagenomic strategies shed light on interactions among planting environments, rhizosphere microbiota, and metabolites of tobacco in Yunnan, China
Source: Front Microbiol. 2024 May 9;15:1386150. doi: 10.3389/fmicb.2024.1386150 (PMC11112021; doi:10.3389/fmicb.2024.1386150)
Supplement: Supplementary file 2 [file Table_3.XLSX]

## Sheet: All_detected_metabolite
New_ID	Name	HMDB_ID	Sub_Class	Class	Final_Class	Final_Sup_Class	Super_Class	CXL1	CXL2	CXL3	ZYL1	ZYL2	ZYL3	JSL1	JSL2	JSL3	XYL1	XYL2	XYL3	CXR1	CXR2	CXR3	ZYR1	ZYR2	ZYR3	JSR1	JSR2	JSR3	XYR1	XYR2	XYR3
C_001	trans-3-Indoleacrylic acid	HMDB0000734	Indoles	Indoles and derivatives	Indoles	Indoles	AA and derivatives	329434	461384	375634	390642	395228	422553	428324	437193	436321	281526	319505	324105	91049.2	90439.5	50997.9	68281.8	100483	108584	68648.1	95485.8	105828	102959	9609.97	83650.5
C_002	Urocanic acid	NA	Imidazoles	Azoles	Imidazoles	Imidazoles	AA and derivatives	1.20747e+06	1.30628e+06	1.07955e+06	2.17542e+06	2.05592e+06	1.55103e+06	1.43605e+06	1.33591e+06	1.25338e+06	1.34268e+06	1.46355e+06	1.25842e+06	741447	811445	884824	1.33042e+06	1.68962e+06	1.40372e+06	1.22254e+06	966226	1.0153e+06	958169	1.0837e+06	1.17118e+06
C_003	5-Aminoimidazole-4-carboxamide	HMDB0003192	Imidazoles	Azoles	Imidazoles	Imidazoles	AA and derivatives	177873	131529	157828	243990	277245	206938	319464	219066	300327	197594	232501	233410	313883	506951	556394	1.24933e+06	1.47602e+06	1.45443e+06	1.11568e+06	1.36561e+06	1.38058e+06	1.28431e+06	1.2557e+06	1.92207e+06
C_004	Imidazole-4-acetic acid	HMDB0002024	Imidazoles	Azoles	Imidazoles	Imidazoles	AA and derivatives	7.05638e+06	5.90831e+06	7.11036e+06	9.58144e+06	1.15959e+07	8.71722e+06	1.11661e+07	1.01989e+07	8.35012e+06	9.88599e+06	9.9017e+06	8.49794e+06	2.45502e+07	3.26569e+07	2.90023e+07	4.39625e+07	4.65268e+07	4.28778e+07	4.11771e+07	3.42863e+07	4.58459e+07	5.94041e+07	4.38806e+07	5.00475e+07
C_005	Omeprazole	HMDB0001913	Sulfinylbenzimidazoles	Benzimidazoles	Imidazole and derivatives	Phenolics	AA and derivatives	6139.99	5082.32	5303.56	10911	11165.5	10780.5	14389.9	15498.4	14550.1	6734.33	10042.8	13775.8	424187	468496	458887	371681	461399	553577	266903	224711	234034	676783	266144	327027
C_006	5-Aminolevulinic acid	HMDB0001149	Amino acids, peptides, and analogues	Carboxylic acids and derivatives	Amino acids, peptides, and analogues	Aa & analog	AA and derivatives	6.6015e+06	6.34513e+06	7.97981e+06	1.24169e+07	1.01419e+07	1.31322e+07	9.70853e+06	1.19283e+07	8.88088e+06	9.60402e+06	1.33807e+07	1.21153e+07	2.78492e+07	2.96328e+07	2.54906e+07	4.11109e+07	4.18675e+07	3.92641e+07	2.85724e+07	2.54452e+07	3.19667e+07	5.31081e+07	3.54583e+07	3.80082e+07
C_007	L-Homocitrulline	HMDB0000679	Amino acids, peptides, and analogues	Carboxylic acids and derivatives	Amino acids, peptides, and analogues	Aa & analog	AA and derivatives	134519	283225	46343.3	72894	140019	87735.1	135262	138286	117599	166689	104532	140733	7.3827e+06	6.99532e+06	5.12873e+06	1.28756e+07	9.83725e+06	9.10341e+06	9.73107e+06	8.67052e+06	7.69363e+06	8.13878e+06	9.54952e+06	1.77053e+07
C_008	Bicine	HMDB0011727	Amino acids, peptides, and analogues	Carboxylic acids and derivatives	Amino acids, peptides, and analogues	Aa & analog	AA and derivatives	4.5054e+07	3.04028e+07	3.13736e+07	1.6188e+07	1.44949e+07	1.21192e+07	1.3232e+07	1.16836e+07	1.14702e+07	9.53965e+06	1.16466e+07	1.04541e+07	1.43286e+07	1.75112e+07	1.30335e+07	31686554	3.58313e+07	4.10085e+07	2.6739e+07	2.89322e+07	3.24111e+07	4.6969e+07	3.42923e+07	2.79376e+07
C_009	N-Isovalerylglycine	HMDB0000678	Amino acids, peptides, and analogues	Carboxylic acids and derivatives	Amino acids, peptides, and analogues	Aa & analog	AA and derivatives	202149	226223	127370	216471	213988	213625	232601	197522	213372	201324	249880	184802	15422.3	12351.9	8511.18	48725.2	15205.3	31876.7	17673.9	30220.1	13823.5	19736.2	15850	16671.9
C_010	N-α-Acetyl-L-lysine	HMDB0000446	Amino acids, peptides, and analogues	Carboxylic acids and derivatives	Amino acids, peptides, and analogues	Aa & analog	AA and derivatives	1.52111e+06	2.83477e+06	2.56102e+06	2.0973e+06	2.04631e+06	2.41702e+06	1.94274e+06	1.93014e+06	1.40368e+06	1.86644e+06	2.18574e+06	1.88902e+06	1.03783e+07	9.34167e+06	1.21558e+07	1.60163e+07	1.4842e+07	1.44289e+07	1.57734e+07	1.61255e+07	1.84485e+07	1.71889e+07	1.41746e+07	1.62651e+07
C_011	S-Allyl-L-cysteine	HMDB0034323	Amino acids, peptides, and analogues	Carboxylic acids and derivatives	Amino acids, peptides, and analogues	Aa & analog	AA and derivatives	9.29911e+06	6.50589e+06	6.74479e+06	5.93609e+06	5.67818e+06	4.79206e+06	5.03402e+06	4.52343e+06	4.27308e+06	5.88421e+06	5.1147e+06	5.51961e+06	7.45325e+07	6.58967e+07	1.03015e+08	2.53864e+07	2.60242e+07	2.67523e+07	2.34899e+07	2.71126e+07	2.71393e+07	4.64412e+07	2.31536e+07	1.83172e+07
C_012	N-Propionylglycine	HMDB0000783	Amino acids, peptides, and analogues	Carboxylic acids and derivatives	Amino acids, peptides, and analogues	Aa & analog	AA and derivatives	71855.3	253564	349034	761477	622202	1.01171e+06	783088	957237	1.12669e+06	776681	909588	1.36003e+06	2.23321e+06	3.27362e+06	2.32819e+06	3.60471e+06	4.08498e+06	4.43151e+06	2.80459e+06	2.06842e+06	2.5308e+06	2.85667e+06	3.23227e+06	3.27095e+06
C_013	1H-imidazole-1-acetic acid	HMDB0029736	Amino acids, peptides, and analogues	Carboxylic acids and derivatives	Amino acids, peptides, and analogues	Aa & analog	AA and derivatives	9.31998e+06	5.8192e+06	7.96348e+06	1.15753e+07	1.166e+07	1.12907e+07	1.17336e+07	1.1411e+07	1.02968e+07	1.05336e+07	1.34895e+07	1.23226e+07	2.07808e+07	3.27081e+07	2.8338e+07	6.35911e+07	6.85761e+07	6.29565e+07	5.85846e+07	5.76276e+07	5.74089e+07	8.69084e+07	6.42073e+07	6.48651e+07
C_014	N-α-Acetyl-L-glutamine	HMDB0006029	Amino acids, peptides, and analogues	Carboxylic acids and derivatives	Amino acids, peptides, and analogues	Aa & analog	AA and derivatives	1.49152e+06	3.07367e+06	3.01261e+06	2.49026e+06	2.24947e+06	2.02932e+06	1.93991e+06	1.89822e+06	1.65699e+06	1.67601e+06	2.23669e+06	1.87709e+06	1.12569e+07	9.51687e+06	1.20699e+07	1.95583e+07	1.52174e+07	1.46926e+07	1.74517e+07	1.6263e+07	1.56394e+07	1.64098e+07	1.27595e+07	1.71973e+07
C_015	L-Alanyl-L-phenylalanine	HMDB0028694	Amino acids, peptides, and analogues	Carboxylic acids and derivatives	Amino acids, peptides, and analogues	Aa & analog	AA and derivatives	1.00018e+06	580614	747960	1.21378e+06	1.26507e+06	1.29495e+06	1.38806e+06	1.25675e+06	1.31452e+06	1.11476e+06	1.16214e+06	1.16589e+06	3.57446e+06	3.17558e+06	3.76787e+06	2.42638e+06	3.14985e+06	2.94975e+06	2.60086e+06	2.28095e+06	2.76251e+06	2.96665e+06	2.15355e+06	2.45819e+06
C_016	L-Theanine	HMDB0034365	Amino acids, peptides, and analogues	Carboxylic acids and derivatives	Amino acids, peptides, and analogues	Aa & analog	AA and derivatives	396498	395474	287510	476182	471726	500446	437629	493052	399566	523378	543760	406056	805820	429741	538834	1.88146e+06	1.8194e+06	1.9047e+06	1.03045e+06	967724	914759	1.93258e+06	1.59959e+06	2.08746e+06
C_017	L-(+)-Selenomethionine	HMDB0003966	Amino acids, peptides, and analogues	Carboxylic acids and derivatives	Amino acids, peptides, and analogues	Aa & analog	AA and derivatives	15744.1	2871.45	1372.5	3.52502e+06	6.82649e+06	7.2329e+06	6.2207e+06	2.34226e+07	8.53509e+06	1.40802e+07	9.81755e+06	1.10209e+07	38203.6	44690.8	64717.2	32393	34862.1	59106	98854.7	327626	356482	253792	32590.3	31309.7
C_018	L-Alanyl-L-glutamine	HMDB0028685	Amino acids, peptides, and analogues	Carboxylic acids and derivatives	Amino acids, peptides, and analogues	Aa & analog	AA and derivatives	112525	100185	135741	59637.9	49063.9	67945.7	39788.3	46513.2	47216.7	61361.9	25989.5	42392.3	2.39836e+06	1.77572e+06	2.60138e+06	308414	219607	246102	212914	202190	328308	359947	375417	271930
C_019	Phosphoserine	HMDB0000272	Amino acids, peptides, and analogues	Carboxylic acids and derivatives	Amino acids, peptides, and analogues	Aa & analog	AA and derivatives	86615.7	96579.1	122281	173753	243603	218796	218213	179675	94366.5	201373	212253	227306	503338	532476	697870	959572	1.27589e+06	899417	830051	1.12662e+06	921255	1.37029e+06	1.06792e+06	925701
C_020	D-(-)-Penicillamine	HMDB0014997	Amino acids, peptides, and analogues	Carboxylic acids and derivatives	Amino acids, peptides, and analogues	Aa & analog	AA and derivatives	2.84928e+06	1.90106e+06	2.60304e+06	911627	723380	777479	782366	758002	780176	789662	749808	744692	2.08912e+06	2.27441e+06	1.72837e+06	5.33926e+06	6.78551e+06	6.72383e+06	4.55915e+06	4.86449e+06	5.19839e+06	6.05554e+06	4.58675e+06	4.55837e+06
C_021	3-[(Carboxycarbonyl)amino]-L-alanine	HMDB0029402	Amino acids, peptides, and analogues	Carboxylic acids and derivatives	Amino acids, peptides, and analogues	Aa & analog	AA and derivatives	650998	431924	655886	282383	298301	311182	247603	264086	418657	432507	256592	344223	36053.4	46626.4	42704.4	8723.46	33948.8	9503.29	3730.21	47797.7	79664.9	26371.6	9463	17867.1
C_022	(S)-3-(Allylsulphinyl)-L-alanine	HMDB0033592	Amino acids, peptides, and analogues	Carboxylic acids and derivatives	Amino acids, peptides, and analogues	Aa & analog	AA and derivatives	165260	239759	377117	253973	254782	260885	330826	345222	443858	285101	223624	212692	24411.3	111334	6519.09	33923.8	20212.3	99351.8	41912.2	131050	173521	151554	51046	90069.8
C_023	Glycylglycine	HMDB0011733	Amino acids, peptides, and analogues	Carboxylic acids and derivatives	Amino acids, peptides, and analogues	Aa & analog	AA and derivatives	6.74949e+06	2.71654e+06	3.21888e+06	3.62269e+06	2.87e+06	3.46235e+06	2.98927e+06	3.47693e+06	2.72867e+06	4.81102e+06	4.1081e+06	3.64791e+06	5.55443e+06	4.51434e+06	6.00063e+06	7.92562e+06	9.02467e+06	4.77047e+06	3.6501e+06	5.08928e+06	5.80714e+06	1.21085e+07	5.48163e+06	9.45769e+06
C_024	DL-β-Leucine	HMDB0003640	Amino acids, peptides, and analogues	Carboxylic acids and derivatives	Amino acids, peptides, and analogues	Aa & analog	AA and derivatives	388353	508239	428347	77986	66520.5	82158.9	136636	106899	117092	85680.5	112520	128575	184546	244864	147409	55122	95379.8	84715.1	71735.6	48367.4	65977.1	70088.1	70293.2	41123.4
C_025	L-Anserine	HMDB0000194	Dipeptides [Fig]	Peptides	Amino acids, peptides, and analogues	Aa & analog	AA and derivatives	239229	399667	411808	94059.5	102308	88580.5	61479.1	120215	87887.2	81554.9	97776.9	101039	96793.3	120163	137275	230111	205511	115618	167509	180163	248999	238470	218571	236025
C_026	Creatinine	HMDB0000562	Amino acids, peptides, and analogues	Carboxylic acids and derivatives	Amino acids, peptides, and analogues	Aa & analog	AA and derivatives	148559	393230	294905	366482	405232	399089	432357	423743	444838	406645	365941	402063	1.23531e+06	1.70891e+06	1.52302e+06	1.43461e+06	1.59926e+06	949688	1.31555e+06	1.67652e+06	1.81159e+06	4.32021e+06	1.78346e+06	1.3777e+06
C_027	2-Aminoisobutyric acid	HMDB0001906	Amino acids, peptides, and analogues	Carboxylic acids and derivatives	Amino acids, peptides, and analogues	Aa & analog	AA and derivatives	1.27304e+07	1.41107e+07	1.3083e+07	1.35088e+07	2.23431e+07	2.58891e+07	1.37316e+07	1.35569e+07	2.7717e+07	2.48327e+07	1.44588e+07	2.44627e+07	7.1411e+07	6.57781e+07	6.7255e+07	5.26264e+07	4.18117e+07	2.88901e+07	4.01148e+07	3.49735e+07	4.17742e+07	4.30845e+07	4.23892e+07	4.33301e+07
C_028	L-homocystine	HMDB0000676	Amino acids, peptides, and analogues	Carboxylic acids and derivatives	Amino acids, peptides, and analogues	Aa & analog	AA and derivatives	33455.7	44656.7	37790.3	92237	89063.1	83809.8	122652	64305.7	89799.2	103787	106358	89018.4	4.70628e+06	5.26664e+06	8.38243e+06	154849	120752	40245.9	119020	41774	110022	81085.3	106499	99051.1
C_029	N-Methyl-D-aspartic acid	HMDB0002393	Amino acids, peptides, and analogues	Carboxylic acids and derivatives	Amino acids, peptides, and analogues	Aa & analog	AA and derivatives	135494	77963.3	64660.4	64338.1	55180.8	62818.9	17255.3	53483.9	68735.1	32988.5	41141.5	46972.7	1.78657e+06	2.06651e+06	1.59954e+06	671141	515061	599431	609024	536445	1.03635e+06	645527	715774	663832
C_030	N-Acetyl-L-methionine	HMDB0011745	Amino acids, peptides, and analogues	Carboxylic acids and derivatives	Amino acids, peptides, and analogues	Aa & analog	AA and derivatives	33145.3	27653.8	44117.8	32085.8	43289.8	38789.8	43056.3	45149.3	57130.1	32004.5	45116.4	44450.8	19894.1	16394	49653.7	32879.2	11410.8	48402	344.639	18140.9	17275.3	3823.49	22136.3	2175.25
C_031	Glycyl-L-tyrosine	HMDB0028853	Amino acids, peptides, and analogues	Carboxylic acids and derivatives	Amino acids, peptides, and analogues	Aa & analog	AA and derivatives	515917	279377	494938	903979	988520	724894	1.14885e+06	849516	963716	847452	747924	823715	543922	396933	629899	34179.3	72517.8	55399.6	10633.1	17172.5	27843.6	39874.5	39412	6067.24
C_032	Dehydronuciferin	HMDB0033737	Amino acids, peptides, and analogues	Carboxylic acids and derivatives	Amino acids, peptides, and analogues	Aa & analog	AA and derivatives	5275.75	8609.79	4596.42	13508.5	15094.5	15949.6	13852.5	11020.6	11346.4	6364.49	12646.2	15459.4	742778	681326	824468	542596	568315	521525	318092	387866	378213	315485	363537	426319
C_033	N-Acetyl-L-aspartic acid	HMDB0000812	Amino acids, peptides, and analogues	Carboxylic acids and derivatives	Amino acids, peptides, and analogues	Aa & analog	AA and derivatives	709124	777156	974399	446711	519940	556003	506124	453887	405270	447561	505321	479908	384936	197665	345143	49125.5	346671	274590	301152	296462	377434	380685	178176	229303
C_034	2-Pyrrolidinecarboxylic acid	HMDB0000162	Common amino acids [Fig]	Amino acids	Amino acids	Aa & analog	AA and derivatives	6.44694e+07	4.01221e+07	4.80223e+07	1.15097e+08	1.19569e+08	1.08931e+08	6.13642e+07	6.52409e+07	6.56128e+07	7.58937e+07	8.47803e+07	6.48021e+07	2.13669e+07	2.37115e+07	3.13561e+07	2.58683e+08	2.90843e+08	2.79642e+08	2.98866e+08	3.23227e+08	3.80816e+08	2.86618e+08	3.34854e+08	228995313
C_035	D-Proline	HMDB0003411	Other amino acids [Fig]	Amino acids	Amino acids	Aa & analog	AA and derivatives	1.0562e+07	6.72009e+06	9.62386e+06	4.38361e+07	4.29948e+07	5.83402e+07	3.1772e+07	3.54752e+07	3.13454e+07	3.80669e+07	4.77177e+07	3.71198e+07	1.4217e+07	1.25982e+07	1.63262e+07	1.42251e+08	1.46827e+08	1.38287e+08	1.50608e+08	1.88498e+08	2.03156e+08	1.13595e+08	191517166	1.26511e+08
C_036	N-Formyl-L-methionine	HMDB0001015	Other amino acids [Fig]	Amino acids	Amino acids	Aa & analog	AA and derivatives	38390.6	33780.5	14714	21068.7	13219.8	18623.2	6112.89	924.52	5384.13	3830.5	14769.5	5391.27	909285	732740	457855	116711	234749	225023	126627	93074.1	151256	238770	263007	170511
C_037	L-Hydroxyproline	HMDB0000725	Other amino acids [Fig]	Amino acids	Amino acids	Aa & analog	AA and derivatives	1.02484e+07	7.34906e+06	7.10762e+06	5.23162e+06	4.88692e+06	4.65751e+06	4.98905e+06	5.26944e+06	4.52074e+06	5.03904e+06	4.71742e+06	4.19441e+06	4.42533e+06	4.58446e+06	4.67716e+06	9.09307e+06	1.11458e+07	1.17965e+07	9.06272e+06	9.36354e+06	1.15911e+07	1.48936e+07	9.53711e+06	7.96874e+06
C_038	L-Cysteine	HMDB0000574	Common amino acids [Fig]	Amino acids	Amino acids	Aa & analog	AA and derivatives	204505	202149	159144	131952	164078	123007	123220	129612	132903	138578	138589	144449	167582	177297	233497	413627	253387	342807	318074	310097	335324	323571	381972	261202
C_039	L-Serine	HMDB0000187	Common amino acids [Fig]	Amino acids	Amino acids	Aa & analog	AA and derivatives	456978	260642	128347	760204	955312	1.2482e+06	716951	1.08291e+06	840661	915493	1.04938e+06	928126	966318	1.18517e+06	1.49372e+06	339555	386434	371776	372902	263706	503559	302229	388642	313562
C_040	L-Tyrosine	HMDB0000158	Common amino acids [Fig]	Amino acids	Amino acids	Aa & analog	AA and derivatives	823385	1.04002e+06	1.41982e+06	1.35848e+06	1.10725e+06	1.37391e+06	1.30144e+06	1.45606e+06	1.39796e+06	1.24356e+06	1.90489e+06	1.90116e+06	3.69007e+06	4.14372e+06	5.72101e+06	1.41545e+06	1.68428e+06	1.53389e+06	1.42227e+06	1.20117e+06	1.30694e+06	1.74635e+06	1.77396e+06	1.92928e+06
C_041	L-Leucine	HMDB0000687	Common amino acids [Fig]	Amino acids	Amino acids	Aa & analog	AA and derivatives	1.02484e+07	7.34906e+06	7.10762e+06	5.23162e+06	4.88692e+06	4.65751e+06	4.98905e+06	5.26944e+06	4.52074e+06	5.03904e+06	4.71742e+06	4.19441e+06	4.42533e+06	4.58446e+06	4.67716e+06	9.09307e+06	1.11458e+07	1.17965e+07	9.06272e+06	9.36354e+06	1.15911e+07	1.48936e+07	9.53711e+06	7.96874e+06
C_042	L-Phenylalanine	HMDB0000159	Common amino acids [Fig]	Amino acids	Amino acids	Aa & analog	AA and derivatives	1.07962e+06	1.54825e+06	1.41715e+06	7.18144e+06	6.59246e+06	6.86094e+06	7.09812e+06	6.63091e+06	6.14871e+06	5.95057e+06	6.78689e+06	7.15023e+06	2.0946e+06	2.52915e+06	2.11188e+06	2.00172e+06	1.61416e+06	1.8874e+06	1.89994e+06	1.96806e+06	2.12658e+06	2.51801e+06	1.8332e+06	2.17879e+06
C_043	L-Isoleucine	HMDB0000172	Common amino acids [Fig]	Amino acids	Amino acids	Aa & analog	AA and derivatives	6.35031e+06	5.98896e+06	7.90541e+06	1.01118e+07	9.02338e+06	1.05371e+07	8.2634e+06	1.19044e+07	8.23497e+06	8.50609e+06	1.30807e+07	1.18752e+07	2.93135e+07	2.69118e+07	2.16915e+07	3.34285e+07	3.97015e+07	4.23091e+07	2.64583e+07	2.40307e+07	2.71224e+07	4.97345e+07	3.62368e+07	3.51141e+07
C_044	D-Cysteine	HMDB0003417	Other amino acids [Fig]	Amino acids	Amino acids	Aa & analog	AA and derivatives	169376	197201	179082	157848	180740	123679	149715	131930	119158	115920	139656	113573	219175	213683	178397	265055	327698	346770	208444	310350	351156	351301	293170	350787
C_045	Dihydrocapsaicin	HMDB0038457	Capsaicinoids and derivatives	Others	Amino acid related compounds	Aa & analog	AA and derivatives	1.00966e+06	479506	652187	1.14185e+06	1.21001e+06	1.12794e+06	1.17263e+06	1.21888e+06	1.50158e+06	334810	1.17579e+06	1.44296e+06	1.39387e+07	1.16868e+07	1.19896e+07	5.84901e+06	5.31262e+06	5.72125e+06	6.05612e+06	6.02141e+06	6.07631e+06	6.09173e+06	6.32694e+06	6186677
C_046	Glucoraphanin	HMDB0038404	Glucosinolates derived from methionine	Glucosinolates	Amino acid related compounds	Aa & analog	AA and derivatives	19342	101841	84880	18469.7	18759	29708.8	16099.9	36372.9	40109.7	26668	36969	23070.7	152082	234851	180975	53032.7	90528	129045	82354.6	106354	112769	106247	51990.8	41751.4
C_047	Agmatine	HMDB0001432	Amines	Others	Amino acid related compounds	Aa & analog	AA and derivatives	443522	628623	572575	778588	644741	732254	962936	996622	495267	813823	875303	746217	2.06251e+06	2.85956e+06	3.36854e+06	2.03047e+06	2.10427e+06	2.08406e+06	2.35211e+06	2.18913e+06	2.70047e+06	3.85674e+06	2.15487e+06	2.19023e+06
C_048	Capsaicin	HMDB0002227	Capsaicinoids and derivatives	Others	Amino acid related compounds	Aa & analog	AA and derivatives	185233	154504	215944	232719	202536	235811	240459	195201	216491	221101	174956	203390	3.99778e+06	4.01421e+06	4.63721e+06	2.26786e+06	2.07454e+06	2.02416e+06	2.50856e+06	2.24747e+06	2.28829e+06	2.33362e+06	2.0472e+06	2.52257e+06
C_049	Norisoboldine	HMDB0033357	NA	Aporphines	Alkaloids and derivatives	N compounds	Alkaloids and derivatives	764386	646854	1.04904e+06	228866	62186.5	73797.1	82470.3	29371.1	69468.5	65898.8	162301	106488	369739	240024	222760	222537	168060	139602	192130	285331	183956	76120.3	105367	133990
C_050	Harmol	HMDB0034217	NA	Harmala alkaloids	Alkaloids and derivatives	N compounds	Alkaloids and derivatives	988477	933142	1.25944e+06	381806	359942	392819	334091	381548	377348	363844	299745	380719	1.36754e+06	1.44556e+06	937284	4.94621e+06	5.2698e+06	5.19613e+06	4.91576e+06	4.74659e+06	4.68038e+06	3.79556e+06	4.76196e+06	5.26259e+06
C_051	Rotundine	NA	Isoquinoline alkaloids	Alkaloids derived from tyrosine	Alkaloids	N compounds	Alkaloids and derivatives	213800	96147	125564	45892.4	54699.5	40927.7	20731.1	31119.5	8603.55	49086.7	36033.8	27416.7	1.10098e+06	867840	499763	397363	574850	410495	456791	314198	552129	399784	613249	293553
C_052	(-)-Huperzine A	NA	Isoquinoline alkaloids	Alkaloids derived from tyrosine	Alkaloids	N compounds	Alkaloids and derivatives	1.46771e+06	1.16969e+06	1.51755e+06	2.72767e+06	2.85819e+06	3.15773e+06	2.82292e+06	2.67332e+06	2.61482e+06	2.56459e+06	2.23957e+06	2.39353e+06	1.61895e+07	1.36071e+07	1.6915e+07	6.28148e+06	7.1543e+06	6.68235e+06	6.98553e+06	6.07357e+06	6.96796e+06	5.3197e+06	4.65159e+06	5.19111e+06
C_053	Phellodendrine chloride	NA	Isoquinoline alkaloids	Alkaloids derived from tyrosine	Alkaloids	N compounds	Alkaloids and derivatives	294477	147225	196432	85986	113363	109305	168071	136008	179308	73104.4	96186.7	110048	28005.1	35950.1	24284	65095.9	61217.2	84160.3	45993.1	52869.9	20577.3	70994.5	61590.3	75736.2
C_054	Palmatine chloride	NA	Isoquinoline alkaloids	Alkaloids derived from tyrosine	Alkaloids	N compounds	Alkaloids and derivatives	27800.1	35845.8	22125.3	22788.3	31184.2	41210.8	40965.2	12535	25321.7	13481.1	33229	69318.8	116180	163302	115713	94581.1	83615.9	24659.3	131798	83632.3	116778	110507	205480	58831.8
C_055	Epigoitrin	NA	Isoquinoline alkaloids	Alkaloids derived from tyrosine	Alkaloids	N compounds	Alkaloids and derivatives	532086	578844	256608	583507	1.02188e+06	659308	805679	593301	551247	657872	743439	569464	1.54874e+06	2.59519e+06	2.08349e+06	2.60047e+06	2.22887e+06	2.54436e+06	1.99624e+06	1.80688e+06	2.27644e+06	4.61429e+06	2.61642e+06	2.07445e+06
C_056	3-Methylxanthine	HMDB0001886	Purine alkaloids	Others	Alkaloids	N compounds	Alkaloids and derivatives	264788	175831	219713	76566.1	67099	113568	102615	106897	79993.1	56176.7	66705.5	76107.5	2.22556e+06	1.89332e+06	1.40178e+06	335306	466943	484093	386819	314032	400019	290697	378005	242170
C_057	Cinchonine	NA	Quinoline alkaloids	Alkaloids derived from tryptophan and anthranilic acid	Alkaloids	N compounds	Alkaloids and derivatives	738654	299817	529772	993297	1.05931e+06	1.01363e+06	1.41428e+06	1.33682e+06	1.01728e+06	932455	1.10276e+06	1.03789e+06	6.68625e+06	5.32958e+06	6.207e+06	2.67731e+06	3.86345e+06	2.90864e+06	2.6109e+06	2.06259e+06	2.57974e+06	3.10865e+06	2.13545e+06	2.15935e+06
C_058	Hydroprotopine	NA	Isoquinoline alkaloids	Alkaloids derived from tyrosine	Alkaloids	N compounds	Alkaloids and derivatives	17559	94237.1	36356	126835	74252.4	116922	64591.8	149442	72521.9	63989	71385.4	91567	172810	252850	234943	1.68976e+07	1.42959e+07	1.20398e+07	7.0965e+06	4.89554e+06	6.1077e+06	1.32447e+07	1.20367e+07	2.24563e+07
C_059	Pulchinenoside A	NA	Isoquinoline alkaloids	Alkaloids derived from tyrosine	Alkaloids	N compounds	Alkaloids and derivatives	30063	15497.6	41637.8	76262.6	73726	59343.1	60116.8	48984	67603.6	61302.1	63871.8	66902	16670.9	22376.2	19375.5	13399.5	13102.2	11380.9	15733.8	13611	19470.4	8862.71	12591.4	15594
C_060	Senecionine	NA	Pyrrolizidine alkaloids	Alkaloids derived from ornithine	Alkaloids	N compounds	Alkaloids and derivatives	195181	98971.5	151066	269437	258744	354959	328137	353343	312017	338349	279919	315177	734274	631528	726131	1.84167e+06	1.64171e+06	1.73579e+06	1.33838e+06	1.24869e+06	1.45511e+06	1.54369e+06	1.53253e+06	2.06573e+06
C_061	Protopine	HMDB0003920	Isoquinoline alkaloids	Alkaloids derived from tyrosine	Alkaloids	N compounds	Alkaloids and derivatives	35706.3	28131	49523.6	18430.2	28810.4	9779.02	14293.7	7373.25	72587.1	32461.6	20638.3	54227.2	112937	89561.7	40763.5	426905	577524	116010	208829	174037	189979	186176	277692	811050
C_062	Ranaconitine	NA	Isoquinoline alkaloids	Alkaloids derived from tyrosine	Alkaloids	N compounds	Alkaloids and derivatives	6.83795e+07	6.20308e+07	6.97717e+07	1.6989e+06	4.03941e+06	1.06361e+06	1.43559e+06	1.13387e+06	1.23323e+06	1.82881e+06	2.04741e+06	1.64137e+06	726733	725695	4.01861e+06	15224.2	60623.4	124735	177029	182798	46862.4	195038	262533	334915
C_063	Ipecoside	NA	Isoquinoline alkaloids	Alkaloids derived from tyrosine	Alkaloids	N compounds	Alkaloids and derivatives	172070	124551	218184	124622	90877.9	140075	129671	124374	128192	130288	82770.8	122055	22076.8	16339.3	11186.9	31050.8	3810.33	3388.96	5394.62	2728.1	3479.87	22241.8	11434.5	11343.5
C_064	Vincamine	NA	Indole alkaloids	Alkaloids derived from tryptophan and anthranilic acid	Alkaloids	N compounds	Alkaloids and derivatives	85007.4	272765	254229	176937	144242	228704	254494	534195	334403	169619	277638	321957	6.76515e+06	6.04267e+06	5.46777e+06	1.37561e+07	1.3414e+07	1.48711e+07	1.53699e+07	1.6155e+07	1.55706e+07	1.46676e+07	1.26132e+07	1.1342e+07
C_065	L-Stepholidine	NA	Isoquinoline alkaloids	Alkaloids derived from tyrosine	Alkaloids	N compounds	Alkaloids and derivatives	539763	792586	581801	167954	129694	112871	117341	112411	145511	107923	155671	217189	189620	124506	139577	388816	279920	294243	334184	300064	414378	305211	335753	590695
C_066	Ammothamnine	NA	Quinolizidine alkaloids	Alkaloids derived from lysine	Alkaloids	N compounds	Alkaloids and derivatives	3.396e+06	580515	740363	70479.2	324218	140744	70064.3	352857	152166	61803.2	204475	50172.2	667743	258273	32352.2	530454	853544	415664	513194	82334.7	158663	429091	329804	553029
C_067	Oxyberberine	NA	Isoquinoline alkaloids	Alkaloids derived from tyrosine	Alkaloids	N compounds	Alkaloids and derivatives	18532.3	27984.1	38460.6	94395.5	75162.9	84826.2	63803.7	62797	78627.9	96547.8	91819.9	132283	13668.8	15085.4	16983.9	1996.58	3479.68	3062.72	8622.06	8631.61	9548	4881.45	6855.27	9153.01
C_068	Sinapoyltyramine	NA	Isoquinoline alkaloids	Alkaloids derived from tyrosine	Alkaloids	N compounds	Alkaloids and derivatives	44447.4	64127	42649.8	35007	34511.3	37738.1	32427.2	30425.7	23641	43766.1	35366.4	28139.7	1.49842e+07	1.84073e+07	1.61736e+07	1.27095e+07	1.35759e+07	1.38503e+07	1.99958e+07	1.47892e+07	2.18921e+07	1.05973e+07	1.38262e+07	9.49901e+06
C_069	Berberine	HMDB0003409	Isoquinoline alkaloids	Alkaloids derived from tyrosine	Alkaloids	N compounds	Alkaloids and derivatives	9084.67	2466.75	285.6	9049.04	25083.6	26009.4	10205	41084.7	2051.57	12438.9	10831.2	5199.15	76389.9	80442.6	82287.5	317651	370212	263078	372415	260117	267969	250018	279237	513670
C_070	Lycorine chloride	NA	Isoquinoline alkaloids	Alkaloids derived from tyrosine	Alkaloids	N compounds	Alkaloids and derivatives	383378	436747	193991	523964	653782	755463	737869	696218	512922	513779	461080	573462	1.85622e+06	2.32439e+06	3.87366e+06	3.96208e+06	4.4915e+06	3.77437e+06	3.28392e+06	3.20519e+06	4.02239e+06	4.81656e+06	3.97982e+06	3.73266e+06
C_071	Dehydroglaucine	NA	Isoquinoline alkaloids	Alkaloids derived from tyrosine	Alkaloids	N compounds	Alkaloids and derivatives	620492	249634	255232	778845	715547	746995	811446	729196	659511	671837	787322	833203	6.0618e+06	6.30215e+06	5.89511e+06	810835	920436	809065	1.06934e+06	1.22426e+06	1.07461e+06	1.07596e+06	878387	1.31046e+06
C_072	Cephalotaxine	NA	Isoquinoline alkaloids	Alkaloids derived from tyrosine	Alkaloids	N compounds	Alkaloids and derivatives	783982	679526	789122	224918	176600	208924	182835	187372	249216	198119	251408	183991	1.22085e+06	1.15827e+06	1.25427e+06	735360	645397	731811	951932	934554	1.02291e+06	678676	722994	610653
C_073	Crebanine	NA	Isoquinoline alkaloids	Alkaloids derived from tyrosine	Alkaloids	N compounds	Alkaloids and derivatives	90902.6	308370	328807	45241.3	31604.1	19279.6	26041.4	33924.2	32712	32189	62440.9	37346.8	16918	70514.1	47449	13148.5	10058.9	5914.59	4792.51	17676.8	4577.42	17787.3	14686.9	15376.7
C_074	Dihydropalmatine	NA	Isoquinoline alkaloids	Alkaloids derived from tyrosine	Alkaloids	N compounds	Alkaloids and derivatives	114018	93280.1	104811	89778.9	84364.4	33218.4	44551.7	55803.4	58002.3	64791	41786.3	59225.6	85248.8	24519.2	19534.2	72225.2	46248.1	69352.7	78156.1	49333.8	21546.2	43642.3	61985	57447.5
C_075	Harringtonine	NA	Isoquinoline alkaloids	Alkaloids derived from tyrosine	Alkaloids	N compounds	Alkaloids and derivatives	8376.91	21326	11304.3	15157.6	17461.3	22843.3	21636.8	19449.3	14801.2	10775.9	19030.2	13782.8	256546	296469	321095	998050	1.35862e+06	1.25936e+06	800254	427844	621533	1.61013e+06	955336	932366
C_076	Sparteine sulfate	NA	Isoquinoline alkaloids	Alkaloids derived from tyrosine	Alkaloids	N compounds	Alkaloids and derivatives	466834	350835	363231	106067	124492	177873	126049	112425	156975	106725	171693	153046	618536	529152	486131	4.64126e+06	4.80608e+06	4.8661e+06	3.54656e+06	2.84067e+06	3.59273e+06	5.58926e+06	5.87843e+06	6.14119e+06
C_077	Aconitine	NA	Terpenoid alkaloids	Alkaloids derived by amination reactions	Alkaloids	N compounds	Alkaloids and derivatives	40322.9	22515.4	78407.9	110952	73655.3	90035.3	69285.7	82426.3	69577.5	95847.2	74358	83816.1	37551.2	10883.7	22535.2	16985.7	10524.5	16802.8	17201.5	12750.1	6009.62	28960.8	16864.2	12895.1
C_078	Harmaline	HMDB0030310	Indole alkaloids	Alkaloids derived from tryptophan and anthranilic acid	Alkaloids	N compounds	Alkaloids and derivatives	1.94415e+06	2.3487e+06	726800	1.00653e+07	1.05399e+07	7.80155e+06	1.22031e+07	8.76132e+06	1.10163e+07	8.06956e+06	1.07838e+07	1.02887e+07	1.24547e+06	778003	2.30702e+06	180719	199464	237929	106084	124104	268156	122590	312235	293014
C_079	Aristolochic acid	NA	Isoquinoline alkaloids	Alkaloids derived from tyrosine	Alkaloids	N compounds	Alkaloids and derivatives	202092	244279	151194	65518.8	82125.1	80714.3	111490	74212	77792	57537.2	39798	77624.1	18740.9	18352.3	734.87	19217.4	20500.2	43479.5	6878.59	41284.5	37251.2	20515.7	36972.2	27539.4
C_080	Monocrotaline	HMDB0034363	Pyrrolizidine alkaloids	Alkaloids derived from ornithine	Alkaloids	N compounds	Alkaloids and derivatives	39262.6	106665	101409	132918	90191.3	202861	124018	122477	145374	172637	175884	99737.4	419676	333217	444576	534641	515861	758248	526043	367119	247094	868954	571861	494121
C_081	Emetine hydrochloride	NA	Isoquinoline alkaloids	Alkaloids derived from tyrosine	Alkaloids	N compounds	Alkaloids and derivatives	21477	6109.75	8180.14	289.557	11704.4	8845.74	13339.2	6937.17	8218.67	6507.44	22674.9	5764.55	1.63432e+06	1.47801e+06	1.91538e+06	471273	854560	975825	404592	346349	212534	525201	216106	244078
C_082	Chelerythrine	NA	Others	Others	Alkaloids	N compounds	Alkaloids and derivatives	79781.6	79073	72442.1	108197	126136	99204.2	111406	106143	145715	119969	116571	135930	11004.8	597.306	11240.7	19726.2	17537.9	11782.6	17724.6	13592	22028.3	13465.8	10559	7584.05
C_083	D-Tetrahydropalmatine	NA	Isoquinoline alkaloids	Alkaloids derived from tyrosine	Alkaloids	N compounds	Alkaloids and derivatives	34656.9	99918.6	50349.8	173558	149897	88457.4	98246.6	124800	100331	99781.6	98293.6	151413	172292	94433.7	222.765	23628.9	27682.3	64621.1	81752.5	31144.3	61626.7	103674	87543.7	19990.2
C_084	Hirsuteine	NA	Isoquinoline alkaloids	Alkaloids derived from tyrosine	Alkaloids	N compounds	Alkaloids and derivatives	14787	36788.4	7971.86	58179.3	71885.6	53879.1	95425.8	47487.6	51978.1	49248.8	45915	60120.3	377317	2.22277e+06	93057.1	352283	347134	351868	237639	243810	289363	371798	275099	219544
C_085	Galanthamine	HMDB0014812	Isoquinoline alkaloids	Alkaloids derived from tyrosine	Alkaloids	N compounds	Alkaloids and derivatives	524389	490786	477433	1.06211e+06	964873	1.09793e+06	1.43329e+06	985929	1.36076e+06	1.57441e+06	1.04494e+06	1.38687e+06	3.74962e+06	3.93512e+06	5.86906e+06	9.33542e+06	8.63275e+06	8.41582e+06	7.71899e+06	7.40695e+06	8.47415e+06	1.416e+07	7.82358e+06	9.54016e+06
C_086	Jatrorrhizine	NA	Isoquinoline alkaloids	Alkaloids derived from tyrosine	Alkaloids	N compounds	Alkaloids and derivatives	159322	118616	65062	234725	121186	281961	203464	217639	141970	178694	333471	338103	1.67409e+06	1.26087e+06	1.43522e+06	1.35672e+06	1.09967e+06	1.39932e+06	1.23976e+06	1.21331e+06	1.28886e+06	1.65488e+06	1.58794e+06	1.7134e+06
C_087	N-Methyltyramine	HMDB0003633	Tyramine derivatives	Alkaloids derived from tyrosine	Alkaloids	N compounds	Alkaloids and derivatives	468547	226834	190787	518603	320165	316597	478175	569055	374554	561007	435096	504287	5373.43	4887.88	78116.4	7.99558e+06	7.12349e+06	6.45141e+06	6.44598e+06	7.06683e+06	8.53817e+06	8.4325e+06	8.03926e+06	9.53186e+06
C_088	9-Methoxycamptothecin	NA	Isoquinoline alkaloids	Alkaloids derived from tyrosine	Alkaloids	N compounds	Alkaloids and derivatives	323680	342647	436733	885779	1.11889e+06	772077	1.00852e+06	683837	996610	1.07942e+06	729669	956835	85948.9	104770	55453.2	38450.6	57274.2	120378	62302.7	45913.6	3526.67	94603.6	114583	93073
C_089	Catharanthine hemitartrate	NA	Isoquinoline alkaloids	Alkaloids derived from tyrosine	Alkaloids	N compounds	Alkaloids and derivatives	568999	1.01661e+06	906067	2.97817e+06	2.25162e+06	2.31803e+06	2.64007e+06	2.1702e+06	3.10353e+06	2.83536e+06	2.86911e+06	2.11675e+06	385404	202252	124262	125459	154296	45803.1	94694.7	116988	118227	195527	147988	109977
C_090	Vinpocetine	NA	Isoquinoline alkaloids	Alkaloids derived from tyrosine	Alkaloids	N compounds	Alkaloids and derivatives	12146.2	29324.9	4100.67	24658	19401.3	22656.7	13479.1	6904.45	32928.4	27113.5	28684.2	27616.7	25590.5	12060.1	35486.3	849769	647572	577459	671842	650236	892820	1.19292e+06	604979	806521
C_091	Tabersonine	NA	Indole alkaloids	Alkaloids derived from tryptophan and anthranilic acid	Alkaloids	N compounds	Alkaloids and derivatives	261398	133513	133668	37533.2	92577.6	83749.4	59582	70713.5	117827	116211	70169.9	108784	44764.9	84537.1	89951.2	41256.7	63943.4	59430	3531.54	14170.1	54032.8	15148.6	45920.8	12254
C_092	Stachydrine	HMDB0004827	Pyrrolidine alkaloids	Alkaloids derived from ornithine	Alkaloids	N compounds	Alkaloids and derivatives	1.23275e+06	3.52986e+06	2.72797e+06	1.83582e+06	1.82277e+06	1.9026e+06	2.49774e+06	2.07016e+06	2.48046e+06	1.99571e+06	1.83179e+06	1.97798e+06	2.33183e+07	1.83838e+07	1.3277e+07	4.25944e+07	3.36393e+07	2.927e+07	4.18613e+07	4.13167e+07	4.31337e+07	2.62419e+07	3.14653e+07	4.65281e+07
C_093	Lycorine	NA	Isoquinoline alkaloids	Alkaloids derived from tyrosine	Alkaloids	N compounds	Alkaloids and derivatives	383378	436747	193991	523964	653782	755463	737869	696218	512922	513779	461080	573462	1.85622e+06	2.32439e+06	3.87366e+06	3.96208e+06	4.4915e+06	3.77437e+06	3.28392e+06	3.20519e+06	4.02239e+06	4.81656e+06	3.97982e+06	3.73266e+06
C_094	Chelidonine	NA	Isoquinoline alkaloids	Alkaloids derived from tyrosine	Alkaloids	N compounds	Alkaloids and derivatives	56725.5	16816.8	74488	99713.6	28253.6	5326.74	67223.7	81217.1	38357.1	11813.1	41156.3	52907.4	354037	145253	164501	1.68568e+07	1.46701e+07	1.46712e+07	7.4281e+06	5.54833e+06	6.19876e+06	1.11991e+07	1.50414e+07	2.18262e+07
C_095	Indirubin	NA	Isoquinoline alkaloids	Alkaloids derived from tyrosine	Alkaloids	N compounds	Alkaloids and derivatives	2.1347e+06	1.73387e+06	1.94824e+06	2.52737e+06	2.88149e+06	2.5194e+06	2.34177e+06	2.10802e+06	2.07416e+06	2.45146e+06	2.66282e+06	2.85842e+06	5.24105e+07	4.51484e+07	5.00963e+07	2.67625e+07	3.32192e+07	2.92981e+07	4.11558e+07	3.60888e+07	3.80429e+07	2.8032e+07	3.10205e+07	5.16634e+07
C_096	Indigo	NA	Isoquinoline alkaloids	Alkaloids derived from tyrosine	Alkaloids	N compounds	Alkaloids and derivatives	34970.6	61893.9	50181.5	63026.6	48620.7	46906.2	27375.4	28867.9	51837.7	38819.4	31797.3	18921.6	593674	560294	999549	249535	239675	238885	225820	231701	257234	306412	261661	265348
C_097	Lumazine	NA	Isoquinoline alkaloids	Alkaloids derived from tyrosine	Alkaloids	N compounds	Alkaloids and derivatives	198941	145005	198448	135159	129828	84369.8	130559	68905.4	111119	97772.8	122447	111558	2.34819e+06	2.23596e+06	2.2145e+06	374098	413498	468032	386302	232754	428237	497342	438514	309175
C_098	Gelsemine	NA	Indole alkaloids	Alkaloids derived from tryptophan and anthranilic acid	Alkaloids	N compounds	Alkaloids and derivatives	13898.1	13173.2	22399.7	17642.8	20282.3	12149.9	16685.3	41536.3	20394.3	30533.4	33749.7	26862.3	565758	434435	307578	506063	951146	1.13716e+06	754778	595138	482527	932271	2.07501e+06	654260
C_099	Aconine	NA	Terpenoid alkaloids	Alkaloids derived by amination reactions	Alkaloids	N compounds	Alkaloids and derivatives	124707	93077.1	93077.6	47676.2	52408.9	89691.8	92647	60214.1	69184.4	21824.4	30443.7	74728.2	20266.9	4773.89	25889.4	504864	1.19546e+06	2.47129e+06	322872	122910	124749	2.22886e+06	437964	137808
C_100	Uncarine E	NA	Isoquinoline alkaloids	Alkaloids derived from tyrosine	Alkaloids	N compounds	Alkaloids and derivatives	716072	2.17431e+06	1.58253e+06	7.89481e+06	6.60816e+06	5.99549e+06	8.62227e+06	6.26201e+06	5.74117e+06	5.2806e+06	3.83175e+06	3.72861e+06	1.05072e+06	1.45887e+06	596671	492179	389365	699222	473583	441086	634989	623010	482833	363919
C_101	Evodiamine	NA	Quinazoline alkaloids	Alkaloids derived from tryptophan and anthranilic acid	Alkaloids	N compounds	Alkaloids and derivatives	96827.6	56705.2	107916	73655.1	50074.7	64455.7	54312.9	52636.3	38104.4	70877.9	101358	95760	994822	769315	890570	581637	642367	609793	425356	437250	537616	504992	512476	500102
C_102	Tetrandrine	NA	Isoquinoline alkaloids	Alkaloids derived from tyrosine	Alkaloids	N compounds	Alkaloids and derivatives	138696	91908.1	209795	25876.6	10712.2	14961.4	12299.6	19240.7	14490.7	18283.2	40987.7	17351.7	18740.9	49006.5	7402.47	59067.7	62517.3	62890	69337.3	89786.9	162840	42742.1	62314.7	25305.5
C_103	Corydaline	NA	Isoquinoline alkaloids	Alkaloids derived from tyrosine	Alkaloids	N compounds	Alkaloids and derivatives	129602	94519.7	49650.8	706952	747745	952475	736637	535832	706445	523639	749605	701938	37622.7	28647.9	24893.4	42733.2	54970.9	47518.7	89912.3	72595.4	76753.7	91927.8	94596.4	25605.4
C_104	Matrine	NA	Quinolizidine alkaloids	Alkaloids derived from lysine	Alkaloids	N compounds	Alkaloids and derivatives	504101	247734	323516	296739	316236	339227	445149	408182	471032	569266	251255	426656	588793	657693	501617	1.02419e+06	1.1996e+06	885020	1.22134e+06	1.29098e+06	1.23241e+06	1.71764e+06	1.28217e+06	988469
C_105	Ellipticine	NA	Indole alkaloids	Alkaloids derived from tryptophan and anthranilic acid	Alkaloids	N compounds	Alkaloids and derivatives	61294.1	49995.5	56078.7	85858.3	66923.3	58471.8	84464.5	55258.5	69660.9	71273.5	62407.4	74550.1	11041.7	6178.24	4516.76	6041.76	2685.68	2099.51	1445.46	1793.42	1198.18	2944.96	5091.58	5311.01
C_106	Tetrahydroberberine THB	NA	Isoquinoline alkaloids	Alkaloids derived from tyrosine	Alkaloids	N compounds	Alkaloids and derivatives	91320.7	1.00438e+06	129464	828112	461308	862313	711418	1.00303e+06	466609	745728	702566	651135	25768.2	41613.1	34687.4	14385.4	20621.7	39870.8	7533.41	13062.4	5822.41	37130.6	17132.9	9153.01
C_107	L-Abrine	NA	Isoquinoline alkaloids	Alkaloids derived from tyrosine	Alkaloids	N compounds	Alkaloids and derivatives	197872	978635	407404	493099	317259	589302	448953	747529	269087	384089	385802	328086	34098.2	61862.2	72531.9	833270	766142	968564	394429	728433	678816	1.1819e+06	643536	622633
C_108	Trigonelline	HMDB0000875	Pyridine alkaloids	Alkaloids derived from nicotinic acid	Alkaloids	N compounds	Alkaloids and derivatives	1.96801e+07	2.85831e+07	37952664	2.66029e+07	2.75357e+07	3.57515e+07	2.66835e+07	2.65447e+07	2.61357e+07	2.47535e+07	2.6246e+07	2.59137e+07	354224	850350	877996	865486	974069	971007	925847	561738	980521	832300	966548	1.20405e+06
C_109	Hordenine	HMDB0004366	Tyramine derivatives	Alkaloids derived from tyrosine	Alkaloids	N compounds	Alkaloids and derivatives	47128.5	127132	100850	534702	446122	494323	483577	471499	408596	387394	545964	398398	64862.7	119860	109181	95245.9	147294	148675	128064	141378	158401	179584	120720	203698
C_110	Securinine	NA	Isoquinoline alkaloids	Alkaloids derived from tyrosine	Alkaloids	N compounds	Alkaloids and derivatives	118168	212352	220880	442939	557801	757221	702110	798777	709739	672428	660482	587345	1.1026e+06	801562	1.03269e+06	4.54881e+06	5.56204e+06	3.78622e+06	5.29881e+06	5.2109e+06	5.10193e+06	6.48971e+06	4.42964e+06	4.7702e+06
C_111	Theophylline	HMDB0001889	Purine alkaloids	Others	Alkaloids	N compounds	Alkaloids and derivatives	4.36874e+06	2.33417e+06	1.7496e+06	1.95973e+06	1.30591e+06	1.6546e+06	1.64651e+06	1.93611e+06	1.09172e+06	1.69759e+06	1.67114e+06	1.34327e+06	2.51239e+06	3.59683e+06	3.09149e+06	70719.3	205373	371159	244205	71378	438607	421454	182673	290489
C_112	Veratramine	NA	Steroid alkaloids	Alkaloids derived by amination reactions	Alkaloids	N compounds	Alkaloids and derivatives	588.286	808.106	4520.34	5552.68	4355.81	3055.5	1616.43	1283.69	1770.76	4492.04	1257.59	617.938	1.89415e+06	1.69574e+06	2.48385e+06	2.1147e+06	2.34554e+06	2.21336e+06	1.21085e+06	1.76388e+06	1.5089e+06	2.17899e+06	2.02505e+06	3.13139e+06
C_113	Thiocolchicoside	NA	Isoquinoline alkaloids	Alkaloids derived from tyrosine	Alkaloids	N compounds	Alkaloids and derivatives	91113.6	112935	89989.6	138025	159268	141928	105294	119038	65078.7	137882	111428	141388	119911	294447	237086	534806	403400	400690	404521	399200	667990	538386	382167	346174
C_114	Coptisine chloride	NA	Isoquinoline alkaloids	Alkaloids derived from tyrosine	Alkaloids	N compounds	Alkaloids and derivatives	5755.6	16144.5	9388.64	28122.6	40210.7	27203.1	22955.3	25319.6	12093	16035.1	35805.9	36343.1	14832.8	6346.95	5500	14123.1	12949.3	26421.5	8289.59	15391.7	13582.5	8643.08	16036.9	12888.5
C_115	Tetrahydropalmatine HCl	NA	Isoquinoline alkaloids	Alkaloids derived from tyrosine	Alkaloids	N compounds	Alkaloids and derivatives	227153	100692	109371	49594	46425.7	46304.6	18171.3	17475.9	11113.5	51761.2	37170.4	23087.2	1.10203e+06	884850	512133	417082	585822	426288	392676	369307	545273	425364	606486	295574
C_116	Sinomenine HCl	NA	Isoquinoline alkaloids	Alkaloids derived from tyrosine	Alkaloids	N compounds	Alkaloids and derivatives	3.54601e+06	2.49082e+06	3.11043e+06	883475	739301	638397	897575	909870	913223	808145	727740	813550	224436	165037	299279	1.12566e+07	1.16452e+07	1.24736e+07	9.45664e+06	8.95565e+06	9.24034e+06	1.60314e+07	1.33742e+07	1.12625e+07
C_117	Trigonelline HCl	NA	Isoquinoline alkaloids	Alkaloids derived from tyrosine	Alkaloids	N compounds	Alkaloids and derivatives	2.45134e+07	4.29182e+07	5.66875e+07	2.7906e+07	2.83466e+07	3.07828e+07	2.13768e+07	2.24886e+07	2.3567e+07	1.79543e+07	2.58432e+07	2.20887e+07	421408	353074	733795	551197	434387	282913	382079	343020	521335	552885	420645	580877
C_118	Quinidine HCl	NA	Isoquinoline alkaloids	Alkaloids derived from tyrosine	Alkaloids	N compounds	Alkaloids and derivatives	9.33515e+06	1.04196e+07	5.50312e+06	4.68789e+06	4.50879e+06	5.92102e+06	5.2129e+06	5.04066e+06	5.03735e+06	4.64782e+06	5.78769e+06	5.2407e+06	5.12194e+06	5.36648e+06	4.12946e+06	1.97971e+07	2.17743e+07	2.16073e+07	1.93201e+07	1.54641e+07	1.47185e+07	2.31527e+07	2.17153e+07	1.98052e+07
C_119	Imperialine	NA	Steroid alkaloids	Alkaloids derived by amination reactions	Alkaloids	N compounds	Alkaloids and derivatives	21006.2	17784.9	13882.8	7639.19	3439.08	10096.6	13889.4	11185.1	5384.13	12571.9	15444	1779.32	16595	17454.1	29988.8	1.53275e+06	1.5236e+06	2.18173e+06	1.35976e+06	576664	1.10065e+06	2.47235e+06	1.09498e+06	1.39591e+06
C_120	Corynoxeine	NA	Isoquinoline alkaloids	Alkaloids derived from tyrosine	Alkaloids	N compounds	Alkaloids and derivatives	119705	126920	195816	148549	137715	199210	222078	150895	215596	171372	155791	195350	177802	164980	166201	2577.7	61059.8	57756.6	46424.9	23747	62143.9	38884.6	43252.2	84341.6
C_121	Sophocarpine	NA	Isoquinoline alkaloids	Alkaloids derived from tyrosine	Alkaloids	N compounds	Alkaloids and derivatives	24082.7	74691.7	33327.9	83346.7	67265.4	62633.9	94965.6	74527	44783.5	64188.5	79914.5	88042.8	383068	421682	260610	557553	473588	621121	441503	518293	554879	524638	497258	559042
C_122	Jatrorrhizine hydrochloride	NA	Isoquinoline alkaloids	Alkaloids derived from tyrosine	Alkaloids	N compounds	Alkaloids and derivatives	4.2485e+06	7.7593e+06	4.27232e+06	1.03601e+07	1.85178e+07	8.81508e+06	1.95894e+07	1.23266e+07	7.05055e+06	7.97601e+06	1.63885e+07	1.07127e+07	5.17892e+07	7.41012e+07	8.06433e+07	5.65477e+07	6.34786e+07	5.15819e+07	5.42892e+07	5.30324e+07	5.23816e+07	9.98741e+07	5.9753e+07	5.17642e+07
C_123	Dehydroevodiamine	NA	Isoquinoline alkaloids	Alkaloids derived from tyrosine	Alkaloids	N compounds	Alkaloids and derivatives	673247	3.40347e+06	682033	597424	833564	1.20266e+06	520730	796701	261590	544933	367754	597695	2.19104e+06	9.14731e+06	3.18017e+06	43823.1	814325	456784	414575	93154.3	268584	167225	304783	119206
C_124	Sophoridine	NA	Isoquinoline alkaloids	Alkaloids derived from tyrosine	Alkaloids	N compounds	Alkaloids and derivatives	1.06197e+07	3.47194e+06	4.18282e+06	6.44065e+06	5.88506e+06	6.55436e+06	4.76632e+06	5.12205e+06	6.19977e+06	4.89915e+06	5.88916e+06	5.41867e+06	5.47279e+06	5.39097e+06	5.81994e+06	1.55329e+07	1.49917e+07	1.65286e+07	9.55615e+06	1.04057e+07	1.07394e+07	1.33246e+07	1.37704e+07	1.3795e+07
C_125	Daurisoline	NA	Isoquinoline alkaloids	Alkaloids derived from tyrosine	Alkaloids	N compounds	Alkaloids and derivatives	174326	118098	483173	64997	464903	250008	214016	112224	175796	252666	213294	200536	18951.2	5184.25	52065.7	37661.5	13147.2	36677.1	64003.6	51956.4	53960.2	21301.4	19763.7	38018
C_126	Dihydroartemisinin	NA	Isoquinoline alkaloids	Alkaloids derived from tyrosine	Alkaloids	N compounds	Alkaloids and derivatives	69416.5	4321.21	5125.21	44460.9	33328.7	26699.6	31480.4	50767.6	19769.9	32957.7	41209.4	20534.7	67945	16998.2	47234	389431	336819	263183	361419	318583	420245	480996	272245	429776
C_127	Laetanine	NA	Isoquinoline alkaloids	Alkaloids derived from tyrosine	Alkaloids	N compounds	Alkaloids and derivatives	346887	743904	750976	163443	85959.9	106772	80074.4	88188.6	95251.9	59219.4	90305.5	142899	419594	305098	277294	208174	126881	80509.5	174116	250760	214315	48953.7	169471	100574
C_128	Rhynchophylline	NA	Isoquinoline alkaloids	Alkaloids derived from tyrosine	Alkaloids	N compounds	Alkaloids and derivatives	17814.8	4328.39	2318.48	13976.2	6391.42	10211.9	5326.56	2527.29	8759.65	1640.57	16422.9	3461.39	5.10268e+07	86269.7	52109.2	17155.2	371.136	51447	26097.3	22246.8	34361.1	69157	51468	27000.5
C_129	Tomatidin	HMDB0034731	Steroid alkaloids	Alkaloids derived by amination reactions	Alkaloids	N compounds	Alkaloids and derivatives	234814	226882	191204	319861	314905	319156	295834	302082	246828	330276	309392	447029	1.32134e+06	1.55558e+06	1.51715e+06	1.15335e+06	1.02163e+06	692418	776144	1.30405e+06	1.4116e+06	2.34186e+06	1.81597e+06	1.8083e+06
C_130	7-Ethylcamptothecin	NA	Isoquinoline alkaloids	Alkaloids derived from tyrosine	Alkaloids	N compounds	Alkaloids and derivatives	1.80223e+08	1.84686e+08	171508413	1.00589e+08	9.8291e+07	1.0874e+08	9.25376e+07	1.0512e+08	1.01155e+08	8.92595e+07	9.83633e+07	1.10686e+08	1.39895e+06	1.7112e+06	1.54416e+06	1.11846e+08	1.08481e+08	1.03777e+08	1.04601e+08	9.8291e+07	1.29407e+08	9.37454e+07	1.15744e+08	1.11598e+08
C_131	Rutaecarpine	HMDB0042010	Quinazoline alkaloids	Alkaloids derived from tryptophan and anthranilic acid	Alkaloids	N compounds	Alkaloids and derivatives	181816	288697	154892	216568	221379	244137	250304	210846	243356	234269	250423	245968	11202.1	12388.4	16279.8	24069.8	17560.4	10877.1	5264.87	14279.8	24497.2	4964.97	16192.3	22641.3
C_132	2-Picolinic acid	HMDB0002243	Piperidine alkaloids	Alkaloids derived from lysine	Alkaloids	N compounds	Alkaloids and derivatives	4.01136e+06	6.56672e+06	7.04582e+06	1.72323e+07	1.47643e+07	1.86282e+07	1.93519e+07	1.92297e+07	2.23717e+07	2.01523e+07	1.81962e+07	2.0595e+07	1.66019e+07	2.21983e+07	2.67329e+07	1.62034e+07	1.45523e+07	1.14511e+07	1.40487e+07	1.46841e+07	1.24032e+07	1.65735e+07	1.35587e+07	1.50722e+07
C_133	Hupehenine	NA	Isoquinoline alkaloids	Alkaloids derived from tyrosine	Alkaloids	N compounds	Alkaloids and derivatives	1.56257e+07	7.55531e+06	6.97061e+06	388225	955520	233095	555862	409762	120033	335235	255808	762528	507212	1.98176e+06	935753	887525	411073	1.24077e+06	790450	353299	749048	184004	1.43888e+06	797448
C_134	DL-Homocysteine thiolactone	NA	Pheniramines	Pyridines and derivatives	Amines and derivatives	Aa & analog	Amines and derivatives	3.36895e+06	3.14027e+06	3.18294e+06	1.32764e+06	1.45387e+06	1.4784e+06	1.53579e+06	1.4143e+06	1.45274e+06	1.12974e+06	1.13206e+06	1.23659e+06	2.59023e+06	2.75932e+06	3.86272e+06	3.52954e+06	3.41826e+06	2.41944e+06	3.39327e+06	2.37869e+06	3.32171e+06	3.56609e+06	3.08703e+06	2.17729e+06
C_135	D-Histidine methyl ester	NA	Pheniramines	Pyridines and derivatives	Amines and derivatives	Aa & analog	Amines and derivatives	1.20429e+06	1.18289e+06	2.30791e+06	1.3637e+06	967945	1.0249e+06	1.61552e+06	1.40655e+06	1.86688e+06	2.19859e+06	929918	949594	117830	195157	214423	403054	461952	494977	545306	804002	648934	482196	407100	444036
C_136	Isoguanosine	NA	Pheniramines	Pyridines and derivatives	Amines and derivatives	Aa & analog	Amines and derivatives	965496	736571	876863	181038	153346	131081	207925	161669	201902	197209	161824	140480	1.91606e+06	1.48699e+06	2.73903e+06	5.27904e+06	5.47201e+06	5.659e+06	3.85649e+06	5.79032e+06	5.67626e+06	1.01415e+07	3.92988e+06	6.16546e+06
C_137	Adenosine 5-monophosphate	NA	Pheniramines	Pyridines and derivatives	Amines and derivatives	Aa & analog	Amines and derivatives	2.0347e+06	477350	594197	1.1305e+06	1.01665e+06	1.29001e+06	2.19846e+06	1.23901e+06	1.53153e+06	1.82287e+06	881593	1.2871e+06	250620	455574	711288	1.38033e+06	1.25464e+06	669523	974013	1.07153e+06	1.0343e+06	2.32682e+06	1.63936e+06	1.0644e+06
C_138	Oseltamivir	NA	Pheniramines	Pyridines and derivatives	Amines and derivatives	Aa & analog	Amines and derivatives	7124.37	6588.87	7365.12	3617.91	3367.55	2088.5	3993.42	2233.58	3188.85	1922.31	4586.97	2307.07	474852	434007	754432	198587	159478	181384	165398	152673	193457	163312	172908	230709
C_139	Dexchlorpheniramine	HMDB0240218	Pheniramines	Pyridines and derivatives	Amines and derivatives	Aa & analog	Amines and derivatives	679163	840897	1.44117e+06	1.08829e+06	1.24887e+06	1.74499e+06	1.41055e+06	1.30175e+06	1.13705e+06	1.46625e+06	1.13828e+06	1.30584e+06	1.95031e+06	1.67626e+06	1.59365e+06	3.06858e+06	3.41812e+06	3.41529e+06	2.11132e+06	2.21908e+06	1.77763e+06	2.87504e+06	2.55496e+06	2.27303e+06
C_140	N-(2-Acetamido)-2-Iminodiacetic acid	NA	Pheniramines	Pyridines and derivatives	Amines and derivatives	Aa & analog	Amines and derivatives	172057	413669	217877	345024	305736	364070	288725	250976	250398	277798	262433	204901	1.96855e+06	1.28192e+06	1.33409e+06	365601	614993	533385	372243	314808	374583	391113	333762	378051
C_141	Cytidine 5-triphosphate	NA	Pheniramines	Pyridines and derivatives	Amines and derivatives	Aa & analog	Amines and derivatives	40749.5	37031.2	47292.4	51154	29489.9	65559.2	40460.4	45727.8	46720.3	52608	60500.3	60816.7	100818	84537.1	80400.4	44169	10382.8	53040.5	27887.4	55079	16601.3	94631.5	50924.2	24510.2
C_142	Verapamil	HMDB0001850	Phenylbutylamines	Benzene and substituted derivatives	Amines and derivatives	Aa & analog	Amines and derivatives	12407.3	2912.58	19200.7	20693.3	44907.1	53052.5	26280	31944.2	58357.4	30203.5	44259.3	28815.7	692551	905653	1.72706e+06	411959	374445	325558	260067	259873	221235	647457	342665	374233
C_143	4-Hydroxyisoleucine	NA	Pheniramines	Pyridines and derivatives	Amines and derivatives	Aa & analog	Amines and derivatives	553100	299416	531187	349428	384591	407456	489354	385441	294727	343743	355922	312346	323867	515423	365317	1.82649e+07	1.96024e+07	1.95872e+07	1.72002e+07	1.91152e+07	1.91389e+07	2.87224e+07	1.91226e+07	1.95207e+07
C_144	5-Hydroxytryptophan	NA	Pheniramines	Pyridines and derivatives	Amines and derivatives	Aa & analog	Amines and derivatives	1.05051e+06	2.43792e+06	2.80627e+06	801210	793177	819094	1.09775e+06	843167	1.01267e+06	906218	944974	852684	5.51551e+06	6.04717e+06	6.39749e+06	2.16982e+06	2.07647e+06	1.58199e+06	2.61066e+06	2.97375e+06	2.57608e+06	2.57201e+06	1.78689e+06	2.27263e+06
C_145	Suberosin	NA	Tryptamines and derivatives	Indoles and derivatives	Amines and derivatives	Aa & analog	Amines and derivatives	8.45023e+06	1.00042e+07	7.7414e+06	9.39635e+06	9.82895e+06	9.95089e+06	9.79944e+06	9.28563e+06	9.97934e+06	1.02684e+07	9.47618e+06	1.09805e+07	9.25239e+06	8.05902e+06	8.70282e+06	2.89816e+06	2.80064e+06	2.67797e+06	3.77251e+06	3.3336e+06	3.53491e+06	3.00539e+06	2.67391e+06	3.86108e+06
C_146	5-Methoxytryptamine	HMDB0004095	Tryptamines and derivatives	Indoles and derivatives	Amines and derivatives	Aa & analog	Amines and derivatives	2.89655e+06	3.20106e+06	2.95029e+06	1.59981e+06	1.23227e+06	1.26551e+06	1.21909e+06	1.35421e+06	1.65037e+06	1.89328e+06	1.8549e+06	1.72283e+06	889066	217812	167069	1.30283e+06	879613	907582	977376	736694	638628	670244	833281	573843
C_147	3-Nitro-L-tyrosine	NA	Pheniramines	Pyridines and derivatives	Amines and derivatives	Aa & analog	Amines and derivatives	1.04638e+06	889318	1.19522e+06	462959	548075	504254	321450	500773	426311	447369	394566	450581	149795	364006	518867	216723	61262.2	34915	158729	65320.5	172772	239142	157820	176702
C_148	S-Methyl-L-cysteine sulfoxide	NA	Pheniramines	Pyridines and derivatives	Amines and derivatives	Aa & analog	Amines and derivatives	158191	24650.5	54478.6	18383	18493.1	19639.6	17577.2	16337.8	17297.9	15346.1	19956.8	23150.7	219682	121080	307708	673751	497179	774130	615007	448540	858667	1.23039e+06	424304	612976
C_149	L(+)-Leucinol	NA	Pheniramines	Pyridines and derivatives	Amines and derivatives	Aa & analog	Amines and derivatives	1.35533e+06	2.18077e+06	2.18683e+06	917284	905820	808459	1.1981e+06	1.23065e+06	1.38008e+06	677786	865149	923128	1.40769e+06	543594	433407	5.37505e+06	2.83101e+06	3.34736e+06	6.39722e+06	5.91361e+06	6.16844e+06	1.75859e+06	2.68164e+06	3.23895e+06
C_150	N-Acetyl-DL-serine	NA	Pheniramines	Pyridines and derivatives	Amines and derivatives	Aa & analog	Amines and derivatives	547942	429544	575725	228999	147799	247851	237778	130794	285605	203268	191017	235972	595031	1.68216e+06	1.22885e+06	2.06944e+07	2.04396e+07	1.85758e+07	1.77686e+07	1.94026e+07	2.08217e+07	2.95342e+07	2.08208e+07	2.12828e+07
C_151	Spermidine	HMDB0001257	Amines	Organonitrogen compounds	Amines	Aa & analog	Amines and derivatives	1.72861e+06	1.97183e+06	2.00847e+06	4.36225e+06	5.25901e+06	5.25045e+06	6.85288e+06	7.30289e+06	7.43805e+06	7.35847e+06	4.41338e+06	6.10369e+06	773612	482630	761991	1.73716e+06	2.39209e+06	2.79674e+06	1.70466e+06	2.63837e+06	2.32643e+06	3.29748e+06	2.15703e+06	2.11431e+06
C_152	Benzhexol	HMDB0014520	Amines	Organonitrogen compounds	Amines	Aa & analog	Amines and derivatives	1.29572e+06	1.30912e+06	1.04926e+06	1.61099e+06	1.19349e+06	1.43944e+06	1.77764e+06	1.91944e+06	1.67543e+06	2.04816e+06	1.81252e+06	1.44026e+06	5.46943e+06	5.21295e+06	5.26276e+06	4.76767e+06	6.3713e+06	6.89522e+06	5.48728e+06	5.73856e+06	6.13728e+06	7.54508e+06	5.54677e+06	5.49797e+06
C_153	Serotonin	HMDB0000259	Biogenic amines [Fig]	Amines	Amines	Aa & analog	Amines and derivatives	1.08239e+06	517163	490502	77639.2	122581	72358.8	89930.1	66510.6	111304	60859.9	74000.5	84710.8	479092	511948	636876	450911	410846	287733	302946	392189	508602	501271	336796	376860
C_154	Tyramine	HMDB0000306	Biogenic amines [Fig]	Amines	Amines	Aa & analog	Amines and derivatives	2.11911e+06	2.08891e+06	2.88924e+06	1.31363e+06	1.21613e+06	1.56909e+06	1.33062e+06	1.2725e+06	1.22653e+06	1.12002e+06	1.32477e+06	1.30225e+06	8.26087e+06	7.42661e+06	1.21076e+07	2.14875e+06	3.18486e+06	3.12704e+06	2.5808e+06	3.22919e+06	2.49011e+06	3.93181e+06	2.25746e+06	2.96788e+06
C_155	2-Amino-1-phenylethanol	HMDB0001065	Amines	Organonitrogen compounds	Amines	Aa & analog	Amines and derivatives	546400	311446	581144	695738	746690	809647	395232	729177	733875	777326	858051	679424	897712	1.13726e+06	1.11958e+06	14014.5	165934	223130	210532	208231	308251	76964.8	194738	166723
C_156	Doxorubicin hydrochloride	NA	Cycloalkane derivatives	Others [Fig]	Antibiotics	Antibiotics	Antibiotics	50784.8	39765	223793	18492.2	11134.4	21353.2	10961.3	11631	8724.96	14443.5	11847.6	19562.3	555562	741232	773772	559916	394028	610526	301038	511128	346873	1.44738e+06	471086	556330
C_157	Citalopram	NA	Cycloalkane derivatives	Others [Fig]	Antibiotics	Antibiotics	Antibiotics	221566	286600	664440	2.41622e+06	1.81832e+06	2.03824e+06	1.61446e+06	1.36181e+06	1.38858e+06	2.27852e+06	2.10151e+06	2.06379e+06	15812.5	76633	51617.6	65656.6	36589.5	92491.8	56196.5	36701.8	16931.3	132047	24880.5	100359
C_158	Actidione	NA	Cycloalkane derivatives	Others [Fig]	Antibiotics	Antibiotics	Antibiotics	143196	3.51899e+06	86072.9	7.08156e+06	5.02126e+06	7.16455e+06	7.63865e+06	9.7527e+06	6.88518e+06	3.17706e+06	7.04196e+06	7.23719e+06	9879.83	32505.3	19109.2	24234.9	4206.21	7075.32	31806.1	23768.1	26451.2	19566	9017.88	21157.1
C_159	Cordycepin	NA	Cycloalkane derivatives	Others [Fig]	Antibiotics	Antibiotics	Antibiotics	34744	36325	52600.3	41042.7	60001.6	130973	59736.5	56841.6	55448.6	157186	97761.3	142734	2.18751e+06	1.67742e+06	2.25082e+06	299374	234223	119228	352665	227055	300322	584181	221239	430183
C_160	Dipropyl adipate	HMDB0041614	Fatty acid esters	Fatty Acyls	Fatty acyls[FA]	Lipids	FA and derivatives	1.50885e+07	1.96404e+07	1.50743e+07	1.7703e+07	1.86007e+07	1.97717e+07	1.85238e+07	1.91497e+07	1.87734e+07	1.98717e+07	1.88264e+07	2.00595e+07	183124	282626	429950	3.13876e+06	2.96758e+06	3.31468e+06	3.30514e+06	2.76854e+06	3.67664e+06	1.9835e+06	2.6444e+06	2.65482e+06
C_161	Dibutyl sebacate	HMDB0041220	Fatty acid esters	Fatty Acyls	Fatty acyls[FA]	Lipids	FA and derivatives	39932	36962.7	24870.3	52300.6	41181.9	43154.3	38915.2	39016.4	44890.1	53430.8	44510.7	48925.3	115157	81771.7	89116.4	205714	187093	218771	468026	406277	397052	213268	198614	182908
C_162	cis,cis-Muconic acid	HMDB0006331	Fatty acids and conjugates	Fatty Acyls	Fatty acyls[FA]	Lipids	FA and derivatives	134630	97553.7	154708	180837	178104	193620	219214	196518	190038	123387	179122	228069	471462	493140	614592	336446	483375	336104	207982	356709	375929	769599	360566	352067
C_163	2-Methylheptanoic Acid	HMDB0031587	Fatty acids and conjugates	Fatty Acyls	Fatty acyls[FA]	Lipids	FA and derivatives	462207	607776	517843	620050	464459	546960	521933	518732	603497	629055	504494	631572	109866	39244.4	306689	193316	129934	109847	223829	211478	123993	97093.9	142818	183254
C_164	Azelaic acid	HMDB0000784	FA0117 Dicarboxylic acids	FA01 Fatty Acids and Conjugates	Fatty acyls[FA]	Lipids	FA and derivatives	1.57439e+06	2.54756e+06	4.5154e+06	2.77281e+06	4.54228e+06	3.40731e+06	3.06907e+06	2.4211e+06	2.94511e+06	2.59541e+06	4.44599e+06	3.65777e+06	5.3678e+07	6.81288e+07	8.69675e+07	7.97506e+07	7.19171e+07	6.74026e+07	7.47348e+07	7.38236e+07	9.48599e+07	6.52152e+07	7.75601e+07	7.69686e+07
C_165	10-Hydroxydecanoic acid	NA	FA0105 Hydroxy fatty acids	FA01 Fatty Acids and Conjugates	Fatty acyls[FA]	Lipids	FA and derivatives	99873.6	55511.3	120899	59399.4	45295.9	37249.5	22507.2	33241	33328.9	30529.3	35695.8	31943.8	3786.76	17987.6	6475.56	17571.3	25352	13362.8	28005	17786.5	13538	2849.06	9691.85	19690.3
C_166	Tridecanoic acid methyl ester	NA	Fatty acids and conjugates	Fatty Acyls	Fatty acyls[FA]	Lipids	FA and derivatives	119009	111544	114593	94980.8	92106.4	94674.3	91684.7	110144	102685	105103	100875	84501.5	280799	280278	298736	278301	313572	275795	251913	266563	310574	396988	265951	271746
C_167	Parishin C	NA	Fatty acids and conjugates	Fatty Acyls	Fatty acyls[FA]	Lipids	FA and derivatives	152932	126635	165609	96529.3	245749	145916	189056	247008	181044	196617	151860	221310	18268.4	22157.3	24161.1	25566.7	36873	12883.4	32302.8	31781.5	24083	30813.8	22369.4	21928.5
C_168	Sibiricose A6	NA	Fatty acids and conjugates	Fatty Acyls	Fatty acyls[FA]	Lipids	FA and derivatives	61885	191339	84341.2	87462.4	92548.1	127606	93487.4	115871	68317.1	73205.8	103774	77811.6	172984	128469	238126	356611	299930	263320	359323	394851	398500	187128	243544	324491
C_169	O-Acetyl-L-carnitine	HMDB0000201	Fatty acid esters	Fatty Acyls	Fatty acyls[FA]	Lipids	FA and derivatives	259045	442627	695639	342953	315715	322216	321745	386232	311306	213530	270293	244518	986539	672275	208780	1.08785e+06	916275	916631	1.31541e+06	929992	987223	884656	718648	844830
C_170	L-Norleucine	HMDB0001645	FA0110 Amino fatty acids	FA01 Fatty Acids and Conjugates	Fatty acyls[FA]	Lipids	FA and derivatives	7.11157e+06	5.64426e+06	7.15473e+06	1.04739e+07	9.61417e+06	1.08196e+07	9.04356e+06	1.06802e+07	8.09072e+06	9.30888e+06	1.24826e+07	1.18562e+07	2.43932e+07	2.66743e+07	2.4587e+07	3.69989e+07	3.8232e+07	3.7903e+07	2.41473e+07	2.56059e+07	2.74229e+07	3.88649e+07	3.17173e+07	3.48698e+07
C_171	Hexadecanedioic acid	HMDB0000672	Fatty acids and conjugates	Fatty Acyls	Fatty acyls[FA]	Lipids	FA and derivatives	1.04254e+06	2.09973e+06	928645	1.07155e+06	1.3273e+06	1.5376e+06	1.18866e+06	1.24184e+06	1.38244e+06	1.0851e+06	1.13827e+06	1.27651e+06	8919.59	8405.6	21365	100720	81231.6	114506	97899.8	89027.4	107890	87850.7	79999.8	86940.6
C_172	Batyl alcohol	NA	Null	FA10 Fatty ethers	Fatty acyls[FA]	Lipids	FA and derivatives	22395.1	21797.3	17647.4	18609.8	18174.3	18655.3	20453.8	19712.7	19531.2	20234.6	18185.5	18545.2	56827.4	52713.4	62809.6	55621.7	58423.6	53906	50145	50990	53314.3	75566.6	51182.5	52403.8
C_173	4-Methyl-n-octanoic Acid	HMDB0031557	Fatty acids and conjugates	Fatty Acyls	Fatty acyls[FA]	Lipids	FA and derivatives	113778	124609	121033	112122	110609	103306	160395	164272	125828	155847	131472	157420	11141.4	33168.7	15017.5	32022.2	52735.1	33434.6	48470.5	41995.5	48439.7	26541.7	23312.1	31305.4
C_174	Maltitol	HMDB0002928	Fatty acyl glycosides	Fatty Acyls	Fatty acyls[FA]	Lipids	FA and derivatives	2.12089e+06	1.35672e+06	2.00733e+06	1.55666e+06	1.35309e+06	1.62268e+06	1.76269e+06	1.60124e+06	1.92987e+06	1.51309e+06	1.50739e+06	1.77038e+06	3.23472e+06	2.84942e+06	3.98424e+06	3.49648e+06	2.72737e+06	3.53604e+06	3.02416e+06	2.47871e+06	1.23599e+06	2.2001e+06	2.38136e+06	2.07674e+06
C_175	2,2-Dimethylsuccinic acid	HMDB0002074	Fatty acids and conjugates	Fatty Acyls	Fatty acyls[FA]	Lipids	FA and derivatives	427404	588141	234917	508191	575293	973372	525531	622549	672295	364781	901931	500860	1.50015e+06	1.52396e+06	2.05383e+06	2.42566e+06	2.8e+06	2.70543e+06	4.43849e+06	2.27616e+06	3.81617e+06	2.76804e+06	3.66686e+06	3.68783e+06
C_176	6-Aminocaproic acid	HMDB0001901	FA0110 Amino fatty acids	FA01 Fatty Acids and Conjugates	Fatty acyls[FA]	Lipids	FA and derivatives	4.84943e+06	3.52221e+06	3.49317e+06	1.83134e+06	1.61782e+06	1.4177e+06	1.54343e+06	1.35654e+06	1.22841e+06	1.13621e+06	1.25179e+06	1.17209e+06	1.41325e+06	1.5754e+06	1.02782e+06	3.5256e+06	4.31248e+06	5.15341e+06	3.50477e+06	3.38337e+06	3.54996e+06	5.44924e+06	4.16215e+06	2.59392e+06
C_177	Traumatic acid	HMDB0000933	Fatty acids and conjugates	Fatty Acyls	Fatty acyls[FA]	Lipids	FA and derivatives	426168	725675	568668	312556	331104	480098	234126	263217	348341	360428	302435	400993	21684.5	69123.4	44207.4	69107.1	61615.4	56533.7	75690.9	1422.07	24586.1	79928.4	19782.6	35682
C_178	Diisopropyl adipate	HMDB0041613	Fatty acid esters	Fatty Acyls	Fatty acyls[FA]	Lipids	FA and derivatives	1.40562e+06	1.8806e+06	1.48907e+06	1.73323e+06	1.80017e+06	1.85251e+06	1.73236e+06	1.80862e+06	1.70979e+06	1.85088e+06	1.85992e+06	1.90075e+06	12721.5	69014	41270.5	308826	393225	298049	356008	352035	460806	321310	358342	357913
C_179	(-)-Cotinine	HMDB0001046	Pyrrolidinylpyridines	Pyridines and derivatives	Pyridine and derivatives	Nu & analog	NT and derivatives	1.3971e+06	426336	388638	94165.6	67236.6	82587.9	80350	46517.3	85444.1	88907.6	41365.5	56817.4	981857	1.09447e+06	1.35463e+06	172927	214031	285884	251745	239037	199188	338460	355686	314201
C_180	Isonicotinic acid	HMDB0060665	Pyridinecarboxylic acids and derivatives	Pyridines and derivatives	Pyridine and derivatives	Nu & analog	NT and derivatives	5.18513e+06	9.06711e+06	9.19178e+06	2.64761e+07	1.99982e+07	2.52011e+07	2.76935e+07	2.44895e+07	3.03681e+07	2.53765e+07	2.43888e+07	2.64137e+07	2.41298e+07	2.93866e+07	3.41873e+07	2.30269e+07	1.85411e+07	1.78665e+07	1.78372e+07	1.91238e+07	1.65196e+07	1.83087e+07	1.89113e+07	2.01414e+07
C_181	Milrinone	HMDB0014380	Bipyridines and oligopyridines	Pyridines and derivatives	Pyridine and derivatives	Nu & analog	NT and derivatives	422553	441246	375784	835725	1.04089e+06	647883	805819	832357	980367	500001	828441	750633	2.27413e+06	2.86199e+06	3.27148e+06	3.00567e+06	2.66064e+06	2.06721e+06	2.18112e+06	2.36325e+06	2.00918e+06	3.7235e+06	2.94672e+06	2.09115e+06
C_182	Loratadine	HMDB0005000	NA	Benzocycloheptapyridines	Pyridine and derivatives	Nu & analog	NT and derivatives	4749.15	2298.34	1366.89	5466.74	6455.96	502.715	581.158	11590	5415.52	7960.19	7660.31	20976.2	679047	805018	1.20319e+06	191970	243052	157987	273498	239885	200232	370254	234448	287948
C_183	Inosine	HMDB0000195	NA	Purine nucleosides	Purines and derivatives	Nu & analog	NT and derivatives	231526	175017	330355	388067	305511	450921	479553	385863	419627	459118	423646	408360	1.72101e+06	1.62643e+06	2.00132e+06	1.35691e+06	1.59215e+06	1.50578e+06	1.32406e+06	1.47907e+06	1.48992e+06	1.13712e+06	1.22132e+06	1.6264e+06
C_184	Acyclovir	HMDB0014925	Purines and purine derivatives	Imidazopyrimidines	Purines and derivatives	Nu & analog	NT and derivatives	26451.5	51863.7	16200.6	55258.9	56773.2	109269	85195.8	81261.2	33822	51818.5	52895.4	91926.9	284915	507168	555577	455569	608173	419701	278637	589038	533005	728967	652722	827074
C_185	5-Iodo-2'-deoxyuridine	HMDB0014394	Pyrimidine 2'-deoxyribonucleosides	Pyrimidine nucleosides	Nucleic acids and analogues	Nu & analog	NT and derivatives	67362.7	35471.2	77755.6	12622	15435	13838.4	17026.1	22140.2	34965.1	28502.3	16096.6	19048.6	152043	248543	276869	39086	35606.6	30147.8	47906.9	6641.97	25030.7	50503.5	34983.9	43909.2
C_186	Guanosine	HMDB0000133	Ribonucleosides	Nucleosides [Fig]	Nucleic acids	Nu & analog	NT and derivatives	865262	650215	803082	172617	127409	115388	200174	151089	188305	177567	156521	135124	1.8459e+06	1.37915e+06	2.54687e+06	5.05695e+06	5.18378e+06	5.54395e+06	3.63064e+06	5.45281e+06	5.56742e+06	9.62326e+06	3.68332e+06	5.80663e+06
C_187	Thymidine	HMDB0000273	Deoxyribonucleosides	Nucleosides [Fig]	Nucleic acids	Nu & analog	NT and derivatives	481762	293063	225798	430364	479811	696934	639581	468650	668187	621067	511199	646951	1.51433e+06	1.19853e+06	1.90785e+06	1.6813e+06	1.61375e+06	1.05946e+06	1.91081e+06	2.32998e+06	1.65171e+06	2.59331e+06	1.53014e+06	2.80185e+06
C_188	Adenosine	HMDB0000050	Ribonucleosides	Nucleosides [Fig]	Nucleic acids	Nu & analog	NT and derivatives	68111.3	95364.4	120382	463816	412642	525157	603579	586469	600391	608257	478142	460545	6.44742e+07	7.2582e+07	7.99224e+07	359661	306106	395170	281682	224413	231207	406583	241173	349579
C_189	Uridine	HMDB0000296	Ribonucleosides	Nucleosides [Fig]	Nucleic acids	Nu & analog	NT and derivatives	163349	209042	250299	386793	405546	486082	419829	549193	438407	385366	487752	471331	717387	566969	567087	279216	360153	358755	263694	331884	320415	426997	282384	254270
C_190	Cytidine	HMDB0000089	Ribonucleosides	Nucleosides [Fig]	Nucleic acids	Nu & analog	NT and derivatives	521738	608255	410308	882743	1.01176e+06	845376	1.08598e+06	1.16744e+06	887758	829382	846519	879854	2.79932e+06	2.91137e+06	3.06471e+06	5.01489e+06	4.9834e+06	4.89345e+06	4.79318e+06	4.41752e+06	4.71739e+06	6.4108e+06	4.772e+06	4.88104e+06
C_191	Deoxyadenosine monophosphate	HMDB0000905	Deoxyribonucleotides	Nucleotides [Fig]	Nucleic acids	Nu & analog	NT and derivatives	391277	695821	303231	393356	297790	395740	303943	299778	308190	350325	639002	516419	1.08816e+07	6.01079e+06	5.89881e+06	2.4354e+06	1.89291e+06	2.17997e+06	1.66056e+06	1.48231e+06	2.14357e+06	3.22783e+06	2.35693e+06	3.78391e+06
C_192	Uracil	HMDB0000300	Pyrimidines	Bases [Fig]	Nucleic acids	Nu & analog	NT and derivatives	355128	728788	623415	2.99188e+06	4.61445e+06	3.99478e+06	5.11236e+06	5.03786e+06	4.57602e+06	5.40377e+06	4.76385e+06	4.99938e+06	7.32138e+06	9.36773e+06	1.62424e+07	8.77369e+06	7.256e+06	6.79294e+06	5.84377e+06	6.61664e+06	8.55715e+06	1.05879e+07	1.02666e+07	8.74294e+06
C_193	Cytosine	HMDB0000630	Pyrimidines	Bases [Fig]	Nucleic acids	Nu & analog	NT and derivatives	677249	709731	552611	1.03241e+06	1.09849e+06	1.14469e+06	1.29199e+06	1.07479e+06	928363	1.09618e+06	1.12595e+06	1.27726e+06	3.09436e+06	3.89082e+06	4.50508e+06	4.84094e+06	5.09026e+06	4.01666e+06	4.08872e+06	3.73929e+06	3.74329e+06	5.57513e+06	4958253	4.16426e+06
C_194	Adenine	HMDB0000034	Purines	Bases [Fig]	Nucleic acids	Nu & analog	NT and derivatives	5.72117e+06	6.90954e+06	8.84194e+06	1.51671e+07	1.37266e+07	1.53295e+07	1.65245e+07	1.54114e+07	1.83346e+07	1.73228e+07	1.52832e+07	1.70757e+07	2.03187e+07	2.13472e+07	2.94435e+07	2.27286e+07	2.20832e+07	2.34962e+07	1.73012e+07	1.46476e+07	1.78846e+07	2.69021e+07	2.14728e+07	2.36666e+07
C_195	Guanine	HMDB0000132	Purines	Bases [Fig]	Nucleic acids	Nu & analog	NT and derivatives	3.20728e+06	2.88943e+06	3.54483e+06	3.09752e+06	3.05778e+06	3.39399e+06	3.67588e+06	3.35713e+06	4.08939e+06	3.4772e+06	2.80686e+06	3.12653e+06	2.97236e+07	2.67085e+07	4.16097e+07	2.95086e+07	2.70618e+07	2.53111e+07	2.33065e+07	2.04209e+07	2.79984e+07	35304903	2.63491e+07	3.12308e+07
C_196	Taurine	HMDB0000251	Organosulfonic acids and derivatives	Organic sulfonic acids and derivatives	Organic acids	OA	Organic acids	17666.1	39055.4	18069.5	17255.7	22894	21487.3	17883.7	12748.6	20621.4	27627.1	18068.4	24029	59413.4	36055	57872.9	183620	141108	92520.6	145067	89369.2	107443	86508.1	120848	180240
C_197	Maleic acid	HMDB0000176	Dicarboxylic acids and derivatives	Carboxylic acids and derivatives	Organic acids	OA	Organic acids	2.4263e+06	1.21987e+06	1.29709e+06	2.70301e+06	2.6156e+06	2.18426e+06	1.95182e+06	2.01253e+06	2.0337e+06	2.70936e+06	2.48783e+06	1.81061e+06	8.19204e+06	6.45825e+06	1.22951e+07	1.18887e+07	7.23989e+06	8.49323e+06	9.81618e+06	9.91413e+06	8.73735e+06	1.55027e+07	7.28007e+06	9.77837e+06
C_198	Fumaric acid	HMDB0000134	Dicarboxylic acids and derivatives	Carboxylic acids and derivatives	Organic acids	OA	Organic acids	2.44851e+06	1.4479e+06	1.19842e+06	2.86308e+06	2.6642e+06	2.35798e+06	2.31554e+06	2.5562e+06	2.00327e+06	2.68952e+06	2.68987e+06	2.22606e+06	9.89402e+06	8.62228e+06	1.08089e+07	1.22581e+07	9.39368e+06	9.82299e+06	9.00467e+06	8.37489e+06	1.0341e+07	1.6449e+07	8.333e+06	1.21853e+07
C_199	DL-Tartaric acid	NA	Organosulfonic acids and derivatives	Organic sulfonic acids and derivatives	Organic acids	OA	Organic acids	318366	424542	438009	289339	379653	393876	285040	399159	202736	322999	360811	350208	182478	211077	238385	198044	249518	338856	236587	190014	279557	292705	241603	192813
C_200	Phospho(enol)pyruvic Acid	HMDB0000263	Phosphate esters	Organic phosphoric acids and derivatives	Organic acids	OA	Organic acids	157069	64783	91910.3	217102	237923	283526	245741	187957	178882	207504	188653	222298	587217	599208	649377	1.2804e+06	1.39965e+06	1.17257e+06	1.07123e+06	1.09924e+06	1.08613e+06	1.8791e+06	1.39748e+06	1.55579e+06
C_201	Agomelatine	HMDB0015636	Carboxylic acid derivatives	Carboxylic acids and derivatives	Organic acids	OA	Organic acids	194076	200248	165471	284683	248283	290549	265610	214844	210369	247746	218145	243101	347977	188398	205490	133602	177815	156602	259333	211687	203899	191651	191779	259270
C_202	2,4-Dihydroxypyrimidine-5-carboxylic acid	NA	Organosulfonic acids and derivatives	Organic sulfonic acids and derivatives	Organic acids	OA	Organic acids	298709	162652	193749	284892	194292	243494	327754	352638	274867	382964	217507	284389	1.02806e+06	853902	1.12918e+06	3.39981e+06	2.98301e+06	2.03337e+06	2.36063e+06	2.47258e+06	2.41951e+06	4.08825e+06	2.40827e+06	3.45962e+06
C_203	Lithospermic acid	NA	Organosulfonic acids and derivatives	Organic sulfonic acids and derivatives	Organic acids	OA	Organic acids	406677	200100	331351	418424	256462	208769	301995	219857	271783	245474	270301	200778	63050.6	12634.6	25449	5110.17	19746.7	8420.25	12855	13404.2	17095.1	7913.02	9845.13	13136.3
C_204	Dehydrotrametenolic acid	NA	Organosulfonic acids and derivatives	Organic sulfonic acids and derivatives	Organic acids	OA	Organic acids	136477	136988	129861	169558	187849	212437	244931	148645	205117	204153	228456	144042	528265	669968	702290	513457	487228	620531	697286	610260	643708	966530	785120	700696
C_205	3-hydroxybutyric acid	NA	Organosulfonic acids and derivatives	Organic sulfonic acids and derivatives	Organic acids	OA	Organic acids	606024	764535	769201	128421	99659.5	139016	138291	157339	147111	125164	204857	203404	324625	136081	141730	137016	91018.4	44096.4	94704.8	129820	94288.8	136928	183673	203211
C_206	Acesulfame	HMDB0033585	NA	Organic sulfuric acids and derivatives	Organic acids	OA	Organic acids	1.34845e+07	7.88836e+06	7.93984e+06	6.61563e+06	6.41943e+06	5.73308e+06	7.24125e+06	5.9051e+06	6.56755e+06	6.27384e+06	5.21431e+06	5.59677e+06	9.11641e+06	8.94033e+06	7.06466e+06	1.74574e+07	1.91098e+07	1.9221e+07	1.57523e+07	1.55895e+07	1.73766e+07	2.51929e+07	1.73297e+07	1.57695e+07
C_207	Phosphonoacetic acid	HMDB0004110	Organic phosphonic acids	Organic phosphonic acids and derivatives	Organic acids	OA	Organic acids	311832	186472	203940	732665	641667	727804	715453	985163	806936	1.05529e+06	827950	682607	27021.1	20401.9	28726.5	1.14824e+06	1.65001e+06	2.56555e+06	1.73793e+06	3.28586e+06	5.54736e+06	2.81952e+06	2.07631e+06	1.25846e+06
C_208	Liquidambaric acid	NA	Organosulfonic acids and derivatives	Organic sulfonic acids and derivatives	Organic acids	OA	Organic acids	135516	137939	120324	170378	178265	205334	244455	146414	201850	201982	227829	141473	510792	658744	671692	504674	491193	601109	661044	614324	630301	934851	750877	700651
C_209	Corosolic acid	NA	Organosulfonic acids and derivatives	Organic sulfonic acids and derivatives	Organic acids	OA	Organic acids	2748.58	253.92	4390.01	7525.38	4623.28	3239.02	9289.94	3724.26	1081.12	3531.3	4576.05	468.159	4.15092e+06	4.07783e+06	6.53141e+06	886223	851980	851206	1.80124e+06	705720	992872	669501	974338	1.02803e+06
C_210	Aristolochic acid B	NA	Organosulfonic acids and derivatives	Organic sulfonic acids and derivatives	Organic acids	OA	Organic acids	15940.2	31042.9	1149.88	14043.5	35806.7	22602.6	20471	42940.3	36984.4	22250.8	25443	15745.7	2.72533e+06	5.24565e+06	3.58457e+06	2.84204e+06	2.94064e+06	2.89726e+06	2.58155e+06	1.84182e+06	2.12072e+06	1.97006e+06	2.57657e+06	2.92766e+06
C_211	2-Methylmalonic acid	HMDB0000202	Dicarboxylic acids and derivatives	Carboxylic acids and derivatives	Organic acids	OA	Organic acids	2.29602e+06	6.89478e+06	7.62276e+06	4.26859e+06	3.88842e+06	3.9001e+06	5.30543e+06	5.07207e+06	4.2328e+06	4.81655e+06	4.01759e+06	4.56872e+06	5.33202e+06	4.75332e+06	5.80074e+06	4.02554e+06	4.58198e+06	3.82934e+06	2.18332e+06	3.78993e+06	3.02306e+06	3.70585e+06	3.6594e+06	2.89814e+06
C_212	Sinapic acid	NA	Organosulfonic acids and derivatives	Organic sulfonic acids and derivatives	Organic acids	OA	Organic acids	1.35936e+07	2.35372e+07	1.83477e+07	2.04983e+07	1.95065e+07	1.98631e+07	1.5858e+07	1.89929e+07	1.3375e+07	2.22855e+07	2.13069e+07	1.28736e+07	847587	759076	107053	2.82899e+06	337541	535562	1.6763e+06	2.63796e+06	1.26338e+06	949210	1.41463e+06	2.31318e+06
C_213	Morellic acid	NA	Organosulfonic acids and derivatives	Organic sulfonic acids and derivatives	Organic acids	OA	Organic acids	85841.7	51368.3	144948	66734.3	63615.6	60373.6	80835.9	54271.8	76912.4	71787.9	52816.6	62973.2	416.175	4324.77	2107.31	115.318	260.92	734.608	1350.17	793.324	1277.75	575.38	503.909	625.847
C_214	Aleuritic acid	NA	Organosulfonic acids and derivatives	Organic sulfonic acids and derivatives	Organic acids	OA	Organic acids	7214.62	4253.98	127557	49160.4	14063.5	106405	102553	84859.5	68858.9	28795.6	59039.7	42708.3	744096	1.32191e+06	739197	92758.6	46041.1	17220	43199.5	27546.9	30420.2	8704.95	59623	71676.9
C_215	Guanidinoethyl sulfonate	HMDB0003584	Organosulfonic acids and derivatives	Organic sulfonic acids and derivatives	Organic acids	OA	Organic acids	527504	793668	771389	323304	239950	198622	266880	215288	282699	361011	299808	337978	3.01355e+06	3.58077e+06	5.09323e+06	3.38505e+06	3.62403e+06	2.9154e+06	3.18525e+06	3.14354e+06	3.32699e+06	3.15627e+06	2.34728e+06	3.95386e+06
C_216	Maleamic Acid	NA	Organosulfonic acids and derivatives	Organic sulfonic acids and derivatives	Organic acids	OA	Organic acids	1.53154e+07	8.20101e+06	1.17291e+07	4.45083e+07	4.18313e+07	5.723e+07	3.02231e+07	3.49472e+07	2.84629e+07	3.70691e+07	4.57118e+07	3.26213e+07	1.38804e+07	1.33314e+07	1.99184e+07	1.23429e+08	1.46954e+08	1.40229e+08	150826628	1.78673e+08	2.23489e+08	1.31967e+08	1.89185e+08	1.25199e+08
C_217	N-Acetyl-L-carnosine	HMDB0012881	Hybrid peptides	Peptidomimetics	Organic acids	OA	Organic acids	273952	194354	400660	529990	506452	516278	515303	381910	548045	442483	478646	444398	2.25934e+06	2.20724e+06	2.50499e+06	1.80675e+06	1.8599e+06	1.81411e+06	1.90709e+06	1.7293e+06	2.15725e+06	1.74074e+06	1.67449e+06	1.99106e+06
C_218	2-Hydroxyisobutyric acid	HMDB0000729	Alpha hydroxy acids and derivatives	Hydroxy acids and derivatives	Organic acids	OA	Organic acids	95356.9	42689.3	59418.6	49400.4	69883.4	67971.6	82556.2	61785.8	77920.9	69833.2	52419.2	98159.6	269320	303546	431871	454369	614680	487877	444832	438501	455000	527181	538948	501718
C_219	Ethylenediaminetetraacetic acid	NA	Tetracarboxylic acids and derivatives	Carboxylic acids and derivatives	Organic acids	OA	Organic acids	638008	6.17611e+06	615533	2.60619e+06	1.65899e+06	2.64124e+06	2.09089e+06	3.09052e+06	1.3508e+06	1.13331e+06	1.54873e+06	1.31601e+06	68595.2	46653.7	108051	131931	222637	75262.9	194983	177242	69646.6	82452.6	132182	97145.3
C_220	Dehydrotumulosic acid	NA	Organosulfonic acids and derivatives	Organic sulfonic acids and derivatives	Organic acids	OA	Organic acids	308518	279551	487156	604486	573473	700518	721103	602313	714052	610473	474340	481998	72867.5	149071	139290	15459.4	15484.3	23689.4	32566.4	19157.9	25529.2	26693.3	32166.2	27193.9
C_221	Cichoric acid	HMDB0002375	Tetracarboxylic acids and derivatives	Carboxylic acids and derivatives	Organic acids	OA	Organic acids	915367	721720	1.16974e+06	73039.6	66968.4	51717.7	50407.1	59398.4	40456.6	44694.4	49203.8	38960.7	70188.4	16227.6	15450.2	10114.1	15560.7	39224.9	26991.3	4426.58	31166.7	25678.7	24294.7	29662.5
C_222	p-Hydroxy-cinnamic acid	NA	Organosulfonic acids and derivatives	Organic sulfonic acids and derivatives	Organic acids	OA	Organic acids	3.93237e+07	4.3968e+07	4.71028e+07	1.24173e+08	1.10365e+08	1.19667e+08	1.46303e+08	1.50929e+08	1.23703e+08	1.08044e+08	9.74735e+07	125050892	988714	1.1625e+06	1.2536e+06	2.55875e+06	2.87814e+06	3.24949e+06	2.11324e+06	2.02134e+06	1.3934e+06	1.96411e+06	1.98818e+06	2.40696e+06
C_223	Citric acid	HMDB0000094	Tricarboxylic acids	Carboxylic acids [Fig]	Organic acids	OA	Organic acids	8.83119e+07	6.50073e+07	6.61872e+07	8.52327e+07	9.72281e+07	8.65967e+07	1.32547e+08	8.54136e+07	1.08856e+08	1.07807e+08	9.71721e+07	1.0221e+08	409594899	3.15488e+08	4.01643e+08	6.93411e+08	6.95032e+08	683745556	5.0658e+08	6.13304e+08	5.59993e+08	1058373816	5.93819e+08	7.06469e+08
C_224	Triethyl citrate	HMDB0034263	Tricarboxylic acids and derivatives	Carboxylic acids and derivatives	Organic acids	OA	Organic acids	117831	89228.5	84861.3	42369.8	49854.6	35983.7	81362.9	18134.5	39696.7	62497.2	42847.9	17695.1	1.52057e+07	1.31136e+07	2.29562e+07	5.54459e+06	5.11529e+06	4.91809e+06	4.94938e+06	4.56616e+06	6.03724e+06	5.05068e+06	5.80864e+06	7.40183e+06
C_225	trans-Jasmonic Acid	NA	Organosulfonic acids and derivatives	Organic sulfonic acids and derivatives	Organic acids	OA	Organic acids	8619.76	1691.28	12749.7	5949.08	4378.36	7629.34	8371.42	3728.35	116.454	375.653	5892.19	2819.93	220874	720436	270396	108878	130806	118563	187210	128569	193277	174353	181987	245549
C_226	Dihydroartemisinic acid	NA	Organosulfonic acids and derivatives	Organic sulfonic acids and derivatives	Organic acids	OA	Organic acids	2.43474e+06	2.22156e+06	1.81659e+06	3.00712e+06	2.90288e+06	1.91636e+06	4.11521e+06	1.96541e+06	3.0752e+06	2.48405e+06	3.11065e+06	1.75577e+06	6.47126e+06	1.12022e+07	1.24129e+07	4.76159e+06	5.08591e+06	6.47709e+06	6.1623e+06	8.27731e+06	6.55155e+06	1.73645e+07	1.64975e+07	7.96295e+06
C_227	Ureidosuccinic acid	NA	Organosulfonic acids and derivatives	Organic sulfonic acids and derivatives	Organic acids	OA	Organic acids	168056	218347	269737	310104	260202	270083	269432	275261	289071	240231	294081	178518	65313.5	58832.4	57368.5	90135.7	51369.8	74643.7	48454.2	20265.6	42355.2	32134.7	39542.2	64883.8
C_228	Lactobionic acid	NA	Organosulfonic acids and derivatives	Organic sulfonic acids and derivatives	Organic acids	OA	Organic acids	126709	161610	145106	72717.5	43705.8	80253.2	67851.2	76905.4	44325.2	61541.4	40876.8	63479	700137	751088	528292	399787	279524	330378	335377	252598	288069	211526	265115	197609
C_229	Salvianolic acid A	NA	Organosulfonic acids and derivatives	Organic sulfonic acids and derivatives	Organic acids	OA	Organic acids	120947	243671	168182	367297	355255	424955	362551	295724	468580	463240	338185	232385	2850.37	10473.4	939.712	21017.3	33067.1	28225.8	19299.8	25871.6	10933.4	20283.7	18199.5	17395.5
C_230	Ellagic acid	HMDB0002899	Hydrolyzable tannins	Tannins	Tannins	Phenolics	Phenols and derivatives	648270	680358	488588	112813	132932	243694	129749	110968	207193	261416	141327	248958	45668.7	37450.2	37662.7	165384	37183.4	36373.1	154070	29135.6	74015.7	271035	167812	108671
C_231	Quercetagetin-7-O-glucoside	HMDB0030624	Hydrolyzable tannins	Tannins	Tannins	Phenolics	Phenols and derivatives	55908.6	32052.7	75167.1	29950.6	32916.6	43928.3	38787.3	36084.1	43183.8	39471.8	69330	28322.4	2.53334e+06	3.01416e+06	5.39128e+06	39463.6	69530.7	51813.2	7845.61	22829.1	32357.9	53742.4	55486.7	26294.3
C_232	Isoxanthopterin	HMDB0000704	Pterins and derivatives	Pteridines and derivatives	Pteridines and derivatives	N compounds	Phenols and derivatives	151151	153385	244807	118537	81675.7	93789.6	86666.3	70879.6	69308.2	86820.7	119702	109077	1.21447e+06	1.02974e+06	1.54037e+06	1.56819e+06	1.35741e+06	1.39112e+06	1.61495e+06	1.52144e+06	1.32377e+06	1.86466e+06	1.28348e+06	2.21532e+06
C_233	All trans-Retinal	HMDB0001358	PR0109 Retinoids	PR01 Isoprenoids	Prenol lipids[PR]	Terpenoids	Phenols and derivatives	147135	334473	77933.3	1.371e+06	1.32938e+06	1.3634e+06	1.63779e+06	1.32213e+06	1.29143e+06	1.11235e+06	1.34323e+06	1.32995e+06	69336.6	119676	42251.2	70712.5	76465.3	92192.2	97101.1	79834.5	134702	65451	93437.4	98670.8
C_234	Oxipurinol	HMDB0000786	PR0107 C40 isoprenoids (tetraterpenes)	PR01 Isoprenoids	Prenol lipids[PR]	N compounds	Phenols and derivatives	332938	361543	282641	360035	363116	325984	321818	255263	225539	276356	278787	271474	1.54479e+06	1.26546e+06	1.82054e+06	453891	516235	512656	452073	443858	411856	506972	466074	543079
C_235	Menadione	HMDB0001892	PR0203 Vitamin K	PR02 Quinones and hydroquinones	Prenol lipids[PR]	Phenolics	Phenols and derivatives	849806	664901	771594	1.97821e+06	1.64386e+06	1.38901e+06	1.60994e+06	1.38683e+06	1.81812e+06	1.69798e+06	1.63966e+06	1.50012e+06	295066	354362	63926	70104.3	183917	106589	20749.3	115448	192055	109956	60553.1	101242
C_236	Piceatannol	HMDB0004215	Stilbenes	Stilbenoids	Polyketides[PK]	Phenolics	Phenols and derivatives	858324	703056	819002	629596	587456	673379	638170	1.09795e+06	729541	498383	614843	809638	560400	71093.1	123788	360672	71998.2	336342	482556	472287	298464	688365	123834	405016
C_237	Hexylcinnamaldehyde	HMDB0031736	NA	Cinnamaldehydes	Polyketides[PK]	Phenolics	Phenols and derivatives	783262	1.39181e+06	918021	1.17209e+06	1.41807e+06	1.50492e+06	1.20178e+06	1.43646e+06	1.32318e+06	1.38674e+06	1.36888e+06	1.51637e+06	151015	186888	230898	148889	105101	181761	219166	160308	161621	282128	222428	256510
C_238	Methyl cinnamate	HMDB0033833	Cinnamic acid esters	Cinnamic acids and derivatives	Polyketides[PK]	Phenolics	Phenols and derivatives	748268	168721	488383	736328	590636	711109	761081	700097	407302	681961	751078	718133	4.22747e+06	4.01618e+06	4.49744e+06	928565	960397	1.16429e+06	1.14047e+06	1.12668e+06	1.3224e+06	1.38046e+06	1.11342e+06	1.2282e+06
C_239	alpha-Amylcinnamaldehyde	HMDB0031313	NA	Cinnamaldehydes	Polyketides[PK]	Phenolics	Phenols and derivatives	472324	970023	461196	625492	729099	763702	605175	753846	754342	657905	668053	730156	30677.8	76797.2	122636	80767.8	113964	176190	197158	238982	283129	215446	169979	46106.2
C_240	Demethoxyyangonin	HMDB0034270	NA	Kavalactones	Polyketides[PK]	Phenolics	Phenols and derivatives	2.68941e+06	2.30593e+06	2.17032e+06	1.55309e+06	1.55932e+06	1.56722e+06	1.54356e+06	1.43199e+06	1.26001e+06	1.35165e+06	1.34848e+06	1.57683e+06	46108.8	22465.1	30017	120428	142555	120513	171695	112825	228534	117941	146468	159361
C_241	Rhaponticin	NA	Stilbenes	Stilbenoids	Polyketides[PK]	Phenolics	Phenols and derivatives	92109.7	97669.2	98130.5	116565	85095.3	95238.9	124052	88166.5	93142.5	108878	91534.2	81949.7	31484.1	6061.97	1572.16	24035.9	33553	2077.32	33934.8	15813.7	16669.2	606.315	38845.1	20809.4
C_242	Dihydromethysticin	HMDB0030791	alpha-Pyrones	Pyrones	Polyketides[PK]	Phenolics	Phenols and derivatives	115326	139998	103566	158765	121446	124233	196645	170330	57297.8	124253	146884	184832	3.23068e+07	2.52262e+07	4.24631e+07	1.0278e+07	9.83862e+06	9.78238e+06	8.98535e+06	9.41047e+06	9.95419e+06	1.03296e+07	1.05081e+07	1.31188e+07
C_243	Rosmarinic acid	HMDB0003572	Hydroxycinnamic acids and derivatives	Cinnamic acids and derivatives	Polyketides[PK]	Phenolics	Phenols and derivatives	154685	147218	153738	103619	64918.8	82497.8	50750.4	89609.7	91660.8	97264.2	83183.8	93085.1	8241.14	42568.3	3241.62	382146	322961	707492	350030	476897	484779	289481	297663	284321
C_244	Ethyl 4-methoxycinnamate	HMDB0030762	Cinnamic acid esters	Cinnamic acids and derivatives	Polyketides[PK]	Phenolics	Phenols and derivatives	56109.9	113239	76018.3	200368	203172	217225	227973	234181	271168	210862	224961	202084	464421	559407	581528	1.07557e+06	1.44518e+06	993802	844494	1.26445e+06	761128	1.48977e+06	919227	851984
C_245	Bisdemethoxycurcumin	HMDB0002114	Linear diarylheptanoids	Diarylheptanoids	Polyketides[PK]	Phenolics	Phenols and derivatives	1.55925e+06	1.04492e+06	1.46395e+06	1.35475e+06	1.22997e+06	955520	1.0781e+06	946139	1.22503e+06	1.17401e+06	1.05828e+06	1.08999e+06	6.2153e+06	1.75941e+07	7.85086e+06	7.46612e+06	10341917	1.00558e+07	6.26061e+06	6.39575e+06	5.56421e+06	9.84829e+06	6.5015e+06	5.95296e+06
C_246	Oxyresveratrol	NA	Stilbenes	Stilbenoids	Polyketides[PK]	Phenolics	Phenols and derivatives	22117.2	41057.4	29077.6	33357.9	31580.8	45271.8	9029.83	4601.33	49824.1	43662.2	23240.1	32483.3	1.2161e+07	66266.8	72065.9	23997.4	2897.11	60932.5	103939	56534.8	11481	59322.9	35450	47266.7
C_247	Astringin	NA	Stilbenes	Stilbenoids	Polyketides[PK]	Phenolics	Phenols and derivatives	448642	487371	733436	374198	452336	418762	312182	381271	352878	296471	205401	266062	671176	996751	160294	61645.4	133834	146626	62300.6	91793.4	152658	89060.2	96582.6	85556.3
C_248	Alnustone	HMDB0031664	Linear diarylheptanoids	Diarylheptanoids	Polyketides[PK]	Phenolics	Phenols and derivatives	6.52263e+06	7.03366e+06	5.30898e+06	8.3878e+06	7.69786e+06	5.85957e+06	1.12501e+07	5.85205e+06	8.02897e+06	6.98304e+06	8.84114e+06	4.82711e+06	1.87038e+07	2.45708e+07	3.24368e+07	1.88763e+07	1.70016e+07	2.11191e+07	1.94153e+07	2.92682e+07	2.11842e+07	4.87813e+07	3.74491e+07	2.49308e+07
C_249	Tetrahydrocurcumin	HMDB0005789	Linear diarylheptanoids	Diarylheptanoids	Polyketides[PK]	Phenolics	Phenols and derivatives	10497.6	16577.9	13060.9	26636.9	32580.7	32627.8	25677.4	24546.4	19508.1	11526.4	99083.6	27949.9	94762.3	148431	82850.8	201314	127169	113132	158307	67227.8	112776	212244	126122	74482.3
C_250	Cimifugin	NA	Chromones	Pyrones	Polyketides[PK]	Phenolics	Phenols and derivatives	35962.7	10558.9	15525.3	68601	65117.8	79385.8	32538.8	102063	47877.4	42046.5	82785.7	78788.7	331625	2.46656e+06	86891.3	8.75291e+07	9.76923e+07	9.89499e+07	1.16873e+08	9.92542e+07	1.34696e+08	4.73525e+07	1.30102e+08	8.44415e+07
C_251	Irisflorentin	NA	PK1205 Isoflavonoids	PK12 Flavonoids	Polyketides[PK]	Phenolics	Phenols and derivatives	345532	227457	213612	139615	171760	123971	94699.5	139450	95441.8	146088	131517	124609	43275.7	65136	84681.6	46975.1	35957.5	83459	72739.1	5350.71	59473.7	52613.3	102720	49328.9
C_252	Brazilin	NA	PK1210 Neoflavonoids	PK12 Flavonoids	Polyketides[PK]	Phenolics	Phenols and derivatives	366445	153895	146436	69177	74461.6	54223.4	67055.5	62032.9	66700	77564.9	97243.7	89390.8	19705.5	10726.4	16205.5	75974.2	73946.1	105440	91380.1	90508.5	39783.3	173316	99841.2	88353.1
C_253	Mangiferin	HMDB0034410	Xanthenes	Pyrones	Polyketides[PK]	Phenolics	Phenols and derivatives	121069	59751.6	135568	31239.6	34283.5	10668.4	3285.22	64089.7	30848.7	34012.4	72523.5	122934	1.83476e+08	213282	245907	32999	40103	47498.7	156053	14104.7	34758.9	19411.3	86727	71088
C_254	Methysticin	HMDB0033590	alpha-Pyrones	Pyrones	Polyketides[PK]	Phenolics	Phenols and derivatives	335510	329989	318565	525630	415335	453853	660341	563283	576431	667480	460816	507037	1.56625e+06	1.50178e+06	1.67605e+06	1.7966e+06	1.73959e+06	2.03473e+06	2.28855e+06	1.60605e+06	1.6195e+06	1.86986e+06	1.89302e+06	1.5054e+06
C_255	L-Kawain	HMDB0034212	alpha-Pyrones	Pyrones	Polyketides[PK]	Phenolics	Phenols and derivatives	198502	249707	300094	416310	340163	261682	322008	338046	284445	279733	350868	189240	467482	611635	1.02096e+06	338693	267259	411946	437049	382568	362417	510127	420395	341465
C_256	Resveratrol	HMDB0003747	Stilbenes	Stilbenoids	Polyketides[PK]	Phenolics	Phenols and derivatives	11686.5	13951.9	46817.2	12975.1	21650.7	18268.7	25843.9	17907.1	20139.9	22589	25817.7	42577.3	257320	1.41226e+06	517822	1.09032e+06	1.18677e+06	804917	1.1177e+06	848362	983619	1.22808e+06	1.15223e+06	1.00455e+06
C_257	p-Coumaric acid	HMDB0002035	Hydroxycinnamic acids and derivatives	Cinnamic acids and derivatives	Polyketides[PK]	Phenolics	Phenols and derivatives	3.69655e+07	3.8403e+07	4.00164e+07	1.17092e+08	1.07213e+08	1.17135e+08	142099339	148857770	1.20826e+08	1.04288e+08	9.55408e+07	127028783	872861	1.24526e+06	1.1384e+06	2.37161e+06	2.68347e+06	2.9521e+06	2.07635e+06	2.06009e+06	1.34132e+06	1.9481e+06	2.06187e+06	2.27202e+06
C_258	Isoliquiritin	HMDB0037318	PK1212 Chalcones and dihydrochalcones	PK12 Flavonoids	Polyketides[PK]	Phenolics	Phenols and derivatives	123739	103329	142952	326412	303515	284667	445587	376521	397466	447846	257205	352729	16970	7119.8	6657.36	69392	54017.2	40778.5	29930.9	35575.1	53295.6	86817.4	69411.4	53494.7
C_259	Hematoxylin	NA	PK1210 Neoflavonoids	PK12 Flavonoids	Polyketides[PK]	Phenolics	Phenols and derivatives	159141	171292	141337	231198	214442	196292	235926	230082	187260	199975	184939	190180	1.0707e+06	822949	628017	122022	205675	230050	170801	175111	197316	221549	178000	134131
C_260	Pterostilbene	NA	Stilbenes	Stilbenoids	Polyketides[PK]	Phenolics	Phenols and derivatives	178987	282693	241574	193851	209401	229206	210389	167526	185517	190077	209411	190958	8.51794e+06	6.13604e+06	5.58668e+06	1.15623e+06	985646	1.08925e+06	693917	595849	713172	1.11094e+06	814330	1.27108e+06
C_261	Isoferulic acid	NA	Hydroxycinnamic acids and derivatives	Cinnamic acids and derivatives	Polyketides[PK]	Phenolics	Phenols and derivatives	1.36403e+06	1.95067e+06	1.42027e+06	7.43566e+06	9.47434e+06	8.80895e+06	1.24015e+07	9.44518e+06	1.01392e+07	1.01004e+07	1.0068e+07	8.08405e+06	2.51145e+06	2.23724e+06	2.881e+06	340066	177983	244107	172559	208315	227994	356377	222365	322559
C_262	Feruloyltryptamine	HMDB0041519	Hydroxycinnamic acids and derivatives	Cinnamic acids and derivatives	Polyketides[PK]	Phenolics	Phenols and derivatives	598556	308484	527217	1.07026e+06	870136	621246	1.01579e+06	752350	881250	731896	712616	848162	93082.4	24017.6	78006.3	42884.7	71294.2	76951.8	259270	132831	22072.7	81119.3	66287.2	21154.9
C_263	Liquiritin	HMDB0029520	PK1214 Flavanones	PK12 Flavonoids	Polyketides[PK]	Phenolics	Phenols and derivatives	179636	319566	427772	307449	288649	290353	130936	226181	142403	194665	302160	231428	35325.1	28203.3	13893.4	14873.8	32936.7	41977	6548.14	80497	14703.4	69045.6	16519.8	16215.5
C_264	6-Shogaol	NA	Zingiber derived compounds	Others	Polyketides[PK]	Phenolics	Phenols and derivatives	91101.9	136218	100272	90856.6	108888	213061	109920	147019	108229	166598	184901	86788.9	1.01557e+07	8.90484e+06	1.11061e+07	16159255	1.58422e+07	1.55728e+07	1.43507e+07	1.29953e+07	1.46885e+07	1.7544e+07	1.24114e+07	1.45934e+07
C_265	Diethylstilbestrol	HMDB0014400	NA	Stilbenes	Polyketides[PK]	Phenolics	Phenols and derivatives	1.37054e+06	3.3385e+06	1.94187e+06	1.94047e+06	2.49706e+06	2.11211e+06	2.23618e+06	2.65816e+06	2.1087e+06	2.54006e+06	1.99011e+06	2.36201e+06	3843.12	26299.7	16794.5	103481	67326.4	50841.1	72137	154669	164570	192103	88406.7	64066.7
C_266	Licochalcone A	HMDB0029514	Chalcones and dihydrochalcones	Linear 1,3-diarylpropanoids	Polyketides[PK]	Phenolics	Phenols and derivatives	74003.3	109292	123541	264797	337500	337969	329754	289131	282008	284334	208834	247723	1.02858e+06	771184	1.58485e+06	532106	803922	468933	1.02772e+06	654507	742039	438338	594096	839871
C_267	Licochalcone B	HMDB0037320	Chalcones and dihydrochalcones	Linear 1,3-diarylpropanoids	Polyketides[PK]	Phenolics	Phenols and derivatives	1.7407e+06	1.68803e+06	1.70203e+06	1.91166e+06	2.17396e+06	1.66908e+06	1.78391e+06	2.27037e+06	1.80847e+06	2.00415e+06	1.637e+06	2.28003e+06	39658	27134.1	45841	113292	96313.2	21057.3	40987.7	18541.8	22257.6	97041.3	47611	18416.8
C_268	Verbascoside	HMDB0034843	Hydroxycinnamic acids and derivatives	Cinnamic acids and derivatives	Polyketides[PK]	Phenolics	Phenols and derivatives	33074.5	13255.4	29965.6	4240.38	12572.1	13869.7	16842.4	18694.1	2029.27	11073.5	15371.4	10339.5	2.27574e+07	1.21569e+07	1.7837e+07	133.407	11667.2	12028.9	29580.2	14482.4	4006.42	61924.5	93007	8120.8
C_269	Isoacteoside	HMDB0041025	Hydroxycinnamic acids and derivatives	Cinnamic acids and derivatives	Polyketides[PK]	Phenolics	Phenols and derivatives	567788	288425	1.25554e+06	339724	101931	598894	797088	221698	901763	260212	667888	883004	4.85825e+06	1.9903e+06	1.6669e+06	44264	8479.9	9134.88	32941.4	24213.2	22608.6	16760.3	23614.4	56458.8
C_270	Caftaric acid	HMDB0013680	Hydroxycinnamic acids and derivatives	Cinnamic acids and derivatives	Polyketides[PK]	Phenolics	Phenols and derivatives	89769.5	570178	304878	229289	285909	214520	257601	209317	211508	208871	237379	190388	2.55407e+06	837713	879742	5.07693e+06	5.16351e+06	3.97432e+06	4.06891e+06	4.26739e+06	4.5357e+06	6.9562e+06	4.19707e+06	6.04878e+06
C_271	D-cycloserine	HMDB0014405	Null	PK14 Non-ribosomal peptide/polyketide hybrids	Polyketides[PK]	Phenolics	Phenols and derivatives	1.66169e+07	1.99825e+07	1.77559e+07	1.13679e+07	1.07409e+07	1.02826e+07	1.36046e+07	6.92183e+06	1.58458e+07	1.55272e+07	9.87993e+06	1.20038e+07	1.42662e+06	2.30822e+06	2.59081e+06	954919	1.30014e+06	1.09615e+06	1.31588e+06	3.19268e+06	4.10517e+06	1.47805e+06	1.06851e+06	1.09181e+06
C_272	Spinosin	NA	PK1211 Flavones and Flavonols	PK12 Flavonoids	Polyketides[PK]	Phenolics	Phenols and derivatives	769878	643562	727977	283450	249742	219596	143914	206288	182414	223600	254897	215697	127486	127833	250714	37482.9	39300	43339.6	6381.91	25483.4	116209	59737.5	3479.07	17610.6
C_273	Safflomin A	HMDB0030558	Hydroxycinnamic acids and derivatives	Cinnamic acids and derivatives	Polyketides[PK]	Phenolics	Phenols and derivatives	50871.8	80138.9	88884	10574.2	7343.91	9135.13	11115	11650.6	4936.49	17064.8	11594.7	15984.8	31035.4	52503.7	5845.67	664898	374456	584244	595646	323501	338860	184276	368841	709500
C_274	Azithromycin	HMDB0014352	Null	PK04 Macrolides and lactone polyketides	Polyketides[PK]	Phenolics	Phenols and derivatives	1.18788e+06	1.08964e+06	1.14217e+06	400133	631329	372798	255300	614292	393293	372327	257177	257835	50994.5	31538.7	39204.2	30319.6	33415.8	61565	99306.8	106432	84743.2	81113.1	10302.8	61113.5
C_275	Cinnamic acid	HMDB0000930	Others	Monolignols	Phenylpropanoids	Phenolics	Phenols and derivatives	620422	481013	459252	582168	678605	665775	697084	602791	553142	644644	473725	730051	6.98472e+07	4.6972e+07	3.438e+07	9.02618e+06	1.53991e+07	1.58934e+07	1.46931e+07	9.58953e+06	1.41989e+07	1.53299e+07	3.28353e+07	1.31277e+07
C_276	Isochlorogenic acid B	HMDB0030705	Caffeate derivatives	Monolignols	Phenylpropanoids	Phenolics	Phenols and derivatives	90922.7	28055.3	118667	17200.8	32954.7	33531.3	21713.2	8871.3	16444	32446.6	34265.7	28545.9	1.23562e+06	1.77647e+06	3.77394e+06	213440	273338	238042	144011	185560	149429	284897	257090	240225
C_277	Ferulaldehyde	NA	Coniferyl alcohol derivatives	Monolignols	Phenylpropanoids	Phenolics	Phenols and derivatives	92977.2	132616	58399	11862.5	13969.4	19089.8	34145.8	40885.1	9429.46	18303.1	10252	21570.6	13584.2	13254.7	18264.2	1.70531e+06	2.23399e+06	2.54402e+06	1.765e+06	1.87897e+06	1.68417e+06	1.50364e+06	1.55605e+06	1.59629e+06
C_278	3-(3-Methoxyphenyl)propionic acid	HMDB0011751	NA	Phenylpropanoic acids	Phenylpropanoic acids	Phenolics	Phenols and derivatives	2.87138e+06	3.03673e+06	2.37149e+06	1.92023e+06	2.00559e+06	1.93574e+06	1.88235e+06	1.7071e+06	1.61098e+06	1.79231e+06	1.77414e+06	1.64795e+06	392018	255727	513613	490190	423401	428021	462029	314671	324038	402178	360843	425654
C_279	Ibuprofen	HMDB0001925	NA	Phenylpropanoic acids	Phenylpropanoic acids	Phenolics	Phenols and derivatives	842132	742117	997368	2.62282e+06	2.74183e+06	2.48124e+06	2.72379e+06	2.39495e+06	2.87695e+06	2.84822e+06	2.03112e+06	2.39484e+06	377939	220468	292896	214582	99237.3	275125	211900	538289	197152	326355	174705	232287
C_280	S-(-)-Carbidopa	HMDB0014336	NA	Phenylpropanoic acids	Phenylpropanoic acids	Phenolics	Phenols and derivatives	84698.3	166181	134011	328766	314609	410635	259181	428171	302310	290141	308849	295116	1.96383e+06	1.35728e+06	1.97276e+06	1.16805e+06	865384	939594	1.05216e+06	764325	1.13691e+06	1.79728e+06	1.10197e+06	961055
C_281	2-(4-Hydroxyphenyl)propionic Acid	HMDB0041683	NA	Phenylpropanoic acids	Phenylpropanoic acids	Phenolics	Phenols and derivatives	4.43178e+06	3573609	4.57359e+06	4.46058e+06	3.83445e+06	3.53215e+06	4.42647e+06	4.07801e+06	4.90247e+06	3.5982e+06	3.80231e+06	4.27621e+06	339820	478417	104592	402218	479868	363336	507447	478937	502374	793635	614295	450214
C_282	Noreugenin	NA	Methoxyphenols	Phenols	Phenols and derivatives	Phenolics	Phenols and derivatives	1.71362e+06	2.2137e+06	1.34178e+06	1.11299e+06	1.2403e+06	1.07492e+06	1.18898e+06	1.1547e+06	1.04501e+06	1.01935e+06	930259	1.01525e+06	1.41911e+06	393306	177065	1.61345e+07	1.9345e+07	1.94311e+07	1.64907e+07	1.17213e+07	1.49802e+07	1.72189e+07	1.55216e+07	1.3763e+07
C_283	Ethyl caffeate	NA	Methoxyphenols	Phenols	Phenols and derivatives	Phenolics	Phenols and derivatives	849243	1.657e+06	335280	2.69523e+06	2.03341e+06	2.00003e+06	1.67461e+06	1.63336e+06	1.39158e+06	1.04587e+06	1.54034e+06	1.3235e+06	162326	698436	455333	156403	26312.4	126519	72945.9	75893.2	98585.4	130747	22797.7	150677
C_284	Protosappanin B	NA	Methoxyphenols	Phenols	Phenols and derivatives	Phenolics	Phenols and derivatives	253079	254509	246207	305016	297584	428620	297320	384015	309947	354287	595297	511239	1.22546e+06	1.05299e+06	1.21375e+06	2.86372e+06	2.36288e+06	2.60256e+06	2.35618e+06	2.37861e+06	2.40517e+06	2.72691e+06	2.20773e+06	2.49888e+06
C_285	Phenethyl caffeate	NA	Methoxyphenols	Phenols	Phenols and derivatives	Phenolics	Phenols and derivatives	2.51719e+06	3.08251e+06	2.07212e+06	2.91746e+06	2.84929e+06	2.72462e+06	2.19708e+06	2.59701e+06	2.48117e+06	2.60555e+06	2.74785e+06	3.07781e+06	14110.9	299547	65884.8	334585	119801	223345	402739	240740	428141	319426	221025	195306
C_286	Plantamajoside	NA	Methoxyphenols	Phenols	Phenols and derivatives	Phenolics	Phenols and derivatives	90444.1	110820	96182.4	128384	111601	108706	74486.9	96393.9	82821.9	76350.6	63024.8	68113.6	83701.1	78112.6	86031	36501.5	16145.6	30862.4	7198.9	11612.9	12700.2	9459.75	3271.21	10561.2
C_287	3,4-Dihydroxyphenylethanol	HMDB0005784	Tyrosols and derivatives	Phenols	Phenols and derivatives	Phenolics	Phenols and derivatives	902752	938693	748646	927425	1.02676e+06	1.10962e+06	960133	705289	782413	779159	823663	740478	451024	406957	284781	893149	1.52652e+06	1.02866e+06	913738	789348	1.00703e+06	1.86203e+06	1.23878e+06	1.02715e+06
C_288	Sibiricose A5	NA	Methoxyphenols	Phenols	Phenols and derivatives	Phenolics	Phenols and derivatives	302058	161138	189387	70686.7	88172.8	77476.1	82527	94409.1	68437.7	70271.2	61243.4	63145	325560	246982	226760	100114	97440.1	125542	72775.6	90702.6	65993.5	76234.8	78798.8	78333
C_289	Purpureaside C	NA	Methoxyphenols	Phenols	Phenols and derivatives	Phenolics	Phenols and derivatives	1.02858e+06	1.2294e+06	1.85419e+06	1.23084e+06	1.34899e+06	1.19534e+06	1.66547e+06	1.52931e+06	1.21085e+06	1.41592e+06	1.25936e+06	1.25507e+06	792628	609412	574848	7649.42	11035.1	9964.92	9051.85	11596	9978.59	4983.54	17214.8	7507.99
C_290	Pioglitazone hydrochloride	NA	Methoxyphenols	Phenols	Phenols and derivatives	Phenolics	Phenols and derivatives	227060	84498.7	282580	75168.7	56312.1	70212.2	92482.2	36885.1	42836.9	90345.4	55878.2	54139.4	9567.7	50632	8022.12	27721.5	8284.21	29863.7	19293.7	30353.1	94366.1	6010.56	54963.9	42559.8
C_291	Ferulic acid	NA	Methoxyphenols	Phenols	Phenols and derivatives	Phenolics	Phenols and derivatives	1.65971e+06	2.66999e+06	1.38099e+06	6.53834e+06	8.5743e+06	8.4507e+06	1.09674e+07	8.4709e+06	8.37215e+06	9.81971e+06	7.25708e+06	9.39097e+06	2.48309e+06	2.98607e+06	2.88588e+06	291411	403960	184628	256448	230866	180108	213874	157346	72148.4
C_292	Salvianolic acid C	NA	Methoxyphenols	Phenols	Phenols and derivatives	Phenolics	Phenols and derivatives	13552.7	677739	19790	176519	174059	151013	184943	135022	117829	88137.2	171205	142631	11884.8	18470.9	16763.7	33555.3	27473.1	22626.4	30964.8	41645.3	24623.5	35583.9	43233.3	48492.3
C_293	alpha-Methylcinnamic acid	NA	Methoxyphenols	Phenols	Phenols and derivatives	Phenolics	Phenols and derivatives	2.99138e+06	2.93755e+06	2.65048e+06	1.59618e+06	1.87249e+06	2.12835e+06	1.57305e+06	1.8342e+06	1.75053e+06	1.45252e+06	1.90008e+06	1.92983e+06	206742	16311.9	213384	214693	71523.6	128203	262676	361184	340782	233060	205154	279226
C_294	Vanillin	HMDB0012308	Methoxyphenols	Phenols	Phenols and derivatives	Phenolics	Phenols and derivatives	5212.11	13855.3	21464.3	3998.83	15905.5	7440.33	9853.93	29889	6181.97	10374.5	10007.7	10837.4	4.07354e+06	3.53271e+06	3.03151e+06	76817.6	20399	24845.7	13065.9	81805.2	43176.6	48065.9	103812	27615.5
C_295	Hydroquinone	HMDB0002434	Benzenediols	Phenols	Phenols and derivatives	Phenolics	Phenols and derivatives	1.54269e+06	838965	712588	105276	154224	58307.8	101308	161382	183009	129181	120550	194624	29121.4	28073.4	65895.1	11721.7	72688.7	93927.7	1086.63	42894.3	13975.6	59409.6	186.866	112376
C_296	Usnic acid	NA	Methoxyphenols	Phenols	Phenols and derivatives	Phenolics	Phenols and derivatives	192020	231199	138090	198216	246418	243490	178643	239474	256047	238380	260569	231427	64151.7	3670.47	67521	25089.6	67094.7	17264.4	36764.9	59374.8	69932.1	89833.6	36972.2	42149.1
C_297	1,4-Naphthoquinone	NA	Methoxyphenols	Phenols	Phenols and derivatives	Phenolics	Phenols and derivatives	647353	432753	541186	226625	197788	189338	190224	225873	212195	192058	184172	140375	449404	349395	454308	776207	831710	784071	803447	758497	715194	1.02611e+06	824538	673553
C_298	(-)-Catechin gallate	NA	Methoxyphenols	Phenols	Phenols and derivatives	Phenolics	Phenols and derivatives	558454	502367	379167	371728	402822	385007	396719	429047	483214	494028	574074	394673	253668	259582	221055	255151	278989	340057	245772	242274	307106	313579	343786	407472
C_299	5-Acetylsalicylic acid	NA	Methoxyphenols	Phenols	Phenols and derivatives	Phenolics	Phenols and derivatives	6.4596e+06	1.13324e+07	4.92133e+06	1.63263e+07	1.6861e+07	2.03958e+07	2.09806e+07	2.34284e+07	1.66025e+07	1.63314e+07	1.82748e+07	2.1226e+07	3.02003e+06	1.09596e+06	1.81779e+06	2.33023e+06	2.28527e+06	2.96173e+06	2.4477e+06	2.0252e+06	2.14918e+06	3.06237e+06	3.3725e+06	2.07753e+06
C_300	Oxypeucedan hydrate	NA	Methoxyphenols	Phenols	Phenols and derivatives	Phenolics	Phenols and derivatives	251982	109538	77399.5	68220.8	69183.6	79148.2	70939.9	100645	101817	82207.3	115311	112778	1690.71	3880.21	1126.63	15916.1	13646.6	7650.13	14146.4	14868.5	9304.62	9472.12	18443.1	12601.7
C_301	Isomucronulatol 7-O-glucoside	NA	Methoxyphenols	Phenols	Phenols and derivatives	Phenolics	Phenols and derivatives	42817	8507.31	27544.2	39152.9	58006.4	47435.6	66047.7	45501.9	54920.8	54694.9	48359.2	48881.4	2.9814e+06	3.20897e+06	3.43392e+06	13404	36317.4	16916	21091.9	29177.8	24204.6	12667.6	577.396	14357.5
C_302	(-)-Syringaresnol-4-O-β-D-apiofuranosyl-(1→2)-β-D-glucopyranoside	NA	Methoxyphenols	Phenols	Phenols and derivatives	Phenolics	Phenols and derivatives	256418	423704	216425	215942	130923	125205	109888	101336	192259	79805.5	163822	160076	16304.5	28023.2	2570.76	6559.56	17295	5923.47	13479.4	1890.47	2377.64	50986.1	4503.69	8029.53
C_303	Diacerein	NA	Methoxyphenols	Phenols	Phenols and derivatives	Phenolics	Phenols and derivatives	104971	172061	224641	304327	382149	395348	512362	422735	408403	327976	376185	330111	1.72746e+06	1.98336e+06	2.03092e+06	2.69568e+06	2.50921e+06	2.86128e+06	1.81115e+06	1.93482e+06	1.80343e+06	2.91081e+06	2.43017e+06	2.28024e+06
C_304	Taxifolin 7-rhamnoside	NA	Methoxyphenols	Phenols	Phenols and derivatives	Phenolics	Phenols and derivatives	701144	731177	1.18416e+06	1.06843e+06	1.15342e+06	1.14712e+06	1.43012e+06	1.08282e+06	1.09853e+06	1.24901e+06	893437	773077	94495.7	163824	231569	22631.7	20801.6	27762	22038.7	14995.1	4460.41	47778.2	21510.6	39078.5
C_305	trans-Cinnamaldehyde	NA	Methoxyphenols	Phenols	Phenols and derivatives	Phenolics	Phenols and derivatives	4.38936e+06	2.56028e+06	3.09278e+06	974960	630648	861767	767185	858072	966205	918357	721879	1.49286e+06	2.94065e+06	3.03688e+06	2.76093e+06	4.22694e+06	3.33309e+06	3.20826e+06	2.13412e+06	2.95459e+06	2.27243e+06	3.91359e+06	2.75886e+06	2.91133e+06
C_306	Licochalcone C	NA	Methoxyphenols	Phenols	Phenols and derivatives	Phenolics	Phenols and derivatives	14340.9	18440.2	22342.9	5.2701e+06	7.03625e+06	9.42105e+06	7.18204e+06	1.26354e+07	5.70416e+06	7.04421e+06	7.2428e+06	7.9411e+06	49661.4	43578.3	58339	18398.9	23028.4	21552.2	27696.8	18923.7	42324.8	37189.4	19763.7	26804.9
C_307	Cratoxylone	NA	Methoxyphenols	Phenols	Phenols and derivatives	Phenolics	Phenols and derivatives	3.32725e+06	3.03434e+06	3.69349e+06	465408	338347	395321	231194	368640	349357	248104	428023	437478	35992.7	14588.4	61813.6	99849.5	365760	147048	117145	242622	180649	183293	47548	80801.6
C_308	3-Methyl-2-oxindole	NA	Methoxyphenols	Phenols	Phenols and derivatives	Phenolics	Phenols and derivatives	1.41856e+06	959107	705799	291980	272638	182979	184190	156943	263159	369328	390253	294095	189390	333272	273638	3348.74	100740	80977.7	46189.8	98416.4	20572.7	46132.5	59788.8	42616.3
C_309	Kanzonol C	NA	Methoxyphenols	Phenols	Phenols and derivatives	Phenolics	Phenols and derivatives	46636.9	28277.2	54112.5	268431	262407	353738	337469	332765	367581	376382	278169	268841	139029	147097	244799	39531.4	30433.2	34810.6	63486.6	63493.3	61308.4	48693.9	53804.9	52751.5
C_310	Berberrubine	NA	Methoxyphenols	Phenols	Phenols and derivatives	Phenolics	Phenols and derivatives	1.15087e+06	637594	758544	500083	614240	590048	1.09377e+06	590239	855998	973764	612192	657121	3.12024e+06	3.74639e+06	4.29137e+06	4.239e+06	3.34579e+06	3.7009e+06	4.13636e+06	3.54199e+06	4.08187e+06	4.16491e+06	3.79805e+06	3.77446e+06
C_311	Racanisodamine	NA	Methoxyphenols	Phenols	Phenols and derivatives	Phenolics	Phenols and derivatives	1.24436e+06	1.8217e+06	1.87695e+06	211269	179022	188464	277830	332733	464550	273904	384670	332141	376628	556017	327522	125192	71222.2	130904	993.372	17041.7	47150.3	76562.7	126624	111505
C_312	Sauchinone	NA	Methoxyphenols	Phenols	Phenols and derivatives	Phenolics	Phenols and derivatives	50380.3	46674.3	62805.9	116318	157978	112906	153854	135853	137936	135794	107388	128881	988358	714426	965225	376090	385802	259843	685216	440497	633915	262608	405639	761651
C_313	Glomeratose A	NA	Methoxyphenols	Phenols	Phenols and derivatives	Phenolics	Phenols and derivatives	1.11311e+06	569362	752990	93725.8	58280.1	80688.4	42209.9	44439.2	38171.3	56274	106362	52256.5	11932.5	4814.93	832.17	32659.9	15479.8	93051.1	21495.3	37090	20516.5	34785.8	5559.8	13231.9
C_314	Peucedanol	NA	Methoxyphenols	Phenols	Phenols and derivatives	Phenolics	Phenols and derivatives	760754	495444	875498	235251	197597	289165	145216	290457	240106	193288	239107	295522	54820.3	51359.2	32936	26839.7	75527.4	122735	5552.75	37311.5	75202.2	9580.39	50611.4	49105.1
C_315	Quercetin 7-rhamnoside	NA	Methoxyphenols	Phenols	Phenols and derivatives	Phenolics	Phenols and derivatives	162944	183387	250595	314935	426782	347507	499162	454712	468505	519201	307926	274662	142191	287530	60815	4893.1	42.7369	13868.8	15861.5	6705.27	219.978	39172.3	3705.83	3624.7
C_316	Kaempferol 3-(6-O-glucopyranosylglucoside)	NA	Methoxyphenols	Phenols	Phenols and derivatives	Phenolics	Phenols and derivatives	6.47866e+06	9.41977e+06	1.07956e+07	1.15285e+07	1.16094e+07	6.16868e+06	1.14393e+07	9.54063e+06	8.6438e+06	7.69196e+06	5.5798e+06	7.69786e+06	152973	75030.3	22711.8	79908.6	11588.4	35618.5	32414.3	13957	19131.1	44285.7	23666.9	13138.4
C_317	Emodin-8-O-β-D-glucopyranoside	NA	Methoxyphenols	Phenols	Phenols and derivatives	Phenolics	Phenols and derivatives	160943	252151	278082	416307	596788	526587	556595	528123	494581	733999	577296	653940	113256	104433	38512.8	111522	54851.7	105923	53723.2	100045	17083.4	40920.1	90208.2	124578
C_318	Sibiricaxanthone B	NA	Methoxyphenols	Phenols	Phenols and derivatives	Phenolics	Phenols and derivatives	117073	177896	231983	226430	187701	175789	191300	154443	159740	144007	153586	157090	35578.7	43261.4	17288.6	38484.5	41180.4	45119.6	51397.9	43685.5	61898.2	25171.3	59786.7	38819.9
C_319	Nonivamide	HMDB0029846	Methoxyphenols	Phenols	Phenols and derivatives	Phenolics	Phenols and derivatives	10065.1	9331.08	7040.86	18450.3	27654.2	18158.1	40587.5	39311.7	24805.5	26308.2	27866.1	28636.9	736856	792514	1.02372e+06	1.41394e+06	1.10689e+06	1.20942e+06	1.09905e+06	971636	1.04105e+06	1.22513e+06	720504	934948
C_320	Orsellinic acid ethyl ester	NA	Methoxyphenols	Phenols	Phenols and derivatives	Phenolics	Phenols and derivatives	539204	584741	480862	570441	471950	387106	670224	614944	474150	805833	650731	835350	1.77529e+06	2.05296e+06	2.38802e+06	1.99194e+06	1.88335e+06	1.93065e+06	1.74677e+06	1.48987e+06	1.85062e+06	2.74692e+06	2.10757e+06	2.40048e+06
C_321	Byakangelicol	NA	Methoxyphenols	Phenols	Phenols and derivatives	Phenolics	Phenols and derivatives	236803	350203	273868	1.35156e+06	1.29041e+06	1.31994e+06	1.64679e+06	1.54068e+06	1.75259e+06	1.12699e+06	1.18752e+06	1.07146e+06	187730	218297	223045	971938	950597	1.18232e+06	1.88231e+06	1.56032e+06	2.64281e+06	1.23889e+06	1.40534e+06	1.02971e+06
C_322	Oxypeucedanin hydrate	NA	Methoxyphenols	Phenols	Phenols and derivatives	Phenolics	Phenols and derivatives	101000	102248	108460	54663.5	66260.8	30327.6	22894.4	56962.7	53528.3	50936.7	76324.4	64168.3	32606.9	13405.2	50777.7	87793.1	84353.7	61278.7	126945	62972.2	93369.1	32484.2	66259.9	75195.1
C_323	Tetrahydropalmatine	NA	Methoxyphenols	Phenols	Phenols and derivatives	Phenolics	Phenols and derivatives	227153	100692	109371	49594	46425.7	46304.6	18171.3	17475.9	11113.5	51761.2	37170.4	23087.2	1.10203e+06	884850	512133	417082	585822	426288	392676	369307	545273	425364	606486	295574
C_324	Desoxyrhaponticin	NA	Methoxyphenols	Phenols	Phenols and derivatives	Phenolics	Phenols and derivatives	1.41282e+07	8.25501e+06	9.67593e+06	1.03755e+06	785090	623325	474280	436919	416591	570251	764735	638306	28928.5	57651.5	36374.8	103978	107688	99309.7	84880.6	122931	114326	222539	147803	81290.6
C_325	Potassium 7-hydroxy-1-naphthalenesulfonate	NA	Methoxyphenols	Phenols	Phenols and derivatives	Phenolics	Phenols and derivatives	32267.4	115304	75171.5	78608.5	94667.6	111930	130421	137525	121065	130887	78027.7	130616	127703	218646	403410	212958	236798	137902	271602	290962	337269	248645	204153	190103
C_326	Methyl (2R,3S)-3-(benzoylamino)-2-hydroxy-3-phenylpropanoate	NA	Methoxyphenols	Phenols	Phenols and derivatives	Phenolics	Phenols and derivatives	179810	165999	191718	236744	230565	207851	191978	187606	232285	256973	238103	226276	154843	173020	94862.2	154219	188344	164035	125686	129333	179004	232042	107482	98855.6
C_327	(-)-Gallocatechin	NA	Methoxyphenols	Phenols	Phenols and derivatives	Phenolics	Phenols and derivatives	70663.8	303505	58970.2	132133	91770.5	67136.3	94794.8	111413	55188.4	52018.8	128570	60680.3	49858.7	88706.8	64136	31832.3	45917.4	55617.1	35631.6	31294.1	10851.5	58821.8	20460.8	37700.8
C_328	Retrochalcone	NA	Methoxyphenols	Phenols	Phenols and derivatives	Phenolics	Phenols and derivatives	389456	283060	250619	609941	892160	852030	928664	895623	909411	1.65491e+06	805913	1.1783e+06	77426	99638.4	113237	118196	165995	120924	168956	106217	80402.1	68046.4	97695.4	201881
C_329	Honokiol	NA	Methoxyphenols	Phenols	Phenols and derivatives	Phenolics	Phenols and derivatives	1.16014e+08	1.01481e+08	6.35966e+07	6.11577e+07	6.3152e+07	8.46253e+07	6.72209e+07	1.10349e+08	7.49116e+07	8.42221e+07	8.34529e+07	8.77706e+07	1.38061e+08	1.57627e+08	2.35559e+08	2.10024e+08	161802910	2.45735e+08	223919831	2.54474e+08	2.48019e+08	2.31904e+08	2.36999e+08	2.26782e+08
C_330	8-Shogaol	HMDB0031463	Methoxyphenols	Phenols	Phenols and derivatives	Phenolics	Phenols and derivatives	99026.9	232229	1.41177e+06	72220.4	83757.9	89692.6	111508	455784	55897.9	326937	641093	739018	93589.6	2.38032e+06	1.86717e+06	49498.5	1.08881e+06	110424	88462.8	132179	380368	133290	56234.2	79074
C_331	Caudatin	NA	Methoxyphenols	Phenols	Phenols and derivatives	Phenolics	Phenols and derivatives	303086	570815	413204	81680.6	52959.4	54686.9	36091	59786.2	36733.4	53546.3	85427.3	65046.6	217777	295386	200635	80100.8	62359.9	56240.8	94917.7	48329.4	82056.6	43295.8	58394.7	82057.7
C_332	Ethyl ferulate	NA	Methoxyphenols	Phenols	Phenols and derivatives	Phenolics	Phenols and derivatives	41721.6	59512.7	81207.1	86522.5	113491	106453	88133.4	78024.6	89839.6	88517.8	118227	89826.1	116768	96610.9	45497.9	207434	164186	139291	155929	133551	106018	210939	135925	119724
C_333	Isopropyl 4-Hydroxybenzoate	NA	Methoxyphenols	Phenols	Phenols and derivatives	Phenolics	Phenols and derivatives	1.48248e+06	1.51845e+06	1.85378e+06	921032	669806	658488	818988	797198	928195	805488	694628	811953	2.93058e+06	2.15152e+06	1.20773e+06	356660	437275	535207	186484	74270.7	292274	416575	351107	392712
C_334	Acetylresveratrol	NA	Methoxyphenols	Phenols	Phenols and derivatives	Phenolics	Phenols and derivatives	108792	85497.4	58506.3	136778	163134	140730	136093	96710.6	70816.4	107449	112814	126096	9.78281e+06	9.05241e+06	8.26094e+06	904823	1.25617e+06	897029	1.52075e+06	1.29201e+06	1.51415e+06	1.39268e+06	1.44167e+06	2.64198e+06
C_335	Isoimperatorin	NA	Methoxyphenols	Phenols	Phenols and derivatives	Phenolics	Phenols and derivatives	1.3562e+08	169521849	1.33265e+08	1.51472e+08	158601398	1.74452e+08	151833671	166473570	1.63138e+08	1.63751e+08	1.60957e+08	1.72303e+08	220220	299095	310054	2.82049e+07	2.78981e+07	2.87955e+07	3.09368e+07	2.6899e+07	3.32574e+07	2.19487e+07	2.62723e+07	2.60016e+07
C_336	Toddalolactone	NA	Methoxyphenols	Phenols	Phenols and derivatives	Phenolics	Phenols and derivatives	515588	337049	432547	170976	217846	189480	243634	164764	109483	253694	143906	152104	66523	148394	55015.4	71121.8	67630	139795	73793.3	132852	235281	158675	135898	94915.8
C_337	2'-O-Galloylhyperin	NA	Methoxyphenols	Phenols	Phenols and derivatives	Phenolics	Phenols and derivatives	44262.4	43832.9	16382.1	596.921	5344.07	25974.1	18314.6	6430.73	10988.8	17470.4	35332.8	10286.2	3.53156e+06	1.29891e+06	1.61064e+06	156387	463772	520087	301044	180865	258215	658043	771168	352415
C_338	Shikonin	NA	Methoxyphenols	Phenols	Phenols and derivatives	Phenolics	Phenols and derivatives	4351.11	1138.4	2473.75	2307.94	1718.37	1442.27	2022.46	4151.34	3163.25	2568.9	971.883	1547.2	653413	640791	818830	237290	236832	231102	258246	226549	302627	215811	279321	323352
C_339	Paeonol	NA	Methoxyphenols	Phenols	Phenols and derivatives	Phenolics	Phenols and derivatives	140248	152233	74597.8	869041	927084	931133	947101	829002	952176	838043	810060	1.04436e+06	23416.4	99850.5	54275.4	100225	205088	179073	47894.7	87214.9	82854.6	78991	58251.9	79456.5
C_340	3-Methoxytyramine	HMDB0000022	Methoxyphenols	Phenols	Phenols and derivatives	Phenolics	Phenols and derivatives	3.28028e+06	3.08143e+06	5.0886e+06	2.84331e+06	1.70809e+06	1.23757e+06	1.96954e+06	1.56352e+06	1.88591e+06	2.30494e+06	1.59353e+06	2.49124e+06	2.65534e+07	3.57874e+07	3.91128e+07	1.80463e+07	2.41534e+07	2.37848e+07	1.68134e+07	1.92217e+07	2.07841e+07	2.31025e+07	1.44905e+07	1.69794e+07
C_341	Tanshinone IIA	NA	Methoxyphenols	Phenols	Phenols and derivatives	Phenolics	Phenols and derivatives	467293	270548	336691	7742.16	52485.8	31158.1	72653.3	55312.5	47833.6	48234	32592	55361.9	2.70009e+06	3.38079e+06	6.56689e+06	2.52956e+07	1.74226e+07	1.90964e+07	6.33252e+07	5.6272e+07	1.02439e+08	1.05219e+07	2.60844e+07	2.39754e+07
C_342	Schisandrol B	NA	Methoxyphenols	Phenols	Phenols and derivatives	Phenolics	Phenols and derivatives	58407.9	71065	54582.7	40539.5	68981.5	43429.5	60746.9	70240.6	37128.1	53965.2	37136.1	109977	1.30244e+06	1.25013e+06	1.10242e+06	788985	486771	244434	390488	1.41926e+06	1.34873e+06	2.80996e+06	1.74659e+06	1.79149e+06
C_343	Demethylwedelolactone	NA	Methoxyphenols	Phenols	Phenols and derivatives	Phenolics	Phenols and derivatives	113629	271807	49910.8	797049	747517	584391	532745	587811	518302	452153	619391	552794	12290.2	45222	66683.7	56166.6	76996.2	10524.2	16942.1	93589	64144.8	83325	89210.8	69838.4
C_344	2-Hydroxy-4-methoxybenzaldehyde	NA	Methoxyphenols	Phenols	Phenols and derivatives	Phenolics	Phenols and derivatives	38721.7	141360	183440	154250	125248	113296	79188.5	81970.6	102086	101031	122201	102386	5.96484e+06	1.88338e+06	1.20957e+07	123501	173762	152217	162589	242441	131531	37607	185514	30994.6
C_345	Sodium danshensu	NA	Methoxyphenols	Phenols	Phenols and derivatives	Phenolics	Phenols and derivatives	90656.5	95066.7	143095	24685.9	13018.4	19860	45506.3	27329	36273.3	23943.7	36550.6	41379.1	109723	95678.4	55642.7	21978.2	29796.6	12905.6	27747.5	25757.7	43883.4	20645.6	31101.7	27104.8
C_346	(+)-Usniacin	NA	Methoxyphenols	Phenols	Phenols and derivatives	Phenolics	Phenols and derivatives	15166.9	83816.5	61558.1	45102	55930.4	82622.5	118005	66122.8	92199.3	55100.5	65389.4	91457.2	1.11846e+06	692440	1.0165e+06	111734	130309	57641.2	38143.4	21183.4	28732.9	60761.4	93970.7	156801
C_347	Helicid	NA	Methoxyphenols	Phenols	Phenols and derivatives	Phenolics	Phenols and derivatives	513580	355324	507329	167444	183098	218102	174875	176649	212510	175904	201547	203463	2377.84	15712.3	5551.21	414505	416890	199514	349989	394183	372910	300336	369651	372564
C_348	Sec-O-Glucosylhamaudol	NA	Methoxyphenols	Phenols	Phenols and derivatives	Phenolics	Phenols and derivatives	8.44922e+06	4.57469e+06	5.38415e+06	235715	279365	136896	154329	190221	121622	237115	269775	266364	34696.5	52802.3	81906	80953.2	68032.7	78354.5	51799.3	36917	46567.6	16441.6	19770	65314.1
C_349	Prim-O-glucosylcimifugin	NA	Methoxyphenols	Phenols	Phenols and derivatives	Phenolics	Phenols and derivatives	996909	1.08015e+06	941655	1.28874e+06	900237	826679	571736	656646	680431	674325	961216	679023	421117	355140	158194	95551.1	97584.1	438998	316525	222264	185060	202017	139297	20159.7
C_350	Styraxlignolide F	NA	Methoxyphenols	Phenols	Phenols and derivatives	Phenolics	Phenols and derivatives	103405	77326.9	166120	123474	152497	133902	155232	197909	169680	157302	130377	145907	208569	236226	352991	1.2247e+06	1.11527e+06	1.07541e+06	824282	625078	593974	1.9267e+06	1.16259e+06	1.20298e+06
C_351	Baicalin methyl ester	NA	Methoxyphenols	Phenols	Phenols and derivatives	Phenolics	Phenols and derivatives	125522	311518	55634.1	560386	330410	408604	331869	299228	273264	302879	411839	397279	197241	329417	183930	175643	96520.2	105550	49617.9	128396	105536	168388	92429.6	99609.6
C_352	Sudan I	NA	Methoxyphenols	Phenols	Phenols and derivatives	Phenolics	Phenols and derivatives	47866.1	54414.7	54851.5	53016.8	65220.5	51610.2	37233.6	41496.2	27324.5	54465.5	29667.8	54028.8	1.98149e+06	1.80263e+06	1.49592e+06	398751	816875	457852	396078	331443	460986	388314	352632	395994
C_353	Pyrogallol	HMDB0013674	Benzenetriols and derivatives	Phenols	Phenols and derivatives	Phenolics	Phenols and derivatives	63847.2	67198.8	67460.9	45422.5	68760.6	145513	85698	78332.2	95935.7	57007	77789.6	77464.2	81648.4	81204	72931.4	111974	106993	29746.1	101081	118161	110588	168933	77891.8	105099
C_354	Skimmin	NA	Methoxyphenols	Phenols	Phenols and derivatives	Phenolics	Phenols and derivatives	1.84265e+07	2.61654e+07	5.30496e+07	2.58459e+06	2.55336e+06	1.54734e+06	2.00556e+06	2.02266e+06	2.71015e+06	3.60935e+06	2.18424e+06	3.46184e+06	143936	285063	90266.1	70224.1	56124.8	94012	66205.2	116091	56270	115778	66843.6	109026
C_355	Melamine	HMDB0041922	1,3,5-triazines	Triazines	Organoheterocyclic compounds	N compounds	Phenols and derivatives	138666	92412	125896	108171	102991	55788.8	80857.3	71451.5	99744	110270	59892.2	86287	48204.8	66437.8	40474.2	85032.3	97845	17961.3	77393.8	56176.2	55170.1	58271.2	51654.9	83072.5
C_356	Topotecan hydrochloride	HMDB0015164	1-benzopyrans	Benzopyrans	Organoheterocyclic compounds	N compounds	Phenols and derivatives	12520.9	35204.2	22190.8	16601.5	19100.4	21452	14171.8	12203.7	14111.6	30875	22206.5	20927.6	559064	247207	578563	193103	190029	106762	113368	104151	139962	212724	175568	259342
C_357	Topotecan	NA	1-benzopyrans	Benzopyrans	Organoheterocyclic compounds	N compounds	Phenols and derivatives	23247	28140.1	24615.2	39282.2	33352.8	48220.6	22888.3	48146.2	38137.4	39415.3	8505.73	49367.6	27994.3	3969.12	16313.1	84699.9	29774.1	11789.2	64096.8	34001.1	26388	30083.7	39918	45951.9
C_358	Diosbulbin B	HMDB0036777	NA	Naphthofurans	Organoheterocyclic compounds	Ohc	Phenols and derivatives	8602.23	9892.45	8401.51	29833.6	29208.5	10702.1	5627.87	31670.1	18537.6	13322.4	19108.2	11242.9	17323.3	6460.94	22338	1.10581e+06	1.04007e+06	1.1397e+06	1.39542e+06	1.14243e+06	1.42079e+06	788528	1.03189e+06	1.22577e+06
C_359	Isomangiferin	HMDB0029477	1-benzopyrans	Benzopyrans	Organoheterocyclic compounds	Phenolics	Phenols and derivatives	385180	524262	469052	103181	134759	241556	228510	201749	54948.9	184150	217374	80470	4.57071e+08	587797	332796	1.45077e+06	1.42588e+06	1.53849e+06	1.12801e+06	874274	780118	1.66563e+06	1.06034e+06	887607
C_360	Amoxicillin	HMDB0015193	Beta lactams	Lactams	Organoheterocyclic compounds	Phenolics	Phenols and derivatives	33904.4	18589.1	12595.1	36368	24880.7	38664.3	30770.5	35001.7	26981	30717.9	40431.9	27769.6	180278	104182	167282	175973	395872	261274	204107	127324	132546	278348	229747	153913
C_361	Allopurinol	HMDB0014581	Pyrazolo[3,4-d]pyrimidines	Pyrazolopyrimidines	Organoheterocyclic compounds	N compounds	Phenols and derivatives	513567	677140	757291	1.36309e+06	1.11568e+06	1.44895e+06	1.49065e+06	1.67294e+06	1.47511e+06	1.47236e+06	1.35801e+06	1.67415e+06	1.10934e+07	9.30843e+06	1.2722e+07	1.39589e+06	1.30728e+06	1.59396e+06	1.14808e+06	840855	1.12034e+06	1.79387e+06	1.00545e+06	1.40932e+06
C_362	5,7-Dihydroxychromone	HMDB0032950	1-benzopyrans	Benzopyrans	Organoheterocyclic compounds	Phenolics	Phenols and derivatives	3.58776e+06	8.58841e+06	2.93172e+06	9.31343e+06	7.73597e+06	8.88786e+06	1.2621e+07	9.19911e+06	9.6081e+06	7.97645e+06	1.01118e+07	1.07808e+07	17769.8	246336	30828.7	345696	230552	252037	385968	294007	251335	514916	409470	361759
C_363	D-Glucuro-3,6-lactone	HMDB0006355	Isosorbides	Furofurans	Organoheterocyclic compounds	Ohc	Phenols and derivatives	1.61897e+06	512721	620939	117511	55126.4	70784.7	75447.5	86771.5	57716.5	69517.4	65985	54813.8	510758	592571	691415	280153	458724	408864	442407	483938	407606	570412	327921	314716
C_364	Diltiazem	HMDB0014487	NA	Benzothiazepines	Organoheterocyclic compounds	Phenolics	Phenols and derivatives	193376	260662	166965	275564	309090	359285	291363	310290	341306	260490	251166	318251	19445.4	20110.1	25897.1	35701.1	12780.6	46153.8	29590.3	31716.1	39621.9	31154.1	39685	48507.5
C_365	Norcimifugin	HMDB0030120	1-benzopyrans	Benzopyrans	Organoheterocyclic compounds	Phenolics	Phenols and derivatives	1.78433e+06	270503	365445	253800	201208	125388	97313.4	109998	133617	100290	121497	166584	6.50309e+06	9.41067e+06	9.13898e+06	6.97536e+06	7.62663e+06	8.89359e+06	1.21336e+07	9.65702e+06	1.549e+07	8.3388e+06	7.01683e+06	7.23678e+06
C_366	Imipramine	HMDB0001848	Dibenzazepines	Benzazepines	Organoheterocyclic compounds	Phenolics	Phenols and derivatives	4852.39	6280.12	6503.33	11977.9	25877.5	22168.1	19756.8	24963.7	36137.9	21492	22831	24573.2	470092	378649	296299	88112	117137	138521	116113	75272.9	171810	101372	132165	98946.8
C_367	Coixol	HMDB0036582	Benzoxazolones	Benzoxazoles	Organoheterocyclic compounds	Phenolics	Phenols and derivatives	723564	617489	545603	631347	883758	684131	799007	612839	657750	350825	705427	667571	13816.2	83964.8	103309	15194.8	33499	52689.8	58069.7	38653.4	25803	73698.2	63175.5	30275.3
C_368	3-Butylidenephthalide	HMDB0032061	Isobenzofuranones	Isocoumarans	Organoheterocyclic compounds	Ohc	Phenols and derivatives	4.69449e+06	7.25493e+06	3.51922e+06	1.65164e+07	1.35874e+07	1.11481e+07	1.19463e+07	9.99044e+06	1.36831e+07	1.56326e+07	9.47416e+06	1.34353e+07	71861.8	21685.4	8354.99	7586.11	82131.3	5681.56	34662.6	95171.4	31936.7	126231	112489	53262.2
C_369	Piperonyl acetone	HMDB0041481	NA	Benzodioxoles	Organoheterocyclic compounds	Phenolics	Phenols and derivatives	350827	664286	467145	430450	596195	571529	542281	553302	511759	454016	511263	453367	112567	82635.7	9079.61	30670.1	8389.93	127504	65098.3	77475.6	14127.8	187444	38391.6	93907.5
C_370	Acetazolamide	HMDB0014957	Thiadiazoles	Azoles	Organoheterocyclic compounds	Ohc	Phenols and derivatives	172782	148767	122186	16953.8	10197.5	24987.5	18579	16920.4	13849.8	18377.1	9725.85	21566.7	3056.29	9069.02	1910.15	4549.41	16093.8	7665.67	8834.93	1044.4	12506	23346.2	6893.06	5873.83
C_371	3-n-Butylphathlide	NA	Benzofuranones	Benzofurans	Organoheterocyclic compounds	Phenolics	Phenols and derivatives	382283	463233	368661	549810	753781	626143	614876	764870	608580	672313	580938	518812	1.9079e+06	1.76558e+06	2.46525e+06	2.23704e+06	2.2697e+06	2.12477e+06	1.49549e+06	2.01418e+06	2.10489e+06	2.65462e+06	1.38468e+06	1.78011e+06
C_372	5-Hydroxymethyl-2-furancarboxylic acid	HMDB0002432	Furoic acid and derivatives	Furans	Organoheterocyclic compounds	Ohc	Phenols and derivatives	46532.4	41218.6	78585.6	102186	139372	117359	142953	136588	153564	122881	140686	119016	102936	180804	183316	633674	594504	681536	433455	546710	512730	719265	666120	549865
C_373	Orotic acid	HMDB0000226	Pyrimidines and pyrimidine derivatives	Diazines	Organoheterocyclic compounds	N compounds	Phenols and derivatives	3.62514e+06	2.76422e+06	3.59231e+06	5.92296e+06	7.91106e+06	6.3316e+06	5.51143e+06	5.90532e+06	6.61215e+06	4.37364e+06	5.01945e+06	7.79702e+06	1.49405e+07	1.79424e+07	1.9736e+07	2.40147e+07	2.60234e+07	2.36091e+07	1.9282e+07	2.15233e+07	2.60731e+07	3.53359e+07	2.87141e+07	2.58937e+07
C_374	Valerophenone	HMDB0031208	Carbonyl compounds	Organooxygen compounds	Organic oxygen compounds	Phenolics	Phenols and derivatives	2.06485e+06	3.44109e+06	1.88031e+06	2.57464e+06	3.26274e+06	3.06624e+06	2.90517e+06	2.94265e+06	3.06986e+06	3.21177e+06	2.74881e+06	3.63369e+06	744523	970675	526418	266778	220808	217792	769871	494040	505262	441314	400434	345213
C_375	Pogostone	HMDB0030703	Carbonyl compounds	Organooxygen compounds	Organic oxygen compounds	Ohc	Phenols and derivatives	49788.1	80351.7	53871.2	328163	231465	258846	174660	186668	199981	207005	198737	218490	30177.1	64144.3	59160.9	62649.3	71516.8	69110.8	48316.4	53197	64844.5	75579	52975.6	52245.2
C_376	Bupropion	HMDB0001510	Carbonyl compounds	Organooxygen compounds	Organic oxygen compounds	Ohc	Phenols and derivatives	24156.7	3852.54	2573.52	6667.55	22526.3	49118.6	16149.7	40836.8	31198.9	18166	22937.2	35518.1	33645.2	42659.5	55279.1	2.15122e+06	1.79783e+06	2.4035e+06	2.49967e+06	1.79249e+06	1.60057e+06	1.25967e+06	1.8382e+06	2.2618e+06
C_377	5-Hydroxymethylfurfural	HMDB0034355	Carbonyl compounds	Organooxygen compounds	Organic oxygen compounds	Ohc	Phenols and derivatives	8.89727e+06	6.7211e+06	6.22099e+06	1.11109e+07	1.46598e+07	1.23193e+07	1.2823e+07	9.43831e+06	1.14905e+07	9.05437e+06	1.42391e+07	1.325e+07	3.16699e+07	3.49592e+07	4.26325e+07	5.08574e+07	4.8125e+07	3.33675e+07	3.94026e+07	3.54863e+07	4.98731e+07	5.77716e+07	4.48964e+07	4.80475e+07
C_378	Xanthoxyline	HMDB0029645	Carbonyl compounds	Organooxygen compounds	Organic oxygen compounds	Phenolics	Phenols and derivatives	237064	324210	216781	190316	245127	273628	231264	316960	237013	295179	210290	239760	153571	54826.8	304362	88356.2	37127.1	12390.7	28678	56847.1	124821	155767	42414.5	97612.6
C_379	Acetophenone	HMDB0033910	Carbonyl compounds	Organooxygen compounds	Organic oxygen compounds	Phenolics	Phenols and derivatives	3.5851e+06	2.92915e+06	3.85072e+06	1.57247e+06	1.53196e+06	1.58208e+06	1.96514e+06	1.97038e+06	2.10199e+06	2.52389e+06	1.62963e+06	1.46731e+06	466491	2.51726e+06	1.82131e+06	149045	216629	230358	697617	297832	74937.7	530798	94289.8	455301
C_380	L(-)-Carnitine	HMDB0000062	Quaternary ammonium salts	Organonitrogen compounds	Organic nitrogen compounds	N compounds	Phenols and derivatives	332369	324469	272349	86948.4	132390	115214	72085.9	113719	163065	141344	61942.9	88426.3	253804	181588	93095.5	824743	461619	584055	843754	780618	546660	1.06421e+06	709030	611505
C_381	Metformin	NA	Guanidines	Organonitrogen compounds	Organic nitrogen compounds	N compounds	Phenols and derivatives	1.6121e+06	1.16722e+06	1.64815e+06	1.99062e+06	2.29698e+06	2.39946e+06	1.73717e+06	3.59524e+06	2.38909e+06	1.75972e+06	1.95178e+06	1.89955e+06	7.09099e+06	9.05953e+06	8.26031e+06	7.17628e+06	9.13991e+06	1.12133e+07	7.99956e+06	9.22278e+06	8.44346e+06	1.20162e+07	8.31271e+06	1.01249e+07
C_382	Etoposide	HMDB0014911	Podophyllotoxins	Lignan lactones	Lignans and related compounds	Phenolics	Phenols and derivatives	3.34977e+06	1.80407e+06	2.85647e+06	693729	591691	464022	381520	422394	587797	591912	550619	543162	35108.3	8015.76	42591.7	336586	158655	156884	171539	106700	149831	185409	148693	428055
C_383	Arctiin	NA	Lignan glycosides	Lignans	Lignans	Phenolics	Phenols and derivatives	187979	243134	253317	716953	633521	626955	1.06066e+06	1.02006e+06	1.14989e+06	703872	770481	708779	19258.9	40174.5	10697.9	80586.9	4033.01	45235	19206.5	16659.8	9157.19	17094.4	17492	49218.1
C_384	Pinoresinol dimethyl ether	NA	Lignans	Lignans	Lignans	Phenolics	Phenols and derivatives	260746	266225	188408	264843	496405	371313	326403	367371	359127	475120	216961	242791	1.60234e+06	2.75526e+06	2.50017e+06	1.86912e+06	2.27638e+06	1.63968e+06	1.78819e+06	2.00446e+06	1.96701e+06	3.06778e+06	2.3579e+06	2.82144e+06
C_385	4'-Demethylpodophyllotoxin	NA	Lignans	Lignans	Lignans	Phenolics	Phenols and derivatives	60394.1	34636.9	53712.2	6568.45	5519.79	3022.56	2811.36	3487	588.051	5337.26	1368.44	1993.4	4415.36	16099.9	4099.4	3416.58	8920.77	2039.59	1494.11	2584.63	6487.02	55.682	5160.87	2270.87
C_386	Forsythin	NA	Lignan glycosides	Lignans	Lignans	Phenolics	Phenols and derivatives	378580	364651	589070	1.78312e+06	2.35427e+06	2.26136e+06	2.62202e+06	2.86872e+06	2.12582e+06	1.9949e+06	2.50115e+06	2.46137e+06	44634.8	5859.07	5476.96	94920.2	13700.6	38599.1	49480.1	36454.9	14457.7	47103.8	49282.3	79619.5
C_387	Schisantherin A	NA	Lignans	Lignans	Lignans	Phenolics	Phenols and derivatives	46667.5	72095.7	120049	29943.6	17563.2	39825	20767.2	39366.6	34773.5	43099.5	15949	24963	19358.7	33296.4	36277.5	11156.4	23327.6	15682	11693.4	11231	2929.93	26003.5	38765.3	15518
C_388	Naringin	HMDB0002927	Flavanones	Flavonoids	Flavonoids	Phenolics	Phenols and derivatives	91538.9	115025	96855.3	27036.4	27019.7	30330.7	37395.8	26741.5	26718.3	42742.2	38617.7	38942.6	16055.3	35526	21101.3	4.62958e+06	3.40383e+06	3.48144e+06	2.65871e+06	2.90499e+06	2.96725e+06	4.1539e+06	2.99326e+06	6.02962e+06
C_389	Epmedin B	NA	Flavanones	Flavonoids	Flavonoids	Phenolics	Phenols and derivatives	6151.68	9893.75	9416.7	7705.77	9684.32	10972.7	10039.3	9178.11	11849.4	8373.24	6912.47	7376.83	85324.6	306382	16599.9	125002	91695.4	113127	83181.7	98517.7	126169	111345	85146	57295.4
C_390	Baohuoside I	NA	Flavanones	Flavonoids	Flavonoids	Phenolics	Phenols and derivatives	71348.2	91802.3	66089	146500	60222.4	191652	73796.7	115610	78205	66086.7	132200	290574	86118	123428	91938.1	112648	190629	171847	101324	82535.2	119771	95188.3	141113	315010
C_391	Oroxin B	NA	Flavanones	Flavonoids	Flavonoids	Phenolics	Phenols and derivatives	1.29665e+07	7.25816e+06	1.86839e+07	6.22285e+06	7.4678e+06	5.17059e+06	5.96438e+06	1.68089e+07	1.36236e+07	1.26697e+07	1.38811e+07	9.70171e+06	947805	2.11828e+06	1.50607e+06	42821.4	13876	47028.2	46544.5	11992.7	1287.11	126816	48482.4	48016.4
C_392	2'-Hydroxygenistein	HMDB0034014	Isoflavones	Isoflavonoids	Flavonoids	Phenolics	Phenols and derivatives	2.16819e+06	1.14607e+06	1.42918e+06	959908	761470	731335	1.01322e+06	1.78508e+06	641313	728656	639540	1.31613e+06	65495.6	75641.3	73574.1	50841.7	232657	151402	98976.3	98391.1	259216	166464	167088	157503
C_393	Quercetin	HMDB0005794	Flavonols	Flavonoids	Flavonoids	Phenolics	Phenols and derivatives	40652.1	32176.7	60703.1	14596.3	10333.6	7993.24	13908.3	12543.2	13483.9	9749.52	2967.17	10845.3	2.50651e+07	2.27378e+07	1.6545e+07	21955.6	13232.7	31907.7	11502.8	22879.8	25634.5	27905.9	20047.2	18492.9
C_394	Icaritin	NA	Flavanones	Flavonoids	Flavonoids	Phenolics	Phenols and derivatives	8662.61	2877.98	2656.46	266.33	678.019	255.671	763.145	185.722	147.013	1103.69	771.261	348.178	10070.6	10477.9	14233.9	135964	123636	100182	326448	289839	345769	74140.5	220063	227717
C_395	Scutellarin methyl ester	NA	Flavanones	Flavonoids	Flavonoids	Phenolics	Phenols and derivatives	161246	103682	192445	239208	207430	179883	194369	242215	144452	272674	133107	216274	32782.5	69212.3	69541.2	68010.5	29947.3	61929	46933.8	31393.2	21829.3	33019.4	44524.6	24106
C_396	Loureirin A	NA	Flavanones	Flavonoids	Flavonoids	Phenolics	Phenols and derivatives	3.35179e+06	5.17185e+06	3.54801e+06	1.75838e+06	1.68081e+06	2.01297e+06	1.47201e+06	1.83558e+06	1.75714e+06	1.54351e+06	1.77951e+06	1.78405e+06	915209	1.16822e+06	1.43362e+06	325730	422699	440472	429167	392461	485106	382049	383378	315279
C_397	Loureirin B	NA	Flavanones	Flavonoids	Flavonoids	Phenolics	Phenols and derivatives	146731	230782	89277.5	655713	680629	520281	935325	771055	760979	536929	664491	571966	43702.8	103603	60369.4	323795	306637	332393	588214	357181	742123	389291	393282	406525
C_398	(-)-Epicatechin gallate	HMDB0037944	Flavans	Flavonoids	Flavonoids	Phenolics	Phenols and derivatives	424834	493897	370328	624776	437007	360673	412358	479045	463062	549878	555459	527294	55414.2	178738	125473	506660	470778	441246	320391	207967	374736	252849	197343	315364
C_399	Camelliaside B	HMDB0038767	Flavonoid glycosides	Flavonoids	Flavonoids	Phenolics	Phenols and derivatives	145755	140487	218722	62825.3	110420	139200	97070.5	102230	35554	41926.9	156539	109490	18227.2	10867.8	14815.2	52769.3	3610.14	2578.9	52557.1	202.551	5445.64	6180.7	12406.7	26181.3
C_400	Neohesperidin	HMDB0030748	Flavanones	Flavonoids	Flavonoids	Phenolics	Phenols and derivatives	1.31887e+08	236229586	2.92194e+08	1.65798e+08	2.34774e+08	1.81059e+08	191325806	2.41263e+08	249995123	2.45154e+08	2.4642e+08	1.41398e+08	1.53392e+06	4.92359e+06	4.76611e+06	98612.7	202301	139729	596179	155705	332895	77360.8	53055.3	173662
C_401	6''-O-Acetylglycitin	HMDB0039489	Isoflavonoid O-glycosides	Isoflavonoids	Flavonoids	Phenolics	Phenols and derivatives	209584	146338	164943	25975.7	16507.3	19284.3	21357.8	9777.01	8841.41	29683.2	34052.6	35197.4	27894.6	51856.2	59744.7	48960.4	18437.6	42119	73193.3	103408	221698	60009.7	27175.4	86110.4
C_402	Narirutin	HMDB0033740	Flavanones	Flavonoids	Flavonoids	Phenolics	Phenols and derivatives	98504.2	126648	108422	23475.8	34662.2	30330.7	29504.3	26496.1	26718.3	42742.2	38617.7	32263	53959.7	24409.8	21101.3	4.62958e+06	3.4831e+06	3.48144e+06	2.65871e+06	2.90499e+06	2.96725e+06	4.24638e+06	2.99326e+06	6.38659e+06
C_403	Hispidulin	NA	Flavones	Flavonoids	Flavonoids	Phenolics	Phenols and derivatives	1.12588e+06	1.86397e+06	1.45392e+06	2.23381e+06	2.24372e+06	2.85483e+06	2.29221e+06	2.43041e+06	1.95546e+06	2.30223e+06	2.51676e+06	2.40256e+06	57466.9	129016	51166.9	40689.2	9467.35	27273.7	41725.7	19255	74811.4	58834.2	28300.8	43672.4
C_404	Rutin	HMDB0003249	Flavonols	Flavonoids	Flavonoids	Phenolics	Phenols and derivatives	2.11071e+08	2.4486e+08	3.63449e+08	2.42282e+08	3.03161e+08	2.63367e+08	3.91043e+08	2.7434e+08	3.63619e+08	2.29355e+08	3.20714e+08	1.91201e+08	2.04863e+06	1.94868e+06	1.81444e+06	54298.9	114087	170922	247017	91346.1	109863	87163.9	99119	78595.9
C_405	Polygalaxanthone III	NA	Flavanones	Flavonoids	Flavonoids	Phenolics	Phenols and derivatives	50575.1	63158.3	77316	26296.3	8060.81	4877.35	9957.8	8017.15	8146.82	11799	7743.06	7921.06	457760	220910	373734	801390	747948	583740	525281	521918	536527	776012	619664	857247
C_406	Kaempferol-7-O-β-D-glucopyranoside	NA	Flavanones	Flavonoids	Flavonoids	Phenolics	Phenols and derivatives	1.14869e+08	7.84018e+07	1.13446e+08	7.36305e+07	1.1344e+08	1.35111e+08	4.96165e+07	1.29051e+08	9.34426e+07	1.81723e+08	1.29922e+08	1.40423e+08	1.91348e+07	2.19543e+07	2.2467e+07	436876	602507	701366	629327	471065	804555	1.34873e+06	820887	292214
C_407	Kaempferol 3-O-robinobioside (Biorobin)	HMDB0037574	Flavonoid glycosides	Flavonoids	Flavonoids	Phenolics	Phenols and derivatives	4.78658e+07	4.61468e+07	6.70497e+07	7.33404e+07	7.23587e+07	5.85588e+07	7.53495e+07	6.99587e+07	7.04316e+07	7.54261e+07	7.59926e+07	7.63685e+07	1.00686e+07	1.53166e+07	1.41451e+07	12770.9	6975.11	12945.5	27727.2	39959.5	8864.66	31497.4	12979.9	2433.85
C_408	Kaempferol-3-O-rutinoside	NA	Flavanones	Flavonoids	Flavonoids	Phenolics	Phenols and derivatives	1.41926e+08	1.23264e+08	1.82979e+08	2.29945e+08	1.92405e+08	128584192	1.14559e+08	1.03307e+08	9.59517e+07	1.78397e+08	1.89113e+08	1.83742e+08	2.852e+07	32893378	2.72921e+07	76765.6	48324.2	57483.6	6858.32	100581	68904.7	76349.2	43955.6	39965.1
C_409	Delphin chloride	HMDB0030693	Flavonoid glycosides	Flavonoids	Flavonoids	Phenolics	Phenols and derivatives	8.42131e+06	4.41518e+06	8.67267e+06	8.20727e+06	9.98126e+06	4.7816e+06	8.99418e+06	8.61519e+06	7.45579e+06	6.80375e+06	5.50619e+06	5.80418e+06	41697.7	70413.7	106385	20404.5	27387.6	43561.6	50017.3	5852.87	23032.2	30130.1	49723.2	26163.9
C_410	Homoplantaginin	NA	Flavanones	Flavonoids	Flavonoids	Phenolics	Phenols and derivatives	694677	392324	889730	309607	373650	228683	424910	455105	395406	452377	297233	434334	383404	81459.4	155606	93364.6	34288.5	37165.4	9716.8	23867.2	16180.1	85177.9	30159	897.482
C_411	Jaceosidin	NA	Flavanones	Flavonoids	Flavonoids	Phenolics	Phenols and derivatives	7.584e+06	1.15884e+07	8.05951e+06	5.44547e+06	6.22336e+06	6.0939e+06	5.30301e+06	5.5462e+06	4.84384e+06	4.93236e+06	5.46231e+06	4.85304e+06	12060.4	3027.57	5400.14	203993	139869	109772	336929	191617	331704	120728	141040	169520
C_412	quercetin-3-O-sophoroside	NA	Flavonols	Flavonoids	Flavonoids	Phenolics	Phenols and derivatives	143342	219554	91291.7	204978	398396	244648	256454	233653	210426	354481	175816	260576	5934.83	41288.1	68979.2	48254.7	1210.13	4258.95	3906.59	544.355	2363.6	3207.9	31428.2	9439.86
C_413	Psoralidin	HMDB0034050	Coumestanes	Isoflavonoids	Flavonoids	Phenolics	Phenols and derivatives	79679.7	56352.7	34547.7	93056.1	101718	70923.6	78853.7	96457.7	123999	115207	105395	92684.4	1.83878e+06	1.81247e+06	1.79973e+06	816713	829163	720897	777384	809726	912126	920881	781160	1.0553e+06
C_414	Hinokiflavone	NA	Biflavonoids and polyflavonoids	Complex flavonoids	Flavonoids	Phenolics	Phenols and derivatives	612.311	4663.26	1854.53	3298.16	417.542	1007.78	4399.46	6941.27	279.159	3015.2	3795.42	1260.97	68354.6	2.3836e+06	100454	113746	134729	78518.7	184272	197820	219698	45213.7	85811.5	137949
C_415	Cardamoni	NA	Flavanones	Flavonoids	Flavonoids	Phenolics	Phenols and derivatives	6.05591e+06	1.03741e+07	6.6257e+06	7.69271e+06	9.03893e+06	9.59121e+06	8.60898e+06	9.21196e+06	8.62353e+06	9.86917e+06	9.26293e+06	1.06307e+07	58186.5	42499.9	123686	347543	285755	355597	416513	297722	383223	264424	306203	352087
C_416	Murrayone	NA	Flavanones	Flavonoids	Flavonoids	Phenolics	Phenols and derivatives	75845.4	140046	193853	244208	381538	324834	541990	264492	355983	287312	206506	407201	1.62146e+06	1.3761e+06	2.17352e+06	2.4768e+06	2.49251e+06	2.23054e+06	1.32481e+06	1.47568e+06	1.53767e+06	1.80803e+06	2.14506e+06	1.59783e+06
C_417	Bavachin	NA	Flavanones	Flavonoids	Flavonoids	Phenolics	Phenols and derivatives	533014	158568	191584	2.57897e+06	2.08728e+06	2.17411e+06	2.17216e+06	1.98699e+06	2.08732e+06	2.04039e+06	2.70274e+06	2.93827e+06	26229.9	151061	94972.3	60655	93182.2	33319.2	76487.6	92985.5	63786.7	54985.9	71445.9	93827.1
C_418	kaempferol 3-O-sophoroside	NA	Flavonols	Flavonoids	Flavonoids	Phenolics	Phenols and derivatives	1.96704e+06	1.76021e+06	2.17081e+06	1.5731e+06	1.76899e+06	1.58221e+06	1.9696e+06	1.74826e+06	1.54842e+06	1.4255e+06	1.69503e+06	1.83566e+06	33768.7	30987	27220.9	277543	11642.4	7898.7	2402.34	2502.34	2819.94	14956.8	2632.93	145.596
C_419	Maackiain	NA	Flavanones	Flavonoids	Flavonoids	Phenolics	Phenols and derivatives	332485	915904	562928	519483	503411	549451	531400	535797	474989	355334	359972	427216	24062.3	64003	5525.61	32311.6	16840.6	25531.5	66661.3	40406.8	48966.3	28190.5	5788.66	8046.91
C_420	Liguiritigenin-7-O-β-D-apiosyl-4'-O-β-D-glucoside	NA	Flavanones	Flavonoids	Flavonoids	Phenolics	Phenols and derivatives	185647	416825	308346	185495	123450	219482	202310	197277	275000	290637	159133	179976	13285.1	4470.68	6931.34	7929.81	24447.8	23882.5	26452.1	15877	12038	11278.7	22430.3	13373.1
C_421	Diosmetin-7-O-β-D-glucopyranoside	HMDB0037451	Flavonoid glycosides	Flavonoids	Flavonoids	Phenolics	Phenols and derivatives	771534	622084	973372	653776	465899	339116	348471	639615	516284	398161	353006	404838	126051	451445	131854	51902.1	32453.1	18795.8	24503.8	34594	57089.1	246996	31622.4	32226.8
C_422	Hydroxygenkwanin	HMDB0037339	O-methylated flavonoids	Flavonoids	Flavonoids	Phenolics	Phenols and derivatives	529621	597928	469455	299724	149244	317962	211826	225864	268533	237696	291548	388050	4424.03	23030.5	26230	168106	123474	98595	135040	107761	67657.4	106025	187477	110460
C_423	Tiliroside	NA	Flavanones	Flavonoids	Flavonoids	Phenolics	Phenols and derivatives	4.61326e+07	5.00345e+07	5.58989e+07	6.53591e+07	5.94299e+07	5.07374e+07	7.56712e+07	6.49693e+07	6.54642e+07	7.29736e+07	6.83264e+07	7.11297e+07	8.96759e+06	1.65451e+07	1.57144e+07	17211.8	22920.5	15016.2	24899.2	49521.5	13285.3	51428.5	18441	20398.7
C_424	Calycosin	NA	Isoflavones	Isoflavonoids	Flavonoids	Phenolics	Phenols and derivatives	189103	205360	217399	40872.4	61143.8	24269.1	24917.7	21074.2	15245.6	17766.2	22188.6	30057.8	29815.1	11734.1	5087.76	34970.7	28199.6	24206.5	56739.8	32549.5	36282.4	59168.3	10233.6	510.674
C_425	Calycosin-7-O-β-D-glucoside	NA	Flavanones	Flavonoids	Flavonoids	Phenolics	Phenols and derivatives	504430	355441	396597	197731	167916	153801	102668	159112	84007	103487	125965	131158	22907	4420.52	20663.4	8.22621e+06	7.38095e+06	9.85704e+06	5.93044e+06	6.68923e+06	5.51492e+06	3.94211e+06	5.40142e+06	5.40351e+06
C_426	Isobavachalcone	NA	Chalcones	Flavonoids	Flavonoids	Phenolics	Phenols and derivatives	37165.3	129584	287325	615316	441702	475454	262420	218361	361843	497104	510199	509528	57913.4	78910.5	32953.9	42301.3	24528.7	93124.3	12117.1	49325.3	16542.8	120691	65138.7	57021.6
C_427	Isoquercitrin	NA	Flavonols	Flavonoids	Flavonoids	Phenolics	Phenols and derivatives	2.9074e+06	1.93249e+06	4.99607e+06	2.66115e+06	4.44683e+06	2.4773e+06	4.7671e+06	3.27216e+06	3.80192e+06	4.57583e+06	2.73035e+06	3.40893e+06	44491.8	95671.6	96477.9	5227.75	7463.21	2685.42	3541.67	2552.98	292332	8494.59	1952.65	4830.76
C_428	Butin	NA	Flavanones	Flavonoids	Flavonoids	Phenolics	Phenols and derivatives	293462	503632	591023	978619	1.27728e+06	1.31517e+06	1.23346e+06	1.3922e+06	1.34619e+06	1.02079e+06	1.17601e+06	1.11579e+06	4.2324e+07	3.83349e+07	5.87161e+07	72024	70729.6	63566.9	77521.5	95395	123979	138589	76520.7	80516.9
C_429	Baicalin	HMDB0041832	Flavones	Flavonoids	Flavonoids	Phenolics	Phenols and derivatives	1.29963e+06	548220	1.40064e+06	150196	32674	108068	133224	62708.7	67442.5	190692	98061.8	79373.7	17637.6	15828.6	47991.9	19244.5	25840.1	61309.8	33387.4	23791.3	31082.5	75996.6	28355.4	33834.8
C_430	Podocarpusflavone A	NA	Flavanones	Flavonoids	Flavonoids	Phenolics	Phenols and derivatives	36669.8	66490.6	34120.5	81968.6	78235	91167.8	56612.7	75441.7	84009.5	52646.3	68552.5	84056	309.964	326.011	1551.68	4321.03	2604.7	3519.9	6552.2	1776.54	2574.22	2706.76	3987.18	3272.66
C_431	Pedalitin	HMDB0030804	Flavones	Flavonoids	Flavonoids	Phenolics	Phenols and derivatives	207636	277663	246774	151115	146895	177535	147478	161597	129267	122711	151045	146427	24032	16964	5010.94	11341.9	139.457	8353.67	16301.4	7918.47	15122.3	4961.88	19812	14646.6
C_432	Quercetin 3-O-β-D-Glucuronide	HMDB0029212	Flavonoid glycosides	Flavonoids	Flavonoids	Phenolics	Phenols and derivatives	162874	112010	101327	81771.9	107326	86149.3	93782.7	63948.2	72607.8	47709.6	66350.3	87465.7	47222.9	85558.4	56605.5	1.15722e+06	1.40007e+06	800436	993751	962806	1.04181e+06	1.35202e+06	1.21102e+06	1.13798e+06
C_433	Silibinin	HMDB0030583	Dihyroflavonols	Flavonoids	Flavonoids	Phenolics	Phenols and derivatives	202443	129880	122951	38189	8737.27	18503.2	17526.6	18978	35632.4	81132.7	24849	50756.4	205222	80900.8	129588	258679	328226	322630	338488	165532	307904	237623	259490	303688
C_434	Vicenin II	HMDB0030708	Flavones	Flavonoids	Flavonoids	Phenolics	Phenols and derivatives	58430.6	116721	27588.5	309977	509267	878912	904657	555249	584354	326944	561537	660680	63425.6	24801.9	25490	112505	290179	222451	93324.2	71529.9	65616.7	269977	142720	146018
C_435	Nardosinone	NA	Flavanones	Flavonoids	Flavonoids	Phenolics	Phenols and derivatives	71207.3	51300.4	90482.3	127945	138977	96580	130523	144794	150354	82756.7	67782	83926.6	287980	271473	58897.1	971267	579690	494684	227541	1.14268e+06	355090	251710	18382.2	267252
C_436	Lonicerin	HMDB0005799	Flavones	Flavonoids	Flavonoids	Phenolics	Phenols and derivatives	5.26572e+07	4.35955e+07	5.65381e+07	1.87788e+07	6.26475e+07	5.32081e+07	7.12237e+07	8.19405e+07	8.22058e+07	8.76776e+07	6.73836e+07	6.21143e+07	1.32534e+07	1.99808e+07	1.94213e+07	20474.6	20360.8	26683.4	46084.3	74844.6	29264.1	40465.3	40503.8	32118.1
C_437	Apiin	HMDB0030843	Flavones	Flavonoids	Flavonoids	Phenolics	Phenols and derivatives	564880	743267	1.21186e+06	607549	629694	477910	542908	600719	593979	403760	500619	476585	29956	57729	33271.4	44277.6	67155.4	81379.5	154321	316.485	47080.1	65333.5	19161.1	11130.5
C_438	Dihydromyricetin	HMDB0030835	Dihyroflavonols	Flavonoids	Flavonoids	Phenolics	Phenols and derivatives	42038.4	37578.2	43523.5	17365.7	3477.18	3315.09	4331.64	4364.06	8658.88	7995.92	12160.6	203.104	1.18799e+06	840218	1.2809e+06	19405.1	45031.2	24324.2	69982	28148.2	6912.94	31791.3	54592.3	41879.6
C_439	Scutellarin	NA	Flavanones	Flavonoids	Flavonoids	Phenolics	Phenols and derivatives	391031	302113	373753	299637	143513	214671	161883	160347	175549	219273	169232	177983	218024	139683	197580	3518.33	2782.4	11478.5	21758.9	11193	64062.9	25944.7	14615.5	13831.7
C_440	Gardenin B	NA	Flavones	Flavonoids	Flavonoids	Phenolics	Phenols and derivatives	18823.2	28012.8	33389	321325	397357	393293	591160	560280	365202	678155	293181	457489	66976.1	41036.3	78029.4	702393	764961	722876	347321	251644	178592	423149	991248	880443
C_441	5-Hydroxy-1-tetralone	NA	Flavanones	Flavonoids	Flavonoids	Phenolics	Phenols and derivatives	1.1336e+07	7.79591e+06	8.16643e+06	3.62027e+06	2.68167e+06	2.7849e+06	2.95402e+06	2.38922e+06	2.64255e+06	2.39143e+06	2.37131e+06	2.0919e+06	4.18282e+06	4.73858e+06	3.63629e+06	6.66157e+06	8.95384e+06	9.66445e+06	6.6654e+06	6.48356e+06	6.62531e+06	1.07163e+07	7.60959e+06	5.64553e+06
C_442	Bavachalcone	NA	Flavanones	Flavonoids	Flavonoids	Phenolics	Phenols and derivatives	184446	205432	115088	128710	87239.8	101129	41554.1	67571	114066	63063.2	132974	170603	87175.7	79706.2	67938.4	61566.2	43843.6	55313.1	64321.8	90696.3	66850	71637.9	59927.4	66055.1
C_443	Orientin	HMDB0030614	Flavones	Flavonoids	Flavonoids	Phenolics	Phenols and derivatives	6.89126e+06	7.17445e+06	5.4808e+06	2.03089e+06	1.68301e+06	1.61606e+06	1.34865e+06	1.2973e+06	1.81665e+06	1.41037e+06	1.94393e+06	1.85893e+06	454849	405183	493618	896362	998102	952203	1.26018e+06	816123	939083	990752	602216	482584
C_444	Fraxinellone	NA	Flavanones	Flavonoids	Flavonoids	Phenolics	Phenols and derivatives	552690	341409	577478	1.06899e+06	993127	1.0974e+06	977499	928704	1.03743e+06	1.07976e+06	1.15977e+06	1.2086e+06	260264	323067	283209	198035	232592	172952	236654	239799	200929	242677	178644	274538
C_445	Pectolinarin	NA	Flavanones	Flavonoids	Flavonoids	Phenolics	Phenols and derivatives	161829	132004	143827	103664	45009.7	63297.3	49455.9	58926.3	41810.3	60271.5	48584.8	54471.1	921.222	12814.7	5062.15	8653.37	8356.19	150.916	4123.51	11496.9	9122.08	1518.88	5839.05	10719.8
C_446	Persicoside	HMDB0037482	Flavonoid glycosides	Flavonoids	Flavonoids	Phenolics	Phenols and derivatives	1.61101e+07	4.48386e+06	2.18631e+07	6.17358e+06	3.56225e+06	5.23945e+06	8.81256e+06	6.63594e+06	6.21592e+06	7.25682e+06	5.78633e+06	7.82128e+06	4.67209e+07	8.4411e+07	7.55897e+07	62059.2	98830.2	90225.8	58104.1	81178.5	197037	145865	71181.4	134868
C_447	Shanzhiside	NA	Flavanones	Flavonoids	Flavonoids	Phenolics	Phenols and derivatives	23195.8	18130.2	25808.2	1941.73	7232.72	6305.5	11820.6	6151.74	8774.51	18037.2	5521.39	5183.46	17436	50217	91216.1	220705	165140	134482	118890	138207	117337	422839	211228	294830
C_448	Astilbin	HMDB0033850	Flavonoid glycosides	Flavonoids	Flavonoids	Phenolics	Phenols and derivatives	434971	380201	830674	1.98391e+06	1.34432e+06	1.40666e+06	2.57606e+06	3.06899e+06	1.84356e+06	1.71281e+06	1.40141e+06	1.45454e+06	782082	595884	1.06436e+06	13838.2	5081.19	1990.76	892.007	33053.7	9992.64	14666	9740.15	6295.41
C_449	Isobavachin	NA	Flavanones	Flavonoids	Flavonoids	Phenolics	Phenols and derivatives	2.62709e+06	767696	610308	1.00538e+07	8.30737e+06	8.34148e+06	8.9892e+06	8.88302e+06	7.62025e+06	7.477e+06	9.94257e+06	1.12893e+07	797908	1.0089e+06	964680	194623	171618	213698	130113	63065	87214.4	417989	107851	174400
C_450	Silychristin	HMDB0033953	Dihyroflavonols	Flavonoids	Flavonoids	Phenolics	Phenols and derivatives	714026	668867	663781	484524	338617	357272	371609	359903	232653	291634	507340	392215	113878	110848	65349.7	83781.9	56095.6	127442	83418.9	43523.1	56380	101771	117463	70044.9
C_451	Ipriflavone	HMDB0032987	Isoflav-2-enes	Isoflavonoids	Flavonoids	Phenolics	Phenols and derivatives	1.46358e+06	1.49488e+06	1.25399e+06	2.1229e+06	1.90363e+06	1.16849e+06	2.41464e+06	1.3053e+06	1.92936e+06	1.53299e+06	2.14968e+06	1.2326e+06	4.27428e+06	6.32819e+06	6.78952e+06	4.34374e+06	3.75772e+06	4.42885e+06	4.96155e+06	6.62852e+06	4.99706e+06	1.11827e+07	8.47072e+06	5.35518e+06
C_452	Vitexin	NA	Flavones	Flavonoids	Flavonoids	Phenolics	Phenols and derivatives	1.17142e+06	944928	583367	721322	726792	613072	606143	544510	669820	638982	829087	717189	300550	134820	99752.8	497434	410825	440350	413155	362310	413674	248434	400337	235992
C_453	Oroxylin A-7-O-β-D-glucuronide	NA	Flavanones	Flavonoids	Flavonoids	Phenolics	Phenols and derivatives	27747.5	2975.89	7212.34	15495.9	9704.54	10833.1	17169.5	6780.09	7622.36	4959.12	18800.7	11086.8	49941	107976	150390	2.33177e+06	1.17947e+06	1.02483e+06	5.53139e+06	4.5283e+06	4.63471e+06	1.55246e+06	2.26945e+06	1.45456e+06
C_454	Nepodin	NA	Flavanones	Flavonoids	Flavonoids	Phenolics	Phenols and derivatives	1.70403e+07	2.19986e+06	1.51848e+06	94760.2	698438	225077	257208	268931	196772	96834.5	87751.3	347665	129936	122995	25195.5	89712.9	135955	60637.3	799283	73549.1	79765.6	59026	34664.8	4417.87
C_455	4'-O-Glucosylvitexin	NA	Flavanones	Flavonoids	Flavonoids	Phenolics	Phenols and derivatives	264183	335486	532521	739291	641538	686175	789985	470432	944093	875309	405926	547818	126008	103961	277110	25311.2	27290.9	201.962	53581.3	10463	75464.3	112283	61168.3	36257.8
C_456	Isovitexin	NA	Flavones	Flavonoids	Flavonoids	Phenolics	Phenols and derivatives	289127	259574	352373	108985	94739.2	76325.6	37091.1	69429.8	40637.5	5701.28	75442.3	34845.3	150398	172384	177099	21390.4	45721.7	5177.76	415.594	43725.6	14855.6	18019.3	9448.3	26928.8
C_457	Glycitin	NA	Isoflavones	Isoflavonoids	Flavonoids	Phenolics	Phenols and derivatives	523444	78685.3	99450.6	575938	601017	361341	332185	371689	320097	813988	385954	551011	2.77703e+07	287028	396607	21406.2	39794.8	77875.1	10539.9	76414.4	101787	245032	130292	97325.7
C_458	Kaempferol 3-glucorhamnoside	NA	Flavanones	Flavonoids	Flavonoids	Phenolics	Phenols and derivatives	4.72551e+07	4.46666e+07	6.33859e+07	7.12333e+07	7.14602e+07	5.76024e+07	7.55683e+07	6.86194e+07	6.49171e+07	7.40907e+07	7.07031e+07	7.06775e+07	9.87547e+06	1.42285e+07	1.39933e+07	12770.9	5110.43	12634.8	27727.2	36410.6	8864.66	30114.7	12780.4	2459.93
C_459	Glycitein	HMDB0005781	Isoflavones	Isoflavonoids	Flavonoids	Phenolics	Phenols and derivatives	218531	282675	302304	64573.5	57166.7	47887.3	31895	38354.5	25968.4	42271.8	40634.1	26374.5	63800.6	2822.39	1531.19	39667.1	54291.6	58915.1	3983.62	40121.9	43202.4	24800.1	55327.1	46964.6
C_460	Neobavaisoflavone	NA	Flavanones	Flavonoids	Flavonoids	Phenolics	Phenols and derivatives	2755.73	18161.5	1177.32	6737.23	16337.8	27688.5	16356.5	14901.1	17682.8	12359.1	8231.73	7193.33	77276.4	84685.3	64246.1	2.17961e+06	3.32763e+06	3.15659e+06	2.00001e+06	1.89477e+06	2.37965e+06	6.00399e+06	3.2827e+06	3.28926e+06
C_461	Procyanidin A2	HMDB0037655	Proanthocyanidins	Complex flavonoids	Flavonoids	Phenolics	Phenols and derivatives	88875.4	127423	71667.6	288931	315570	237843	334943	284386	290643	316463	207796	227872	136839	724870	197347	251590	246788	310400	314643	366572	433013	173310	320188	131204
C_462	Trilobatin	HMDB0037505	Flavonoid glycosides	Flavonoids	Flavonoids	Phenolics	Phenols and derivatives	6.15681e+06	3.77521e+06	9.82615e+06	8.5528e+06	1.1013e+07	8.15969e+06	1.40493e+07	1.40131e+07	1.3663e+07	1.62482e+07	9.03625e+06	1.1731e+07	1.05184e+06	1.33785e+06	2.44069e+06	11592.8	9109.71	2956.19	11217	17364.5	3140.54	26894.4	7031.63	11975.8
C_463	246TRIHYDROXYCHALCONE	NA	Flavanones	Flavonoids	Flavonoids	Phenolics	Phenols and derivatives	33192.1	20741.2	22707.7	41798.4	25178.5	30398.9	42513.8	26754.6	27213.9	27405.2	25967.6	43188.2	106712	103083	142055	135431	92554.6	105544	138671	85305.5	140283	159838	78492.3	70166.6
C_464	Genkwanin	NA	Flavones	Flavonoids	Flavonoids	Phenolics	Phenols and derivatives	2.13917e+06	2.81664e+06	2.02205e+06	2.11592e+06	2.1749e+06	2.53092e+06	2.14204e+06	2.37353e+06	2.04123e+06	2.0594e+06	2.2858e+06	2.42057e+06	25358.5	44326.1	42374.1	114088	80759.3	90090.4	111280	40714.8	155735	58336.1	91560.3	94989.7
C_465	HOMOERIODICTYOL	NA	Flavanones	Flavonoids	Flavonoids	Phenolics	Phenols and derivatives	4572.53	7686.15	8980.82	14724.8	15292.8	17369.9	19321.6	17502.9	17411.1	8015.04	12259.8	12090.6	2.54077e+07	1.91797e+07	2.45781e+07	2670.4	3095.05	1340.49	7904.4	1259.61	8160.26	1921.03	3754.12	3.83334e+06
C_466	Genistein	HMDB0003217	Isoflavones	Isoflavonoids	Flavonoids	Phenolics	Phenols and derivatives	155437	176596	111379	97305.8	105857	162876	117969	107572	95464.1	121952	139700	129629	60781.1	10747	13371	90780.1	48576.1	106587	22275.9	57904.2	95358.3	29632.1	68416.2	49993.9
C_467	Nobiletin	HMDB0029540	Flavones	Flavonoids	Flavonoids	Phenolics	Phenols and derivatives	328545	407780	360240	268358	242404	347374	308712	330718	314353	251048	313251	347350	50717	68414.4	56183	15020.7	54869.7	56649.1	39436.9	50821.2	36139.6	47369.9	49744.2	23030.3
C_468	Casticin	HMDB0030660	O-methylated flavonoids	Flavonoids	Flavonoids	Phenolics	Phenols and derivatives	268373	430325	315540	333203	395004	457622	402888	419716	402321	335186	431902	386063	9587.21	9016.59	26437.4	10480.4	6567.99	19612.5	15632.4	12378.8	7425.44	27373.9	24103.7	4776.43
C_469	Astragalin	HMDB0037429	Flavonols	Flavonoids	Flavonoids	Phenolics	Phenols and derivatives	9.03234e+07	9.33767e+07	1.35842e+08	1.13988e+08	1.50816e+08	1.14071e+08	110302680	1.23076e+08	141507574	1.03862e+08	1.03833e+08	1.56703e+08	1.70156e+07	25646065	2.49762e+07	378198	621874	701102	802569	519473	818987	1.14223e+06	941683	460915
C_470	Oroxylin A	NA	Flavanones	Flavonoids	Flavonoids	Phenolics	Phenols and derivatives	2.02807e+06	4.20634e+06	3.13499e+06	2.91218e+06	3.22538e+06	3.14121e+06	3.02848e+06	3.12045e+06	2.93206e+06	2.32373e+06	2.89812e+06	2.38524e+06	28302.1	31062.2	26102	8721.2	49532.1	59785.1	19009.9	7781.32	104118	9011.2	2105.92	107363
C_471	Morin	HMDB0030796	Flavonols	Flavonoids	Flavonoids	Phenolics	Phenols and derivatives	103019	105263	198988	35753.3	55113.9	103990	115010	88327.7	78399.9	48581.4	64432.3	66847.9	6.63332e+07	7.74312e+07	8.08152e+07	89905	58205.4	199039	93265.4	110428	97675.1	185495	84789	152279
C_472	Taxifolin	NA	Dihyroflavonols	Flavonoids	Flavonoids	Phenolics	Phenols and derivatives	291443	224807	482825	354720	254185	199925	255555	365061	386858	315784	246384	242680	16894.1	73434.5	15539.8	19846	59105.1	8244.92	15893.9	11937.8	7352.89	29499.1	39884.4	21596.1
C_473	Isorhamnetin	HMDB0002655	Flavonols	Flavonoids	Flavonoids	Phenolics	Phenols and derivatives	7.62097e+06	9.43846e+06	1.08079e+07	2.98026e+06	6.88263e+06	2.25028e+06	7.30596e+06	6.53253e+06	5.40422e+06	4.75465e+06	4.82784e+06	3.44508e+06	126112	105976	88156.2	32347.8	21492.2	34515.5	60206.4	37765.2	61823.3	76327.6	64657.9	52356
C_474	DIHYDROKAEMPFEROL	HMDB0030847	Dihyroflavonols	Flavonoids	Flavonoids	Phenolics	Phenols and derivatives	13183.8	24017.3	34385.5	91662.6	94596.1	106628	102778	125857	96120.7	88482.9	59514.4	77643.8	1.45642e+06	2.15745e+06	3.4129e+06	12922.4	14717.2	21956.1	24307.2	28888.8	28470.8	11303.4	20771.6	31820.4
C_475	Pinocembrin	HMDB0030808	Flavanones	Flavonoids	Flavonoids	Phenolics	Phenols and derivatives	555230	407970	888587	1.35025e+06	1.8756e+06	1.26554e+06	1.9502e+06	1.73189e+06	1.9633e+06	2.28246e+06	927669	1.39391e+06	50966.3	157591	139438	39445.5	54226.4	60899.2	34482.2	41598.8	41800.6	120267	5354.04	77190
C_476	Naringenin	HMDB0002670	Flavanones	Flavonoids	Flavonoids	Phenolics	Phenols and derivatives	304469	523861	603052	1.00398e+06	1.29207e+06	1.32537e+06	1.24016e+06	1.42663e+06	1.37255e+06	1.04088e+06	1.176e+06	1.11817e+06	4.23264e+07	3.8508e+07	5.89225e+07	104478	107328	93683.6	144278	148387	167904	213936	143704	140690
C_477	Isosakuranetin	NA	Flavanones	Flavonoids	Flavonoids	Phenolics	Phenols and derivatives	510.368	504.577	613.604	189.683	205.272	72739.6	1320.27	674.163	222.997	649.082	982.812	423.46	4.87244e+06	6.3997e+06	7.85101e+06	5863.13	6370.05	11933.5	15433.8	12250.1	7254.61	3786.37	7823.19	6119.39
C_478	Acacetin	NA	Flavones	Flavonoids	Flavonoids	Phenolics	Phenols and derivatives	1.91256e+06	2.99178e+06	2.31977e+06	2.30904e+06	2.42034e+06	2.61585e+06	2.06878e+06	2.56798e+06	2.75569e+06	1.84427e+06	2.1679e+06	1.9829e+06	11199.9	102769	258946	50498	19083.2	79805.9	60601.8	122961	68834.5	77283.5	50854.9	90893.4
C_479	Ginkgetin	HMDB0033762	Biflavonoids and polyflavonoids	Complex flavonoids	Flavonoids	Phenolics	Phenols and derivatives	272198	277710	359447	679980	772040	628886	891728	615487	795051	768893	683080	681685	33582.3	60280.1	92655.1	20852.2	27356.1	19548.1	28029.3	24388.4	16973.4	23770	23394	19777.2
C_480	Tangeretin	HMDB0030539	Flavones	Flavonoids	Flavonoids	Phenolics	Phenols and derivatives	664304	857704	568941	1.01522e+06	980201	1.20734e+06	1.01124e+06	1.03408e+06	1.13996e+06	976006	1.01812e+06	1.00892e+06	4989.77	16628.8	15071.2	104342	116874	102688	91653.8	74939.5	86498.3	53736.2	107711	96371.7
C_481	Isoquercetin	HMDB0037362	Flavonoid glycosides	Flavonoids	Flavonoids	Phenolics	Phenols and derivatives	2.09067e+08	163234443	2.24736e+08	1.66366e+08	1.91669e+08	1.61135e+08	2.61137e+08	1.86066e+08	1.96492e+08	1.91684e+08	1.73294e+08	197750954	1.14272e+06	2.29381e+06	1.57111e+06	72982.7	176796	152299	223146	59062.5	186464	266989	89011.4	239236
C_482	Hyperoside	HMDB0030775	Flavonols	Flavonoids	Flavonoids	Phenolics	Phenols and derivatives	6.1691e+06	6.21027e+06	9.88346e+06	7.21971e+06	7.35661e+06	4.26345e+06	9.64158e+06	1.00113e+07	6.98834e+06	8.83456e+06	6.29021e+06	5.55664e+06	3.70084e+07	5.32982e+07	6.00063e+07	242713	155781	317863	141785	92578.3	24298.3	174275	106730	70394.7
C_483	Formononetin	HMDB0005808	Isoflavones	Isoflavonoids	Flavonoids	Phenolics	Phenols and derivatives	11390.4	33569	6590.01	306453	343851	185502	325091	160515	227854	94812.5	199250	182108	7072.81	5938.87	12444.1	21329.3	7940.07	19681.3	3555.87	33167.7	16788.6	12522.3	13433.4	3948.49
C_484	Ononin	HMDB0033987	Isoflavones	Isoflavonoids	Flavonoids	Phenolics	Phenols and derivatives	5.37824e+06	2.63505e+06	3.54737e+06	441631	474003	421476	304854	265168	205189	319068	456665	327959	72046	76284.2	86594.3	105760	102251	75573.6	101277	144216	78132.1	195815	193533	118557
C_485	Daidzein	HMDB0003312	Isoflavones	Isoflavonoids	Flavonoids	Phenolics	Phenols and derivatives	1.10507e+06	2.32706e+06	260961	450296	373069	414237	341023	449035	221503	337598	401890	600677	186254	111548	137108	118606	39333.7	55674.8	3484.91	79117.1	175838	115268	189346	54942
C_486	Epicatechin	HMDB0001871	Flavan 3-ols	Flavonoids	Flavonoids	Phenolics	Phenols and derivatives	152186	122191	217548	54982.5	24621	3661.74	22376.7	40435.1	26565.5	35843.3	39310.1	36941.4	307309	252549	353396	19188	90627	27679.8	88712.2	46987.5	79096.3	19999.1	138745	25601
C_487	Baicalein	NA	Flavones	Flavonoids	Flavonoids	Phenolics	Phenols and derivatives	1.44048e+06	1.21377e+06	1.22871e+06	3.08851e+06	4.03232e+06	3.93501e+06	3.96257e+06	3.71376e+06	3.00261e+06	2.42356e+06	3.45207e+06	2.43338e+06	1.39998e+07	1.48691e+07	1.61227e+07	1.75011e+07	1.65616e+07	1.46977e+07	1.79589e+07	1.3641e+07	1.80597e+07	3.01713e+07	1.75487e+07	1.91348e+07
C_488	Isosakuranin	HMDB0029481	Flavonoid glycosides	Flavonoids	Flavonoids	Phenolics	Phenols and derivatives	54108.1	89024.2	119993	93365.8	47787.9	68682.1	67388.5	27590.8	56519.8	118804	83168.2	47026	6.72844e+06	5.05878e+06	1.01673e+07	114409	152267	88468.1	26614.3	30509.2	8611.92	75331.5	46825.8	55337.5
C_489	Luteolin	HMDB0005800	Flavones	Flavonoids	Flavonoids	Phenolics	Phenols and derivatives	477444	641826	315976	161347	139928	188918	139069	168358	168372	154058	222370	216883	224544	185771	335631	15911.6	35296.2	21747.5	30409.3	16265.2	34744.9	33910.3	24334.6	30773
C_490	Chrysoeriol	HMDB0030667	Flavones	Flavonoids	Flavonoids	Phenolics	Phenols and derivatives	738582	1.17615e+06	873585	1.17698e+06	1.03357e+06	1.45533e+06	1.11352e+06	1.17894e+06	1.16711e+06	1.05769e+06	1.26604e+06	1.15578e+06	64353.3	64326.7	33227.9	22801.3	19701.7	67663.8	44967.3	24276.5	16147.4	40663.3	14779.2	41366.7
C_491	Iridin	NA	Isoflavones	Isoflavonoids	Flavonoids	Phenolics	Phenols and derivatives	4.34025e+06	4.87059e+06	7.0968e+06	1.13348e+07	1.23695e+07	9.44988e+06	1.04122e+07	1.06837e+07	1.198e+07	1.19328e+07	1.07473e+07	1.06357e+07	2.53286e+06	1.00601e+07	8.43843e+06	3.12318e+06	6.35741e+06	5.96385e+06	7.95291e+06	1.02422e+07	1.57171e+07	4.15365e+06	9.34002e+06	3.02033e+06
C_492	Biochanin A	HMDB0002338	Isoflavones	Isoflavonoids	Flavonoids	Phenolics	Phenols and derivatives	1.82076e+06	3.3928e+06	2.21343e+06	1.81283e+06	2.69693e+06	2.13168e+06	2.33787e+06	3.06743e+06	1.94351e+06	2.02127e+06	1.79983e+06	2.55843e+06	25753	35863.5	72793.1	26385.2	53144.5	40907.2	64137.4	70650.1	60292.8	44010.4	79936.8	57004.2
C_493	Ochnaflavone 4'-methyl ether	NA	Flavanones	Flavonoids	Flavonoids	Phenolics	Phenols and derivatives	3.1428e+06	3.7396e+06	3.9867e+06	4.2991e+06	3.75132e+06	4.16117e+06	4.25553e+06	3.48956e+06	3.98307e+06	3.21787e+06	4.0145e+06	3.72931e+06	513550	796752	448586	105520	103500	106784	103548	103288	110724	152287	131905	124652
C_494	Wogonoside	NA	Flavanones	Flavonoids	Flavonoids	Phenolics	Phenols and derivatives	24969.7	14651.7	9840.11	13507.8	5851.03	14725.4	12464.4	14421.7	5163.62	4506.17	17955.2	4574.15	48523.4	97883	145904	2.32145e+06	1.17614e+06	1.01559e+06	5.50023e+06	4.50756e+06	4.62397e+06	1.54928e+06	2.26179e+06	1.45281e+06
C_495	Schaftoside	NA	Flavones	Flavonoids	Flavonoids	Phenolics	Phenols and derivatives	112332	119364	104282	141628	196716	138091	92423	196420	132990	194395	225962	240082	40180.4	16264.1	9822.17	46855.3	60780.9	38374.9	35850.6	13963.3	51285.4	83000.1	26119.3	28393.5
C_496	Eupafolin	NA	Flavanones	Flavonoids	Flavonoids	Phenolics	Phenols and derivatives	2.02027e+06	2.70363e+06	3.07643e+06	702472	1.64628e+06	515350	1.79706e+06	1.53137e+06	1.32083e+06	1.08251e+06	974919	947203	9053.98	11271.3	26186.5	12368.4	10106.2	7019.83	28884.8	17263.2	7788.17	32604.9	12450.8	821.424
C_497	Kaempferol	HMDB0005801	Flavonols	Flavonoids	Flavonoids	Phenolics	Phenols and derivatives	1435.65	1799.64	1107.48	3190.55	1741.7	491.735	152.801	19143.5	783.793	2436.76	1765.78	1213.92	759728	1.21683e+06	818072	11819	26044.8	12528.3	16986.7	12733.3	7261.63	22464.6	4946.71	12658.2
C_498	Hesperidin	HMDB0003265	Flavanones	Flavonoids	Flavonoids	Phenolics	Phenols and derivatives	2.48683e+08	1.72905e+08	2.49643e+08	2.48713e+08	2.11107e+08	1.57499e+08	3.44699e+08	3.38837e+08	3.00957e+08	138927611	1.86893e+08	1.81614e+08	2.12188e+06	2.33132e+06	1.85714e+06	155953	78411	202144	507532	65970.3	71862.7	150326	108238	192922
C_499	Diosmin	HMDB0029548	Flavones	Flavonoids	Flavonoids	Phenolics	Phenols and derivatives	599420	444229	2.14577e+06	834647	499621	1.1299e+06	461571	356011	287946	427570	487046	347690	9608.88	12064.7	2452.98	33277.1	7784.86	6642.54	3699.8	31937.6	14375.8	6542.63	5580.8	24045.1
C_500	Tectochrysin	NA	Flavones	Flavonoids	Flavonoids	Phenolics	Phenols and derivatives	315804	557227	353269	313564	506745	340637	302957	441843	457277	430178	384877	455320	3142.99	17714	14635.9	29254.6	17990	33434.6	14957.3	99.1654	62062	13608.1	23091.6	31338
C_501	Tricetin	HMDB0029620	Flavones	Flavonoids	Flavonoids	Phenolics	Phenols and derivatives	110962	78420.9	176046	189757	129216	94055.5	143212	131688	89808.3	102756	131844	151480	8.26044e+06	5.0849e+06	1.0671e+07	31972.5	23824.7	40319.1	22342.8	6823.43	8045.59	41569.7	19877.1	17397.7
C_502	Tricin	NA	Flavones	Flavonoids	Flavonoids	Phenolics	Phenols and derivatives	6.6944e+06	1.09884e+07	7.76875e+06	5.39072e+06	5.48858e+06	6.35004e+06	4.90064e+06	5.92914e+06	4.80848e+06	4.74961e+06	5.63847e+06	4.97778e+06	15253.3	11672.5	10902.7	235640	110567	88124.1	356355	201774	288925	106844	159552	189497
C_503	Hesperetin	HMDB0005782	Flavanones	Flavonoids	Flavonoids	Phenolics	Phenols and derivatives	563162	877623	585966	288695	239952	274659	371584	352334	446769	372118	259463	282311	2.95685e+08	2.11387e+08	2.79963e+08	106310	69170.8	2354.74	74772.5	113416	99156.4	73262	72029.6	44741.5
C_504	Diosmetin	HMDB0029676	Flavones	Flavonoids	Flavonoids	Phenolics	Phenols and derivatives	1.10506e+06	1.93986e+06	1.38927e+06	3.34163e+06	2.56371e+06	3.18768e+06	2.23471e+06	2.67491e+06	2.25223e+06	2.31678e+06	2.54909e+06	2.55449e+06	68484.7	141026	82617.8	33288.5	16728.1	14836.4	66176.8	43596.9	77902.8	12107.7	36919.8	37048.8
C_505	Isoschaftoside	NA	Flavanones	Flavonoids	Flavonoids	Phenolics	Phenols and derivatives	94789.4	149235	138857	179490	270146	174882	154757	226749	170508	167490	228811	215301	26318.8	124837	74434.4	61568.5	107621	114075	33127.9	39569.1	73594.5	111348	44591.8	67513.2
C_506	Wedelolactone	NA	Coumestanes	Isoflavonoids	Flavonoids	Phenolics	Phenols and derivatives	12215.1	6535.35	10307.2	6587.03	13890.8	10079.4	6166.11	7735.7	3914.01	9960.62	12887.4	9814.08	2.23075e+06	4.30608e+06	2.04919e+06	1.9435e+06	2.63693e+06	4.3065e+06	4.66074e+06	3.61703e+06	4.96524e+06	2.47208e+06	3.33467e+06	2.16206e+06
C_507	Flavone	HMDB0003075	Flavones	Flavonoids	Flavonoids	Phenolics	Phenols and derivatives	107950	162365	91958.3	127044	169876	150677	138259	168453	170002	138481	123646	148336	192284	131524	332236	76107.6	116118	67146.7	150905	131476	89950.1	123923	131802	108745
C_508	Fisetin	NA	Flavonols	Flavonoids	Flavonoids	Phenolics	Phenols and derivatives	1.48786e+07	1.9845e+07	2.62125e+07	2.31919e+07	3.18662e+07	23994990	2.47648e+07	2.46153e+07	2.46897e+07	3.41957e+07	2.60864e+07	1.84369e+07	2.45694e+06	3.34789e+06	3.19226e+06	24096.9	33476.5	41719.5	116397	37353.7	35496.1	95476	61260.7	138010
C_509	Myricetin	HMDB0002755	Flavonols	Flavonoids	Flavonoids	Phenolics	Phenols and derivatives	61488.9	42792.4	66363.4	14055.1	2690.31	34231.7	18774.7	9698.46	25431.6	6244.82	11281.6	36848.1	6.64769e+06	3.91657e+06	6.39909e+06	59495	8430.42	21889.5	23508.4	11271.1	28255.5	1549.81	18123.9	14414
C_510	Scutellarein	NA	Flavones	Flavonoids	Flavonoids	Phenolics	Phenols and derivatives	16442.8	27189.7	7904.52	35453.7	5663.64	124914	90964.5	164669	16814	114390	59448	3328.87	1.53179e+06	3.82207e+06	1.79648e+06	105726	72020.7	186661	39378.1	178818	142799	138976	118412	95791.5
C_511	Naringenin 7-O-glucoside (Prunin)	NA	Flavanones	Flavonoids	Flavonoids	Phenolics	Phenols and derivatives	740476	661994	688479	586990	431478	372229	358791	467563	322348	414303	217539	184371	4.37407e+06	4.01271e+06	8.08501e+06	63811.5	36067.7	24006.8	40422.1	52266.5	45301.5	5630.06	100034	146227
C_512	Genistin	HMDB0033988	Isoflavones	Isoflavonoids	Flavonoids	Phenolics	Phenols and derivatives	663538	493039	1.17951e+06	1.54049e+06	2.40021e+06	1.42493e+06	2.28684e+06	1.57636e+06	1.60586e+06	1.84562e+06	956258	1.1326e+06	352065	85531.1	232890	47407	53389.6	127555	28534.1	38961.5	101335	197461	59259.7	41929.6
C_513	8-Prenylnaringenin	NA	Flavanones	Flavonoids	Flavonoids	Phenolics	Phenols and derivatives	789.576	2408.65	1010.83	2314.13	2651.43	1482.26	1775.24	1258.33	1753.42	1680.47	1252.91	1088.45	4.21139e+06	3.16619e+06	3.00912e+06	725456	619309	578864	179780	265757	296292	731732	314708	407365
C_514	Corylin	NA	Flavanones	Flavonoids	Flavonoids	Phenolics	Phenols and derivatives	44602	113912	54523.5	70917.4	78406.9	92163.8	70184.5	79294.4	70013.6	91557.1	92898.7	103814	7081.48	20372.2	17419.2	8764.17	10047.7	6278.57	2519.92	12499.1	5742.84	10313.5	5513.61	10254.8
C_515	Isoginkgetin	HMDB0033937	Biflavonoids and polyflavonoids	Flavonoids	Flavonoids	Phenolics	Phenols and derivatives	458405	239400	256694	736237	952604	294788	408457	576879	400146	470491	457823	368780	111812	162620	116230	361386	384956	491590	512308	459440	827023	209463	808342	917233
C_516	Tectorigenin	HMDB0042024	Isoflavones	Isoflavonoids	Flavonoids	Phenolics	Phenols and derivatives	1.13368e+06	1.87412e+06	1.46135e+06	2.24443e+06	2.25088e+06	2.86765e+06	2.29982e+06	2.4393e+06	1.96672e+06	2.31082e+06	2.52577e+06	2.41067e+06	53879.5	159807	46806.4	46760.3	13727.5	36699.3	52255.4	26544.7	78340.4	54042.4	21071.8	43672.4
C_517	Isorhamnetin-3-O-nehesperidine	HMDB0037745	Flavonoid glycosides	Flavonoids	Flavonoids	Phenolics	Phenols and derivatives	1.42724e+07	5.91708e+06	3.13923e+06	7.58571e+06	5.62611e+06	5.23692e+06	1.16562e+07	1.17713e+07	1.19354e+07	1.20758e+07	1.06302e+07	1.48922e+07	1.13021e+08	9.10451e+07	8.27504e+06	12644.3	5018.21	5175.54	13566.6	22236.3	5237.36	27225.4	7031.63	21819.9
C_518	Di-O-methylquercetin	NA	Flavanones	Flavonoids	Flavonoids	Phenolics	Phenols and derivatives	2.75675e+06	3.76533e+06	6.41018e+06	6.3941e+06	7.95071e+06	7.34133e+06	9.85232e+06	7.66632e+06	7.66564e+06	7.13415e+06	6.98545e+06	7.18994e+06	3.46425e+07	3.42285e+07	3.8834e+07	5.74355e+07	5.29361e+07	5.20832e+07	3.62648e+07	3.84313e+07	3.77405e+07	4.97947e+07	4.46728e+07	4.41251e+07
C_519	Eriodictyol	HMDB0005810	Flavanones	Flavonoids	Flavonoids	Phenolics	Phenols and derivatives	9898.27	10436.8	10324.6	13170.2	9846.05	11813.4	15340.2	3660.45	24267	28695.1	16951.4	19707.4	2.56566e+06	1.39423e+06	1.87002e+06	30943.7	12420.7	18749.1	10075.6	8810.95	7729.67	6978.81	18703.4	23341
C_520	Prunetin	HMDB0034127	Isoflavones	Isoflavonoids	Flavonoids	Phenolics	Phenols and derivatives	1.31566e+06	1.63399e+06	1.34332e+06	1.27957e+06	1.52268e+06	1.60042e+06	1.24719e+06	1.68212e+06	1.58623e+06	1.19678e+06	1.40844e+06	1.71679e+06	56266	31693.7	65623.6	176464	105502	197645	249501	280100	208603	243203	167455	227476
C_521	Daidzin	HMDB0033991	Isoflavones	Isoflavonoids	Flavonoids	Phenolics	Phenols and derivatives	1.36264e+06	1.67949e+06	2.07254e+06	1.10603e+06	873087	555828	408017	542107	480742	646747	776683	650709	52735.1	25955.5	28214.4	29614.1	25113.6	11558.4	28367.9	39807.5	40213.9	34015.5	60429.2	16485
C_522	8-Methoxykaempferol	NA	Flavonols	Flavonoids	Flavonoids	Phenolics	Phenols and derivatives	6.29133e+06	7.14405e+06	9.03714e+06	2.22867e+06	5.5391e+06	2.12698e+06	6.01707e+06	5.43447e+06	4.63221e+06	3.55814e+06	4.25761e+06	2.87433e+06	83046.5	49922.9	49354.1	22968.6	36569.3	31452.8	52723.7	15307.3	30860.2	49937.4	16563.9	22717.4
C_523	Engeletin	NA	Flavanones	Flavonoids	Flavonoids	Phenolics	Phenols and derivatives	158050	205809	452317	177848	190326	192610	204789	243164	193940	170068	177939	179382	1.89679e+06	1.60444e+06	2.39659e+06	14012.3	29614.4	13114.2	21692	25903.3	14883.6	19024.7	16437.9	10189.6
C_524	Glabridin	HMDB0034188	Isoflavanes	Isoflavonoids	Flavonoids	Phenolics	Phenols and derivatives	57059.9	56406.2	132919	208827	121927	129749	125594	111270	94216.2	166660	132523	142497	816441	457662	363689	177058	216064	221585	156697	144505	199581	255871	171144	164007
C_525	Vicenin III	NA	Flavanones	Flavonoids	Flavonoids	Phenolics	Phenols and derivatives	153861	129359	190560	234295	161646	177939	158990	198707	185315	200998	196411	263139	121770	131793	163904	88245.4	82891.6	95006.3	44188.8	41079.8	17792.5	109124	55190.7	67180.8
C_526	Phloretin	HMDB0003306	Dihydrochalcones	Flavonoids	Flavonoids	Phenolics	Phenols and derivatives	3.17901e+08	3.56517e+07	4.23492e+07	887590	3.03879e+06	750249	789259	586956	605090	643766	766818	681978	3.26012e+07	4.02992e+07	1.89495e+07	8.66823e+06	3.23837e+07	2.77247e+07	8.67337e+07	8.35191e+07	6.08293e+07	4.51628e+07	3.81868e+07	3.90279e+07
C_527	Glabrone	HMDB0029533	Pyranoisoflavonoids	Isoflavonoids	Flavonoids	Phenolics	Phenols and derivatives	667384	451714	829696	1.97658e+06	2.18814e+06	2.12503e+06	3.04156e+06	1.98338e+06	2.34761e+06	1.62541e+06	1.9499e+06	2.1048e+06	1.0338e+06	923588	1.83093e+06	415633	172459	295581	375241	367288	342258	344353	418129	239145
C_528	Chrysosplenetin B	NA	Flavonols	Flavonoids	Flavonoids	Phenolics	Phenols and derivatives	245348	417227	276644	339615	391999	435480	400416	411353	400335	329940	426800	421147	9550.36	8569.75	13317.3	9820.12	10063.4	19612.5	11324.4	14573.1	5314.58	27373.9	23349.9	3092.29
C_529	7,8-Benzoflavone	NA	Flavanones	Flavonoids	Flavonoids	Phenolics	Phenols and derivatives	1.44297e+06	1.69407e+06	1.50706e+06	1.64032e+06	1.78935e+06	1.90968e+06	1.87337e+06	1.81035e+06	1.79414e+06	2.16114e+06	1.86709e+06	1.99248e+06	23893.2	7156.28	35496.5	245715	232927	176754	334533	220616	324541	295136	281973	112876
C_530	Narcissoside	NA	Flavanones	Flavonoids	Flavonoids	Phenolics	Phenols and derivatives	5.69665e+06	3.57581e+06	6.44547e+06	3.08841e+06	2.48346e+06	2.24404e+06	2.62256e+06	2.9092e+06	2.14593e+06	3.21869e+06	1.97724e+06	2.74601e+06	3.06971e+07	4.56586e+07	3.43635e+07	5037.81	15090.6	7441.51	6815.75	3821.03	13121.5	17236.7	7014.84	2425.16
C_531	Tectoridin	NA	Isoflavones	Isoflavonoids	Flavonoids	Phenolics	Phenols and derivatives	37325.7	27693	26169.2	3941.53	35182.4	34087.3	3511.84	15340.5	34133.4	8100.64	26887.2	21964.2	1.16203e+06	1.58541e+06	690898	2.3189e+06	1.77979e+06	1.89931e+06	1.25382e+06	761358	895228	1.43345e+06	879500	801499
C_532	Licoflavone A	NA	Flavanones	Flavonoids	Flavonoids	Phenolics	Phenols and derivatives	417910	219524	204261	110254	99614.4	114115	75234.6	77663.8	107651	106715	124833	145015	1.91705e+06	2.50181e+06	2.99537e+06	2.0876e+06	2.07045e+06	2.27019e+06	1.64544e+06	1.28632e+06	1.54843e+06	2.97469e+06	1.76747e+06	1.49901e+06
C_533	Wogonin	NA	Flavones	Flavonoids	Flavonoids	Phenolics	Phenols and derivatives	2.2559e+06	4.11752e+06	2.74954e+06	2.71206e+06	3.07857e+06	3.31798e+06	2.91235e+06	3.09756e+06	2.96206e+06	2.32622e+06	2.4383e+06	2.92758e+06	27398.2	57108.9	21311.2	24490.4	60054.3	78611.9	27190	6367.69	54720.8	18542.1	30371	100229
C_534	Xanthohumol	HMDB0037479	Chalcones	Flavonoids	Flavonoids	Phenolics	Phenols and derivatives	311958	85486.3	124920	272076	346284	385028	460148	307744	308777	297231	339590	387341	3.08141e+07	2.83874e+07	2.09622e+07	4.45657e+06	3.88981e+06	2.31101e+06	7.07703e+06	3.94301e+06	5.56456e+06	5.03667e+06	4.5496e+06	7.30898e+06
C_535	Trifolirhizin	HMDB0036630	Pterocarpans	Isoflavonoids	Flavonoids	Phenolics	Phenols and derivatives	4192.68	16363.8	13380.8	24748.6	6473.06	9439.43	9714.86	12368.9	6296.77	3427.42	11775	2490.57	2.58027e+06	2.69711e+06	1.30682e+06	12325.5	16372.7	7246.21	12701	24223.8	36266	24091.7	10454	19381.7
C_536	Germacrone	NA	Flavanones	Flavonoids	Flavonoids	Phenolics	Phenols and derivatives	1.57881e+06	1.75417e+06	1.2202e+06	2.79434e+06	2.79155e+06	2.1647e+06	3.53245e+06	2.25532e+06	2.55731e+06	2.24567e+06	3.16852e+06	2.12082e+06	4.38974e+06	6.95852e+06	7.49544e+06	3.19646e+06	3.2259e+06	3.80866e+06	3.51638e+06	5.30373e+06	4.25306e+06	1.17952e+07	9.52113e+06	4.9442e+06
C_537	Hesperetin 5-O-glucoside	HMDB0037535	Flavonoid glycosides	Flavonoids	Flavonoids	Phenolics	Phenols and derivatives	6.16059e+06	6.50408e+06	1.00422e+07	6.55199e+06	7.74787e+06	4.17254e+06	8.89329e+06	9.86963e+06	6.98903e+06	9.25192e+06	6.30432e+06	5.16804e+06	3.57146e+07	5.14223e+07	5.74985e+07	158467	235183	307221	109313	100512	101447	190958	89498.5	89832.9
C_538	Agarotetrol	NA	Flavanones	Flavonoids	Flavonoids	Phenolics	Phenols and derivatives	170180	308510	290099	360923	269806	358081	287713	371174	318942	321410	285899	317974	49464.2	51920	21388	107187	122821	146436	101178	81689.1	111833	192381	124682	84774
C_539	Phloridzin	NA	Flavanones	Flavonoids	Flavonoids	Phenolics	Phenols and derivatives	5.95202e+06	4.83186e+06	9.80905e+06	9.27061e+06	1.10965e+07	8.39289e+06	1.50816e+07	1.08145e+07	1.20229e+07	1.41119e+07	9.414e+06	1.06411e+07	1.23767e+06	1.4325e+06	2.27816e+06	3934.38	16370.5	13123.1	10629.1	4675.54	25611.1	87383.5	24741.9	1045.25
C_540	Cyanidin-3-O-glucoside chloride	NA	Anthocyanidins and anthocyanins	Flavonoids	Flavonoids	Phenolics	Phenols and derivatives	431364	604181	721059	537336	396277	558785	329483	298141	263183	487224	765827	282391	264492	407990	540557	295506	531940	174945	281019	312259	227273	357630	262709	360885
C_541	Troxerutin	HMDB0006083	Flavonoid glycosides	Flavonoids	Flavonoids	Phenolics	Phenols and derivatives	311659	250252	369427	125120	95163.7	110233	139095	74464.8	96878.9	104860	84754.4	71306.8	203.753	10505.3	8815.88	6267.87	2566.46	10191.3	267.602	2274.48	40218.8	58138.8	2685.42	23428
C_542	Isoxanthohumol	NA	Flavanones	Flavonoids	Flavonoids	Phenolics	Phenols and derivatives	2.83281e+06	3.41453e+06	2.71695e+06	1.1621e+06	1.25121e+06	1.72139e+06	1.23751e+06	1.51028e+06	1.44758e+06	1.34707e+06	1.3334e+06	1.62075e+06	34083	34705.3	12305.9	674388	711248	648909	769679	576430	817150	509716	822495	702163
C_543	Naringenin chalcone	NA	Flavanones	Flavonoids	Flavonoids	Phenolics	Phenols and derivatives	293180	504643	584728	964063	1.26671e+06	1.29807e+06	1.2172e+06	1.36964e+06	1.33648e+06	1.00815e+06	1.16581e+06	1.09367e+06	4.21231e+07	3.76305e+07	5.87439e+07	75372.7	87417.2	37156.5	108839	123467	148214	160491	112206	101311
C_544	5-Hydroxy-6,7-dimethoxylflavone	NA	Flavanones	Flavonoids	Flavonoids	Phenolics	Phenols and derivatives	67058.8	71967.1	27277.3	56593.7	42576	86036.4	36618.9	130364	50853.2	26078.8	153403	33974	75072	188984	442543	139483	228552	167779	257083	279744	197328	158424	426683	101198
C_545	quercetin 3-O-gentobioside	NA	Flavanones	Flavonoids	Flavonoids	Phenolics	Phenols and derivatives	111911	198379	93196.1	212790	317636	201242	226220	266246	162682	263496	198612	313698	37494.2	47682.4	6467.88	43742.7	46980.5	42290.5	33432.8	1985.42	36994.5	4361.75	1152.69	1942.73
C_546	Kuwanon G	HMDB0030074	Diels-Alder adduct of chalcone	Complex flavonoids	Flavonoids	Phenolics	Phenols and derivatives	167921	69795.4	73477.2	2585.88	1369.26	7669.34	4789.19	3480.45	2874.18	3657.63	3270.83	3715.47	1632.19	1513.78	2089.39	1193.88	1572.27	1154.07	1313.68	1434.73	734.821	881.631	625.687	1399.46
C_547	Spinosin B B	HMDB0037464	Flavonoid glycosides	Flavonoids	Flavonoids	Phenolics	Phenols and derivatives	71782	61311	78616.8	196916	190225	211838	273378	285740	237402	337726	158895	96497.9	2555.58	9602.5	19250	21768	8943.26	24262	12826.7	2059.27	6517.45	34912.6	3932.59	13573.1
C_548	Iristectorigenin B	NA	Flavanones	Flavonoids	Flavonoids	Phenolics	Phenols and derivatives	7.66305e+06	1.17923e+07	8.15622e+06	5.51285e+06	6.27141e+06	6.13641e+06	5.34568e+06	5.59086e+06	4.88087e+06	4.97173e+06	5.49558e+06	4.88961e+06	14030.7	13521.5	5863.6	213485	139538	116621	370978	198719	346340	132158	150639	175057
C_549	Dihydrotanshinone I	NA	Flavanones	Flavonoids	Flavonoids	Phenolics	Phenols and derivatives	518561	437317	363639	634681	579631	614439	478254	395548	319337	507667	554171	597154	3.95361e+06	3.01921e+06	3.7949e+06	705753	567290	501983	592287	768030	566491	322136	466855	721719
C_550	3,3',4',5,6,7-HEXAHYDROXYFLAVON	NA	Flavonols	Flavonoids	Flavonoids	Phenolics	Phenols and derivatives	82220.5	30837.3	12756.6	3086.03	9888.04	24750.7	5584.95	31252.9	11651.2	36789.1	26926.2	40169.9	7.55754e+06	8.32059e+06	7.96222e+06	33139.2	18968.4	19088.7	1652.24	41349.9	39671	28837.1	55108.8	50367.6
C_551	Rhamnetin (7-O-methxyl quercetin)	NA	Flavonols	Flavonoids	Flavonoids	Phenolics	Phenols and derivatives	1086.97	691.264	1352.55	161.811	981.262	1122.29	1167.47	983.428	825.914	358.2	1150.65	894.755	659768	581528	623254	890.888	1430.56	439.433	752.124	2943.31	2899.5	4949.51	2511.15	1236.48
C_552	Methylnissolin-3-O-glucoside	NA	Flavanones	Flavonoids	Flavonoids	Phenolics	Phenols and derivatives	4.24574e+06	4.05501e+06	2.47755e+06	4.15446e+06	3.40507e+06	2.94294e+06	4.11403e+06	3.07725e+06	3.39472e+06	3.18288e+06	2.73839e+06	3.11901e+06	359055	125801	82576.9	134022	99579.2	145736	64072.5	183226	101316	312001	11146.9	130863
C_553	(-)-Epigallocatechin gallate	HMDB0003153	Flavan 3-ols	Flavonoids	Flavonoids	Phenolics	Phenols and derivatives	126562	99644.5	50999.6	41366.4	45119.4	57562.8	53958.4	51006.5	48316.8	35446	58393.4	45660	875735	766207	308354	157004	200778	235600	120938	176650	199654	275363	292253	91343.2
C_554	Dihydrocoumarin	HMDB0036626	NA	3,4-dihydrocoumarins	Coumarins and derivatives	Phenolics	Phenols and derivatives	2.37758e+06	2.66621e+06	3.97397e+06	3.65882e+06	4.09871e+06	4.23351e+06	4.05965e+06	3.61408e+06	4.02797e+06	4.02991e+06	3.82823e+06	3.88935e+06	4.6663e+06	4.18551e+06	4.14191e+06	8.81855e+06	7.96746e+06	8.28832e+06	6.03475e+06	5.95767e+06	4.62012e+06	7.36029e+06	6.44726e+06	6.39643e+06
C_555	Isoscopoletin	NA	Hydroxycoumarins	Coumarins and derivatives	Coumarins and derivatives	Phenolics	Phenols and derivatives	2.95767e+08	2.38145e+08	1.90799e+08	1.80831e+07	2.59243e+07	2.26652e+07	3.98664e+07	3.18591e+07	1.81865e+07	3.27609e+07	3.44346e+07	3.7443e+07	493712	96870.8	346357	1154332472	1932171331	2001930894	1144957220	1255145683	1023369760	2267197407	1220772196	901046250
C_556	6-Methylcoumarin	HMDB0032394	NA	Coumarins and derivatives	Coumarins and derivatives	Phenolics	Phenols and derivatives	9.7415e+06	1.09109e+07	8.30604e+06	5.67875e+06	5.95094e+06	7.32889e+06	5.92328e+06	6.54658e+06	5.53993e+06	5.83857e+06	5.42896e+06	6.11364e+06	4.82665e+06	3.42425e+06	4.79103e+06	3.55295e+06	3.95467e+06	4.54577e+06	3.66817e+06	3.23255e+06	4.35241e+06	4.55491e+06	3.99985e+06	3.74366e+06
C_557	Isomeranzin	NA	Coumarins	Coumarins	Coumarins	Phenolics	Phenols and derivatives	2.60401e+06	3.06203e+06	2.5269e+06	1.20077e+06	1.18293e+06	1.58315e+06	1.28184e+06	1.5455e+06	1.34851e+06	1.3086e+06	1.38672e+06	1.47814e+06	63720.4	44633.8	17885.3	646918	845995	779088	799309	744336	812392	648073	826495	702472
C_558	Xanthotoxol	HMDB0029457	Furanocoumarins	Coumarins	Coumarins	Phenolics	Phenols and derivatives	1.82449e+06	1.43594e+06	1.00046e+06	1.3424e+06	1.22563e+06	1.36906e+06	965060	952863	818436	781897	1.17898e+06	899795	1.69237e+06	1.58363e+06	1.89333e+06	584637	385545	588008	454607	443246	467592	534055	153140	289685
C_559	7-Demethylsuberosin	NA	Coumarins	Coumarins	Coumarins	Phenolics	Phenols and derivatives	379278	340603	306135	258056	219139	260178	278837	196566	158092	219622	190840	266784	60393.1	172464	135774	121201	103842	90367.9	131336	73424.6	156664	189776	117415	51441.1
C_560	8-Methoxypsoralen	HMDB0014693	Furanocoumarins	Coumarins	Coumarins	Phenolics	Phenols and derivatives	3.2991e+07	1.7394e+07	1.6258e+07	2.76241e+06	2.90688e+06	2.44229e+06	2.30932e+06	3.31762e+06	2.21961e+06	2.79241e+06	3.93876e+06	3.23484e+06	89189.4	157864	94747	196113	43949.3	1056.41	142677	148438	86212.8	60130.3	136139	12088.8
C_561	Esculetin	HMDB0030819	Coumarins	Coumarins	Coumarins	Phenolics	Phenols and derivatives	672906	1.1565e+07	582567	1.60688e+07	1.73331e+07	1.53206e+07	2.09743e+07	1.70135e+07	1.59101e+07	9.23093e+06	1.30743e+07	1.44292e+07	100352	62482.3	54111.5	196310	282084	14228.3	151171	54937.7	147084	81765.9	109670	177425
C_562	Isopropylidenylacetyl-marmesin	NA	Coumarins	Coumarins	Coumarins	Phenolics	Phenols and derivatives	47433.7	45054.9	51115.6	38868	28673.5	76920.8	49922.1	20221.6	49134.5	56288.9	33086.2	55798.7	10439.1	4819.49	3144.32	6306.31	6959.37	6509.38	18466.6	6498.5	3744.31	13221.4	2693.81	11717.2
C_563	Isopimpinellin	HMDB0034312	Furanocoumarins	Coumarins	Coumarins	Phenolics	Phenols and derivatives	204985	337358	481146	566179	534253	543338	580173	384956	504001	582994	529379	528233	528055	570263	702748	1.12168e+06	1.20251e+06	1.20031e+06	838296	816490	646051	1.22655e+06	933517	917820
C_564	Imperatorin	HMDB0034376	Furanocoumarins	Coumarins	Coumarins	Phenolics	Phenols and derivatives	2.06252e+07	3.3828e+07	2.16474e+07	2.72404e+07	3.29074e+07	3.24226e+07	2.84262e+07	3.29793e+07	3.21552e+07	3.24247e+07	3.51349e+07	3.29876e+07	126153	146057	53269.1	1.06485e+06	807811	1.23364e+06	1.51595e+06	1.09414e+06	1.53669e+06	854514	1.14096e+06	1.03694e+06
C_565	Isobergapten	NA	Coumarins	Coumarins	Coumarins	Phenolics	Phenols and derivatives	909215	1.50756e+06	993076	793334	660504	883843	795064	712151	693364	743721	732129	646194	64665.4	49074.9	162327	274563	182055	164119	184114	189974	195083	248468	257027	177949
C_566	Osthole	NA	Coumarins	Coumarins	Coumarins	Phenolics	Phenols and derivatives	8.28963e+06	1.00044e+07	7.67818e+06	9.27514e+06	9.74599e+06	9.78302e+06	9.85656e+06	9.58751e+06	9.79124e+06	1.00495e+07	9.65107e+06	1.07762e+07	9.41786e+06	8.01629e+06	8.63527e+06	2.89054e+06	2.86091e+06	2.64481e+06	3.88975e+06	3.13973e+06	3.38557e+06	2.80776e+06	2.87556e+06	4.0394e+06
C_567	Bergapten	HMDB0030637	Furanocoumarins	Coumarins	Coumarins	Phenolics	Phenols and derivatives	7.51687e+06	3.26374e+06	3.9767e+06	153538	160719	117451	87967.7	93615.5	116191	108489	158733	186211	85881.7	61670.7	75043.8	75646.3	89981.4	58047.3	86524.7	121083	24005.7	77011.2	24408.1	42690.1
C_568	Isofraxidin	NA	Coumarins	Coumarins	Coumarins	Phenolics	Phenols and derivatives	1.60745e+06	2.3099e+06	2.39326e+06	625054	343843	299617	158232	255411	148669	302947	419309	315568	527205	1.47726e+06	951011	1.1935e+07	1.4966e+07	2.32743e+07	1.63639e+07	1.53834e+07	1.57604e+07	1.10243e+07	7.68508e+06	7.72897e+06
C_569	Fraxinol	NA	Coumarins	Coumarins	Coumarins	Phenolics	Phenols and derivatives	1.47793e+06	2.53541e+06	2.41807e+06	663441	472380	465239	217639	287875	166793	414071	442126	421067	656302	2.01456e+06	948735	1.29046e+07	1.55864e+07	2.48127e+07	1.80865e+07	1.71689e+07	1.87046e+07	1.32312e+07	7.89766e+06	8.37466e+06
C_570	Nodakenin	NA	Furanocoumarins	Coumarins	Coumarins	Phenolics	Phenols and derivatives	1.73092e+08	1.22045e+07	2.17388e+07	323999	536056	137742	149081	68100.3	108697	371069	216873	199171	365192	116552	126736	180536	444556	486386	139751	262580	172337	387955	479944	803457
C_571	Isopsoralen	HMDB0033930	Furanocoumarins	Coumarins	Coumarins	Phenolics	Phenols and derivatives	7.08207e+06	3.7052e+06	2.83885e+06	538611	546592	463493	322564	377236	319693	462404	598063	523287	121660	184777	55647.8	44883.6	26719.6	216123	187879	57233.2	109538	43577.3	112733	14257.6
C_572	Fraxin	NA	Coumarins	Coumarins	Coumarins	Phenolics	Phenols and derivatives	457725	617097	399156	113309	99194.5	107271	61412.1	87028.5	67905	115884	97580.1	106201	50472.1	37792.2	3472.07	15298.8	45688	43139.9	10312.8	17512.2	28398.3	3214.09	30826.6	37913.7
C_573	7-Methoxycoumarin	HMDB0029758	Coumarins	Coumarins	Coumarins	Phenolics	Phenols and derivatives	50382.2	34576.9	94238.7	39801.7	241292	118927	34472	53285.1	1605.58	119896	157051	61440.1	1.73209e+07	2.35111e+07	1.59305e+07	1.23198e+07	2.05196e+07	2.33723e+07	3.03366e+07	1.99096e+07	3.06835e+07	1.41275e+07	2.03646e+07	1.29725e+07
C_574	Fraxetin	NA	Coumarins	Coumarins	Coumarins	Phenolics	Phenols and derivatives	1.28067e+06	1.15173e+06	1.20173e+06	390385	319939	226189	183271	250096	203552	260027	232293	314447	283871	343394	273953	1.37923e+06	3.71365e+06	5.79052e+06	2.10592e+06	3.26771e+06	2.07301e+06	3.60742e+06	2.40892e+06	1.15821e+06
C_575	Dicumarol	HMDB0014411	Coumarins	Coumarins	Coumarins	Phenolics	Phenols and derivatives	901901	591743	734985	1.07056e+06	1.0703e+06	1.24388e+06	990313	1.30709e+06	986450	966361	935483	1.18026e+06	1.25555e+07	1.17553e+07	1.35237e+07	4.2218e+06	4.72178e+06	3.77008e+06	4.63916e+06	3.25369e+06	4.09926e+06	3.04633e+06	3.26826e+06	5.19508e+06
C_576	Notopterol	NA	Coumarins	Coumarins	Coumarins	Phenolics	Phenols and derivatives	315958	149736	90249.1	363617	328163	331342	359655	281415	316198	288088	307410	321454	2.31069e+06	2.34363e+06	1.92509e+06	356825	309112	332065	428640	476087	358913	395070	343166	498711
C_577	Coumarin	HMDB0001218	Coumarins	Coumarins	Coumarins	Phenolics	Phenols and derivatives	1.47653e+07	6.68951e+06	6.34602e+06	5.27719e+07	5.2725e+07	4.9231e+07	7.81878e+07	6.53939e+07	7.14619e+07	7.12369e+07	4.27486e+07	6.08526e+07	3.81945e+06	624662	392910	1.49083e+06	1.70566e+06	1.42552e+06	1.54591e+06	2.30116e+06	4.02243e+06	2.82273e+06	1.99845e+06	1.92232e+06
C_578	Scopoletin	HMDB0034344	Coumarins	Coumarins	Coumarins	Phenolics	Phenols and derivatives	1.14016e+08	8.79892e+07	7.19678e+07	6.88196e+06	1.00901e+07	7.66018e+06	1.28731e+07	1.13424e+07	6.58612e+06	1.19347e+07	1.31302e+07	1.31801e+07	101638	90612.7	83296.4	5.48811e+08	986856485	1047313899	5.7611e+08	5.63259e+08	4.54273e+08	1134955364	560015261	3.61028e+08
C_579	7-Hydroxycoumarin	HMDB0029865	Coumarins	Coumarins	Coumarins	Phenolics	Phenols and derivatives	7.5457e+06	6.82451e+06	7.60158e+06	7.56586e+06	8.56788e+06	9.35142e+06	1.0772e+07	9.89108e+06	8.77961e+06	9.83509e+06	9.04834e+06	9.43272e+06	3.03081e+07	2.40913e+07	3.87386e+07	3.29672e+06	4.87232e+06	4.33992e+06	4.62261e+06	3.5203e+06	4.05553e+06	6.38214e+06	4.49792e+06	4.63076e+06
C_580	Styrene	HMDB0034240	Styrenes	Benzene and substituted derivatives	Benzene and derivatives	Phenolics	Phenols and derivatives	5.75876e+06	5.18178e+06	5.11013e+06	2.85978e+06	3.49748e+06	4.51106e+06	3.63637e+06	3.50613e+06	3.04896e+06	3.21262e+06	3.15811e+06	2.84451e+06	1.144e+07	8.20903e+06	1.26203e+07	3.09681e+06	3.66796e+06	3.85914e+06	3.72487e+06	3.6287e+06	3.83784e+06	3.93756e+06	3.77035e+06	4.34642e+06
C_581	o-Toluic acid	HMDB0002340	Benzoic acids and derivatives	Benzene and substituted derivatives	Benzene and derivatives	Phenolics	Phenols and derivatives	1.79671e+07	2.5172e+07	1.9059e+07	2.86438e+07	2.7607e+07	3.12524e+07	3.15948e+07	3.32296e+07	3.85126e+07	2.65161e+07	3.01399e+07	3.28575e+07	8.26802e+06	8.27791e+06	1.40263e+07	3.72787e+06	3.51583e+06	3.74818e+06	3.94034e+06	3.30684e+06	3.79266e+06	3.27398e+06	3.93025e+06	4.70164e+06
C_582	Vanillic acid	HMDB0000484	Benzoic acids and derivatives	Benzene and substituted derivatives	Benzene and derivatives	Phenolics	Phenols and derivatives	4.58307e+06	4.68707e+06	5.17028e+06	3.00553e+06	3.00619e+06	3.05728e+06	3.06171e+06	3.11077e+06	2.85653e+06	3.14905e+06	2.87928e+06	3.11098e+06	57937.3	29571.2	11878.3	7.57657e+06	8.34997e+06	9.83718e+06	9.92175e+06	9.60813e+06	9.77351e+06	8.54357e+06	8.74517e+06	7.06075e+06
C_583	Propyl gallate	HMDB0033835	Benzoic acids and derivatives	Benzene and substituted derivatives	Benzene and derivatives	Phenolics	Phenols and derivatives	407432	39035.2	243089	181013	229259	125003	141238	158694	188035	265461	176037	232521	36157.4	3524.56	30047.7	108840	71986.9	64163.9	75717.2	20810	30836.8	154558	74868.3	93816.2
C_584	Anisic aldehyde	HMDB0029686	Benzoyl derivatives	Benzene and substituted derivatives	Benzene and derivatives	Phenolics	Phenols and derivatives	1.14723e+06	1.05295e+06	852066	2.74172e+06	1.53196e+06	2.53579e+06	2.24127e+06	2.5122e+06	1.9315e+06	1.47388e+06	2.76822e+06	2.35231e+06	5.11809e+06	6.23519e+06	6.39412e+06	8.67874e+06	7.26404e+06	8.52029e+06	5.2555e+06	6.1307e+06	8.77331e+06	1.02917e+07	8.35153e+06	6.38194e+06
C_585	2-Naphthol	HMDB0012322	Naphthols and derivatives	Naphthalenes	Benzene and derivatives	Phenolics	Phenols and derivatives	2.1168e+06	3.70457e+06	2.8947e+06	2.4342e+06	3.425e+06	2.60662e+06	3.22459e+06	3.08288e+06	2.20341e+06	2.49627e+06	2.89487e+06	2.42292e+06	120797	519764	384130	138212	211395	1.53173e+06	1.73046e+06	901540	729769	168543	864675	400822
C_586	Gallic acid	HMDB0005807	Benzoic acids and derivatives	Benzene and substituted derivatives	Benzene and derivatives	Phenolics	Phenols and derivatives	53002.3	38363.5	37222.2	129833	118802	125985	103175	154517	111976	150026	121665	140515	368617	206059	325704	702533	612109	427540	530165	734879	801856	1.02624e+06	531116	575907
C_587	Diclofenac acid	HMDB0014724	Halobenzenes	Benzene and substituted derivatives	Benzene and derivatives	Phenolics	Phenols and derivatives	30078.6	45657.4	13689.5	104833	77192.3	77851	100671	52392.5	61543	55345.6	61048.3	57171	583140	662381	865577	582729	517623	564620	735728	793241	884402	602835	517878	652530
C_588	Gliclazide	HMDB0015252	Benzenesulfonamides	Benzene and substituted derivatives	Benzene and derivatives	Phenolics	Phenols and derivatives	5192.63	3629.3	2672.67	9546.09	10618.2	14864.2	7846.06	10586.2	6973.19	9485.24	9543.19	9625.87	54352.1	77588.3	144711	167439	100351	163986	310970	329082	340648	80816.2	82387.1	62508.6
C_589	Methyl p-tert-butylphenylacetate	HMDB0036240	Phenylpropanes	Benzene and substituted derivatives	Benzene and derivatives	Phenolics	Phenols and derivatives	463177	396230	473807	522279	586710	576330	567637	697492	588627	744833	607431	634571	2.11853e+06	2.0555e+06	2.30824e+06	2.24911e+06	2.5146e+06	2.27334e+06	1.85652e+06	1.93147e+06	2.12923e+06	3.48997e+06	1.9141e+06	2.02493e+06
C_590	Sulindac	HMDB0014743	NA	Indenes and isoindenes	Benzene and derivatives	Phenolics	Phenols and derivatives	197532	117046	222790	433441	452841	487650	520676	398856	442444	579905	375734	482896	3.35257e+06	2.45908e+06	3.14046e+06	966833	982308	1.07566e+06	2.17161e+06	1.55533e+06	1.66957e+06	918118	1.2302e+06	1.82625e+06
C_591	Methyl vanillate	HMDB0240266	Benzoic acids and derivatives	Benzene and substituted derivatives	Benzene and derivatives	Phenolics	Phenols and derivatives	43891.6	52343.5	108211	27691.4	36631.7	48441	43622.9	53233.6	52924.6	27111.8	27044.1	16391	1.26891e+06	2.67035e+06	3.67776e+06	93855.3	93879.5	77635.4	127316	114985	191157	127140	104754	88146.6
C_592	Asarylaldehyde	HMDB0029648	Benzoyl derivatives	Benzene and substituted derivatives	Benzene and derivatives	Phenolics	Phenols and derivatives	427791	532879	451156	564713	496603	549658	623650	709974	591313	728599	583593	645578	1.96405e+06	1.79442e+06	2.39142e+06	1.9613e+06	1.75344e+06	1.53707e+06	1.52517e+06	1.39162e+06	1.67713e+06	3.07125e+06	1.95606e+06	2.20274e+06
C_593	Gentisic acid	HMDB0000152	Benzoic acids and derivatives	Benzene and substituted derivatives	Benzene and derivatives	Phenolics	Phenols and derivatives	3.60146e+06	2.26854e+06	2.49725e+06	4.38656e+06	3.62556e+06	3.09593e+06	3.78232e+06	3.13814e+06	3.35131e+06	3.21365e+06	2.66358e+06	3.06797e+06	326800	232402	169363	252112	296871	371119	283494	286297	299784	396217	327711	204617
C_594	Benzamide	HMDB0004461	Benzoic acids and derivatives	Benzene and substituted derivatives	Benzene and derivatives	Phenolics	Phenols and derivatives	75748.7	26862.7	49845.4	101833	154435	213687	148652	111734	134982	110427	106022	90437	733800	501272	612252	123379	160504	250674	83439.2	210075	217151	252911	73085.7	166910
C_595	Vitamin K4	HMDB0032725	NA	Naphthalenes	Benzene and derivatives	Phenolics	Phenols and derivatives	224965	136977	355497	161731	213908	247446	174535	136529	135698	180707	217365	191876	178587	266396	403828	303639	389844	325562	305393	276220	350278	334837	233421	322913
C_596	Tolbutamide	HMDB0015256	Benzenesulfonamides	Benzene and substituted derivatives	Benzene and derivatives	Phenolics	Phenols and derivatives	905480	1.11171e+06	913699	529087	673664	805806	837681	1.01e+06	946633	868578	571298	781187	5919.66	45906	17106.9	88883	117785	56418.3	121883	59876.9	86465.6	5772.36	57974.8	76027.4
C_597	Sertraline	HMDB0005010	Tametralines	Tetralins	Benzene and derivatives	Phenolics	Phenols and derivatives	105764	115022	115661	130037	133880	157171	135009	163922	154614	120654	139875	148363	1.80626e+06	1.76786e+06	2.12688e+06	977627	1.11405e+06	1.02916e+06	1.06224e+06	843740	1.1975e+06	1.02271e+06	831895	1.05104e+06
C_598	Ethyl gallate	HMDB0033836	Benzoic acids and derivatives	Benzene and substituted derivatives	Benzene and derivatives	Phenolics	Phenols and derivatives	19170.6	24003	7053.95	46448.3	53832.5	80034.4	55489.8	39047.5	58743.2	58993.3	65895.2	62563.1	871517	894318	1.27396e+06	83223.4	98747	104072	90058.3	97004.9	126710	98489	98988.8	83411.5
C_599	Benztropine	HMDB0014390	Diphenylmethanes	Benzene and substituted derivatives	Benzene and derivatives	Phenolics	Phenols and derivatives	22371.1	108789	14839.4	743060	651455	858609	1.02567e+06	1.45522e+06	727258	986514	732454	1.33364e+06	21207.6	37653.1	44391.8	64435.6	36555.8	46768.5	24574.8	37440.2	12431.1	100224	36100.9	44117.9
C_600	5-Aminosalicylic acid	HMDB0014389	Benzoic acids and derivatives	Benzene and substituted derivatives	Benzene and derivatives	Phenolics	Phenols and derivatives	419261	275692	228341	254467	194804	155973	139417	111005	109074	156408	268365	255393	132045	306705	358033	254138	356302	320711	316198	243050	568434	332870	254344	236018
C_601	1-Naphthol	HMDB0012138	Naphthols and derivatives	Naphthalenes	Benzene and derivatives	Phenolics	Phenols and derivatives	3.78809e+06	1.49622e+06	1.95932e+06	1.27063e+06	1.17794e+06	1.26824e+06	814240	1.0588e+06	756627	1.0185e+06	1.03521e+06	1.07379e+06	677694	403977	945132	665914	924494	1.07922e+06	2.84907e+06	2.10547e+06	1.38061e+06	1.02387e+06	1.42828e+06	790781
C_602	Methyl eugenol	HMDB0031864	Methoxybenzenes	Benzene and substituted derivatives	Benzene and derivatives	Phenolics	Phenols and derivatives	382702	273726	372715	265481	235121	192683	241448	273753	277170	344183	217917	288492	371898	407762	422824	499614	123852	530491	105133	105753	100972	239293	124745	120621
C_603	Chlorpropamide	HMDB0014810	Benzenesulfonamides	Benzene and substituted derivatives	Benzene and derivatives	Phenolics	Phenols and derivatives	20687.4	35868	8549.92	15668.6	5822.26	6033.36	9863.37	30339.8	23702.9	442.971	3896.12	16148.7	6.30507e+06	5.91576e+06	1.04061e+07	2.47408e+06	2.06192e+06	2.66189e+06	2.59008e+06	2.21415e+06	2.74409e+06	2.859e+06	2.54408e+06	2.86898e+06
C_604	Protocatechuic acid	HMDB0001856	Benzoic acids and derivatives	Benzene and substituted derivatives	Benzene and derivatives	Phenolics	Phenols and derivatives	945377	995157	748056	986071	1.08858e+06	1.21033e+06	1.00605e+06	738057	773175	914895	875616	818460	476252	423552	478093	1.02734e+06	1.54697e+06	1.23457e+06	984431	757411	1.0957e+06	1.87938e+06	1.2351e+06	1.00051e+06
C_605	4-Hydroxybenzoic acid	HMDB0000500	Benzoic acids and derivatives	Benzene and substituted derivatives	Benzene and derivatives	Phenolics	Phenols and derivatives	6.87727e+06	7.7582e+06	9.10484e+06	1.02778e+07	1.01578e+07	1.04321e+07	1.0543e+07	10245624	1.01195e+07	9.09939e+06	9.96557e+06	9.97672e+06	8.13625e+06	6.85859e+06	7.02107e+06	1.68122e+07	1.50292e+07	1.58986e+07	1.30813e+07	1.24614e+07	1.22779e+07	1.59592e+07	1.2878e+07	1.53039e+07
C_606	N-Benzoyl-(2R,3S)-3-phenylisoserine	NA	Pheniramines	Pyridines and derivatives	Amines and derivatives	Phenolics	Phenols and derivatives	31464.2	39640.9	8270.56	21268.5	5695.52	41054	13504	6776	15452	7587.03	107.727	14174.9	6.26431e+06	1.96208e+07	7.80606e+06	21419.7	42199.3	59452.2	32203.5	48084.7	36586.6	31655.2	114024	62302.2
C_607	1-Caffeoylquinic acid	HMDB0030652	Alcohols and polyols	Organooxygen compounds	Alcohols	Phenolics	Phenols and derivatives	1.52848e+06	1.19056e+06	575427	1.58697e+06	3.38538e+06	1.66155e+06	2.00796e+06	2.68987e+06	1.94072e+06	2.04065e+06	1.94077e+06	1.89885e+06	7.13562e+06	1.74263e+07	1.21925e+07	1.96849e+07	1.44124e+07	1.31616e+07	1.89162e+07	1.04078e+07	1.09577e+07	1.9412e+07	1.21989e+07	1.56216e+07
C_608	Chlorogenic acid	HMDB0003164	Alcohols and polyols	Organooxygen compounds	Alcohols	Phenolics	Phenols and derivatives	1.62601e+06	453590	613953	252540	269347	203682	250660	241225	242508	289771	283612	261831	1.02263e+06	1.26988e+06	1.22137e+06	9657.31	53976.7	106376	81912.6	93968.7	46853.1	125495	154102	61002.7
C_609	Isochlorogenic acid C	HMDB0030707	Alcohols and polyols	Organooxygen compounds	Alcohols	Phenolics	Phenols and derivatives	74007.2	22042.8	104745	11203.7	30602.6	23571.1	15018.2	9807.28	21291.2	28324.4	19107.4	31269.4	1.12148e+06	1.65736e+06	3.74136e+06	165579	296272	236355	126612	180779	152822	292049	223769	226946
C_610	Quinic acid	HMDB0003072	Alcohols and polyols	Organooxygen compounds	Alcohols	Phenolics	Phenols and derivatives	4.93803e+07	4.77516e+07	3.73151e+07	5.21421e+07	6.06123e+07	6.9645e+07	6.95808e+07	5.38101e+07	5.81822e+07	6.40556e+07	5.73548e+07	5.64197e+07	1.99355e+08	1.40842e+08	1.95781e+08	3.48381e+08	3.18613e+08	3.12117e+08	2.19187e+08	2.76714e+08	2.84425e+08	4.56043e+08	347700080	376575767
C_611	Cryptochlorogenic acid	HMDB0030653	Alcohols and polyols	Organooxygen compounds	Alcohols	Phenolics	Phenols and derivatives	2.57039e+06	816159	1.20316e+06	358299	361372	426140	360985	339692	350977	425386	454405	316649	1.16268e+06	1.32394e+06	1.7562e+06	48126	176411	178361	19109.2	71646	32730	33430.8	91186.6	11332.6
C_612	Rubiadin	NA	Anthraquinone type	Anthraquinones	Quinone	Phenolics	Quinone	949.31	35320.4	9238.36	39032.1	61732.4	57642.8	30458	64188.7	107983	46832	28033.9	42045.7	1.03622e+06	1.12619e+06	1.29133e+06	1.26332e+06	1.53326e+06	1.38334e+06	1.23705e+06	1.27768e+06	1.56208e+06	1.62922e+06	1.51634e+06	1.3753e+06
C_613	Aurantio-obtusin β-D-glucoside	NA	Anthraquinone type	Anthraquinones	Quinone	Phenolics	Quinone	3.56784e+06	4.82108e+06	5.51073e+06	748502	755222	626694	453237	606734	515926	810497	933843	909904	113768	65202.1	96695.6	109156	93299.2	83596.6	67395.2	89603.4	68048.2	60445.9	94008.5	110655
C_614	Aloin	NA	Anthrone type	Anthraquinones	Quinone	Phenolics	Quinone	25513.8	60255.5	63328.4	66656.1	74233	64740.4	77858	63001.6	53147.6	88543.6	63158.3	72660.3	11358.1	1967.46	20079.6	3174.64	26476.6	26643.4	12107	21354.3	48568.4	13963.8	24840.6	10439.5
C_615	Alkannin	HMDB0030579	Naphthoquinones	Naphthalenes	Quinone	Phenolics	Quinone	9.473e+06	1.48612e+07	1.04768e+07	1.226e+07	1.48648e+07	1.47865e+07	1.30153e+07	1.45405e+07	1.44531e+07	1.43597e+07	1.421e+07	1.70953e+07	3.02222e+06	2.87717e+06	1.5536e+06	801752	760119	676554	937465	696819	881212	647829	580407	510263
C_616	Emodin	HMDB0035214	Anthraquinone type	Anthraquinones	Quinone	Phenolics	Quinone	2.44344e+07	4.15802e+07	2.72826e+07	3.03221e+07	3.87117e+07	3.86041e+07	3.29376e+07	3.69735e+07	3.40392e+07	3.93952e+07	3.64122e+07	4.08953e+07	91562.9	7475.45	11599.2	1.23058e+06	1.25547e+06	1.20742e+06	1.9604e+06	1.4189e+06	1.6329e+06	921174	1.1494e+06	1.21471e+06
C_617	Emodin-3-methyl ether/Physcion	NA	Anthraquinone type	Anthraquinones	Quinone	Phenolics	Quinone	244156	274296	281961	69213.4	52867.6	37484	30763.6	16643.8	8786.08	21071.5	36451.5	39438.2	41695.6	6303.63	23876.9	22498.3	32617.3	19501.5	80884.8	17953.2	33179.3	31605.7	22478.6	19360
C_618	Aurantio-obtusin	NA	Anthraquinone type	Anthraquinones	Quinone	Phenolics	Quinone	7.07703e+06	1.04638e+07	6.74427e+06	4.9951e+06	4.9093e+06	5.32662e+06	3.7346e+06	4.80111e+06	4.30896e+06	4.27657e+06	4.41089e+06	4.91214e+06	5139.33	4071.71	9747.91	116265	72200.6	77992.7	216320	131787	204482	89957.3	87352.7	133266
C_619	1,2-Dihydroxy anthraquinone	NA	Anthraquinone type	Anthraquinones	Quinone	Phenolics	Quinone	360492	521335	387674	265283	342867	375925	338337	369577	388480	358665	286187	304251	42564.8	11430.9	102772	13763.5	33276.3	18212.1	22855.7	108692	113282	81122.4	61892.7	36110.1
C_620	Purpurin	NA	Anthraquinone type	Anthraquinones	Quinone	Phenolics	Quinone	147233	632404	214897	1.66697e+06	1.54445e+06	1.4353e+06	1.73696e+06	1.6757e+06	1.62247e+06	1.45325e+06	1.36973e+06	1.31619e+06	190366	476044	400210	39332.5	78100.6	144722	97711.3	76690.8	110682	357543	167212	119495
C_621	Lawsone	NA	alpha-Naphthoquinones	Naphthoquinones	Quinone	Phenolics	Quinone	4.18125e+06	4.12029e+06	4.10964e+06	1.64466e+06	1.24398e+06	1.14808e+06	1.11417e+06	1.23179e+06	1.29028e+06	1.14896e+06	955348	1.32945e+06	1.33275e+06	462504	426227	368258	626766	643776	602265	521032	673539	806166	362888	799702
C_622	Pregnenolone	HMDB0000253	Pregnane derivatives [Fig]	21-Carbon atoms	Sterol lipids[ST]	Terpenoids	Steroid	1.0688e+06	1.68788e+06	857427	769781	782188	854675	711187	1.03748e+06	838548	938291	672790	904525	140208	6.52916e+06	145468	129823	269551	154612	568592	539203	704305	271604	290856	355348
C_623	Bufalin	NA	Bufanolide derivatives [Fig]	24-Carbon atoms	Sterol lipids[ST]	Terpenoids	Steroid	1.26216e+08	1.0013e+08	102083417	1.50873e+08	1.61665e+08	1.49156e+08	1.82896e+08	1.83575e+08	1.54067e+08	1.83153e+08	1.2672e+08	1.52952e+08	5.66957e+08	5.03979e+08	6.39354e+08	4.7277e+08	4.48665e+08	3.88263e+08	4.00363e+08	4.92205e+08	4.15257e+08	7.2699e+08	514962279	5.84372e+08
C_624	Estriol	HMDB0000153	Estrane derivatives [Fig]	18-Carbon atoms	Sterol lipids[ST]	Terpenoids	Steroid	278711	433965	351949	630768	571365	512887	395630	429910	457257	474146	545246	586863	1.18397e+06	1.80784e+06	1.14371e+06	374777	600400	352649	693343	666603	808552	545470	494064	581668
C_625	Estradiol	HMDB0000151	Estrane derivatives [Fig]	18-Carbon atoms	Sterol lipids[ST]	Terpenoids	Steroid	855753	1.08446e+06	874854	1.07118e+06	1.16164e+06	1.3318e+06	1.0436e+06	1.27428e+06	1.25028e+06	1.29597e+06	1.1975e+06	1.33459e+06	90936.5	101921	68371.1	204633	171346	284779	214303	205102	274196	233375	159899	204643
C_626	Estrone	HMDB0000145	Estrane derivatives [Fig]	18-Carbon atoms	Sterol lipids[ST]	Terpenoids	Steroid	9.8064e+07	1.25082e+08	9.69987e+07	1.12347e+08	1.21239e+08	1.21883e+08	1.17967e+08	1.18259e+08	1.19472e+08	1.22813e+08	1.14499e+08	126039781	132383	343109	178287	1.98299e+07	1.99732e+07	2.00087e+07	2.24274e+07	1.80819e+07	2.26021e+07	1.46617e+07	1.83885e+07	1.87074e+07
C_627	17a-Ethynylestradiol	HMDB0001926	ST0201 C18 steroids (estrogens) and derivatives	ST02 Steroids	Sterol lipids[ST]	Terpenoids	Steroid	138575	171907	123527	143769	176593	153109	134192	141191	199580	130807	147937	164552	268351	244747	389351	211640	128892	90574.3	196611	101896	111950	351455	217361	143704
C_628	Lanosterol	HMDB0001251	ST0101 Cholesterol and derivatives	ST01 Sterols	Sterol lipids[ST]	Terpenoids	Steroid	3371.28	4308.81	1030.16	10517.7	10178.8	10244.9	9701.13	8067.05	7646.31	10365.4	11972.5	9483.94	27263.8	28736.8	29548.4	2.65735e+06	2.24505e+06	2.27459e+06	5.96276e+06	5.95963e+06	5.583e+06	3.24424e+06	4.96195e+06	5.41604e+06
C_629	Deoxycholic acid	HMDB0000626	Cholane derivatives [Fig]	24-Carbon atoms	Sterol lipids[ST]	Terpenoids	Steroid	12098.2	9255.36	12105.6	7623.71	8342.28	14231.3	6130.91	11524.6	10847.6	16433.2	12485.4	12269.4	10103.1	11494.7	22463.5	16162.6	11327.5	13236.3	11235.2	12499.1	13931.2	12587.2	9966.91	7351.53
C_630	Hydroretrocortine	HMDB0014998	Hydroxysteroids	Steroids and steroid derivatives	Steroids and derivatives	Terpenoids	Steroid	2.23741e+06	3.07293e+06	3.12902e+06	2.59418e+06	2.3503e+06	2.42182e+06	2.62658e+06	2.76233e+06	2.0973e+06	2.21069e+06	2.34075e+06	2.17687e+06	183661	234534	674206	313873	187602	68984.3	106137	40927.9	128334	618602	335635	177091
C_631	Arenobufagin	NA	Bufotoxins	Frog venoms	Terpenoids	Terpenoids	Terpenoids	155787	163645	165850	47938.7	29643.9	30583.2	24709.9	13654.3	12634.8	32543	39196.1	36025.5	67077.9	107868	142365	1.69451e+06	1.33699e+06	1.92737e+06	1.45115e+06	894668	1.39125e+06	1.21103e+06	1.37987e+06	1.30482e+06
C_632	Ganoderic acid C6	NA	Others	Triterpenoids (C30)	Terpenoids	Terpenoids	Terpenoids	3.55126e+06	1.93647e+06	1.49654e+06	152282	155557	155908	94168.2	308648	204322	125531	195124	229924	20108.6	9210.37	745.112	1157.7	6246.34	10286.7	4851.3	7861.5	2466.57	14400	8180.13	5004.6
C_633	trans,trans-Farnesol	NA	Farnesenes	Sesquiterpenoids (C15)	Terpenoids	Terpenoids	Terpenoids	222540	232520	406340	905304	852931	1.08142e+06	863486	770822	960433	998628	830382	858468	407332	239588	429648	2.59157e+06	2.1763e+06	1.9257e+06	2.52458e+06	2.21936e+06	2.65607e+06	2.5053e+06	1.82788e+06	2.09442e+06
C_634	Ginkgolide J	HMDB0029605	Ginkgolides	Diterpenoids (C20)	Terpenoids	Terpenoids	Terpenoids	3.30866e+06	1.06742e+06	951313	599862	532161	414533	362061	338986	465706	624026	570401	440516	191172	101770	50916	240992	118957	198606	198413	251089	246486	92602.2	280509	335289
C_635	Taccalonolide A	NA	Others	Triterpenoids (C30)	Terpenoids	Terpenoids	Terpenoids	17006.4	25603.5	51741	95947.1	82669.4	85623.8	96358	109803	60254.6	120769	74075.4	110649	18984.1	6189.64	2762.8	10502.3	12411.7	13.3162	2136.76	12546.7	4568.06	13431.7	6513.03	3424.77
C_636	Ouabain octahydrate	NA	Others	Triterpenoids (C30)	Terpenoids	Terpenoids	Terpenoids	579160	1.02678e+06	787088	1.86898e+06	1.86535e+06	1.9006e+06	1.55293e+06	1.55036e+06	1.62271e+06	1.44015e+06	1.31348e+06	1.23874e+06	68417.5	149894	99325.2	105457	186859	154687	246833	189651	362609	277027	88694.3	251667
C_637	Agnuside	HMDB0036561	Iridoids	Monoterpenoids (C10)	Terpenoids	Terpenoids	Terpenoids	388551	443609	587508	155956	194939	166702	221862	239924	197374	143583	161822	208429	105561	41198.2	41019.6	492672	411143	632835	369248	384182	375859	366864	325339	436791
C_638	Moluccanin	NA	Ginkgolides	Diterpenoids (C20)	Terpenoids	Terpenoids	Terpenoids	1.76557e+06	2.60708e+06	4.06039e+06	9.09149e+06	8.56187e+06	8.54945e+06	8.85958e+06	8.59332e+06	8.76203e+06	8.29691e+06	5.98543e+06	6.40982e+06	2.27772e+06	5.04786e+06	331478	791350	667964	875557	654277	542684	639339	1.05605e+06	579319	426838
C_639	Blinin	NA	Ginkgolides	Diterpenoids (C20)	Terpenoids	Terpenoids	Terpenoids	1.149e+07	5.93124e+06	6.3782e+06	278996	274962	157260	162902	193491	141827	257774	329054	316375	10746.9	36360.4	43334.3	28650.9	29461.5	23081.3	12019.8	24388.4	22793.5	3746.16	4577.18	33917.4
C_640	Polygalic acid	NA	Others	Triterpenoids (C30)	Terpenoids	Terpenoids	Terpenoids	274540	196347	355696	2.70106e+06	2.12303e+06	2.86069e+06	2.73221e+06	2586438	3.14593e+06	2.51902e+06	2.18703e+06	2.23323e+06	24331.1	64898.9	80408.1	40858.7	32734.2	53107	54031.3	10585.4	49790	34136.1	47768.5	23482.3
C_641	(-)-Asarinin	NA	Others	Triterpenoids (C30)	Terpenoids	Terpenoids	Terpenoids	291919	166544	82642	266030	250212	289392	336310	267537	214139	357563	420668	344078	2.74727e+06	2.50652e+06	2.21947e+06	622337	563639	512035	484153	448361	596921	471824	556494	715458
C_642	L-Asarinin	NA	Others	Triterpenoids (C30)	Terpenoids	Terpenoids	Terpenoids	189014	50873.5	54361.3	156725	149804	128958	133680	146671	136548	156430	171208	171741	239585	224211	336163	71852.1	64607	58062.9	76262.6	52737	73793.4	39831.2	53515.2	101694
C_643	Linderane	NA	Germacrenes	Sesquiterpenoids (C15)	Terpenoids	Terpenoids	Terpenoids	1.98795e+07	1.38571e+07	1.97784e+07	3.17108e+07	2.96689e+07	29196294	3.06346e+07	3.14164e+07	3.10951e+07	2.99307e+07	2.84288e+07	3.37641e+07	4.32097e+07	3.46813e+07	3.9671e+07	1.9339e+07	2.20026e+07	19354696	2.28006e+07	2.32767e+07	2.01555e+07	2.20814e+07	2.20981e+07	2.97657e+07
C_644	Sweroside	NA	Iridoids	Monoterpenoids (C10)	Terpenoids	Terpenoids	Terpenoids	286297	621939	180367	499306	513277	553435	632382	617003	546370	512518	527395	544450	21365.8	20639	44781	29577.9	81382.3	67899.1	28941.6	46263.8	48055.9	92874.4	43560.9	12271.4
C_645	Ginkgolide A	HMDB0036862	Ginkgolides	Diterpenoids (C20)	Terpenoids	Terpenoids	Terpenoids	135336	161640	173058	210950	109586	105416	123933	133629	154486	93644	183490	148768	103233	17077.9	10354.8	6711.05	12413.9	12801.3	17609	913.588	22173.4	3668.82	7420.06	11965
C_646	Ginkgolide C	HMDB0036860	Ginkgolides	Diterpenoids (C20)	Terpenoids	Terpenoids	Terpenoids	312214	270483	222672	227105	197476	225516	143609	209356	245617	277528	274614	183613	61641.6	101227	25889.4	115834	208012	142414	169863	116011	154792	119314	148095	141489
C_647	Ginkgolide B	HMDB0036861	Ginkgolides	Diterpenoids (C20)	Terpenoids	Terpenoids	Terpenoids	118279	93417.9	104330	58193.2	75895.4	49208.8	53162.6	48282.1	75253.2	104712	50417.7	60034.9	30409	77850.4	31970.7	49143.5	16181.5	31694.7	13676.1	32671.8	21305.1	171562	12648.1	4378.76
C_648	Ginkgolide K	NA	Ginkgolides	Diterpenoids (C20)	Terpenoids	Terpenoids	Terpenoids	255754	179404	109134	13842.2	9258.23	14665	14668.9	18989.5	11397.6	9944	19355.7	8002.61	1417.6	1630.05	5026.31	7676.56	2226.82	5867.98	5960.23	6137.71	6150.03	3557.46	8446.78	8848.78
C_649	Cyasterone	NA	Stigmastane	Steroids	Terpenoids	Terpenoids	Terpenoids	222088	289113	317276	639009	685678	589422	541005	704781	721023	525178	409515	424032	89776.8	89632.4	133017	36691.5	20414.7	99305.2	59740.2	36016	30921	37588.4	45213.3	56795.6
C_650	Swertiamarin	NA	Secoiridoids	Monoterpenoids (C10)	Terpenoids	Terpenoids	Terpenoids	775758	2.12851e+06	2.22504e+06	1.92499e+06	1.82818e+06	1.54407e+06	2.48803e+06	2.3167e+06	2.36633e+06	1.60773e+06	2.03871e+06	1.43611e+06	985852	941578	1.35068e+06	70016.1	35219.7	73021.3	573.723	110972	94583.7	179231	69522.7	117618
C_651	Phytolaccagenin	NA	Others	Triterpenoids (C30)	Terpenoids	Terpenoids	Terpenoids	15889.6	6885.87	3336.16	72791.8	61868.5	71868.6	81148.3	47382.1	45685.4	68617.3	73432.2	84863	12097.3	5530.78	3364.53	3810.02	989.697	1433.71	2303	3506.66	2651.44	4426.72	1236.68	3161.83
C_652	Cucurbitacin E	NA	Cucurbitanes	Triterpenoids (C30)	Terpenoids	Terpenoids	Terpenoids	53886.6	105598	50947.2	44816.3	64263.3	61126.5	43968	39668.5	49160.9	38258.4	57915.6	44557.4	5343.09	1258.45	10554.5	3378.14	7218.04	2159.44	7977.38	7994.42	2262.97	10164.1	1644	1269.08
C_653	Loganin	NA	Iridoids	Monoterpenoids (C10)	Terpenoids	Terpenoids	Terpenoids	142430	450065	1.60421e+06	71279	19637.7	65832.9	26350.4	55608.7	30776.9	96141.4	77145.6	62916	48365.2	38884.2	63127.1	19251.3	14213.4	31008.9	8046.31	15478.2	23736.6	33505.1	16221.7	1332.1
C_654	Harpagoside	NA	Iridoids	Monoterpenoids (C10)	Terpenoids	Terpenoids	Terpenoids	410501	924745	615608	1.12789e+06	2.04038e+06	2.06285e+06	2.29352e+06	1.59537e+06	2.30061e+06	2.11697e+06	1.85066e+06	1.76192e+06	100968	74072.8	40320.6	67300.5	94144.9	112983	71628.2	63921.6	56066.4	35942.7	50241.9	72122.3
C_655	Curcumenol	HMDB0033960	Sesquiterpenoids	Prenol lipids	Terpenoids	Terpenoids	Terpenoids	2.70675e+07	4.30843e+06	3.25451e+06	175774	1.28645e+06	266094	167904	280526	135428	380890	118108	385435	60291.2	121167	39498.6	200565	129821	99109.9	1.0662e+06	272808	236615	110315	170071	78246.1
C_656	Melittoside	NA	Ginkgolides	Diterpenoids (C20)	Terpenoids	Terpenoids	Terpenoids	66875.7	65897.9	59188.5	58728.2	115470	68929.9	94496.1	73510	54079.2	66493.1	89958.1	112417	7142.18	7769.54	2742.32	12344.2	4743.8	20857.5	2136.76	6677.84	29748.6	4067.88	1138	4576.51
C_657	Alisol A	NA	Protostanes	Triterpenoids (C30)	Terpenoids	Terpenoids	Terpenoids	9010	8478.59	23431.1	45050.9	36408.5	26368.6	41008.1	21870.2	27544.2	29440.6	36475.7	31320.4	1.25245e+06	842872	1.00399e+06	87890.4	119744	128585	169623	155122	100235	86498.8	79640.8	214246
C_658	Gentiopicrin	NA	Secoiridoids	Monoterpenoids (C10)	Terpenoids	Terpenoids	Terpenoids	377880	602833	378053	1.53794e+06	1.98808e+06	1.90472e+06	1.70415e+06	1.73199e+06	1.42711e+06	1.69697e+06	1.2199e+06	1.85028e+06	100218	32671.7	71558.9	2.52345e+06	2.81062e+06	3.48306e+06	3.1035e+06	3.94158e+06	3.94104e+06	2.43869e+06	3.18985e+06	2.48988e+06
C_659	Bruceine D	NA	Dammarenes	Triterpenoids (C30)	Terpenoids	Terpenoids	Terpenoids	7645.12	8250.13	13201.2	1412.17	4663.71	2585.73	2651.69	1220.69	7713.21	5507.64	4533.11	5586.54	1.73959e+06	1.59018e+06	1.68252e+06	554168	518376	531255	483389	412530	390232	340860	280875	315896
C_660	Loganic acid	NA	Iridoids	Monoterpenoids (C10)	Terpenoids	Terpenoids	Terpenoids	242760	388587	471237	162628	120999	104111	89769.6	111174	125221	113722	90175.1	113953	4861.88	5558.14	18699.5	21600.6	27149.2	46397.9	68852.8	43394.4	55783.2	42584.3	54478.9	36273
C_661	Eurycomalactone	NA	Others	Triterpenoids (C30)	Terpenoids	Terpenoids	Terpenoids	402631	255862	186325	444532	159831	378225	15530.7	226399	343423	278119	135201	167501	3.34162e+07	359886	564291	978936	952201	1.15432e+06	561661	486757	900098	832318	1.5882e+06	820670
C_662	Gardenoside	NA	Iridoids	Monoterpenoids (C10)	Terpenoids	Terpenoids	Terpenoids	2888.84	3715.46	1511.56	2373.75	1946.19	2714.35	4050.94	5813.02	481.508	3350.13	3610.41	1747.16	804944	569648	337134	53982.4	53666.3	77870.6	40016.7	43442.9	39518.9	125071	116815	65398.8
C_663	Aristolone	NA	Farnesenes	Sesquiterpenoids (C15)	Terpenoids	Terpenoids	Terpenoids	2.44922e+07	1.12414e+07	1.79984e+07	251639	722859	225933	258454	270407	77620.2	463719	192320	432035	406705	602379	1.14471e+06	377354	1.03977e+06	1.41339e+06	2.68361e+07	1.24443e+07	1.0947e+07	963722	4.14484e+06	1.49305e+06
C_664	Bruceine A	NA	Farnesenes	Sesquiterpenoids (C15)	Terpenoids	Terpenoids	Terpenoids	18628.4	36206.8	17595.6	30364.8	11695.8	28236.7	6274.27	35369.9	13583.8	20253.7	19316.7	17350.1	451310	552791	269144	1.16083e+06	1.19483e+06	1.31046e+06	1.77648e+06	1.46226e+06	2.41908e+06	789957	976589	864527
C_665	27-Deoxyactein	NA	Others	Triterpenoids (C30)	Terpenoids	Terpenoids	Terpenoids	22584.1	13917.3	19430.8	42916.4	38707.7	56216.2	24798.4	33821.9	33726.2	63423.9	34165	49336.2	25776.9	48865.1	50007	20723.3	50753.4	29115.8	45218.7	23301.8	10722.8	21873.7	28905.5	20329.2
C_666	Alisol C 23-acetate	NA	Others	Triterpenoids (C30)	Terpenoids	Terpenoids	Terpenoids	972109	759545	880125	1.54747e+06	1.93306e+06	1.55459e+06	1.58282e+06	1.55439e+06	1.58093e+06	1.45842e+06	1.62986e+06	1.5825e+06	3.6507e+07	2.3625e+07	2.20324e+07	4.40409e+06	4.34557e+06	3.37347e+06	4.96862e+06	3.97972e+06	3.70903e+06	2.97323e+06	3.29299e+06	7006669
C_667	Neoandrographolide	NA	Ginkgolides	Diterpenoids (C20)	Terpenoids	Terpenoids	Terpenoids	72112.5	51301.7	54322	18182.5	12174.8	9052.79	6172.98	9267.29	5937.5	10501.7	4704.07	17034.1	5145.84	2140.73	7520.26	1.56743e+06	1.7979e+06	1.45961e+06	597031	391855	564048	554595	910973	1.82749e+06
C_668	Picroside I	NA	Ginkgolides	Diterpenoids (C20)	Terpenoids	Terpenoids	Terpenoids	206301	157355	123358	57785.9	43513.7	44449.9	54739.6	28269	35931.4	74789.8	19099.6	21720.4	9728.1	1192.33	4818.9	3.1424e+06	2.94881e+06	3.07366e+06	3.50006e+06	3.52059e+06	3.95447e+06	1.59511e+06	2.06223e+06	2.33256e+06
C_669	Geniposidic acid	HMDB0034942	Iridoids	Monoterpenoids (C10)	Terpenoids	Terpenoids	Terpenoids	59766.3	28849.7	60274.1	90209.4	75846.4	86596.3	84964.1	54652.2	66680.2	59102.2	53137.4	75258.3	53036.4	22052.5	35140.6	30993.4	48002.5	40807.4	29326.8	33112.8	42086.1	45869.6	54966	18810.2
C_670	Crocetin	HMDB0035098	Apocarotenoids	Carotenoids and apocarotenoids	Terpenoids	Terpenoids	Terpenoids	277691	333125	371201	377068	446681	470827	337862	352046	361582	349876	337996	354789	69362.6	73167.7	106018	97278.6	122324	97900.4	96113.8	31657	242444	77698	173555	72105
C_671	Genipin 1-O-β-D-gentiobioside	NA	Others	Triterpenoids (C30)	Terpenoids	Terpenoids	Terpenoids	66875.7	69656.4	68589	17153.5	12319.4	12686.3	11516.7	16073.6	22549.9	15271.3	17455.6	17509.3	24779.8	7552.96	16669	9026.46	5904.44	847.795	13854.5	12203.7	15187.9	3155.31	31.4943	9229.07
C_672	Farnesyl Acetate	NA	Farnesenes	Sesquiterpenoids (C15)	Terpenoids	Terpenoids	Terpenoids	741865	683787	1.48788e+06	3.58833e+06	3.16196e+06	2.54887e+06	2.05526e+06	1.91865e+06	2.1194e+06	2.121e+06	2.18223e+06	1.94593e+06	548567	421571	656229	563785	549108	519774	1.53194e+06	1.22095e+06	1.86054e+06	549559	596603	933633
C_673	Ingenol	NA	Others	Diterpenoids (C20)	Terpenoids	Terpenoids	Terpenoids	10984.6	24402.5	51976.8	43203.6	49486.8	29536.3	91192	42098.4	60340.5	40215.6	66580.6	88429.4	77090	92443.4	165277	158960	157600	174497	112721	156287	138495	165580	122534	116890
C_674	Gossypol	NA	Cadinanes	Sesquiterpenoids (C15)	Terpenoids	Terpenoids	Terpenoids	1.69613e+06	3.18399e+06	6.47813e+06	3.20593e+06	1.87029e+06	2.72943e+06	3.27298e+06	1.55324e+06	2.05033e+06	2.52407e+06	2.10016e+06	2.36327e+06	4.41842e+06	9.28774e+06	1.15062e+07	2.54876e+06	1.9572e+06	2.67694e+06	1.49525e+06	1.18565e+06	1.30347e+06	1.67572e+06	1.9982e+06	2.0029e+06
C_675	Periplocymarin	NA	Farnesenes	Sesquiterpenoids (C15)	Terpenoids	Terpenoids	Terpenoids	2182.37	4849.29	13029.7	9470.99	3029.32	3076.68	5611.56	7446.89	9479.02	3163.96	5996.79	8314.72	1.60534e+06	1.95663e+06	609174	5.35598e+06	7.96673e+06	8.56187e+06	9.57386e+06	7.7355e+06	9.96432e+06	1.06598e+07	6.97501e+06	6.81785e+06
C_676	Rutaevin	NA	Others	Triterpenoids (C30)	Terpenoids	Terpenoids	Terpenoids	724719	325658	490291	21236	84750.1	26600.7	68121.6	36120.9	37033.2	106003	79866.9	90951.4	148256	127609	51714.9	35592.5	22704.5	99518.3	99783.2	137007	187677	193841	117856	66470.2
C_677	Bilobalide	HMDB0036735	Ginkgolides	Diterpenoids (C20)	Terpenoids	Terpenoids	Terpenoids	2.16639e+07	2.20373e+07	2.01785e+07	6.64341e+07	6.29429e+07	6.26879e+07	7.52142e+07	7.99434e+07	7.71212e+07	7.22394e+07	6.18824e+07	7.3674e+07	142837	421486	419839	722114	855228	540780	673003	576911	589573	938201	789422	934020
C_678	Celastrol	HMDB0002385	Triterpenoids	Prenol lipids	Terpenoids	Terpenoids	Terpenoids	77543.4	51438.1	68305.2	156873	184092	161569	195441	176462	150978	132634	166667	203486	910720	1.00085e+06	1.15162e+06	590238	592678	660290	643105	416037	520797	1.00562e+06	653866	734486
C_679	Cynaropicrin	HMDB0036423	Guaianolide	Sesquiterpenoids (C15)	Terpenoids	Terpenoids	Terpenoids	283699	154889	117945	3429	3330.22	5667.11	4405.47	3458.36	4634.2	6927.97	619.039	4734.91	5130.66	8038.56	9530.27	2742.76	4982.22	5370.85	5410.84	7023.87	6253	1945.78	2823.99	5421.83
C_680	Cryptotanshinone	HMDB0035220	Diterpenoids	Prenol lipids	Terpenoids	Terpenoids	Terpenoids	241201	277251	167718	225060	135311	94965.2	339912	232945	247464	278657	269948	126736	368502	464873	351780	849229	399192	788068	836861	870346	323151	600728	450806	1.12596e+06
C_681	Benzoylpaeoniflorin	NA	Farnesenes	Sesquiterpenoids (C15)	Terpenoids	Terpenoids	Terpenoids	7020.48	17841.7	710.259	20869.8	26306.7	13772.5	7397.96	16458.9	22598.7	17102.2	24205.7	29961.4	1.59091e+07	2.25346e+07	3.74115e+07	2.21885e+07	2.03274e+07	1.71802e+07	1.37545e+07	1.64661e+07	1.34e+07	4.42402e+07	1.92742e+07	1.99974e+07
C_682	Albiflorin	NA	Iridoids	Monoterpenoids (C10)	Terpenoids	Terpenoids	Terpenoids	71546.9	78305.4	104953	37138.4	35512	14574.8	22702.9	24199.5	5480.77	11563	11669.6	17339.9	66165.4	20242.3	20804.2	2.25604e+06	4.67818e+06	4.54636e+06	2.14613e+06	1.19906e+06	1.22623e+06	1.94444e+06	976186	917335
C_683	Eleutheroside E	NA	Iridoids	Monoterpenoids (C10)	Terpenoids	Terpenoids	Terpenoids	2.95108e+06	1.42989e+06	5.54679e+06	297876	518355	315423	412673	288994	778038	886485	538344	793966	760196	1.53046e+06	52050.3	98395.6	54820.2	52154.9	80584.8	19022.9	24632.9	64727.2	27173.3	6191.1
C_684	Asperosaponin VI	NA	Others	Triterpenoids (C30)	Terpenoids	Terpenoids	Terpenoids	622349	1.15589e+06	1.41301e+06	537848	365263	549279	304328	292498	291826	356577	377297	410479	130.055	946.115	5379.66	810167	1.09561e+06	703091	1.38643e+06	1.19635e+06	1.14987e+06	367773	799250	914477
C_685	trans-Nerolidol	NA	Farnesenes	Sesquiterpenoids (C15)	Terpenoids	Terpenoids	Terpenoids	205040	250546	420025	941572	834624	1.18075e+06	862298	747772	924851	1.00196e+06	860193	865938	468791	173504	435199	2.63584e+06	2.17433e+06	2.07828e+06	2.7386e+06	2.14563e+06	2.70924e+06	2.56729e+06	1.71423e+06	2.22044e+06
C_686	Steviolbioside	HMDB0036707	Terpene glycosides	Prenol lipids	Terpenoids	Terpenoids	Terpenoids	462018	678670	388845	861466	1.09152e+06	1.25743e+06	968908	876057	1.00814e+06	818790	1.04439e+06	1.00088e+06	7020.79	5528.5	3958.57	40103.5	48524.4	54489.7	57591.2	45331.3	52382.9	33817.5	41110.6	43685.4
C_687	Maslinic acid	HMDB0002392	Ursanes	Triterpenoids (C30)	Terpenoids	Terpenoids	Terpenoids	3856.98	2150.82	2946.42	384.785	3998.14	9512.37	4544.53	6193.47	1495.73	6842.37	1374.69	5295.6	2.03134e+06	4.20321e+06	5.71623e+06	928931	537126	745935	1.86825e+06	617448	765281	698682	1.11746e+06	791370
C_688	Asiatic acid	NA	Ursanes	Triterpenoids (C30)	Terpenoids	Terpenoids	Terpenoids	314073	258055	410502	2.82316e+06	2.28083e+06	3.0023e+06	2.57802e+06	2.88371e+06	3.63903e+06	2.54495e+06	2.26426e+06	2.2443e+06	66856.8	68820.2	63698.1	7409.74	39511.4	56591.4	62464.8	24164.7	48376.5	50011.7	70251.3	16689.3
C_689	Oleandrin	NA	Cardanolide	Steroids	Terpenoids	Terpenoids	Terpenoids	264513	214482	351589	322410	264393	261639	271023	198810	336092	288342	182723	272515	336586	329136	489856	294825	320068	263316	339421	199327	296252	157097	210603	402220
C_690	Neoline/Bullatine B	NA	Farnesenes	Sesquiterpenoids (C15)	Terpenoids	Terpenoids	Terpenoids	1.6489e+06	969597	1.25974e+06	2.16845e+06	2.05139e+06	1.87616e+06	2.26203e+06	2.06748e+06	2.41908e+06	1.86081e+06	2.07879e+06	2.33747e+06	280567	376162	329788	815838	586580	513806	320790	107464	546005	459435	502328	539628
C_691	(+)-Nootkatone	HMDB0013687	Sesquiterpenoids	Prenol lipids	Terpenoids	Terpenoids	Terpenoids	4.78645e+06	6.35285e+06	4.68176e+06	5.8451e+06	6.01566e+06	6.25524e+06	5.86134e+06	6.20887e+06	6.2371e+06	6.42372e+06	6.04309e+06	6.15249e+06	172815	268316	405625	1.4547e+06	1.27283e+06	1.6338e+06	1.55889e+06	1.48384e+06	1.71437e+06	1.12723e+06	1.34624e+06	1.36919e+06
C_692	Cafestol	HMDB0035710	Others	Diterpenoids (C20)	Terpenoids	Terpenoids	Terpenoids	1.89533e+06	5.05648e+06	2.8221e+06	1.54216e+06	2.24381e+06	2.15354e+06	1.89049e+06	2.15066e+06	1.79476e+06	1.98197e+06	1.75676e+06	2.16418e+06	167023	247378	309283	421600	308302	404736	284790	283586	252992	356154	535605	296026
C_693	Isoalantolactone	HMDB0035934	Eudesmanes	Sesquiterpenoids (C15)	Terpenoids	Terpenoids	Terpenoids	1.19378e+07	1.49833e+07	1.19262e+07	1.35499e+07	1.40243e+07	1.489e+07	1.44136e+07	1.4268e+07	1.45439e+07	1.50818e+07	1.4601e+07	1.50454e+07	148542	62562.1	335720	3.17732e+06	2.82926e+06	2.72381e+06	3.32883e+06	2.8619e+06	3.32892e+06	2.13357e+06	2.80945e+06	2.73675e+06
C_694	Betulin	HMDB0036838	Lupanes	Triterpenoids (C30)	Terpenoids	Terpenoids	Terpenoids	113720	113512	119033	94798.9	99196.8	106654	88153.1	135309	124121	112742	94425.6	121001	333859	422394	482612	334212	431506	346107	351583	428481	391552	538333	379521	376373
C_695	Dehydrocostus lactone	NA	Guaianolide	Sesquiterpenoids (C15)	Terpenoids	Terpenoids	Terpenoids	1.64049e+07	2.10961e+07	1.61782e+07	1.93459e+07	2.10117e+07	2.12045e+07	2.03166e+07	2.10359e+07	2.1499e+07	2.14056e+07	2.04864e+07	2.08339e+07	150213	130881	170971	3.5995e+06	3.82975e+06	3.84345e+06	4.30663e+06	3.36048e+06	4.42455e+06	3.35265e+06	3.73345e+06	3.43468e+06
C_696	Aucubin	HMDB0036562	Iridoids	Monoterpenoids (C10)	Terpenoids	Terpenoids	Terpenoids	16295.4	47745.5	30690.8	57396.5	65720.4	82866.4	73929.8	52114.3	50200.7	72822.7	84119	59670.2	357852	314705	307171	373341	250366	271889	369909	348965	266998	418818	323445	328633
C_697	Gossypitrin	NA	Farnesenes	Sesquiterpenoids (C15)	Terpenoids	Terpenoids	Terpenoids	133336	74166.9	154602	120637	104596	63518.5	126631	110182	127419	197942	107258	135699	216270	160988	532212	7109.01	5218.4	12566	7298.24	11397.7	21375.3	8117.19	4354.62	14829.1
C_698	Hastatoside	NA	Farnesenes	Sesquiterpenoids (C15)	Terpenoids	Terpenoids	Terpenoids	1.42243e+06	862230	1.14935e+06	544848	455193	356739	443611	436109	490413	571200	373899	570539	47526.4	94839.5	93925.1	125853	76397.8	66192.4	22829.3	75473.3	80935.7	209441	91413.3	92544.9
C_699	Echinocystic acid	NA	Dammarenes	Triterpenoids (C30)	Terpenoids	Terpenoids	Terpenoids	836.977	1079.65	709.636	888.8	1139.88	950.531	1021.53	1158.51	488.941	1485.99	501.164	881.424	11663.7	11745.5	6767.46	438869	530302	387613	1.47052e+06	1.06993e+06	1.32914e+06	338218	528246	540951
C_700	(±)-α-Bisabolol	NA	Farnesenes	Sesquiterpenoids (C15)	Terpenoids	Terpenoids	Terpenoids	201859	237395	418628	926186	788780	1.18639e+06	842806	744214	946482	1.0068e+06	841066	854513	435918	202601	426232	2.59143e+06	2.13847e+06	1.99049e+06	2.66583e+06	2.12405e+06	2.75352e+06	2.51388e+06	1.84443e+06	2.21787e+06
C_701	Ginsenoside Re	HMDB0035749	Dammarenes	Triterpenoids (C30)	Terpenoids	Terpenoids	Terpenoids	1.21078e+06	1.45273e+06	1.30098e+06	647312	526986	568973	278271	383346	236873	447706	436612	438401	18144.8	11417.2	26437.4	232764	279027	394309	458214	270677	573058	211322	267378	257243
C_702	Hydroxyecdysone	HMDB0030180	Cholestane	Steroids	Terpenoids	Terpenoids	Terpenoids	20966.6	368207	230511	91608.4	92345.9	157708	124101	69975.6	100251	60825.9	115236	170236	16670.9	11280.4	59844.5	128.885	9505.59	6953.25	4362.73	18856.2	9456.73	9122.56	13928.9	6286.72
C_703	Perillene	NA	Iridoids	Monoterpenoids (C10)	Terpenoids	Terpenoids	Terpenoids	379540	284735	483387	592464	640656	581068	568482	562074	543788	508809	679195	665794	3.7859e+06	4.99853e+06	5.7828e+06	4.21602e+06	3.96452e+06	3.56615e+06	4.74649e+06	4.92939e+06	6.53432e+06	4.35993e+06	4.36489e+06	4.12172e+06
C_704	Columbin	NA	Clerodanes	Diterpenoids (C20)	Terpenoids	Terpenoids	Terpenoids	1469.42	20570.2	651.642	14807.7	6494.06	13729.4	9946.64	8495.77	9881.24	1648.88	9280.89	331.71	147647	174869	149706	56300	1203.38	28871.6	7679.37	1717.46	25646.2	43453.6	24540.4	3987.6
C_705	Verbenalin	NA	Iridoids	Monoterpenoids (C10)	Terpenoids	Terpenoids	Terpenoids	51964	17134.1	12879.4	44095.5	27820.6	48012.8	59051.5	59771.5	49825.8	33948.4	56291.1	36827.7	248392	160327	157190	670777	815377	830382	777234	693766	978448	1.12126e+06	755541	897584
C_706	Cantharidin	NA	Iridoids	Monoterpenoids (C10)	Terpenoids	Terpenoids	Terpenoids	5.62437e+06	4.7552e+06	6.43839e+06	2.33967e+06	2.51374e+06	2.14994e+06	2.66758e+06	2.37017e+06	2.62834e+06	2.88883e+06	2.19867e+06	2.87369e+06	137375	320361	442965	88523.5	62438.6	71922.8	148619	77752	48905.4	65203.6	107484	75916.5
C_707	8-O-Acetyl shanzhiside methyl ester	NA	Iridoids	Monoterpenoids (C10)	Terpenoids	Terpenoids	Terpenoids	248263	518817	493098	62131.6	33086.9	34882.6	26626	33601.8	70782.5	34821	46007.9	18963.2	1040.44	1541.14	56.3315	15721.7	371.136	30383	13631.5	4285.21	27368.6	5893.01	20160.6	31225
C_708	Stevioside	HMDB0034945	Kaurenes	Diterpenoids (C20)	Terpenoids	Terpenoids	Terpenoids	1.93512e+06	2.76316e+06	757461	227069	312017	237199	272845	271092	250452	305064	398398	369499	9372.62	6014.1	8879.89	27199.2	1306.85	8757.59	16798.1	7720.13	16074.8	16500.4	20664.5	20266.1
C_709	Secoxyloganin	NA	Others	Triterpenoids (C30)	Terpenoids	Terpenoids	Terpenoids	603832	611426	779724	296060	296913	299994	336604	295523	380712	345380	175348	347469	80525.6	67472.8	50995.4	1.10029e+06	1.02861e+06	1.0889e+06	835426	761432	753889	914075	756954	744654
C_710	L-Menthyl lactate	HMDB0037212	Monoterpenoids	Prenol lipids	Terpenoids	Terpenoids	Terpenoids	634439	569353	524903	652991	689794	607726	854514	644300	812141	707100	697927	550247	1.69747e+06	2.29599e+06	2.68995e+06	1.12959e+06	1.06492e+06	1.26519e+06	1.21011e+06	1.53547e+06	1.22363e+06	4.42248e+06	3.07701e+06	2.26377e+06
C_711	Carnosol	HMDB0002121	Abietanes	Diterpenoids (C20)	Terpenoids	Terpenoids	Terpenoids	8874.94	33730.9	31177.8	17604.9	17881.2	14115.2	16700.8	12334.6	12700.1	9571.67	16714.8	8806.4	82740.9	77018.3	138975	41087.1	62445.4	54267.8	25326.9	32585.3	35643.5	82746.5	57113.9	38363.5
C_712	Sarracenin	NA	Iridoids	Monoterpenoids (C10)	Terpenoids	Terpenoids	Terpenoids	553796	581531	984422	260274	319506	374973	390814	394733	345016	407182	257056	268512	463331	74487.7	20415	27567.8	10232.1	41628.5	25061.4	55454.6	30186.2	50955.2	91692.6	20372.6
C_713	(R)-(+)-Limonene	HMDB0003375	Cyclic monoterpenes	Monoterpenoids (C10)	Terpenoids	Terpenoids	Terpenoids	1.18302e+07	1.4477e+07	1.13531e+07	1.35793e+07	1.33363e+07	1.50703e+07	1.35261e+07	1.42631e+07	1.43434e+07	1.47939e+07	1.38253e+07	1.4978e+07	2.30166e+06	2.58743e+06	3.65079e+06	5.4337e+06	4.7251e+06	4.80967e+06	5.12865e+06	4.19812e+06	6.61804e+06	3.75914e+06	4.62227e+06	5.16836e+06
C_714	Limonene	HMDB0004321	Cyclic monoterpenes	Monoterpenoids (C10)	Terpenoids	Terpenoids	Terpenoids	1.18803e+07	1.46293e+07	1.14469e+07	1.3666e+07	1.34301e+07	1.51683e+07	1.35855e+07	1.43372e+07	1.44289e+07	1.48927e+07	1.39132e+07	1.50881e+07	2.50375e+06	2.77782e+06	4.0452e+06	5.58707e+06	4.82688e+06	4.88132e+06	5.17968e+06	4.25066e+06	6.75214e+06	3.53666e+06	4.5918e+06	5.26972e+06
C_715	Gomisin D	NA	Others	Triterpenoids (C30)	Terpenoids	Terpenoids	Terpenoids	193396	253692	187063	302110	410071	417163	350792	395279	326304	337925	336552	356474	6994.78	3164.36	10196	34746.9	31049.5	48695	22900.3	30652.7	39893.3	31002.5	25663.7	26159.5
C_716	Ursonic acid	HMDB0036007	Triterpenoids	Prenol lipids	Terpenoids	Terpenoids	Terpenoids	135305	142178	127462	182603	183351	210546	244845	144368	205454	200580	235417	150082	512427	663548	717261	526404	486600	624172	724967	632481	661819	977255	785920	723520
C_717	Pinoresinol diglucoside	NA	Others	Triterpenoids (C30)	Terpenoids	Terpenoids	Terpenoids	4.53593e+06	6.28582e+06	4.58075e+06	5.08235e+06	5.36981e+06	5.89967e+06	4.58848e+06	4.57218e+06	5.00128e+06	5.68406e+06	5.90694e+06	5.65455e+06	185640	178109	100224	211554	196720	272784	265399	306959	390649	217704	241373	148747
C_718	Artemisinin	NA	Others	Sesquiterpenoids (C15)	Terpenoids	Terpenoids	Terpenoids	266486	280276	257029	386735	368496	374164	440764	383103	368381	458349	411830	406581	421792	310387	470921	337886	357658	276505	297243	299676	282955	384685	228974	295747
C_719	Rubusoside	NA	Others	Triterpenoids (C30)	Terpenoids	Terpenoids	Terpenoids	129859	247271	14595.5	273641	125759	212877	113097	199367	145412	52670.4	116921	106596	762.988	10468.8	663.175	1903.88	1767.96	1895.33	1625.89	1156.23	5323.95	1831.32	9129.16	9702.8
C_720	Angeloylgomisin H	NA	Others	Triterpenoids (C30)	Terpenoids	Terpenoids	Terpenoids	1.20188e+06	1.29409e+06	2.23777e+06	1.02595e+06	1.3911e+06	1.36979e+06	1.03038e+06	694269	1.01746e+06	1.27441e+06	1.19818e+06	1.35898e+06	5.64908e+06	6.99254e+06	9.31194e+06	3.72579e+06	3.58199e+06	2.79566e+06	2.71424e+06	3.25394e+06	3.57824e+06	2.48733e+06	3.44569e+06	5.63737e+06
C_721	2-Adamantanone	NA	Iridoids	Monoterpenoids (C10)	Terpenoids	Terpenoids	Terpenoids	47362.9	46186.1	27239.3	53887	39822	29072.8	64718	62422.3	51388.4	5857.53	38124.3	67732.4	4.63943e+06	6.41855e+06	5.10613e+06	4.60963e+06	4.64197e+06	4.58526e+06	6.48027e+06	5.69881e+06	7.37049e+06	3.32289e+06	4.63478e+06	3.32304e+06
C_722	Linderalactone	NA	Farnesenes	Sesquiterpenoids (C15)	Terpenoids	Terpenoids	Terpenoids	2.75251e+06	4.97237e+06	3.67661e+06	3.03743e+06	4.05989e+06	3.87771e+06	4.09932e+06	4.64019e+06	4.16257e+06	3.03679e+06	3.76904e+06	3.47112e+06	425045	498737	177703	216063	102283	291393	89703.5	140319	386916	159959	56864.1	129383
C_723	Atractylenolide III	NA	Farnesenes	Sesquiterpenoids (C15)	Terpenoids	Terpenoids	Terpenoids	1.43739e+06	1.87941e+06	4.2058e+06	7.37671e+06	6.32684e+06	6.98375e+06	4.09245e+06	3.85419e+06	5.15417e+06	5.72868e+06	5.17248e+06	4.96149e+06	971247	844233	1.48622e+06	1.95934e+06	1.48215e+06	1.79058e+06	1.39197e+06	1.53186e+06	1.43749e+06	2.31942e+06	1.53709e+06	1.81546e+06
C_724	Atractylenolide I	NA	Farnesenes	Sesquiterpenoids (C15)	Terpenoids	Terpenoids	Terpenoids	1.92167e+06	2.42922e+06	1.78626e+06	2.28411e+06	2.47302e+06	2.36149e+06	2.23818e+06	2.41799e+06	2.59837e+06	2.38784e+06	2.33758e+06	2.372e+06	100359	92391	106026	382944	321795	477844	419006	398502	642789	250872	212429	325423
C_725	Oxypeucedanin	NA	Farnesenes	Sesquiterpenoids (C15)	Terpenoids	Terpenoids	Terpenoids	1.63884e+07	1.43823e+07	1.42036e+07	9.11175e+06	1.05459e+07	10057334	8.94884e+06	9.19888e+06	7.06106e+06	9.21612e+06	8.66154e+06	8.71983e+06	12359.5	38560.5	10592.9	1.03463e+06	871334	686343	1.25774e+06	986050	1.21025e+06	1.00373e+06	1.04137e+06	871509
C_726	Bergamottin	HMDB0033782	Terpene lactones	Prenol lipids	Terpenoids	Terpenoids	Terpenoids	180460	162359	169292	308934	375811	371698	430464	369976	376305	429859	397386	382254	1.52138e+06	868622	1.66068e+06	3.44272e+06	3.26751e+06	3.15488e+06	3.83617e+06	3.3232e+06	4.33647e+06	3.94883e+06	3.25728e+06	3.68268e+06
C_727	Camphor	NA	Cyclic monoterpenes	Monoterpenoids (C10)	Terpenoids	Terpenoids	Terpenoids	422673	778317	419612	268469	271530	315951	270369	243757	272914	258089	235326	292919	426836	361808	463739	118443	146664	29626.2	86419.3	317722	362012	257551	241994	154619
C_728	Carboxyatractyloside	NA	Farnesenes	Sesquiterpenoids (C15)	Terpenoids	Terpenoids	Terpenoids	89992.9	215653	206894	300733	207912	176537	190977	215286	177811	178652	167087	159747	18753.9	5558.14	43759.3	15794	24645.7	23116.8	44590.2	13414.8	22669.5	43051.4	26837.4	2670.71
C_729	α-Pinene	HMDB0035658	Cyclic monoterpenes	Monoterpenoids (C10)	Terpenoids	Terpenoids	Terpenoids	3.34532e+06	3.30897e+06	3.36548e+06	4.05046e+06	4.24031e+06	3.90288e+06	5.07535e+06	3.47422e+06	4.35687e+06	4.16101e+06	4.2975e+06	3.11672e+06	9.77893e+06	1.14552e+07	1.36825e+07	9.49268e+06	8.76504e+06	9.29074e+06	1.03562e+07	1.17295e+07	1.14806e+07	2.12905e+07	1.72288e+07	1.27989e+07
C_730	Ecliptasaponin A	NA	Others	Triterpenoids (C30)	Terpenoids	Terpenoids	Terpenoids	355703	480058	347456	990438	1.25511e+06	1.20599e+06	1.10565e+06	1.05744e+06	998872	920110	1.1549e+06	1.02223e+06	3292.55	2715.24	9438.09	68788.3	42293.8	47390	47454.8	17024.8	51638.8	27992.6	29869.2	39815.2
C_731	Dehydroandrographolide succinate	NA	Farnesenes	Sesquiterpenoids (C15)	Terpenoids	Terpenoids	Terpenoids	156295	43209.5	37237.8	545696	513531	511547	507937	461624	444140	454947	582367	647258	46785.1	67124	57696.3	12802.6	3922.8	5459.62	7004.28	10899.8	1736.43	15083.6	8224.22	8225.11
C_732	Arglabin	NA	Farnesenes	Sesquiterpenoids (C15)	Terpenoids	Terpenoids	Terpenoids	688938	1.10484e+06	960180	608481	935371	881514	842522	990082	847466	653577	784682	811793	506540	681962	628887	347896	234306	210207	260091	277201	565515	295173	290787	572982
C_733	Rosavin	NA	Farnesenes	Sesquiterpenoids (C15)	Terpenoids	Terpenoids	Terpenoids	227423	353035	291084	258063	393100	490063	361776	456637	369232	492745	416775	407667	426608	633655	455630	506300	603978	267171	464762	414431	578047	594031	354532	617974
C_734	Rosarin	NA	Farnesenes	Sesquiterpenoids (C15)	Terpenoids	Terpenoids	Terpenoids	182634	744322	223551	226221	413785	503058	442117	408438	355933	411927	483342	419605	197256	290245	159119	620467	679620	601033	398277	439953	419419	510904	482657	454052
C_735	Eupalinolide A	NA	Ginkgolides	Diterpenoids (C20)	Terpenoids	Terpenoids	Terpenoids	211917	856650	25667.9	479479	433011	460921	290561	406375	155380	108754	230816	291046	6292.49	23023.6	13770.5	13982.9	8698.08	31352.9	13866.7	25624.8	21471.3	11922.1	22507.9	15824.4
C_736	Thymol	HMDB0001878	Cyclic monoterpenes	Monoterpenoids (C10)	Terpenoids	Terpenoids	Terpenoids	3.61276e+06	4.50898e+06	3.61766e+06	4.10021e+06	4.17905e+06	4.39208e+06	4.34724e+06	4.59091e+06	4.60799e+06	4.37419e+06	4.35461e+06	4.57844e+06	1.15264e+06	1.36224e+06	1.28296e+06	1.86174e+06	1.59053e+06	1.31973e+06	1.63565e+06	1.51575e+06	2.35429e+06	1.24738e+06	1.69763e+06	1.68717e+06
C_737	17-Hydroxyisolathyrol	NA	Ginkgolides	Diterpenoids (C20)	Terpenoids	Terpenoids	Terpenoids	56694.3	43054.8	43473	57323.7	45283.4	72107	60933.1	43567	69360.3	60347.2	63567.4	45560.4	106324	95151.8	63920.9	131096	144435	137824	85334.7	101887	112762	158118	134124	68869.2
C_738	7-O-Ethylmorroniside	NA	Ginkgolides	Diterpenoids (C20)	Terpenoids	Terpenoids	Terpenoids	28833.8	34724.4	23664.3	62727.8	84129.6	40688.5	124452	82914.7	71689.4	79594.4	70360.4	51774.3	43709.3	72860	21272.8	266590	214231	223141	250666	481628	410159	316512	236008	220926
C_739	Gypsogenin-3-O-glucuronide	NA	Others	Triterpenoids (C30)	Terpenoids	Terpenoids	Terpenoids	53813.3	39915.7	56331.2	37173.2	57917	44276.5	41987.6	40664.2	44606.8	54687.4	71817.8	41165	32229.7	68708.5	31934.8	70054.5	68624.2	40017.3	60384.8	48027.7	79363.1	24775.4	51686.4	40680
C_740	Picfeltarraenin IB	NA	Others	Triterpenoids (C30)	Terpenoids	Terpenoids	Terpenoids	314020	771105	1.9707e+06	195016	141675	132329	153282	181676	109648	186017	159401	199223	430746	191514	246402	191224	156080	122786	160932	201363	231932	155634	135277	242835
C_741	Ganoderic acid G	HMDB0035985	Triterpenoids	Prenol lipids	Terpenoids	Terpenoids	Terpenoids	34253.7	41911.9	12464.1	92125.5	75355	83955.7	117951	70011.5	50324.6	61560.5	99313.1	87127.7	27025.4	24977.4	24437.6	15536.3	6203.6	5080.11	7910.48	16431.9	10587	11387	2021.94	15481
C_742	gamma-Terpinene	HMDB0005806	Cyclic monoterpenes	Monoterpenoids (C10)	Terpenoids	Terpenoids	Terpenoids	1.33983e+07	1.60586e+07	1.29494e+07	1.52424e+07	1.60372e+07	1.64473e+07	1.61182e+07	1.59453e+07	1.60487e+07	1.71564e+07	1.63962e+07	1.70653e+07	4.418e+06	4.75176e+06	5.17108e+06	6.80814e+06	7.06709e+06	6.63611e+06	7.43143e+06	6.016e+06	7.73184e+06	5.98002e+06	7.09963e+06	7.07845e+06
C_743	Methyl hesperidin	NA	Water-soluble vitamins [Fig]	Vitamins	Vitamins	Vitamins	Vitamins	6.25132e+06	3.61441e+06	13951677	3.48516e+06	3.97747e+06	2.44108e+06	3.91711e+06	3.1539e+06	6.82135e+06	3.90806e+06	4.99625e+06	4.05599e+06	2.11321e+07	4.48963e+07	6.10009e+07	12318.7	479.103	5.52801e+06	4526.94	5.28177e+06	5.91431e+06	6892.19	4707.35	21763.4
C_744	Calcium pantothenate	NA	Water-soluble vitamins [Fig]	Vitamins	Vitamins	Vitamins	Vitamins	4.77652e+06	9.69966e+06	1.16917e+07	1.6715e+06	1.43208e+06	1.48342e+06	3.13494e+06	2.65703e+06	3.07307e+06	2.30316e+06	2.34104e+06	2.7042e+06	2.46599e+07	2.44489e+07	2.70862e+07	8.45587e+06	6.90704e+06	4.8643e+06	9.94954e+06	8.26529e+06	1.07864e+07	6.64947e+06	6.14269e+06	1.00966e+07
C_745	Ascorbic acid	HMDB0000044	Water-soluble vitamins [Fig]	Vitamins	Vitamins	Vitamins	Vitamins	1.10593e+07	6.53195e+06	1.13857e+07	7.77445e+06	4.80076e+06	5.6358e+06	5.90158e+06	7.03938e+06	5.83332e+06	1.03882e+07	7.33843e+06	7.05412e+06	305759	674988	846099	667876	379094	375256	556094	1.0381e+06	2.18876e+06	387713	412229	395361
C_746	Nicotinic acid	HMDB0001488	Water-soluble vitamins [Fig]	Vitamins	Vitamins	Vitamins	Vitamins	4.30621e+06	7.82661e+06	7.95515e+06	1.72622e+07	1.52187e+07	1.74627e+07	2.10123e+07	1.70102e+07	2.19829e+07	1.75071e+07	1.05247e+07	1.90442e+07	1.68858e+07	1.96756e+07	2.40175e+07	1.68959e+07	1.53943e+07	1.42505e+07	1.36485e+07	1.42785e+07	1.48473e+07	1.72019e+07	1.4674e+07	1.61514e+07
C_747	Pyridoxal	HMDB0001545	Water-soluble vitamins [Fig]	Vitamins	Vitamins	Vitamins	Vitamins	269929	616699	467581	645718	629472	468584	598947	597679	624519	664397	658315	662110	960364	1.46237e+06	1.46618e+06	1.40129e+06	821714	464072	967791	815051	921499	1.21233e+06	777118	889913
C_748	Nicotinamide	HMDB0001406	Water-soluble vitamins [Fig]	Vitamins	Vitamins	Vitamins	Vitamins	343804	415531	446454	229916	172579	240202	231612	226973	209450	319288	191539	240554	100727	245678	155649	113055	70252.7	31925.5	69477.2	67884	119376	81020.3	26801.7	436.789
C_749	Lactose	NA	glycosides	glycosides	glycosides	glycosides	suger and derivatives	721987	352503	547841	1.51621e+06	1.56098e+06	1.64556e+06	1.67288e+06	1.64138e+06	1.37426e+06	1.54901e+06	1.80607e+06	1.50337e+06	5.89721e+06	7.4695e+06	7.39386e+06	5.56519e+06	8.99514e+06	8.71948e+06	7.17926e+06	8.77043e+06	8.77605e+06	1.32243e+07	8.43462e+06	9.11966e+06
C_750	D-Fructose-1,6-diphosphate	NA	glycosides	glycosides	glycosides	glycosides	suger and derivatives	469393	147852	138438	296208	256978	281606	261385	376844	452505	440702	288922	201248	381219	438338	634551	1.48474e+06	875429	883476	1.11832e+06	1.21213e+06	1.00917e+06	1.85207e+06	664931	1.09396e+06
C_751	Isorhamnetin 3-O-glucoside	NA	glycosides	glycosides	glycosides	Phenolics	suger and derivatives	1.82836e+07	4.1429e+06	1.5855e+07	2.67601e+06	1.99948e+06	2.24898e+06	5.49722e+06	5.56279e+06	2.31283e+06	7.05296e+06	5.6873e+06	7.40606e+06	2.68771e+07	5.31517e+07	4.25619e+07	47877.3	31728.8	77981.6	80696.3	41444.8	26500.4	91640.1	2038.73	100727
C_752	Luteolin 3',7-di-O-glucoside	NA	glycosides	glycosides	glycosides	Phenolics	suger and derivatives	2.87909e+07	2.45998e+07	2.92952e+07	3.72877e+07	4.14152e+07	3.75937e+07	3.43411e+07	3.30217e+07	3.67627e+07	3.94398e+07	3.36392e+07	3.62054e+07	732048	655042	1.26333e+06	14787.8	105623	70513.5	38143.4	40674.7	77231.1	114284	65233.2	6401.89
C_753	D-Glucose 6-phosphate	NA	glycosides	glycosides	glycosides	glycosides	suger and derivatives	2.14118e+06	204350	677083	1.49112e+06	1.377e+06	744528	683129	1.14141e+06	529641	873457	973339	367977	1.97237e+06	1.91983e+06	2.31204e+06	1.64376e+06	1.46534e+06	1.33997e+06	948329	1.06178e+06	1.57301e+06	2.03133e+06	2.12295e+06	2.25268e+06
C_754	D-Mannosamine	NA	glycosides	glycosides	glycosides	glycosides	suger and derivatives	518371	240226	296505	573870	548738	351313	363161	481005	585177	340316	596912	245813	316688	87915.7	1.00271e+06	3.60326e+06	2.83216e+06	2.73653e+06	3.07538e+06	3.35316e+06	4.92521e+06	4.44897e+06	3.22025e+06	2.68274e+06
C_755	(-)-Syringaresinol di-O-glucoside	NA	glycosides	glycosides	glycosides	Phenolics	suger and derivatives	3.05607e+06	1.61513e+06	5.53588e+06	300414	518994	317015	405215	298453	780792	918958	550153	812778	782509	1.54671e+06	54239.6	98397.9	55978.6	52157.2	82500.5	19968.1	28391.3	64727.2	28126.5	7770.93
C_756	Pinoresinol 4-O-glucoside	NA	glycosides	glycosides	glycosides	Phenolics	suger and derivatives	541494	520381	822608	5.30909e+06	4.65677e+06	5.30003e+06	3.68858e+06	5.27326e+06	5.51879e+06	5.32754e+06	4.83432e+06	3.60085e+06	200998	209538	101648	354413	667182	658739	505685	634089	800656	649610	639024	196173
C_757	2''-O-β-L-Galactopyranosylorientin	NA	glycosides	glycosides	glycosides	Phenolics	suger and derivatives	2.96352e+07	2.30929e+07	3.21059e+07	3.89527e+07	3.16197e+07	4.49639e+07	4.23367e+07	4.46476e+07	4.27485e+07	3.83355e+07	4.10356e+07	4.57922e+07	930796	723379	985164	54638.1	73320.8	33481.2	49050.3	39337	48912.4	32038.8	47829.4	53633.8
C_758	Manninotriose	NA	Carbohydrates and carbohydrate conjugates	Organooxygen compounds	Carbohydrates	Carbohydrates	suger and derivatives	82515.3	96164	83850.5	242486	395000	326593	287270	314261	193246	239601	355167	246996	1.51553e+06	1.4428e+06	1.35642e+06	2.16093e+06	1.99824e+06	1.87538e+06	1.43581e+06	1.36435e+06	1.61649e+06	2.33764e+06	1.51467e+06	2.12057e+06
C_759	D-Erythronic acid	HMDB0000613	Carbohydrates and carbohydrate conjugates	Organooxygen compounds	Carbohydrates	Carbohydrates	suger and derivatives	2.10486e+07	1.58794e+07	8.31807e+06	4.03565e+07	3.79677e+07	4.70996e+07	4.35396e+07	3.57027e+07	4.46623e+07	4.00756e+07	5.02417e+07	3.80924e+07	2.29217e+07	2.97081e+07	3.4258e+07	5.76601e+07	8.39623e+07	7.56344e+07	6.77025e+07	7.38058e+07	1.52216e+07	1.05584e+08	7.51511e+07	9.21849e+07
C_760	D(-)-Salicin	HMDB0003546	Carbohydrates and carbohydrate conjugates	Organooxygen compounds	Carbohydrates	Phenolics	suger and derivatives	91253.2	48965.5	47764.5	84489.4	47777	62642.5	66774.8	48923.5	92931	91223.8	46997.8	36297.6	131403	129495	195852	893339	1.13016e+06	1.16595e+06	1.00723e+06	882205	1.16504e+06	1.20339e+06	1.4795e+06	1.19124e+06
C_761	Vicine	HMDB0034073	Carbohydrates and carbohydrate conjugates	Organooxygen compounds	Carbohydrates	N compounds	suger and derivatives	80095.9	56606.6	47713.9	77119.7	81824.9	68031.2	76075	61851.2	57711.6	61630.4	57840.7	52997.6	8438.39	22684	33122.9	22229.2	37277.8	1802.12	12054.3	42388	8604.9	14736.2	17590.6	7577.53
C_762	D-(+)-Glucosamine	HMDB0001514	Amino sugars [Fig]	Monosaccharides	Carbohydrates	Carbohydrates	suger and derivatives	696316	295531	481748	848906	458886	600478	447406	529366	660092	410473	684314	393802	1.06536e+06	610169	475942	4.18974e+06	3.66587e+06	5.252e+06	4.16386e+06	3.7275e+06	4.11225e+06	2.44109e+06	3.2794e+06	3.63777e+06
C_763	Ribitol	HMDB0000508	Carbohydrates and carbohydrate conjugates	Organooxygen compounds	Carbohydrates	Carbohydrates	suger and derivatives	74688.3	121606	39178.4	128616	158505	138452	139733	115282	133366	150511	144739	172612	450655	334086	430396	811047	621014	567996	397160	548444	589474	813012	634670	673694
C_764	Mucic acid	HMDB0000639	Carbohydrates and carbohydrate conjugates	Organooxygen compounds	Carbohydrates	Carbohydrates	suger and derivatives	116105	191928	172889	128836	95088.3	100728	85154.6	125340	77384.9	60729.5	97040.7	52985.8	1.45786e+06	1.26302e+06	1.56759e+06	427723	260304	388869	440021	308759	356660	267100	245204	357220
C_765	D-(+)-Cellobiose	HMDB0000055	Carbohydrates and carbohydrate conjugates	Organooxygen compounds	Carbohydrates	glycosides	suger and derivatives	4.31777e+07	2.67442e+07	3.40681e+07	4.68308e+07	3.09844e+07	5.05319e+07	7.16883e+07	4.44466e+07	5.27801e+07	5.5405e+07	5.41681e+07	6.08161e+07	1.11629e+08	7.35676e+07	1.20514e+08	9.15444e+07	101986656	1.53491e+08	8.9843e+07	9.52579e+07	7.09002e+07	5.24582e+07	5.92422e+07	1.62101e+08
C_766	Sucrose	HMDB0000258	Disaccharides	Oligosaccharides [Fig]	Carbohydrates	glycosides	suger and derivatives	2.14678e+07	1.56872e+07	2.36225e+07	3.42695e+07	2.75149e+07	3.83968e+07	5.33115e+07	2.99976e+07	4.07683e+07	4.95986e+07	4.77421e+07	4.74271e+07	7.23779e+07	8.61405e+07	9.46293e+07	7.30466e+07	8.44706e+07	8.69901e+07	5.0052e+07	5.35711e+07	3.55796e+07	3.74832e+07	3.96009e+07	6.7126e+07
C_767	Galactitol	HMDB0000107	Carbohydrates and carbohydrate conjugates	Organooxygen compounds	Carbohydrates	glycosides	suger and derivatives	4.19375e+06	4.69354e+06	4.26992e+06	1.00548e+07	9.38017e+06	1.10703e+07	9.30446e+06	9.6527e+06	7.31759e+06	6.19092e+06	7.94969e+06	9.89428e+06	2.47452e+07	2.07746e+07	2.67546e+07	3.37006e+07	4.31853e+07	4.0526e+07	3.49322e+07	2.99667e+07	4.28678e+07	5.89524e+07	4.39754e+07	4.91059e+07
C_768	L-Arabitol	HMDB0001851	Carbohydrates and carbohydrate conjugates	Organooxygen compounds	Carbohydrates	glycosides	suger and derivatives	187104	207914	196359	55613.5	20648.5	46739.1	43029.7	49869.3	43889.1	48443.4	44171.9	42220.5	154856	83752.8	87390.6	91175.8	77164.9	34708.6	56271.5	94449.8	32355.5	40548.8	38269.8	55239.7
C_769	L-Sorbose	NA	Ketoses [Fig]	Monosaccharides	Carbohydrates	glycosides	suger and derivatives	1.97111e+06	1.88562e+06	2.12694e+06	2.08685e+06	1.97872e+06	2.09693e+06	1.85674e+06	1.79424e+06	1.61286e+06	1.81495e+06	1.96265e+06	1.83951e+06	6.75103e+06	5.37776e+06	6.54417e+06	1.51801e+06	1.37145e+06	2.10008e+06	1.19451e+06	1.08449e+06	1.32706e+06	1.20934e+06	1.45661e+06	1.6335e+06
C_770	D-(+)-Trehalose	HMDB0000975	Disaccharides	Oligosaccharides [Fig]	Carbohydrates	glycosides	suger and derivatives	4.406e+07	2.82582e+07	3.51721e+07	4.81325e+07	32321519	5.12782e+07	7.2283e+07	4.56555e+07	5.38108e+07	5.65161e+07	5.49636e+07	6.2358e+07	1.11629e+08	7.9913e+07	1.25079e+08	9.49706e+07	1.04762e+08	1.60444e+08	9.17471e+07	9.67133e+07	7.27456e+07	5.51835e+07	6.11309e+07	1.64938e+08

## Sheet: LDMU
New_ID	Name	Sub_Class	Class	Final_Class	Final_Sup_Class	Super_Class	CXL1	CXL2	CXL3	ZYL1	ZYL2	ZYL3	JSL1	JSL2	JSL3	XYL1	XYL2	XYL3
C_051	Rotundine	Isoquinoline alkaloids	Alkaloids derived from tyrosine	Alkaloids	N compounds	Alkaloids and derivatives	213800	96147	125564	45892.4	54699.5	40927.7	20731.1	31119.5	8603.55	49086.7	36033.8	27416.7
C_283	Ethyl caffeate	Methoxyphenols	Phenols	Phenols and derivatives	Phenolics	Phenols and derivatives	849243	1.657e+06	335280	2.69523e+06	2.03341e+06	2.00003e+06	1.67461e+06	1.63336e+06	1.39158e+06	1.04587e+06	1.54034e+06	1.3235e+06
C_388	Naringin	Flavanones	Flavonoids	Flavonoids	Phenolics	Phenols and derivatives	91538.9	115025	96855.3	27036.4	27019.7	30330.7	37395.8	26741.5	26718.3	42742.2	38617.7	38942.6
C_052	(-)-Huperzine A	Isoquinoline alkaloids	Alkaloids derived from tyrosine	Alkaloids	N compounds	Alkaloids and derivatives	1.46771e+06	1.16969e+06	1.51755e+06	2.72767e+06	2.85819e+06	3.15773e+06	2.82292e+06	2.67332e+06	2.61482e+06	2.56459e+06	2.23957e+06	2.39353e+06
C_053	Phellodendrine chloride	Isoquinoline alkaloids	Alkaloids derived from tyrosine	Alkaloids	N compounds	Alkaloids and derivatives	294477	147225	196432	85986	113363	109305	168071	136008	179308	73104.4	96186.7	110048
C_632	Ganoderic acid C6	Others	Triterpenoids (C30)	Terpenoids	Terpenoids	Terpenoids	3.55126e+06	1.93647e+06	1.49654e+06	152282	155557	155908	94168.2	308648	204322	125531	195124	229924
C_134	DL-Homocysteine thiolactone	Pheniramines	Pyridines and derivatives	Amines and derivatives	Aa & analog	Amines and derivatives	3.36895e+06	3.14027e+06	3.18294e+06	1.32764e+06	1.45387e+06	1.4784e+06	1.53579e+06	1.4143e+06	1.45274e+06	1.12974e+06	1.13206e+06	1.23659e+06
C_633	trans,trans-Farnesol	Farnesenes	Sesquiterpenoids (C15)	Terpenoids	Terpenoids	Terpenoids	222540	232520	406340	905304	852931	1.08142e+06	863486	770822	960433	998628	830382	858468
C_056	3-Methylxanthine	Purine alkaloids	Others	Alkaloids	N compounds	Alkaloids and derivatives	264788	175831	219713	76566.1	67099	113568	102615	106897	79993.1	56176.7	66705.5	76107.5
C_288	Sibiricose A5	Methoxyphenols	Phenols	Phenols and derivatives	Phenolics	Phenols and derivatives	302058	161138	189387	70686.7	88172.8	77476.1	82527	94409.1	68437.7	70271.2	61243.4	63145
C_557	Isomeranzin	Coumarins	Coumarins	Coumarins	Phenolics	Phenols and derivatives	2.60401e+06	3.06203e+06	2.5269e+06	1.20077e+06	1.18293e+06	1.58315e+06	1.28184e+06	1.5455e+06	1.34851e+06	1.3086e+06	1.38672e+06	1.47814e+06
C_635	Taccalonolide A	Others	Triterpenoids (C30)	Terpenoids	Terpenoids	Terpenoids	17006.4	25603.5	51741	95947.1	82669.4	85623.8	96358	109803	60254.6	120769	74075.4	110649
C_636	Ouabain octahydrate	Others	Triterpenoids (C30)	Terpenoids	Terpenoids	Terpenoids	579160	1.02678e+06	787088	1.86898e+06	1.86535e+06	1.9006e+06	1.55293e+06	1.55036e+06	1.62271e+06	1.44015e+06	1.31348e+06	1.23874e+06
C_637	Agnuside	Iridoids	Monoterpenoids (C10)	Terpenoids	Terpenoids	Terpenoids	388551	443609	587508	155956	194939	166702	221862	239924	197374	143583	161822	208429
C_290	Pioglitazone hydrochloride	Methoxyphenols	Phenols	Phenols and derivatives	Phenolics	Phenols and derivatives	227060	84498.7	282580	75168.7	56312.1	70212.2	92482.2	36885.1	42836.9	90345.4	55878.2	54139.4
C_291	Ferulic acid	Methoxyphenols	Phenols	Phenols and derivatives	Phenolics	Phenols and derivatives	1.65971e+06	2.66999e+06	1.38099e+06	6.53834e+06	8.5743e+06	8.4507e+06	1.09674e+07	8.4709e+06	8.37215e+06	9.81971e+06	7.25708e+06	9.39097e+06
C_233	All trans-Retinal	PR0109 Retinoids	PR01 Isoprenoids	Prenol lipids[PR]	Terpenoids	Phenols and derivatives	147135	334473	77933.3	1.371e+06	1.32938e+06	1.3634e+06	1.63779e+06	1.32213e+06	1.29143e+06	1.11235e+06	1.34323e+06	1.32995e+06
C_638	Moluccanin	Ginkgolides	Diterpenoids (C20)	Terpenoids	Terpenoids	Terpenoids	1.76557e+06	2.60708e+06	4.06039e+06	9.09149e+06	8.56187e+06	8.54945e+06	8.85958e+06	8.59332e+06	8.76203e+06	8.29691e+06	5.98543e+06	6.40982e+06
C_612	Rubiadin	Anthraquinone type	Anthraquinones	Quinone	Phenolics	Quinone	949.31	35320.4	9238.36	39032.1	61732.4	57642.8	30458	64188.7	107983	46832	28033.9	42045.7
C_393	Quercetin	Flavonols	Flavonoids	Flavonoids	Phenolics	Phenols and derivatives	40652.1	32176.7	60703.1	14596.3	10333.6	7993.24	13908.3	12543.2	13483.9	9749.52	2967.17	10845.3
C_186	Guanosine	Ribonucleosides	Nucleosides [Fig]	Nucleic acids	Nu & analog	NT and derivatives	865262	650215	803082	172617	127409	115388	200174	151089	188305	177567	156521	135124
C_057	Cinchonine	Quinoline alkaloids	Alkaloids derived from tryptophan and anthranilic acid	Alkaloids	N compounds	Alkaloids and derivatives	738654	299817	529772	993297	1.05931e+06	1.01363e+06	1.41428e+06	1.33682e+06	1.01728e+06	932455	1.10276e+06	1.03789e+06
C_396	Loureirin A	Flavanones	Flavonoids	Flavonoids	Phenolics	Phenols and derivatives	3.35179e+06	5.17185e+06	3.54801e+06	1.75838e+06	1.68081e+06	2.01297e+06	1.47201e+06	1.83558e+06	1.75714e+06	1.54351e+06	1.77951e+06	1.78405e+06
C_397	Loureirin B	Flavanones	Flavonoids	Flavonoids	Phenolics	Phenols and derivatives	146731	230782	89277.5	655713	680629	520281	935325	771055	760979	536929	664491	571966
C_584	Anisic aldehyde	Benzoyl derivatives	Benzene and substituted derivatives	Benzene and derivatives	Phenolics	Phenols and derivatives	1.14723e+06	1.05295e+06	852066	2.74172e+06	1.53196e+06	2.53579e+06	2.24127e+06	2.5122e+06	1.9315e+06	1.47388e+06	2.76822e+06	2.35231e+06
C_295	Hydroquinone	Benzenediols	Phenols	Phenols and derivatives	Phenolics	Phenols and derivatives	1.54269e+06	838965	712588	105276	154224	58307.8	101308	161382	183009	129181	120550	194624
C_151	Spermidine	Amines	Organonitrogen compounds	Amines	Aa & analog	Amines and derivatives	1.72861e+06	1.97183e+06	2.00847e+06	4.36225e+06	5.25901e+06	5.25045e+06	6.85288e+06	7.30289e+06	7.43805e+06	7.35847e+06	4.41338e+06	6.10369e+06
C_607	1-Caffeoylquinic acid	Alcohols and polyols	Organooxygen compounds	Alcohols	Phenolics	Phenols and derivatives	1.52848e+06	1.19056e+06	575427	1.58697e+06	3.38538e+06	1.66155e+06	2.00796e+06	2.68987e+06	1.94072e+06	2.04065e+06	1.94077e+06	1.89885e+06
C_639	Blinin	Ginkgolides	Diterpenoids (C20)	Terpenoids	Terpenoids	Terpenoids	1.149e+07	5.93124e+06	6.3782e+06	278996	274962	157260	162902	193491	141827	257774	329054	316375
C_640	Polygalic acid	Others	Triterpenoids (C30)	Terpenoids	Terpenoids	Terpenoids	274540	196347	355696	2.70106e+06	2.12303e+06	2.86069e+06	2.73221e+06	2586438	3.14593e+06	2.51902e+06	2.18703e+06	2.23323e+06
C_613	Aurantio-obtusin β-D-glucoside	Anthraquinone type	Anthraquinones	Quinone	Phenolics	Quinone	3.56784e+06	4.82108e+06	5.51073e+06	748502	755222	626694	453237	606734	515926	810497	933843	909904
C_059	Pulchinenoside A	Isoquinoline alkaloids	Alkaloids derived from tyrosine	Alkaloids	N compounds	Alkaloids and derivatives	30063	15497.6	41637.8	76262.6	73726	59343.1	60116.8	48984	67603.6	61302.1	63871.8	66902
C_060	Senecionine	Pyrrolizidine alkaloids	Alkaloids derived from ornithine	Alkaloids	N compounds	Alkaloids and derivatives	195181	98971.5	151066	269437	258744	354959	328137	353343	312017	338349	279919	315177
C_297	1,4-Naphthoquinone	Methoxyphenols	Phenols	Phenols and derivatives	Phenolics	Phenols and derivatives	647353	432753	541186	226625	197788	189338	190224	225873	212195	192058	184172	140375
C_299	5-Acetylsalicylic acid	Methoxyphenols	Phenols	Phenols and derivatives	Phenolics	Phenols and derivatives	6.4596e+06	1.13324e+07	4.92133e+06	1.63263e+07	1.6861e+07	2.03958e+07	2.09806e+07	2.34284e+07	1.66025e+07	1.63314e+07	1.82748e+07	2.1226e+07
C_399	Camelliaside B	Flavonoid glycosides	Flavonoids	Flavonoids	Phenolics	Phenols and derivatives	145755	140487	218722	62825.3	110420	139200	97070.5	102230	35554	41926.9	156539	109490
C_641	(-)-Asarinin	Others	Triterpenoids (C30)	Terpenoids	Terpenoids	Terpenoids	291919	166544	82642	266030	250212	289392	336310	267537	214139	357563	420668	344078
C_758	Manninotriose	Carbohydrates and carbohydrate conjugates	Organooxygen compounds	Carbohydrates	Carbohydrates	suger and derivatives	82515.3	96164	83850.5	242486	395000	326593	287270	314261	193246	239601	355167	246996
C_401	6''-O-Acetylglycitin	Isoflavonoid O-glycosides	Isoflavonoids	Flavonoids	Phenolics	Phenols and derivatives	209584	146338	164943	25975.7	16507.3	19284.3	21357.8	9777.01	8841.41	29683.2	34052.6	35197.4
C_062	Ranaconitine	Isoquinoline alkaloids	Alkaloids derived from tyrosine	Alkaloids	N compounds	Alkaloids and derivatives	6.83795e+07	6.20308e+07	6.97717e+07	1.6989e+06	4.03941e+06	1.06361e+06	1.43559e+06	1.13387e+06	1.23323e+06	1.82881e+06	2.04741e+06	1.64137e+06
C_301	Isomucronulatol 7-O-glucoside	Methoxyphenols	Phenols	Phenols and derivatives	Phenolics	Phenols and derivatives	42817	8507.31	27544.2	39152.9	58006.4	47435.6	66047.7	45501.9	54920.8	54694.9	48359.2	48881.4
C_302	(-)-Syringaresnol-4-O-β-D-apiofuranosyl-(1→2)-β-D-glucopyranoside	Methoxyphenols	Phenols	Phenols and derivatives	Phenolics	Phenols and derivatives	256418	423704	216425	215942	130923	125205	109888	101336	192259	79805.5	163822	160076
C_744	Calcium pantothenate	Water-soluble vitamins [Fig]	Vitamins	Vitamins	Vitamins	Vitamins	4.77652e+06	9.69966e+06	1.16917e+07	1.6715e+06	1.43208e+06	1.48342e+06	3.13494e+06	2.65703e+06	3.07307e+06	2.30316e+06	2.34104e+06	2.7042e+06
C_303	Diacerein	Methoxyphenols	Phenols	Phenols and derivatives	Phenolics	Phenols and derivatives	104971	172061	224641	304327	382149	395348	512362	422735	408403	327976	376185	330111
C_759	D-Erythronic acid	Carbohydrates and carbohydrate conjugates	Organooxygen compounds	Carbohydrates	Carbohydrates	suger and derivatives	2.10486e+07	1.58794e+07	8.31807e+06	4.03565e+07	3.79677e+07	4.70996e+07	4.35396e+07	3.57027e+07	4.46623e+07	4.00756e+07	5.02417e+07	3.80924e+07
C_200	Phospho(enol)pyruvic Acid	Phosphate esters	Organic phosphoric acids and derivatives	Organic acids	OA	Organic acids	157069	64783	91910.3	217102	237923	283526	245741	187957	178882	207504	188653	222298
C_402	Narirutin	Flavanones	Flavonoids	Flavonoids	Phenolics	Phenols and derivatives	98504.2	126648	108422	23475.8	34662.2	30330.7	29504.3	26496.1	26718.3	42742.2	38617.7	32263
C_305	trans-Cinnamaldehyde	Methoxyphenols	Phenols	Phenols and derivatives	Phenolics	Phenols and derivatives	4.38936e+06	2.56028e+06	3.09278e+06	974960	630648	861767	767185	858072	966205	918357	721879	1.49286e+06
C_306	Licochalcone C	Methoxyphenols	Phenols	Phenols and derivatives	Phenolics	Phenols and derivatives	14340.9	18440.2	22342.9	5.2701e+06	7.03625e+06	9.42105e+06	7.18204e+06	1.26354e+07	5.70416e+06	7.04421e+06	7.2428e+06	7.9411e+06
C_276	Isochlorogenic acid B	Caffeate derivatives	Monolignols	Phenylpropanoids	Phenolics	Phenols and derivatives	90922.7	28055.3	118667	17200.8	32954.7	33531.3	21713.2	8871.3	16444	32446.6	34265.7	28545.9
C_749	Lactose	glycosides	glycosides	glycosides	glycosides	suger and derivatives	721987	352503	547841	1.51621e+06	1.56098e+06	1.64556e+06	1.67288e+06	1.64138e+06	1.37426e+06	1.54901e+06	1.80607e+06	1.50337e+06
C_034	2-Pyrrolidinecarboxylic acid	Common amino acids [Fig]	Amino acids	Amino acids	Aa & analog	AA and derivatives	6.44694e+07	4.01221e+07	4.80223e+07	1.15097e+08	1.19569e+08	1.08931e+08	6.13642e+07	6.52409e+07	6.56128e+07	7.58937e+07	8.47803e+07	6.48021e+07
C_586	Gallic acid	Benzoic acids and derivatives	Benzene and substituted derivatives	Benzene and derivatives	Phenolics	Phenols and derivatives	53002.3	38363.5	37222.2	129833	118802	125985	103175	154517	111976	150026	121665	140515
C_307	Cratoxylone	Methoxyphenols	Phenols	Phenols and derivatives	Phenolics	Phenols and derivatives	3.32725e+06	3.03434e+06	3.69349e+06	465408	338347	395321	231194	368640	349357	248104	428023	437478
C_008	Bicine	Amino acids, peptides, and analogues	Carboxylic acids and derivatives	Amino acids, peptides, and analogues	Aa & analog	AA and derivatives	4.5054e+07	3.04028e+07	3.13736e+07	1.6188e+07	1.44949e+07	1.21192e+07	1.3232e+07	1.16836e+07	1.14702e+07	9.53965e+06	1.16466e+07	1.04541e+07
C_308	3-Methyl-2-oxindole	Methoxyphenols	Phenols	Phenols and derivatives	Phenolics	Phenols and derivatives	1.41856e+06	959107	705799	291980	272638	182979	184190	156943	263159	369328	390253	294095
C_309	Kanzonol C	Methoxyphenols	Phenols	Phenols and derivatives	Phenolics	Phenols and derivatives	46636.9	28277.2	54112.5	268431	262407	353738	337469	332765	367581	376382	278169	268841
C_587	Diclofenac acid	Halobenzenes	Benzene and substituted derivatives	Benzene and derivatives	Phenolics	Phenols and derivatives	30078.6	45657.4	13689.5	104833	77192.3	77851	100671	52392.5	61543	55345.6	61048.3	57171
C_648	Ginkgolide K	Ginkgolides	Diterpenoids (C20)	Terpenoids	Terpenoids	Terpenoids	255754	179404	109134	13842.2	9258.23	14665	14668.9	18989.5	11397.6	9944	19355.7	8002.61
C_279	Ibuprofen	NA	Phenylpropanoic acids	Phenylpropanoic acids	Phenolics	Phenols and derivatives	842132	742117	997368	2.62282e+06	2.74183e+06	2.48124e+06	2.72379e+06	2.39495e+06	2.87695e+06	2.84822e+06	2.03112e+06	2.39484e+06
C_405	Polygalaxanthone III	Flavanones	Flavonoids	Flavonoids	Phenolics	Phenols and derivatives	50575.1	63158.3	77316	26296.3	8060.81	4877.35	9957.8	8017.15	8146.82	11799	7743.06	7921.06
C_065	L-Stepholidine	Isoquinoline alkaloids	Alkaloids derived from tyrosine	Alkaloids	N compounds	Alkaloids and derivatives	539763	792586	581801	167954	129694	112871	117341	112411	145511	107923	155671	217189
C_165	10-Hydroxydecanoic acid	FA0105 Hydroxy fatty acids	FA01 Fatty Acids and Conjugates	Fatty acyls[FA]	Lipids	FA and derivatives	99873.6	55511.3	120899	59399.4	45295.9	37249.5	22507.2	33241	33328.9	30529.3	35695.8	31943.8
C_649	Cyasterone	Stigmastane	Steroids	Terpenoids	Terpenoids	Terpenoids	222088	289113	317276	639009	685678	589422	541005	704781	721023	525178	409515	424032
C_311	Racanisodamine	Methoxyphenols	Phenols	Phenols and derivatives	Phenolics	Phenols and derivatives	1.24436e+06	1.8217e+06	1.87695e+06	211269	179022	188464	277830	332733	464550	273904	384670	332141
C_410	Homoplantaginin	Flavanones	Flavonoids	Flavonoids	Phenolics	Phenols and derivatives	694677	392324	889730	309607	373650	228683	424910	455105	395406	452377	297233	434334
C_312	Sauchinone	Methoxyphenols	Phenols	Phenols and derivatives	Phenolics	Phenols and derivatives	50380.3	46674.3	62805.9	116318	157978	112906	153854	135853	137936	135794	107388	128881
C_651	Phytolaccagenin	Others	Triterpenoids (C30)	Terpenoids	Terpenoids	Terpenoids	15889.6	6885.87	3336.16	72791.8	61868.5	71868.6	81148.3	47382.1	45685.4	68617.3	73432.2	84863
C_136	Isoguanosine	Pheniramines	Pyridines and derivatives	Amines and derivatives	Aa & analog	Amines and derivatives	965496	736571	876863	181038	153346	131081	207925	161669	201902	197209	161824	140480
C_654	Harpagoside	Iridoids	Monoterpenoids (C10)	Terpenoids	Terpenoids	Terpenoids	410501	924745	615608	1.12789e+06	2.04038e+06	2.06285e+06	2.29352e+06	1.59537e+06	2.30061e+06	2.11697e+06	1.85066e+06	1.76192e+06
C_138	Oseltamivir	Pheniramines	Pyridines and derivatives	Amines and derivatives	Aa & analog	Amines and derivatives	7124.37	6588.87	7365.12	3617.91	3367.55	2088.5	3993.42	2233.58	3188.85	1922.31	4586.97	2307.07
C_416	Murrayone	Flavanones	Flavonoids	Flavonoids	Phenolics	Phenols and derivatives	75845.4	140046	193853	244208	381538	324834	541990	264492	355983	287312	206506	407201
C_067	Oxyberberine	Isoquinoline alkaloids	Alkaloids derived from tyrosine	Alkaloids	N compounds	Alkaloids and derivatives	18532.3	27984.1	38460.6	94395.5	75162.9	84826.2	63803.7	62797	78627.9	96547.8	91819.9	132283
C_417	Bavachin	Flavanones	Flavonoids	Flavonoids	Phenolics	Phenols and derivatives	533014	158568	191584	2.57897e+06	2.08728e+06	2.17411e+06	2.17216e+06	1.98699e+06	2.08732e+06	2.04039e+06	2.70274e+06	2.93827e+06
C_657	Alisol A	Protostanes	Triterpenoids (C30)	Terpenoids	Terpenoids	Terpenoids	9010	8478.59	23431.1	45050.9	36408.5	26368.6	41008.1	21870.2	27544.2	29440.6	36475.7	31320.4
C_358	Diosbulbin B	NA	Naphthofurans	Organoheterocyclic compounds	Ohc	Phenols and derivatives	8602.23	9892.45	8401.51	29833.6	29208.5	10702.1	5627.87	31670.1	18537.6	13322.4	19108.2	11242.9
C_421	Diosmetin-7-O-β-D-glucopyranoside	Flavonoid glycosides	Flavonoids	Flavonoids	Phenolics	Phenols and derivatives	771534	622084	973372	653776	465899	339116	348471	639615	516284	398161	353006	404838
C_422	Hydroxygenkwanin	O-methylated flavonoids	Flavonoids	Flavonoids	Phenolics	Phenols and derivatives	529621	597928	469455	299724	149244	317962	211826	225864	268533	237696	291548	388050
C_313	Glomeratose A	Methoxyphenols	Phenols	Phenols and derivatives	Phenolics	Phenols and derivatives	1.11311e+06	569362	752990	93725.8	58280.1	80688.4	42209.9	44439.2	38171.3	56274	106362	52256.5
C_383	Arctiin	Lignan glycosides	Lignans	Lignans	Phenolics	Phenols and derivatives	187979	243134	253317	716953	633521	626955	1.06066e+06	1.02006e+06	1.14989e+06	703872	770481	708779
C_314	Peucedanol	Methoxyphenols	Phenols	Phenols and derivatives	Phenolics	Phenols and derivatives	760754	495444	875498	235251	197597	289165	145216	290457	240106	193288	239107	295522
C_424	Calycosin	Isoflavones	Isoflavonoids	Flavonoids	Phenolics	Phenols and derivatives	189103	205360	217399	40872.4	61143.8	24269.1	24917.7	21074.2	15245.6	17766.2	22188.6	30057.8
C_425	Calycosin-7-O-β-D-glucoside	Flavanones	Flavonoids	Flavonoids	Phenolics	Phenols and derivatives	504430	355441	396597	197731	167916	153801	102668	159112	84007	103487	125965	131158
C_426	Isobavachalcone	Chalcones	Flavonoids	Flavonoids	Phenolics	Phenols and derivatives	37165.3	129584	287325	615316	441702	475454	262420	218361	361843	497104	510199	509528
C_658	Gentiopicrin	Secoiridoids	Monoterpenoids (C10)	Terpenoids	Terpenoids	Terpenoids	377880	602833	378053	1.53794e+06	1.98808e+06	1.90472e+06	1.70415e+06	1.73199e+06	1.42711e+06	1.69697e+06	1.2199e+06	1.85028e+06
C_069	Berberine	Isoquinoline alkaloids	Alkaloids derived from tyrosine	Alkaloids	N compounds	Alkaloids and derivatives	9084.67	2466.75	285.6	9049.04	25083.6	26009.4	10205	41084.7	2051.57	12438.9	10831.2	5199.15
C_588	Gliclazide	Benzenesulfonamides	Benzene and substituted derivatives	Benzene and derivatives	Phenolics	Phenols and derivatives	5192.63	3629.3	2672.67	9546.09	10618.2	14864.2	7846.06	10586.2	6973.19	9485.24	9543.19	9625.87
C_659	Bruceine D	Dammarenes	Triterpenoids (C30)	Terpenoids	Terpenoids	Terpenoids	7645.12	8250.13	13201.2	1412.17	4663.71	2585.73	2651.69	1220.69	7713.21	5507.64	4533.11	5586.54
C_012	N-Propionylglycine	Amino acids, peptides, and analogues	Carboxylic acids and derivatives	Amino acids, peptides, and analogues	Aa & analog	AA and derivatives	71855.3	253564	349034	761477	622202	1.01171e+06	783088	957237	1.12669e+06	776681	909588	1.36003e+06
C_428	Butin	Flavanones	Flavonoids	Flavonoids	Phenolics	Phenols and derivatives	293462	503632	591023	978619	1.27728e+06	1.31517e+06	1.23346e+06	1.3922e+06	1.34619e+06	1.02079e+06	1.17601e+06	1.11579e+06
C_429	Baicalin	Flavones	Flavonoids	Flavonoids	Phenolics	Phenols and derivatives	1.29963e+06	548220	1.40064e+06	150196	32674	108068	133224	62708.7	67442.5	190692	98061.8	79373.7
C_315	Quercetin 7-rhamnoside	Methoxyphenols	Phenols	Phenols and derivatives	Phenolics	Phenols and derivatives	162944	183387	250595	314935	426782	347507	499162	454712	468505	519201	307926	274662
C_071	Dehydroglaucine	Isoquinoline alkaloids	Alkaloids derived from tyrosine	Alkaloids	N compounds	Alkaloids and derivatives	620492	249634	255232	778845	715547	746995	811446	729196	659511	671837	787322	833203
C_660	Loganic acid	Iridoids	Monoterpenoids (C10)	Terpenoids	Terpenoids	Terpenoids	242760	388587	471237	162628	120999	104111	89769.6	111174	125221	113722	90175.1	113953
C_433	Silibinin	Dihyroflavonols	Flavonoids	Flavonoids	Phenolics	Phenols and derivatives	202443	129880	122951	38189	8737.27	18503.2	17526.6	18978	35632.4	81132.7	24849	50756.4
C_317	Emodin-8-O-β-D-glucopyranoside	Methoxyphenols	Phenols	Phenols and derivatives	Phenolics	Phenols and derivatives	160943	252151	278082	416307	596788	526587	556595	528123	494581	733999	577296	653940
C_049	Norisoboldine	NA	Aporphines	Alkaloids and derivatives	N compounds	Alkaloids and derivatives	764386	646854	1.04904e+06	228866	62186.5	73797.1	82470.3	29371.1	69468.5	65898.8	162301	106488
C_434	Vicenin II	Flavones	Flavonoids	Flavonoids	Phenolics	Phenols and derivatives	58430.6	116721	27588.5	309977	509267	878912	904657	555249	584354	326944	561537	660680
C_375	Pogostone	Carbonyl compounds	Organooxygen compounds	Organic oxygen compounds	Ohc	Phenols and derivatives	49788.1	80351.7	53871.2	328163	231465	258846	174660	186668	199981	207005	198737	218490
C_072	Cephalotaxine	Isoquinoline alkaloids	Alkaloids derived from tyrosine	Alkaloids	N compounds	Alkaloids and derivatives	783982	679526	789122	224918	176600	208924	182835	187372	249216	198119	251408	183991
C_244	Ethyl 4-methoxycinnamate	Cinnamic acid esters	Cinnamic acids and derivatives	Polyketides[PK]	Phenolics	Phenols and derivatives	56109.9	113239	76018.3	200368	203172	217225	227973	234181	271168	210862	224961	202084
C_319	Nonivamide	Methoxyphenols	Phenols	Phenols and derivatives	Phenolics	Phenols and derivatives	10065.1	9331.08	7040.86	18450.3	27654.2	18158.1	40587.5	39311.7	24805.5	26308.2	27866.1	28636.9
C_359	Isomangiferin	1-benzopyrans	Benzopyrans	Organoheterocyclic compounds	Phenolics	Phenols and derivatives	385180	524262	469052	103181	134759	241556	228510	201749	54948.9	184150	217374	80470
C_073	Crebanine	Isoquinoline alkaloids	Alkaloids derived from tyrosine	Alkaloids	N compounds	Alkaloids and derivatives	90902.6	308370	328807	45241.3	31604.1	19279.6	26041.4	33924.2	32712	32189	62440.9	37346.8
C_663	Aristolone	Farnesenes	Sesquiterpenoids (C15)	Terpenoids	Terpenoids	Terpenoids	2.44922e+07	1.12414e+07	1.79984e+07	251639	722859	225933	258454	270407	77620.2	463719	192320	432035
C_321	Byakangelicol	Methoxyphenols	Phenols	Phenols and derivatives	Phenolics	Phenols and derivatives	236803	350203	273868	1.35156e+06	1.29041e+06	1.31994e+06	1.64679e+06	1.54068e+06	1.75259e+06	1.12699e+06	1.18752e+06	1.07146e+06
C_322	Oxypeucedanin hydrate	Methoxyphenols	Phenols	Phenols and derivatives	Phenolics	Phenols and derivatives	101000	102248	108460	54663.5	66260.8	30327.6	22894.4	56962.7	53528.3	50936.7	76324.4	64168.3
C_665	27-Deoxyactein	Others	Triterpenoids (C30)	Terpenoids	Terpenoids	Terpenoids	22584.1	13917.3	19430.8	42916.4	38707.7	56216.2	24798.4	33821.9	33726.2	63423.9	34165	49336.2
C_438	Dihydromyricetin	Dihyroflavonols	Flavonoids	Flavonoids	Phenolics	Phenols and derivatives	42038.4	37578.2	43523.5	17365.7	3477.18	3315.09	4331.64	4364.06	8658.88	7995.92	12160.6	203.104
C_667	Neoandrographolide	Ginkgolides	Diterpenoids (C20)	Terpenoids	Terpenoids	Terpenoids	72112.5	51301.7	54322	18182.5	12174.8	9052.79	6172.98	9267.29	5937.5	10501.7	4704.07	17034.1
C_668	Picroside I	Ginkgolides	Diterpenoids (C20)	Terpenoids	Terpenoids	Terpenoids	206301	157355	123358	57785.9	43513.7	44449.9	54739.6	28269	35931.4	74789.8	19099.6	21720.4
C_439	Scutellarin	Flavanones	Flavonoids	Flavonoids	Phenolics	Phenols and derivatives	391031	302113	373753	299637	143513	214671	161883	160347	175549	219273	169232	177983
C_440	Gardenin B	Flavones	Flavonoids	Flavonoids	Phenolics	Phenols and derivatives	18823.2	28012.8	33389	321325	397357	393293	591160	560280	365202	678155	293181	457489
C_441	5-Hydroxy-1-tetralone	Flavanones	Flavonoids	Flavonoids	Phenolics	Phenols and derivatives	1.1336e+07	7.79591e+06	8.16643e+06	3.62027e+06	2.68167e+06	2.7849e+06	2.95402e+06	2.38922e+06	2.64255e+06	2.39143e+06	2.37131e+06	2.0919e+06
C_442	Bavachalcone	Flavanones	Flavonoids	Flavonoids	Phenolics	Phenols and derivatives	184446	205432	115088	128710	87239.8	101129	41554.1	67571	114066	63063.2	132974	170603
C_443	Orientin	Flavones	Flavonoids	Flavonoids	Phenolics	Phenols and derivatives	6.89126e+06	7.17445e+06	5.4808e+06	2.03089e+06	1.68301e+06	1.61606e+06	1.34865e+06	1.2973e+06	1.81665e+06	1.41037e+06	1.94393e+06	1.85893e+06
C_444	Fraxinellone	Flavanones	Flavonoids	Flavonoids	Phenolics	Phenols and derivatives	552690	341409	577478	1.06899e+06	993127	1.0974e+06	977499	928704	1.03743e+06	1.07976e+06	1.15977e+06	1.2086e+06
C_280	S-(-)-Carbidopa	NA	Phenylpropanoic acids	Phenylpropanoic acids	Phenolics	Phenols and derivatives	84698.3	166181	134011	328766	314609	410635	259181	428171	302310	290141	308849	295116
C_445	Pectolinarin	Flavanones	Flavonoids	Flavonoids	Phenolics	Phenols and derivatives	161829	132004	143827	103664	45009.7	63297.3	49455.9	58926.3	41810.3	60271.5	48584.8	54471.1
C_671	Genipin 1-O-β-D-gentiobioside	Others	Triterpenoids (C30)	Terpenoids	Terpenoids	Terpenoids	66875.7	69656.4	68589	17153.5	12319.4	12686.3	11516.7	16073.6	22549.9	15271.3	17455.6	17509.3
C_323	Tetrahydropalmatine	Methoxyphenols	Phenols	Phenols and derivatives	Phenolics	Phenols and derivatives	227153	100692	109371	49594	46425.7	46304.6	18171.3	17475.9	11113.5	51761.2	37170.4	23087.2
C_672	Farnesyl Acetate	Farnesenes	Sesquiterpenoids (C15)	Terpenoids	Terpenoids	Terpenoids	741865	683787	1.48788e+06	3.58833e+06	3.16196e+06	2.54887e+06	2.05526e+06	1.91865e+06	2.1194e+06	2.121e+06	2.18223e+06	1.94593e+06
C_560	8-Methoxypsoralen	Furanocoumarins	Coumarins	Coumarins	Phenolics	Phenols and derivatives	3.2991e+07	1.7394e+07	1.6258e+07	2.76241e+06	2.90688e+06	2.44229e+06	2.30932e+06	3.31762e+06	2.21961e+06	2.79241e+06	3.93876e+06	3.23484e+06
C_447	Shanzhiside	Flavanones	Flavonoids	Flavonoids	Phenolics	Phenols and derivatives	23195.8	18130.2	25808.2	1941.73	7232.72	6305.5	11820.6	6151.74	8774.51	18037.2	5521.39	5183.46
C_448	Astilbin	Flavonoid glycosides	Flavonoids	Flavonoids	Phenolics	Phenols and derivatives	434971	380201	830674	1.98391e+06	1.34432e+06	1.40666e+06	2.57606e+06	3.06899e+06	1.84356e+06	1.71281e+06	1.40141e+06	1.45454e+06
C_247	Astringin	Stilbenes	Stilbenoids	Polyketides[PK]	Phenolics	Phenols and derivatives	448642	487371	733436	374198	452336	418762	312182	381271	352878	296471	205401	266062
C_076	Sparteine sulfate	Isoquinoline alkaloids	Alkaloids derived from tyrosine	Alkaloids	N compounds	Alkaloids and derivatives	466834	350835	363231	106067	124492	177873	126049	112425	156975	106725	171693	153046
C_205	3-hydroxybutyric acid	Organosulfonic acids and derivatives	Organic sulfonic acids and derivatives	Organic acids	OA	Organic acids	606024	764535	769201	128421	99659.5	139016	138291	157339	147111	125164	204857	203404
C_324	Desoxyrhaponticin	Methoxyphenols	Phenols	Phenols and derivatives	Phenolics	Phenols and derivatives	1.41282e+07	8.25501e+06	9.67593e+06	1.03755e+06	785090	623325	474280	436919	416591	570251	764735	638306
C_078	Harmaline	Indole alkaloids	Alkaloids derived from tryptophan and anthranilic acid	Alkaloids	N compounds	Alkaloids and derivatives	1.94415e+06	2.3487e+06	726800	1.00653e+07	1.05399e+07	7.80155e+06	1.22031e+07	8.76132e+06	1.10163e+07	8.06956e+06	1.07838e+07	1.02887e+07
C_561	Esculetin	Coumarins	Coumarins	Coumarins	Phenolics	Phenols and derivatives	672906	1.1565e+07	582567	1.60688e+07	1.73331e+07	1.53206e+07	2.09743e+07	1.70135e+07	1.59101e+07	9.23093e+06	1.30743e+07	1.44292e+07
C_079	Aristolochic acid	Isoquinoline alkaloids	Alkaloids derived from tyrosine	Alkaloids	N compounds	Alkaloids and derivatives	202092	244279	151194	65518.8	82125.1	80714.3	111490	74212	77792	57537.2	39798	77624.1
C_361	Allopurinol	Pyrazolo[3,4-d]pyrimidines	Pyrazolopyrimidines	Organoheterocyclic compounds	N compounds	Phenols and derivatives	513567	677140	757291	1.36309e+06	1.11568e+06	1.44895e+06	1.49065e+06	1.67294e+06	1.47511e+06	1.47236e+06	1.35801e+06	1.67415e+06
C_449	Isobavachin	Flavanones	Flavonoids	Flavonoids	Phenolics	Phenols and derivatives	2.62709e+06	767696	610308	1.00538e+07	8.30737e+06	8.34148e+06	8.9892e+06	8.88302e+06	7.62025e+06	7.477e+06	9.94257e+06	1.12893e+07
C_362	5,7-Dihydroxychromone	1-benzopyrans	Benzopyrans	Organoheterocyclic compounds	Phenolics	Phenols and derivatives	3.58776e+06	8.58841e+06	2.93172e+06	9.31343e+06	7.73597e+06	8.88786e+06	1.2621e+07	9.19911e+06	9.6081e+06	7.97645e+06	1.01118e+07	1.07808e+07
C_017	L-(+)-Selenomethionine	Amino acids, peptides, and analogues	Carboxylic acids and derivatives	Amino acids, peptides, and analogues	Aa & analog	AA and derivatives	15744.1	2871.45	1372.5	3.52502e+06	6.82649e+06	7.2329e+06	6.2207e+06	2.34226e+07	8.53509e+06	1.40802e+07	9.81755e+06	1.10209e+07
C_363	D-Glucuro-3,6-lactone	Isosorbides	Furofurans	Organoheterocyclic compounds	Ohc	Phenols and derivatives	1.61897e+06	512721	620939	117511	55126.4	70784.7	75447.5	86771.5	57716.5	69517.4	65985	54813.8
C_676	Rutaevin	Others	Triterpenoids (C30)	Terpenoids	Terpenoids	Terpenoids	724719	325658	490291	21236	84750.1	26600.7	68121.6	36120.9	37033.2	106003	79866.9	90951.4
C_382	Etoposide	Podophyllotoxins	Lignan lactones	Lignans and related compounds	Phenolics	Phenols and derivatives	3.34977e+06	1.80407e+06	2.85647e+06	693729	591691	464022	381520	422394	587797	591912	550619	543162
C_677	Bilobalide	Ginkgolides	Diterpenoids (C20)	Terpenoids	Terpenoids	Terpenoids	2.16639e+07	2.20373e+07	2.01785e+07	6.64341e+07	6.29429e+07	6.26879e+07	7.52142e+07	7.99434e+07	7.71212e+07	7.22394e+07	6.18824e+07	7.3674e+07
C_450	Silychristin	Dihyroflavonols	Flavonoids	Flavonoids	Phenolics	Phenols and derivatives	714026	668867	663781	484524	338617	357272	371609	359903	232653	291634	507340	392215
C_678	Celastrol	Triterpenoids	Prenol lipids	Terpenoids	Terpenoids	Terpenoids	77543.4	51438.1	68305.2	156873	184092	161569	195441	176462	150978	132634	166667	203486
C_328	Retrochalcone	Methoxyphenols	Phenols	Phenols and derivatives	Phenolics	Phenols and derivatives	389456	283060	250619	609941	892160	852030	928664	895623	909411	1.65491e+06	805913	1.1783e+06
C_035	D-Proline	Other amino acids [Fig]	Amino acids	Amino acids	Aa & analog	AA and derivatives	1.0562e+07	6.72009e+06	9.62386e+06	4.38361e+07	4.29948e+07	5.83402e+07	3.1772e+07	3.54752e+07	3.13454e+07	3.80669e+07	4.77177e+07	3.71198e+07
C_083	D-Tetrahydropalmatine	Isoquinoline alkaloids	Alkaloids derived from tyrosine	Alkaloids	N compounds	Alkaloids and derivatives	34656.9	99918.6	50349.8	173558	149897	88457.4	98246.6	124800	100331	99781.6	98293.6	151413
C_084	Hirsuteine	Isoquinoline alkaloids	Alkaloids derived from tyrosine	Alkaloids	N compounds	Alkaloids and derivatives	14787	36788.4	7971.86	58179.3	71885.6	53879.1	95425.8	47487.6	51978.1	49248.8	45915	60120.3
C_085	Galanthamine	Isoquinoline alkaloids	Alkaloids derived from tyrosine	Alkaloids	N compounds	Alkaloids and derivatives	524389	490786	477433	1.06211e+06	964873	1.09793e+06	1.43329e+06	985929	1.36076e+06	1.57441e+06	1.04494e+06	1.38687e+06
C_679	Cynaropicrin	Guaianolide	Sesquiterpenoids (C15)	Terpenoids	Terpenoids	Terpenoids	283699	154889	117945	3429	3330.22	5667.11	4405.47	3458.36	4634.2	6927.97	619.039	4734.91
C_249	Tetrahydrocurcumin	Linear diarylheptanoids	Diarylheptanoids	Polyketides[PK]	Phenolics	Phenols and derivatives	10497.6	16577.9	13060.9	26636.9	32580.7	32627.8	25677.4	24546.4	19508.1	11526.4	99083.6	27949.9
C_086	Jatrorrhizine	Isoquinoline alkaloids	Alkaloids derived from tyrosine	Alkaloids	N compounds	Alkaloids and derivatives	159322	118616	65062	234725	121186	281961	203464	217639	141970	178694	333471	338103
C_250	Cimifugin	Chromones	Pyrones	Polyketides[PK]	Phenolics	Phenols and derivatives	35962.7	10558.9	15525.3	68601	65117.8	79385.8	32538.8	102063	47877.4	42046.5	82785.7	78788.7
C_590	Sulindac	NA	Indenes and isoindenes	Benzene and derivatives	Phenolics	Phenols and derivatives	197532	117046	222790	433441	452841	487650	520676	398856	442444	579905	375734	482896
C_331	Caudatin	Methoxyphenols	Phenols	Phenols and derivatives	Phenolics	Phenols and derivatives	303086	570815	413204	81680.6	52959.4	54686.9	36091	59786.2	36733.4	53546.3	85427.3	65046.6
C_681	Benzoylpaeoniflorin	Farnesenes	Sesquiterpenoids (C15)	Terpenoids	Terpenoids	Terpenoids	7020.48	17841.7	710.259	20869.8	26306.7	13772.5	7397.96	16458.9	22598.7	17102.2	24205.7	29961.4
C_456	Isovitexin	Flavones	Flavonoids	Flavonoids	Phenolics	Phenols and derivatives	289127	259574	352373	108985	94739.2	76325.6	37091.1	69429.8	40637.5	5701.28	75442.3	34845.3
C_682	Albiflorin	Iridoids	Monoterpenoids (C10)	Terpenoids	Terpenoids	Terpenoids	71546.9	78305.4	104953	37138.4	35512	14574.8	22702.9	24199.5	5480.77	11563	11669.6	17339.9
C_088	9-Methoxycamptothecin	Isoquinoline alkaloids	Alkaloids derived from tyrosine	Alkaloids	N compounds	Alkaloids and derivatives	323680	342647	436733	885779	1.11889e+06	772077	1.00852e+06	683837	996610	1.07942e+06	729669	956835
C_683	Eleutheroside E	Iridoids	Monoterpenoids (C10)	Terpenoids	Terpenoids	Terpenoids	2.95108e+06	1.42989e+06	5.54679e+06	297876	518355	315423	412673	288994	778038	886485	538344	793966
C_684	Asperosaponin VI	Others	Triterpenoids (C30)	Terpenoids	Terpenoids	Terpenoids	622349	1.15589e+06	1.41301e+06	537848	365263	549279	304328	292498	291826	356577	377297	410479
C_018	L-Alanyl-L-glutamine	Amino acids, peptides, and analogues	Carboxylic acids and derivatives	Amino acids, peptides, and analogues	Aa & analog	AA and derivatives	112525	100185	135741	59637.9	49063.9	67945.7	39788.3	46513.2	47216.7	61361.9	25989.5	42392.3
C_385	4'-Demethylpodophyllotoxin	Lignans	Lignans	Lignans	Phenolics	Phenols and derivatives	60394.1	34636.9	53712.2	6568.45	5519.79	3022.56	2811.36	3487	588.051	5337.26	1368.44	1993.4
C_019	Phosphoserine	Amino acids, peptides, and analogues	Carboxylic acids and derivatives	Amino acids, peptides, and analogues	Aa & analog	AA and derivatives	86615.7	96579.1	122281	173753	243603	218796	218213	179675	94366.5	201373	212253	227306
C_685	trans-Nerolidol	Farnesenes	Sesquiterpenoids (C15)	Terpenoids	Terpenoids	Terpenoids	205040	250546	420025	941572	834624	1.18075e+06	862298	747772	924851	1.00196e+06	860193	865938
C_459	Glycitein	Isoflavones	Isoflavonoids	Flavonoids	Phenolics	Phenols and derivatives	218531	282675	302304	64573.5	57166.7	47887.3	31895	38354.5	25968.4	42271.8	40634.1	26374.5
C_686	Steviolbioside	Terpene glycosides	Prenol lipids	Terpenoids	Terpenoids	Terpenoids	462018	678670	388845	861466	1.09152e+06	1.25743e+06	968908	876057	1.00814e+06	818790	1.04439e+06	1.00088e+06
C_089	Catharanthine hemitartrate	Isoquinoline alkaloids	Alkaloids derived from tyrosine	Alkaloids	N compounds	Alkaloids and derivatives	568999	1.01661e+06	906067	2.97817e+06	2.25162e+06	2.31803e+06	2.64007e+06	2.1702e+06	3.10353e+06	2.83536e+06	2.86911e+06	2.11675e+06
C_461	Procyanidin A2	Proanthocyanidins	Complex flavonoids	Flavonoids	Phenolics	Phenols and derivatives	88875.4	127423	71667.6	288931	315570	237843	334943	284386	290643	316463	207796	227872
C_251	Irisflorentin	PK1205 Isoflavonoids	PK12 Flavonoids	Polyketides[PK]	Phenolics	Phenols and derivatives	345532	227457	213612	139615	171760	123971	94699.5	139450	95441.8	146088	131517	124609
C_333	Isopropyl 4-Hydroxybenzoate	Methoxyphenols	Phenols	Phenols and derivatives	Phenolics	Phenols and derivatives	1.48248e+06	1.51845e+06	1.85378e+06	921032	669806	658488	818988	797198	928195	805488	694628	811953
C_462	Trilobatin	Flavonoid glycosides	Flavonoids	Flavonoids	Phenolics	Phenols and derivatives	6.15681e+06	3.77521e+06	9.82615e+06	8.5528e+06	1.1013e+07	8.15969e+06	1.40493e+07	1.40131e+07	1.3663e+07	1.62482e+07	9.03625e+06	1.1731e+07
C_036	N-Formyl-L-methionine	Other amino acids [Fig]	Amino acids	Amino acids	Aa & analog	AA and derivatives	38390.6	33780.5	14714	21068.7	13219.8	18623.2	6112.89	924.52	5384.13	3830.5	14769.5	5391.27
C_207	Phosphonoacetic acid	Organic phosphonic acids	Organic phosphonic acids and derivatives	Organic acids	OA	Organic acids	311832	186472	203940	732665	641667	727804	715453	985163	806936	1.05529e+06	827950	682607
C_091	Tabersonine	Indole alkaloids	Alkaloids derived from tryptophan and anthranilic acid	Alkaloids	N compounds	Alkaloids and derivatives	261398	133513	133668	37533.2	92577.6	83749.4	59582	70713.5	117827	116211	70169.9	108784
C_465	HOMOERIODICTYOL	Flavanones	Flavonoids	Flavonoids	Phenolics	Phenols and derivatives	4572.53	7686.15	8980.82	14724.8	15292.8	17369.9	19321.6	17502.9	17411.1	8015.04	12259.8	12090.6
C_277	Ferulaldehyde	Coniferyl alcohol derivatives	Monolignols	Phenylpropanoids	Phenolics	Phenols and derivatives	92977.2	132616	58399	11862.5	13969.4	19089.8	34145.8	40885.1	9429.46	18303.1	10252	21570.6
C_631	Arenobufagin	Bufotoxins	Frog venoms	Terpenoids	Terpenoids	Terpenoids	155787	163645	165850	47938.7	29643.9	30583.2	24709.9	13654.3	12634.8	32543	39196.1	36025.5
C_688	Asiatic acid	Ursanes	Triterpenoids (C30)	Terpenoids	Terpenoids	Terpenoids	314073	258055	410502	2.82316e+06	2.28083e+06	3.0023e+06	2.57802e+06	2.88371e+06	3.63903e+06	2.54495e+06	2.26426e+06	2.2443e+06
C_230	Ellagic acid	Hydrolyzable tannins	Tannins	Tannins	Phenolics	Phenols and derivatives	648270	680358	488588	112813	132932	243694	129749	110968	207193	261416	141327	248958
C_253	Mangiferin	Xanthenes	Pyrones	Polyketides[PK]	Phenolics	Phenols and derivatives	121069	59751.6	135568	31239.6	34283.5	10668.4	3285.22	64089.7	30848.7	34012.4	72523.5	122934
C_696	Aucubin	Iridoids	Monoterpenoids (C10)	Terpenoids	Terpenoids	Terpenoids	16295.4	47745.5	30690.8	57396.5	65720.4	82866.4	73929.8	52114.3	50200.7	72822.7	84119	59670.2
C_471	Morin	Flavonols	Flavonoids	Flavonoids	Phenolics	Phenols and derivatives	103019	105263	198988	35753.3	55113.9	103990	115010	88327.7	78399.9	48581.4	64432.3	66847.9
C_473	Isorhamnetin	Flavonols	Flavonoids	Flavonoids	Phenolics	Phenols and derivatives	7.62097e+06	9.43846e+06	1.08079e+07	2.98026e+06	6.88263e+06	2.25028e+06	7.30596e+06	6.53253e+06	5.40422e+06	4.75465e+06	4.82784e+06	3.44508e+06
C_474	DIHYDROKAEMPFEROL	Dihyroflavonols	Flavonoids	Flavonoids	Phenolics	Phenols and derivatives	13183.8	24017.3	34385.5	91662.6	94596.1	106628	102778	125857	96120.7	88482.9	59514.4	77643.8
C_475	Pinocembrin	Flavanones	Flavonoids	Flavonoids	Phenolics	Phenols and derivatives	555230	407970	888587	1.35025e+06	1.8756e+06	1.26554e+06	1.9502e+06	1.73189e+06	1.9633e+06	2.28246e+06	927669	1.39391e+06
C_476	Naringenin	Flavanones	Flavonoids	Flavonoids	Phenolics	Phenols and derivatives	304469	523861	603052	1.00398e+06	1.29207e+06	1.32537e+06	1.24016e+06	1.42663e+06	1.37255e+06	1.04088e+06	1.176e+06	1.11817e+06
C_479	Ginkgetin	Biflavonoids and polyflavonoids	Complex flavonoids	Flavonoids	Phenolics	Phenols and derivatives	272198	277710	359447	679980	772040	628886	891728	615487	795051	768893	683080	681685
C_336	Toddalolactone	Methoxyphenols	Phenols	Phenols and derivatives	Phenolics	Phenols and derivatives	515588	337049	432547	170976	217846	189480	243634	164764	109483	253694	143906	152104
C_567	Bergapten	Furanocoumarins	Coumarins	Coumarins	Phenolics	Phenols and derivatives	7.51687e+06	3.26374e+06	3.9767e+06	153538	160719	117451	87967.7	93615.5	116191	108489	158733	186211
C_483	Formononetin	Isoflavones	Isoflavonoids	Flavonoids	Phenolics	Phenols and derivatives	11390.4	33569	6590.01	306453	343851	185502	325091	160515	227854	94812.5	199250	182108
C_568	Isofraxidin	Coumarins	Coumarins	Coumarins	Phenolics	Phenols and derivatives	1.60745e+06	2.3099e+06	2.39326e+06	625054	343843	299617	158232	255411	148669	302947	419309	315568
C_569	Fraxinol	Coumarins	Coumarins	Coumarins	Phenolics	Phenols and derivatives	1.47793e+06	2.53541e+06	2.41807e+06	663441	472380	465239	217639	287875	166793	414071	442126	421067
C_484	Ononin	Isoflavones	Isoflavonoids	Flavonoids	Phenolics	Phenols and derivatives	5.37824e+06	2.63505e+06	3.54737e+06	441631	474003	421476	304854	265168	205189	319068	456665	327959
C_050	Harmol	NA	Harmala alkaloids	Alkaloids and derivatives	N compounds	Alkaloids and derivatives	988477	933142	1.25944e+06	381806	359942	392819	334091	381548	377348	363844	299745	380719
C_386	Forsythin	Lignan glycosides	Lignans	Lignans	Phenolics	Phenols and derivatives	378580	364651	589070	1.78312e+06	2.35427e+06	2.26136e+06	2.62202e+06	2.86872e+06	2.12582e+06	1.9949e+06	2.50115e+06	2.46137e+06
C_486	Epicatechin	Flavan 3-ols	Flavonoids	Flavonoids	Phenolics	Phenols and derivatives	152186	122191	217548	54982.5	24621	3661.74	22376.7	40435.1	26565.5	35843.3	39310.1	36941.4
C_487	Baicalein	Flavones	Flavonoids	Flavonoids	Phenolics	Phenols and derivatives	1.44048e+06	1.21377e+06	1.22871e+06	3.08851e+06	4.03232e+06	3.93501e+06	3.96257e+06	3.71376e+06	3.00261e+06	2.42356e+06	3.45207e+06	2.43338e+06
C_489	Luteolin	Flavones	Flavonoids	Flavonoids	Phenolics	Phenols and derivatives	477444	641826	315976	161347	139928	188918	139069	168358	168372	154058	222370	216883
C_491	Iridin	Isoflavones	Isoflavonoids	Flavonoids	Phenolics	Phenols and derivatives	4.34025e+06	4.87059e+06	7.0968e+06	1.13348e+07	1.23695e+07	9.44988e+06	1.04122e+07	1.06837e+07	1.198e+07	1.19328e+07	1.07473e+07	1.06357e+07
C_366	Imipramine	Dibenzazepines	Benzazepines	Organoheterocyclic compounds	Phenolics	Phenols and derivatives	4852.39	6280.12	6503.33	11977.9	25877.5	22168.1	19756.8	24963.7	36137.9	21492	22831	24573.2
C_153	Serotonin	Biogenic amines [Fig]	Amines	Amines	Aa & analog	Amines and derivatives	1.08239e+06	517163	490502	77639.2	122581	72358.8	89930.1	66510.6	111304	60859.9	74000.5	84710.8
C_257	p-Coumaric acid	Hydroxycinnamic acids and derivatives	Cinnamic acids and derivatives	Polyketides[PK]	Phenolics	Phenols and derivatives	3.69655e+07	3.8403e+07	4.00164e+07	1.17092e+08	1.07213e+08	1.17135e+08	142099339	148857770	1.20826e+08	1.04288e+08	9.55408e+07	127028783
C_258	Isoliquiritin	PK1212 Chalcones and dihydrochalcones	PK12 Flavonoids	Polyketides[PK]	Phenolics	Phenols and derivatives	123739	103329	142952	326412	303515	284667	445587	376521	397466	447846	257205	352729
C_751	Isorhamnetin 3-O-glucoside	glycosides	glycosides	glycosides	Phenolics	suger and derivatives	1.82836e+07	4.1429e+06	1.5855e+07	2.67601e+06	1.99948e+06	2.24898e+06	5.49722e+06	5.56279e+06	2.31283e+06	7.05296e+06	5.6873e+06	7.40606e+06
C_698	Hastatoside	Farnesenes	Sesquiterpenoids (C15)	Terpenoids	Terpenoids	Terpenoids	1.42243e+06	862230	1.14935e+06	544848	455193	356739	443611	436109	490413	571200	373899	570539
C_099	Aconine	Terpenoid alkaloids	Alkaloids derived by amination reactions	Alkaloids	N compounds	Alkaloids and derivatives	124707	93077.1	93077.6	47676.2	52408.9	89691.8	92647	60214.1	69184.4	21824.4	30443.7	74728.2
C_700	(±)-α-Bisabolol	Farnesenes	Sesquiterpenoids (C15)	Terpenoids	Terpenoids	Terpenoids	201859	237395	418628	926186	788780	1.18639e+06	842806	744214	946482	1.0068e+06	841066	854513
C_100	Uncarine E	Isoquinoline alkaloids	Alkaloids derived from tyrosine	Alkaloids	N compounds	Alkaloids and derivatives	716072	2.17431e+06	1.58253e+06	7.89481e+06	6.60816e+06	5.99549e+06	8.62227e+06	6.26201e+06	5.74117e+06	5.2806e+06	3.83175e+06	3.72861e+06
C_102	Tetrandrine	Isoquinoline alkaloids	Alkaloids derived from tyrosine	Alkaloids	N compounds	Alkaloids and derivatives	138696	91908.1	209795	25876.6	10712.2	14961.4	12299.6	19240.7	14490.7	18283.2	40987.7	17351.7
C_103	Corydaline	Isoquinoline alkaloids	Alkaloids derived from tyrosine	Alkaloids	N compounds	Alkaloids and derivatives	129602	94519.7	49650.8	706952	747745	952475	736637	535832	706445	523639	749605	701938
C_142	Verapamil	Phenylbutylamines	Benzene and substituted derivatives	Amines and derivatives	Aa & analog	Amines and derivatives	12407.3	2912.58	19200.7	20693.3	44907.1	53052.5	26280	31944.2	58357.4	30203.5	44259.3	28815.7
C_020	D-(-)-Penicillamine	Amino acids, peptides, and analogues	Carboxylic acids and derivatives	Amino acids, peptides, and analogues	Aa & analog	AA and derivatives	2.84928e+06	1.90106e+06	2.60304e+06	911627	723380	777479	782366	758002	780176	789662	749808	744692
C_496	Eupafolin	Flavanones	Flavonoids	Flavonoids	Phenolics	Phenols and derivatives	2.02027e+06	2.70363e+06	3.07643e+06	702472	1.64628e+06	515350	1.79706e+06	1.53137e+06	1.32083e+06	1.08251e+06	974919	947203
C_503	Hesperetin	Flavanones	Flavonoids	Flavonoids	Phenolics	Phenols and derivatives	563162	877623	585966	288695	239952	274659	371584	352334	446769	372118	259463	282311
C_504	Diosmetin	Flavones	Flavonoids	Flavonoids	Phenolics	Phenols and derivatives	1.10506e+06	1.93986e+06	1.38927e+06	3.34163e+06	2.56371e+06	3.18768e+06	2.23471e+06	2.67491e+06	2.25223e+06	2.31678e+06	2.54909e+06	2.55449e+06
C_617	Emodin-3-methyl ether/Physcion	Anthraquinone type	Anthraquinones	Quinone	Phenolics	Quinone	244156	274296	281961	69213.4	52867.6	37484	30763.6	16643.8	8786.08	21071.5	36451.5	39438.2
C_701	Ginsenoside Re	Dammarenes	Triterpenoids (C30)	Terpenoids	Terpenoids	Terpenoids	1.21078e+06	1.45273e+06	1.30098e+06	647312	526986	568973	278271	383346	236873	447706	436612	438401
C_571	Isopsoralen	Furanocoumarins	Coumarins	Coumarins	Phenolics	Phenols and derivatives	7.08207e+06	3.7052e+06	2.83885e+06	538611	546592	463493	322564	377236	319693	462404	598063	523287
C_572	Fraxin	Coumarins	Coumarins	Coumarins	Phenolics	Phenols and derivatives	457725	617097	399156	113309	99194.5	107271	61412.1	87028.5	67905	115884	97580.1	106201
C_764	Mucic acid	Carbohydrates and carbohydrate conjugates	Organooxygen compounds	Carbohydrates	Carbohydrates	suger and derivatives	116105	191928	172889	128836	95088.3	100728	85154.6	125340	77384.9	60729.5	97040.7	52985.8
C_509	Myricetin	Flavonols	Flavonoids	Flavonoids	Phenolics	Phenols and derivatives	61488.9	42792.4	66363.4	14055.1	2690.31	34231.7	18774.7	9698.46	25431.6	6244.82	11281.6	36848.1
C_511	Naringenin 7-O-glucoside (Prunin)	Flavanones	Flavonoids	Flavonoids	Phenolics	Phenols and derivatives	740476	661994	688479	586990	431478	372229	358791	467563	322348	414303	217539	184371
C_512	Genistin	Isoflavones	Isoflavonoids	Flavonoids	Phenolics	Phenols and derivatives	663538	493039	1.17951e+06	1.54049e+06	2.40021e+06	1.42493e+06	2.28684e+06	1.57636e+06	1.60586e+06	1.84562e+06	956258	1.1326e+06
C_232	Isoxanthopterin	Pterins and derivatives	Pteridines and derivatives	Pteridines and derivatives	N compounds	Phenols and derivatives	151151	153385	244807	118537	81675.7	93789.6	86666.3	70879.6	69308.2	86820.7	119702	109077
C_337	2'-O-Galloylhyperin	Methoxyphenols	Phenols	Phenols and derivatives	Phenolics	Phenols and derivatives	44262.4	43832.9	16382.1	596.921	5344.07	25974.1	18314.6	6430.73	10988.8	17470.4	35332.8	10286.2
C_261	Isoferulic acid	Hydroxycinnamic acids and derivatives	Cinnamic acids and derivatives	Polyketides[PK]	Phenolics	Phenols and derivatives	1.36403e+06	1.95067e+06	1.42027e+06	7.43566e+06	9.47434e+06	8.80895e+06	1.24015e+07	9.44518e+06	1.01392e+07	1.01004e+07	1.0068e+07	8.08405e+06
C_109	Hordenine	Tyramine derivatives	Alkaloids derived from tyrosine	Alkaloids	N compounds	Alkaloids and derivatives	47128.5	127132	100850	534702	446122	494323	483577	471499	408596	387394	545964	398398
C_185	5-Iodo-2'-deoxyuridine	Pyrimidine 2'-deoxyribonucleosides	Pyrimidine nucleosides	Nucleic acids and analogues	Nu & analog	NT and derivatives	67362.7	35471.2	77755.6	12622	15435	13838.4	17026.1	22140.2	34965.1	28502.3	16096.6	19048.6
C_380	L(-)-Carnitine	Quaternary ammonium salts	Organonitrogen compounds	Organic nitrogen compounds	N compounds	Phenols and derivatives	332369	324469	272349	86948.4	132390	115214	72085.9	113719	163065	141344	61942.9	88426.3
C_215	Guanidinoethyl sulfonate	Organosulfonic acids and derivatives	Organic sulfonic acids and derivatives	Organic acids	OA	Organic acids	527504	793668	771389	323304	239950	198622	266880	215288	282699	361011	299808	337978
C_705	Verbenalin	Iridoids	Monoterpenoids (C10)	Terpenoids	Terpenoids	Terpenoids	51964	17134.1	12879.4	44095.5	27820.6	48012.8	59051.5	59771.5	49825.8	33948.4	56291.1	36827.7
C_594	Benzamide	Benzoic acids and derivatives	Benzene and substituted derivatives	Benzene and derivatives	Phenolics	Phenols and derivatives	75748.7	26862.7	49845.4	101833	154435	213687	148652	111734	134982	110427	106022	90437
C_180	Isonicotinic acid	Pyridinecarboxylic acids and derivatives	Pyridines and derivatives	Pyridine and derivatives	Nu & analog	NT and derivatives	5.18513e+06	9.06711e+06	9.19178e+06	2.64761e+07	1.99982e+07	2.52011e+07	2.76935e+07	2.44895e+07	3.03681e+07	2.53765e+07	2.43888e+07	2.64137e+07
C_368	3-Butylidenephthalide	Isobenzofuranones	Isocoumarans	Organoheterocyclic compounds	Ohc	Phenols and derivatives	4.69449e+06	7.25493e+06	3.51922e+06	1.65164e+07	1.35874e+07	1.11481e+07	1.19463e+07	9.99044e+06	1.36831e+07	1.56326e+07	9.47416e+06	1.34353e+07
C_339	Paeonol	Methoxyphenols	Phenols	Phenols and derivatives	Phenolics	Phenols and derivatives	140248	152233	74597.8	869041	927084	931133	947101	829002	952176	838043	810060	1.04436e+06
C_519	Eriodictyol	Flavanones	Flavonoids	Flavonoids	Phenolics	Phenols and derivatives	9898.27	10436.8	10324.6	13170.2	9846.05	11813.4	15340.2	3660.45	24267	28695.1	16951.4	19707.4
C_521	Daidzin	Isoflavones	Isoflavonoids	Flavonoids	Phenolics	Phenols and derivatives	1.36264e+06	1.67949e+06	2.07254e+06	1.10603e+06	873087	555828	408017	542107	480742	646747	776683	650709
C_340	3-Methoxytyramine	Methoxyphenols	Phenols	Phenols and derivatives	Phenolics	Phenols and derivatives	3.28028e+06	3.08143e+06	5.0886e+06	2.84331e+06	1.70809e+06	1.23757e+06	1.96954e+06	1.56352e+06	1.88591e+06	2.30494e+06	1.59353e+06	2.49124e+06
C_216	Maleamic Acid	Organosulfonic acids and derivatives	Organic sulfonic acids and derivatives	Organic acids	OA	Organic acids	1.53154e+07	8.20101e+06	1.17291e+07	4.45083e+07	4.18313e+07	5.723e+07	3.02231e+07	3.49472e+07	2.84629e+07	3.70691e+07	4.57118e+07	3.26213e+07
C_706	Cantharidin	Iridoids	Monoterpenoids (C10)	Terpenoids	Terpenoids	Terpenoids	5.62437e+06	4.7552e+06	6.43839e+06	2.33967e+06	2.51374e+06	2.14994e+06	2.66758e+06	2.37017e+06	2.62834e+06	2.88883e+06	2.19867e+06	2.87369e+06
C_039	L-Serine	Common amino acids [Fig]	Amino acids	Amino acids	Aa & analog	AA and derivatives	456978	260642	128347	760204	955312	1.2482e+06	716951	1.08291e+06	840661	915493	1.04938e+06	928126
C_144	5-Hydroxytryptophan	Pheniramines	Pyridines and derivatives	Amines and derivatives	Aa & analog	Amines and derivatives	1.05051e+06	2.43792e+06	2.80627e+06	801210	793177	819094	1.09775e+06	843167	1.01267e+06	906218	944974	852684
C_110	Securinine	Isoquinoline alkaloids	Alkaloids derived from tyrosine	Alkaloids	N compounds	Alkaloids and derivatives	118168	212352	220880	442939	557801	757221	702110	798777	709739	672428	660482	587345
C_341	Tanshinone IIA	Methoxyphenols	Phenols	Phenols and derivatives	Phenolics	Phenols and derivatives	467293	270548	336691	7742.16	52485.8	31158.1	72653.3	55312.5	47833.6	48234	32592	55361.9
C_024	DL-β-Leucine	Amino acids, peptides, and analogues	Carboxylic acids and derivatives	Amino acids, peptides, and analogues	Aa & analog	AA and derivatives	388353	508239	428347	77986	66520.5	82158.9	136636	106899	117092	85680.5	112520	128575
C_766	Sucrose	Disaccharides	Oligosaccharides [Fig]	Carbohydrates	glycosides	suger and derivatives	2.14678e+07	1.56872e+07	2.36225e+07	3.42695e+07	2.75149e+07	3.83968e+07	5.33115e+07	2.99976e+07	4.07683e+07	4.95986e+07	4.77421e+07	4.74271e+07
C_522	8-Methoxykaempferol	Flavonols	Flavonoids	Flavonoids	Phenolics	Phenols and derivatives	6.29133e+06	7.14405e+06	9.03714e+06	2.22867e+06	5.5391e+06	2.12698e+06	6.01707e+06	5.43447e+06	4.63221e+06	3.55814e+06	4.25761e+06	2.87433e+06
C_574	Fraxetin	Coumarins	Coumarins	Coumarins	Phenolics	Phenols and derivatives	1.28067e+06	1.15173e+06	1.20173e+06	390385	319939	226189	183271	250096	203552	260027	232293	314447
C_707	8-O-Acetyl shanzhiside methyl ester	Iridoids	Monoterpenoids (C10)	Terpenoids	Terpenoids	Terpenoids	248263	518817	493098	62131.6	33086.9	34882.6	26626	33601.8	70782.5	34821	46007.9	18963.2
C_708	Stevioside	Kaurenes	Diterpenoids (C20)	Terpenoids	Terpenoids	Terpenoids	1.93512e+06	2.76316e+06	757461	227069	312017	237199	272845	271092	250452	305064	398398	369499
C_235	Menadione	PR0203 Vitamin K	PR02 Quinones and hydroquinones	Prenol lipids[PR]	Phenolics	Phenols and derivatives	849806	664901	771594	1.97821e+06	1.64386e+06	1.38901e+06	1.60994e+06	1.38683e+06	1.81812e+06	1.69798e+06	1.63966e+06	1.50012e+06
C_188	Adenosine	Ribonucleosides	Nucleosides [Fig]	Nucleic acids	Nu & analog	NT and derivatives	68111.3	95364.4	120382	463816	412642	525157	603579	586469	600391	608257	478142	460545
C_189	Uridine	Ribonucleosides	Nucleosides [Fig]	Nucleic acids	Nu & analog	NT and derivatives	163349	209042	250299	386793	405546	486082	419829	549193	438407	385366	487752	471331
C_025	L-Anserine	Dipeptides [Fig]	Peptides	Amino acids, peptides, and analogues	Aa & analog	AA and derivatives	239229	399667	411808	94059.5	102308	88580.5	61479.1	120215	87887.2	81554.9	97776.9	101039
C_387	Schisantherin A	Lignans	Lignans	Lignans	Phenolics	Phenols and derivatives	46667.5	72095.7	120049	29943.6	17563.2	39825	20767.2	39366.6	34773.5	43099.5	15949	24963
C_266	Licochalcone A	Chalcones and dihydrochalcones	Linear 1,3-diarylpropanoids	Polyketides[PK]	Phenolics	Phenols and derivatives	74003.3	109292	123541	264797	337500	337969	329754	289131	282008	284334	208834	247723
C_709	Secoxyloganin	Others	Triterpenoids (C30)	Terpenoids	Terpenoids	Terpenoids	603832	611426	779724	296060	296913	299994	336604	295523	380712	345380	175348	347469
C_370	Acetazolamide	Thiadiazoles	Azoles	Organoheterocyclic compounds	Ohc	Phenols and derivatives	172782	148767	122186	16953.8	10197.5	24987.5	18579	16920.4	13849.8	18377.1	9725.85	21566.7
C_746	Nicotinic acid	Water-soluble vitamins [Fig]	Vitamins	Vitamins	Vitamins	Vitamins	4.30621e+06	7.82661e+06	7.95515e+06	1.72622e+07	1.52187e+07	1.74627e+07	2.10123e+07	1.70102e+07	2.19829e+07	1.75071e+07	1.05247e+07	1.90442e+07
C_712	Sarracenin	Iridoids	Monoterpenoids (C10)	Terpenoids	Terpenoids	Terpenoids	553796	581531	984422	260274	319506	374973	390814	394733	345016	407182	257056	268512
C_157	Citalopram	Cycloalkane derivatives	Others [Fig]	Antibiotics	Antibiotics	Antibiotics	221566	286600	664440	2.41622e+06	1.81832e+06	2.03824e+06	1.61446e+06	1.36181e+06	1.38858e+06	2.27852e+06	2.10151e+06	2.06379e+06
C_176	6-Aminocaproic acid	FA0110 Amino fatty acids	FA01 Fatty Acids and Conjugates	Fatty acyls[FA]	Lipids	FA and derivatives	4.84943e+06	3.52221e+06	3.49317e+06	1.83134e+06	1.61782e+06	1.4177e+06	1.54343e+06	1.35654e+06	1.22841e+06	1.13621e+06	1.25179e+06	1.17209e+06
C_527	Glabrone	Pyranoisoflavonoids	Isoflavonoids	Flavonoids	Phenolics	Phenols and derivatives	667384	451714	829696	1.97658e+06	2.18814e+06	2.12503e+06	3.04156e+06	1.98338e+06	2.34761e+06	1.62541e+06	1.9499e+06	2.1048e+06
C_114	Coptisine chloride	Isoquinoline alkaloids	Alkaloids derived from tyrosine	Alkaloids	N compounds	Alkaloids and derivatives	5755.6	16144.5	9388.64	28122.6	40210.7	27203.1	22955.3	25319.6	12093	16035.1	35805.9	36343.1
C_115	Tetrahydropalmatine HCl	Isoquinoline alkaloids	Alkaloids derived from tyrosine	Alkaloids	N compounds	Alkaloids and derivatives	227153	100692	109371	49594	46425.7	46304.6	18171.3	17475.9	11113.5	51761.2	37170.4	23087.2
C_530	Narcissoside	Flavanones	Flavonoids	Flavonoids	Phenolics	Phenols and derivatives	5.69665e+06	3.57581e+06	6.44547e+06	3.08841e+06	2.48346e+06	2.24404e+06	2.62256e+06	2.9092e+06	2.14593e+06	3.21869e+06	1.97724e+06	2.74601e+06
C_146	5-Methoxytryptamine	Tryptamines and derivatives	Indoles and derivatives	Amines and derivatives	Aa & analog	Amines and derivatives	2.89655e+06	3.20106e+06	2.95029e+06	1.59981e+06	1.23227e+06	1.26551e+06	1.21909e+06	1.35421e+06	1.65037e+06	1.89328e+06	1.8549e+06	1.72283e+06
C_767	Galactitol	Carbohydrates and carbohydrate conjugates	Organooxygen compounds	Carbohydrates	glycosides	suger and derivatives	4.19375e+06	4.69354e+06	4.26992e+06	1.00548e+07	9.38017e+06	1.10703e+07	9.30446e+06	9.6527e+06	7.31759e+06	6.19092e+06	7.94969e+06	9.89428e+06
C_116	Sinomenine HCl	Isoquinoline alkaloids	Alkaloids derived from tyrosine	Alkaloids	N compounds	Alkaloids and derivatives	3.54601e+06	2.49082e+06	3.11043e+06	883475	739301	638397	897575	909870	913223	808145	727740	813550
C_532	Licoflavone A	Flavanones	Flavonoids	Flavonoids	Phenolics	Phenols and derivatives	417910	219524	204261	110254	99614.4	114115	75234.6	77663.8	107651	106715	124833	145015
C_119	Imperialine	Steroid alkaloids	Alkaloids derived by amination reactions	Alkaloids	N compounds	Alkaloids and derivatives	21006.2	17784.9	13882.8	7639.19	3439.08	10096.6	13889.4	11185.1	5384.13	12571.9	15444	1779.32
C_147	3-Nitro-L-tyrosine	Pheniramines	Pyridines and derivatives	Amines and derivatives	Aa & analog	Amines and derivatives	1.04638e+06	889318	1.19522e+06	462959	548075	504254	321450	500773	426311	447369	394566	450581
C_028	L-homocystine	Amino acids, peptides, and analogues	Carboxylic acids and derivatives	Amino acids, peptides, and analogues	Aa & analog	AA and derivatives	33455.7	44656.7	37790.3	92237	89063.1	83809.8	122652	64305.7	89799.2	103787	106358	89018.4
C_042	L-Phenylalanine	Common amino acids [Fig]	Amino acids	Amino acids	Aa & analog	AA and derivatives	1.07962e+06	1.54825e+06	1.41715e+06	7.18144e+06	6.59246e+06	6.86094e+06	7.09812e+06	6.63091e+06	6.14871e+06	5.95057e+06	6.78689e+06	7.15023e+06
C_372	5-Hydroxymethyl-2-furancarboxylic acid	Furoic acid and derivatives	Furans	Organoheterocyclic compounds	Ohc	Phenols and derivatives	46532.4	41218.6	78585.6	102186	139372	117359	142953	136588	153564	122881	140686	119016
C_029	N-Methyl-D-aspartic acid	Amino acids, peptides, and analogues	Carboxylic acids and derivatives	Amino acids, peptides, and analogues	Aa & analog	AA and derivatives	135494	77963.3	64660.4	64338.1	55180.8	62818.9	17255.3	53483.9	68735.1	32988.5	41141.5	46972.7
C_177	Traumatic acid	Fatty acids and conjugates	Fatty Acyls	Fatty acyls[FA]	Lipids	FA and derivatives	426168	725675	568668	312556	331104	480098	234126	263217	348341	360428	302435	400993
C_343	Demethylwedelolactone	Methoxyphenols	Phenols	Phenols and derivatives	Phenolics	Phenols and derivatives	113629	271807	49910.8	797049	747517	584391	532745	587811	518302	452153	619391	552794
C_190	Cytidine	Ribonucleosides	Nucleosides [Fig]	Nucleic acids	Nu & analog	NT and derivatives	521738	608255	410308	882743	1.01176e+06	845376	1.08598e+06	1.16744e+06	887758	829382	846519	879854
C_373	Orotic acid	Pyrimidines and pyrimidine derivatives	Diazines	Organoheterocyclic compounds	N compounds	Phenols and derivatives	3.62514e+06	2.76422e+06	3.59231e+06	5.92296e+06	7.91106e+06	6.3316e+06	5.51143e+06	5.90532e+06	6.61215e+06	4.37364e+06	5.01945e+06	7.79702e+06
C_031	Glycyl-L-tyrosine	Amino acids, peptides, and analogues	Carboxylic acids and derivatives	Amino acids, peptides, and analogues	Aa & analog	AA and derivatives	515917	279377	494938	903979	988520	724894	1.14885e+06	849516	963716	847452	747924	823715
C_192	Uracil	Pyrimidines	Bases [Fig]	Nucleic acids	Nu & analog	NT and derivatives	355128	728788	623415	2.99188e+06	4.61445e+06	3.99478e+06	5.11236e+06	5.03786e+06	4.57602e+06	5.40377e+06	4.76385e+06	4.99938e+06
C_158	Actidione	Cycloalkane derivatives	Others [Fig]	Antibiotics	Antibiotics	Antibiotics	143196	3.51899e+06	86072.9	7.08156e+06	5.02126e+06	7.16455e+06	7.63865e+06	9.7527e+06	6.88518e+06	3.17706e+06	7.04196e+06	7.23719e+06
C_755	(-)-Syringaresinol di-O-glucoside	glycosides	glycosides	glycosides	Phenolics	suger and derivatives	3.05607e+06	1.61513e+06	5.53588e+06	300414	518994	317015	405215	298453	780792	918958	550153	812778
C_122	Jatrorrhizine hydrochloride	Isoquinoline alkaloids	Alkaloids derived from tyrosine	Alkaloids	N compounds	Alkaloids and derivatives	4.2485e+06	7.7593e+06	4.27232e+06	1.03601e+07	1.85178e+07	8.81508e+06	1.95894e+07	1.23266e+07	7.05055e+06	7.97601e+06	1.63885e+07	1.07127e+07
C_345	Sodium danshensu	Methoxyphenols	Phenols	Phenols and derivatives	Phenolics	Phenols and derivatives	90656.5	95066.7	143095	24685.9	13018.4	19860	45506.3	27329	36273.3	23943.7	36550.6	41379.1
C_756	Pinoresinol 4-O-glucoside	glycosides	glycosides	glycosides	Phenolics	suger and derivatives	541494	520381	822608	5.30909e+06	4.65677e+06	5.30003e+06	3.68858e+06	5.27326e+06	5.51879e+06	5.32754e+06	4.83432e+06	3.60085e+06
C_221	Cichoric acid	Tetracarboxylic acids and derivatives	Carboxylic acids and derivatives	Organic acids	OA	Organic acids	915367	721720	1.16974e+06	73039.6	66968.4	51717.7	50407.1	59398.4	40456.6	44694.4	49203.8	38960.7
C_541	Troxerutin	Flavonoid glycosides	Flavonoids	Flavonoids	Phenolics	Phenols and derivatives	311659	250252	369427	125120	95163.7	110233	139095	74464.8	96878.9	104860	84754.4	71306.8
C_542	Isoxanthohumol	Flavanones	Flavonoids	Flavonoids	Phenolics	Phenols and derivatives	2.83281e+06	3.41453e+06	2.71695e+06	1.1621e+06	1.25121e+06	1.72139e+06	1.23751e+06	1.51028e+06	1.44758e+06	1.34707e+06	1.3334e+06	1.62075e+06
C_272	Spinosin	PK1211 Flavones and Flavonols	PK12 Flavonoids	Polyketides[PK]	Phenolics	Phenols and derivatives	769878	643562	727977	283450	249742	219596	143914	206288	182414	223600	254897	215697
C_127	Laetanine	Isoquinoline alkaloids	Alkaloids derived from tyrosine	Alkaloids	N compounds	Alkaloids and derivatives	346887	743904	750976	163443	85959.9	106772	80074.4	88188.6	95251.9	59219.4	90305.5	142899
C_159	Cordycepin	Cycloalkane derivatives	Others [Fig]	Antibiotics	Antibiotics	Antibiotics	34744	36325	52600.3	41042.7	60001.6	130973	59736.5	56841.6	55448.6	157186	97761.3	142734
C_194	Adenine	Purines	Bases [Fig]	Nucleic acids	Nu & analog	NT and derivatives	5.72117e+06	6.90954e+06	8.84194e+06	1.51671e+07	1.37266e+07	1.53295e+07	1.65245e+07	1.54114e+07	1.83346e+07	1.73228e+07	1.52832e+07	1.70757e+07
C_723	Atractylenolide III	Farnesenes	Sesquiterpenoids (C15)	Terpenoids	Terpenoids	Terpenoids	1.43739e+06	1.87941e+06	4.2058e+06	7.37671e+06	6.32684e+06	6.98375e+06	4.09245e+06	3.85419e+06	5.15417e+06	5.72868e+06	5.17248e+06	4.96149e+06
C_005	Omeprazole	Sulfinylbenzimidazoles	Benzimidazoles	Imidazole and derivatives	Phenolics	AA and derivatives	6139.99	5082.32	5303.56	10911	11165.5	10780.5	14389.9	15498.4	14550.1	6734.33	10042.8	13775.8
C_543	Naringenin chalcone	Flavanones	Flavonoids	Flavonoids	Phenolics	Phenols and derivatives	293180	504643	584728	964063	1.26671e+06	1.29807e+06	1.2172e+06	1.36964e+06	1.33648e+06	1.00815e+06	1.16581e+06	1.09367e+06
C_726	Bergamottin	Terpene lactones	Prenol lipids	Terpenoids	Terpenoids	Terpenoids	180460	162359	169292	308934	375811	371698	430464	369976	376305	429859	397386	382254
C_222	p-Hydroxy-cinnamic acid	Organosulfonic acids and derivatives	Organic sulfonic acids and derivatives	Organic acids	OA	Organic acids	3.93237e+07	4.3968e+07	4.71028e+07	1.24173e+08	1.10365e+08	1.19667e+08	1.46303e+08	1.50929e+08	1.23703e+08	1.08044e+08	9.74735e+07	125050892
C_149	L(+)-Leucinol	Pheniramines	Pyridines and derivatives	Amines and derivatives	Aa & analog	Amines and derivatives	1.35533e+06	2.18077e+06	2.18683e+06	917284	905820	808459	1.1981e+06	1.23065e+06	1.38008e+06	677786	865149	923128
C_546	Kuwanon G	Diels-Alder adduct of chalcone	Complex flavonoids	Flavonoids	Phenolics	Phenols and derivatives	167921	69795.4	73477.2	2585.88	1369.26	7669.34	4789.19	3480.45	2874.18	3657.63	3270.83	3715.47
C_727	Camphor	Cyclic monoterpenes	Monoterpenoids (C10)	Terpenoids	Terpenoids	Terpenoids	422673	778317	419612	268469	271530	315951	270369	243757	272914	258089	235326	292919
C_032	Dehydronuciferin	Amino acids, peptides, and analogues	Carboxylic acids and derivatives	Amino acids, peptides, and analogues	Aa & analog	AA and derivatives	5275.75	8609.79	4596.42	13508.5	15094.5	15949.6	13852.5	11020.6	11346.4	6364.49	12646.2	15459.4
C_768	L-Arabitol	Carbohydrates and carbohydrate conjugates	Organooxygen compounds	Carbohydrates	glycosides	suger and derivatives	187104	207914	196359	55613.5	20648.5	46739.1	43029.7	49869.3	43889.1	48443.4	44171.9	42220.5
C_224	Triethyl citrate	Tricarboxylic acids and derivatives	Carboxylic acids and derivatives	Organic acids	OA	Organic acids	117831	89228.5	84861.3	42369.8	49854.6	35983.7	81362.9	18134.5	39696.7	62497.2	42847.9	17695.1
C_555	Isoscopoletin	Hydroxycoumarins	Coumarins and derivatives	Coumarins and derivatives	Phenolics	Phenols and derivatives	2.95767e+08	2.38145e+08	1.90799e+08	1.80831e+07	2.59243e+07	2.26652e+07	3.98664e+07	3.18591e+07	1.81865e+07	3.27609e+07	3.44346e+07	3.7443e+07
C_547	Spinosin B B	Flavonoid glycosides	Flavonoids	Flavonoids	Phenolics	Phenols and derivatives	71782	61311	78616.8	196916	190225	211838	273378	285740	237402	337726	158895	96497.9
C_273	Safflomin A	Hydroxycinnamic acids and derivatives	Cinnamic acids and derivatives	Polyketides[PK]	Phenolics	Phenols and derivatives	50871.8	80138.9	88884	10574.2	7343.91	9135.13	11115	11650.6	4936.49	17064.8	11594.7	15984.8
C_730	Ecliptasaponin A	Others	Triterpenoids (C30)	Terpenoids	Terpenoids	Terpenoids	355703	480058	347456	990438	1.25511e+06	1.20599e+06	1.10565e+06	1.05744e+06	998872	920110	1.1549e+06	1.02223e+06
C_181	Milrinone	Bipyridines and oligopyridines	Pyridines and derivatives	Pyridine and derivatives	Nu & analog	NT and derivatives	422553	441246	375784	835725	1.04089e+06	647883	805819	832357	980367	500001	828441	750633
C_731	Dehydroandrographolide succinate	Farnesenes	Sesquiterpenoids (C15)	Terpenoids	Terpenoids	Terpenoids	156295	43209.5	37237.8	545696	513531	511547	507937	461624	444140	454947	582367	647258
C_628	Lanosterol	ST0101 Cholesterol and derivatives	ST01 Sterols	Sterol lipids[ST]	Terpenoids	Steroid	3371.28	4308.81	1030.16	10517.7	10178.8	10244.9	9701.13	8067.05	7646.31	10365.4	11972.5	9483.94
C_347	Helicid	Methoxyphenols	Phenols	Phenols and derivatives	Phenolics	Phenols and derivatives	513580	355324	507329	167444	183098	218102	174875	176649	212510	175904	201547	203463
C_348	Sec-O-Glucosylhamaudol	Methoxyphenols	Phenols	Phenols and derivatives	Phenolics	Phenols and derivatives	8.44922e+06	4.57469e+06	5.38415e+06	235715	279365	136896	154329	190221	121622	237115	269775	266364
C_620	Purpurin	Anthraquinone type	Anthraquinones	Quinone	Phenolics	Quinone	147233	632404	214897	1.66697e+06	1.54445e+06	1.4353e+06	1.73696e+06	1.6757e+06	1.62247e+06	1.45325e+06	1.36973e+06	1.31619e+06
C_351	Baicalin methyl ester	Methoxyphenols	Phenols	Phenols and derivatives	Phenolics	Phenols and derivatives	125522	311518	55634.1	560386	330410	408604	331869	299228	273264	302879	411839	397279
C_621	Lawsone	alpha-Naphthoquinones	Naphthoquinones	Quinone	Phenolics	Quinone	4.18125e+06	4.12029e+06	4.10964e+06	1.64466e+06	1.24398e+06	1.14808e+06	1.11417e+06	1.23179e+06	1.29028e+06	1.14896e+06	955348	1.32945e+06
C_598	Ethyl gallate	Benzoic acids and derivatives	Benzene and substituted derivatives	Benzene and derivatives	Phenolics	Phenols and derivatives	19170.6	24003	7053.95	46448.3	53832.5	80034.4	55489.8	39047.5	58743.2	58993.3	65895.2	62563.1
C_274	Azithromycin	Null	PK04 Macrolides and lactone polyketides	Polyketides[PK]	Phenolics	Phenols and derivatives	1.18788e+06	1.08964e+06	1.14217e+06	400133	631329	372798	255300	614292	393293	372327	257177	257835
C_599	Benztropine	Diphenylmethanes	Benzene and substituted derivatives	Benzene and derivatives	Phenolics	Phenols and derivatives	22371.1	108789	14839.4	743060	651455	858609	1.02567e+06	1.45522e+06	727258	986514	732454	1.33364e+06
C_600	5-Aminosalicylic acid	Benzoic acids and derivatives	Benzene and substituted derivatives	Benzene and derivatives	Phenolics	Phenols and derivatives	419261	275692	228341	254467	194804	155973	139417	111005	109074	156408	268365	255393
C_577	Coumarin	Coumarins	Coumarins	Coumarins	Phenolics	Phenols and derivatives	1.47653e+07	6.68951e+06	6.34602e+06	5.27719e+07	5.2725e+07	4.9231e+07	7.81878e+07	6.53939e+07	7.14619e+07	7.12369e+07	4.27486e+07	6.08526e+07
C_578	Scopoletin	Coumarins	Coumarins	Coumarins	Phenolics	Phenols and derivatives	1.14016e+08	8.79892e+07	7.19678e+07	6.88196e+06	1.00901e+07	7.66018e+06	1.28731e+07	1.13424e+07	6.58612e+06	1.19347e+07	1.31302e+07	1.31801e+07
C_354	Skimmin	Methoxyphenols	Phenols	Phenols and derivatives	Phenolics	Phenols and derivatives	1.84265e+07	2.61654e+07	5.30496e+07	2.58459e+06	2.55336e+06	1.54734e+06	2.00556e+06	2.02266e+06	2.71015e+06	3.60935e+06	2.18424e+06	3.46184e+06
C_738	7-O-Ethylmorroniside	Ginkgolides	Diterpenoids (C20)	Terpenoids	Terpenoids	Terpenoids	28833.8	34724.4	23664.3	62727.8	84129.6	40688.5	124452	82914.7	71689.4	79594.4	70360.4	51774.3
C_228	Lactobionic acid	Organosulfonic acids and derivatives	Organic sulfonic acids and derivatives	Organic acids	OA	Organic acids	126709	161610	145106	72717.5	43705.8	80253.2	67851.2	76905.4	44325.2	61541.4	40876.8	63479
C_229	Salvianolic acid A	Organosulfonic acids and derivatives	Organic sulfonic acids and derivatives	Organic acids	OA	Organic acids	120947	243671	168182	367297	355255	424955	362551	295724	468580	463240	338185	232385
C_150	N-Acetyl-DL-serine	Pheniramines	Pyridines and derivatives	Amines and derivatives	Aa & analog	Amines and derivatives	547942	429544	575725	228999	147799	247851	237778	130794	285605	203268	191017	235972
C_379	Acetophenone	Carbonyl compounds	Organooxygen compounds	Organic oxygen compounds	Phenolics	Phenols and derivatives	3.5851e+06	2.92915e+06	3.85072e+06	1.57247e+06	1.53196e+06	1.58208e+06	1.96514e+06	1.97038e+06	2.10199e+06	2.52389e+06	1.62963e+06	1.46731e+06
C_132	2-Picolinic acid	Piperidine alkaloids	Alkaloids derived from lysine	Alkaloids	N compounds	Alkaloids and derivatives	4.01136e+06	6.56672e+06	7.04582e+06	1.72323e+07	1.47643e+07	1.86282e+07	1.93519e+07	1.92297e+07	2.23717e+07	2.01523e+07	1.81962e+07	2.0595e+07
C_133	Hupehenine	Isoquinoline alkaloids	Alkaloids derived from tyrosine	Alkaloids	N compounds	Alkaloids and derivatives	1.56257e+07	7.55531e+06	6.97061e+06	388225	955520	233095	555862	409762	120033	335235	255808	762528
C_741	Ganoderic acid G	Triterpenoids	Prenol lipids	Terpenoids	Terpenoids	Terpenoids	34253.7	41911.9	12464.1	92125.5	75355	83955.7	117951	70011.5	50324.6	61560.5	99313.1	87127.7

## Sheet: RDMU
New_ID	Name	Sub_Class	Class	Final_Class	Final_Sup_Class	Super_Class	CXR1	CXR2	CXR3	ZYR1	ZYR2	ZYR3	JSR1	JSR2	JSR3	XYR1	XYR2	XYR3
C_763	Ribitol	Carbohydrates and carbohydrate conjugates	Organooxygen compounds	Carbohydrates	Carbohydrates	suger and derivatives	450655	334086	430396	811047	621014	567996	397160	548444	589474	813012	634670	673694
C_400	Neohesperidin	Flavanones	Flavonoids	Flavonoids	Phenolics	Phenols and derivatives	1.53392e+06	4.92359e+06	4.76611e+06	98612.7	202301	139729	596179	155705	332895	77360.8	53055.3	173662
C_261	Isoferulic acid	Hydroxycinnamic acids and derivatives	Cinnamic acids and derivatives	Polyketides[PK]	Phenolics	Phenols and derivatives	2.51145e+06	2.23724e+06	2.881e+06	340066	177983	244107	172559	208315	227994	356377	222365	322559
C_430	Podocarpusflavone A	Flavanones	Flavonoids	Flavonoids	Phenolics	Phenols and derivatives	309.964	326.011	1551.68	4321.03	2604.7	3519.9	6552.2	1776.54	2574.22	2706.76	3987.18	3272.66
C_123	Dehydroevodiamine	Isoquinoline alkaloids	Alkaloids derived from tyrosine	Alkaloids	N compounds	Alkaloids and derivatives	2.19104e+06	9.14731e+06	3.18017e+06	43823.1	814325	456784	414575	93154.3	268584	167225	304783	119206
C_622	Pregnenolone	Pregnane derivatives [Fig]	21-Carbon atoms	Sterol lipids[ST]	Terpenoids	Steroid	140208	6.52916e+06	145468	129823	269551	154612	568592	539203	704305	271604	290856	355348
C_396	Loureirin A	Flavanones	Flavonoids	Flavonoids	Phenolics	Phenols and derivatives	915209	1.16822e+06	1.43362e+06	325730	422699	440472	429167	392461	485106	382049	383378	315279
C_129	Tomatidin	Steroid alkaloids	Alkaloids derived by amination reactions	Alkaloids	N compounds	Alkaloids and derivatives	1.32134e+06	1.55558e+06	1.51715e+06	1.15335e+06	1.02163e+06	692418	776144	1.30405e+06	1.4116e+06	2.34186e+06	1.81597e+06	1.8083e+06
C_322	Oxypeucedanin hydrate	Methoxyphenols	Phenols	Phenols and derivatives	Phenolics	Phenols and derivatives	32606.9	13405.2	50777.7	87793.1	84353.7	61278.7	126945	62972.2	93369.1	32484.2	66259.9	75195.1
C_124	Sophoridine	Isoquinoline alkaloids	Alkaloids derived from tyrosine	Alkaloids	N compounds	Alkaloids and derivatives	5.47279e+06	5.39097e+06	5.81994e+06	1.55329e+07	1.49917e+07	1.65286e+07	9.55615e+06	1.04057e+07	1.07394e+07	1.33246e+07	1.37704e+07	1.3795e+07
C_243	Rosmarinic acid	Hydroxycinnamic acids and derivatives	Cinnamic acids and derivatives	Polyketides[PK]	Phenolics	Phenols and derivatives	8241.14	42568.3	3241.62	382146	322961	707492	350030	476897	484779	289481	297663	284321
C_248	Alnustone	Linear diarylheptanoids	Diarylheptanoids	Polyketides[PK]	Phenolics	Phenols and derivatives	1.87038e+07	2.45708e+07	3.24368e+07	1.88763e+07	1.70016e+07	2.11191e+07	1.94153e+07	2.92682e+07	2.11842e+07	4.87813e+07	3.74491e+07	2.49308e+07
C_074	Dihydropalmatine	Isoquinoline alkaloids	Alkaloids derived from tyrosine	Alkaloids	N compounds	Alkaloids and derivatives	85248.8	24519.2	19534.2	72225.2	46248.1	69352.7	78156.1	49333.8	21546.2	43642.3	61985	57447.5
C_323	Tetrahydropalmatine	Methoxyphenols	Phenols	Phenols and derivatives	Phenolics	Phenols and derivatives	1.10203e+06	884850	512133	417082	585822	426288	392676	369307	545273	425364	606486	295574
C_529	7,8-Benzoflavone	Flavanones	Flavonoids	Flavonoids	Phenolics	Phenols and derivatives	23893.2	7156.28	35496.5	245715	232927	176754	334533	220616	324541	295136	281973	112876
C_096	Indigo	Isoquinoline alkaloids	Alkaloids derived from tyrosine	Alkaloids	N compounds	Alkaloids and derivatives	593674	560294	999549	249535	239675	238885	225820	231701	257234	306412	261661	265348
C_508	Fisetin	Flavonols	Flavonoids	Flavonoids	Phenolics	Phenols and derivatives	2.45694e+06	3.34789e+06	3.19226e+06	24096.9	33476.5	41719.5	116397	37353.7	35496.1	95476	61260.7	138010
C_632	Ganoderic acid C6	Others	Triterpenoids (C30)	Terpenoids	Terpenoids	Terpenoids	20108.6	9210.37	745.112	1157.7	6246.34	10286.7	4851.3	7861.5	2466.57	14400	8180.13	5004.6
C_008	Bicine	Amino acids, peptides, and analogues	Carboxylic acids and derivatives	Amino acids, peptides, and analogues	Aa & analog	AA and derivatives	1.43286e+07	1.75112e+07	1.30335e+07	31686554	3.58313e+07	4.10085e+07	2.6739e+07	2.89322e+07	3.24111e+07	4.6969e+07	3.42923e+07	2.79376e+07
C_646	Ginkgolide C	Ginkgolides	Diterpenoids (C20)	Terpenoids	Terpenoids	Terpenoids	61641.6	101227	25889.4	115834	208012	142414	169863	116011	154792	119314	148095	141489
C_577	Coumarin	Coumarins	Coumarins	Coumarins	Phenolics	Phenols and derivatives	3.81945e+06	624662	392910	1.49083e+06	1.70566e+06	1.42552e+06	1.54591e+06	2.30116e+06	4.02243e+06	2.82273e+06	1.99845e+06	1.92232e+06
C_204	Dehydrotrametenolic acid	Organosulfonic acids and derivatives	Organic sulfonic acids and derivatives	Organic acids	OA	Organic acids	528265	669968	702290	513457	487228	620531	697286	610260	643708	966530	785120	700696
C_200	Phospho(enol)pyruvic Acid	Phosphate esters	Organic phosphoric acids and derivatives	Organic acids	OA	Organic acids	587217	599208	649377	1.2804e+06	1.39965e+06	1.17257e+06	1.07123e+06	1.09924e+06	1.08613e+06	1.8791e+06	1.39748e+06	1.55579e+06
C_250	Cimifugin	Chromones	Pyrones	Polyketides[PK]	Phenolics	Phenols and derivatives	331625	2.46656e+06	86891.3	8.75291e+07	9.76923e+07	9.89499e+07	1.16873e+08	9.92542e+07	1.34696e+08	4.73525e+07	1.30102e+08	8.44415e+07
C_223	Citric acid	Tricarboxylic acids	Carboxylic acids [Fig]	Organic acids	OA	Organic acids	409594899	3.15488e+08	4.01643e+08	6.93411e+08	6.95032e+08	683745556	5.0658e+08	6.13304e+08	5.59993e+08	1058373816	5.93819e+08	7.06469e+08
C_339	Paeonol	Methoxyphenols	Phenols	Phenols and derivatives	Phenolics	Phenols and derivatives	23416.4	99850.5	54275.4	100225	205088	179073	47894.7	87214.9	82854.6	78991	58251.9	79456.5
C_536	Germacrone	Flavanones	Flavonoids	Flavonoids	Phenolics	Phenols and derivatives	4.38974e+06	6.95852e+06	7.49544e+06	3.19646e+06	3.2259e+06	3.80866e+06	3.51638e+06	5.30373e+06	4.25306e+06	1.17952e+07	9.52113e+06	4.9442e+06
C_023	Glycylglycine	Amino acids, peptides, and analogues	Carboxylic acids and derivatives	Amino acids, peptides, and analogues	Aa & analog	AA and derivatives	5.55443e+06	4.51434e+06	6.00063e+06	7.92562e+06	9.02467e+06	4.77047e+06	3.6501e+06	5.08928e+06	5.80714e+06	1.21085e+07	5.48163e+06	9.45769e+06
C_453	Oroxylin A-7-O-β-D-glucuronide	Flavanones	Flavonoids	Flavonoids	Phenolics	Phenols and derivatives	49941	107976	150390	2.33177e+06	1.17947e+06	1.02483e+06	5.53139e+06	4.5283e+06	4.63471e+06	1.55246e+06	2.26945e+06	1.45456e+06
C_474	DIHYDROKAEMPFEROL	Dihyroflavonols	Flavonoids	Flavonoids	Phenolics	Phenols and derivatives	1.45642e+06	2.15745e+06	3.4129e+06	12922.4	14717.2	21956.1	24307.2	28888.8	28470.8	11303.4	20771.6	31820.4
C_371	3-n-Butylphathlide	Benzofuranones	Benzofurans	Organoheterocyclic compounds	Phenolics	Phenols and derivatives	1.9079e+06	1.76558e+06	2.46525e+06	2.23704e+06	2.2697e+06	2.12477e+06	1.49549e+06	2.01418e+06	2.10489e+06	2.65462e+06	1.38468e+06	1.78011e+06
C_120	Corynoxeine	Isoquinoline alkaloids	Alkaloids derived from tyrosine	Alkaloids	N compounds	Alkaloids and derivatives	177802	164980	166201	2577.7	61059.8	57756.6	46424.9	23747	62143.9	38884.6	43252.2	84341.6
C_209	Corosolic acid	Organosulfonic acids and derivatives	Organic sulfonic acids and derivatives	Organic acids	OA	Organic acids	4.15092e+06	4.07783e+06	6.53141e+06	886223	851980	851206	1.80124e+06	705720	992872	669501	974338	1.02803e+06
C_741	Ganoderic acid G	Triterpenoids	Prenol lipids	Terpenoids	Terpenoids	Terpenoids	27025.4	24977.4	24437.6	15536.3	6203.6	5080.11	7910.48	16431.9	10587	11387	2021.94	15481
C_654	Harpagoside	Iridoids	Monoterpenoids (C10)	Terpenoids	Terpenoids	Terpenoids	100968	74072.8	40320.6	67300.5	94144.9	112983	71628.2	63921.6	56066.4	35942.7	50241.9	72122.3
C_347	Helicid	Methoxyphenols	Phenols	Phenols and derivatives	Phenolics	Phenols and derivatives	2377.84	15712.3	5551.21	414505	416890	199514	349989	394183	372910	300336	369651	372564
C_082	Chelerythrine	Others	Others	Alkaloids	N compounds	Alkaloids and derivatives	11004.8	597.306	11240.7	19726.2	17537.9	11782.6	17724.6	13592	22028.3	13465.8	10559	7584.05
C_019	Phosphoserine	Amino acids, peptides, and analogues	Carboxylic acids and derivatives	Amino acids, peptides, and analogues	Aa & analog	AA and derivatives	503338	532476	697870	959572	1.27589e+06	899417	830051	1.12662e+06	921255	1.37029e+06	1.06792e+06	925701
C_329	Honokiol	Methoxyphenols	Phenols	Phenols and derivatives	Phenolics	Phenols and derivatives	1.38061e+08	1.57627e+08	2.35559e+08	2.10024e+08	161802910	2.45735e+08	223919831	2.54474e+08	2.48019e+08	2.31904e+08	2.36999e+08	2.26782e+08
C_484	Ononin	Isoflavones	Isoflavonoids	Flavonoids	Phenolics	Phenols and derivatives	72046	76284.2	86594.3	105760	102251	75573.6	101277	144216	78132.1	195815	193533	118557
C_280	S-(-)-Carbidopa	NA	Phenylpropanoic acids	Phenylpropanoic acids	Phenolics	Phenols and derivatives	1.96383e+06	1.35728e+06	1.97276e+06	1.16805e+06	865384	939594	1.05216e+06	764325	1.13691e+06	1.79728e+06	1.10197e+06	961055
C_340	3-Methoxytyramine	Methoxyphenols	Phenols	Phenols and derivatives	Phenolics	Phenols and derivatives	2.65534e+07	3.57874e+07	3.91128e+07	1.80463e+07	2.41534e+07	2.37848e+07	1.68134e+07	1.92217e+07	2.07841e+07	2.31025e+07	1.44905e+07	1.69794e+07
C_175	2,2-Dimethylsuccinic acid	Fatty acids and conjugates	Fatty Acyls	Fatty acyls[FA]	Lipids	FA and derivatives	1.50015e+06	1.52396e+06	2.05383e+06	2.42566e+06	2.8e+06	2.70543e+06	4.43849e+06	2.27616e+06	3.81617e+06	2.76804e+06	3.66686e+06	3.68783e+06
C_531	Tectoridin	Isoflavones	Isoflavonoids	Flavonoids	Phenolics	Phenols and derivatives	1.16203e+06	1.58541e+06	690898	2.3189e+06	1.77979e+06	1.89931e+06	1.25382e+06	761358	895228	1.43345e+06	879500	801499
C_628	Lanosterol	ST0101 Cholesterol and derivatives	ST01 Sterols	Sterol lipids[ST]	Terpenoids	Steroid	27263.8	28736.8	29548.4	2.65735e+06	2.24505e+06	2.27459e+06	5.96276e+06	5.95963e+06	5.583e+06	3.24424e+06	4.96195e+06	5.41604e+06
C_644	Sweroside	Iridoids	Monoterpenoids (C10)	Terpenoids	Terpenoids	Terpenoids	21365.8	20639	44781	29577.9	81382.3	67899.1	28941.6	46263.8	48055.9	92874.4	43560.9	12271.4
C_658	Gentiopicrin	Secoiridoids	Monoterpenoids (C10)	Terpenoids	Terpenoids	Terpenoids	100218	32671.7	71558.9	2.52345e+06	2.81062e+06	3.48306e+06	3.1035e+06	3.94158e+06	3.94104e+06	2.43869e+06	3.18985e+06	2.48988e+06
C_254	Methysticin	alpha-Pyrones	Pyrones	Polyketides[PK]	Phenolics	Phenols and derivatives	1.56625e+06	1.50178e+06	1.67605e+06	1.7966e+06	1.73959e+06	2.03473e+06	2.28855e+06	1.60605e+06	1.6195e+06	1.86986e+06	1.89302e+06	1.5054e+06
C_490	Chrysoeriol	Flavones	Flavonoids	Flavonoids	Phenolics	Phenols and derivatives	64353.3	64326.7	33227.9	22801.3	19701.7	67663.8	44967.3	24276.5	16147.4	40663.3	14779.2	41366.7
C_117	Trigonelline HCl	Isoquinoline alkaloids	Alkaloids derived from tyrosine	Alkaloids	N compounds	Alkaloids and derivatives	421408	353074	733795	551197	434387	282913	382079	343020	521335	552885	420645	580877
C_030	N-Acetyl-L-methionine	Amino acids, peptides, and analogues	Carboxylic acids and derivatives	Amino acids, peptides, and analogues	Aa & analog	AA and derivatives	19894.1	16394	49653.7	32879.2	11410.8	48402	344.639	18140.9	17275.3	3823.49	22136.3	2175.25
C_192	Uracil	Pyrimidines	Bases [Fig]	Nucleic acids	Nu & analog	NT and derivatives	7.32138e+06	9.36773e+06	1.62424e+07	8.77369e+06	7.256e+06	6.79294e+06	5.84377e+06	6.61664e+06	8.55715e+06	1.05879e+07	1.02666e+07	8.74294e+06
C_673	Ingenol	Others	Diterpenoids (C20)	Terpenoids	Terpenoids	Terpenoids	77090	92443.4	165277	158960	157600	174497	112721	156287	138495	165580	122534	116890
C_127	Laetanine	Isoquinoline alkaloids	Alkaloids derived from tyrosine	Alkaloids	N compounds	Alkaloids and derivatives	419594	305098	277294	208174	126881	80509.5	174116	250760	214315	48953.7	169471	100574
C_756	Pinoresinol 4-O-glucoside	glycosides	glycosides	glycosides	Phenolics	suger and derivatives	200998	209538	101648	354413	667182	658739	505685	634089	800656	649610	639024	196173
C_125	Daurisoline	Isoquinoline alkaloids	Alkaloids derived from tyrosine	Alkaloids	N compounds	Alkaloids and derivatives	18951.2	5184.25	52065.7	37661.5	13147.2	36677.1	64003.6	51956.4	53960.2	21301.4	19763.7	38018
C_607	1-Caffeoylquinic acid	Alcohols and polyols	Organooxygen compounds	Alcohols	Phenolics	Phenols and derivatives	7.13562e+06	1.74263e+07	1.21925e+07	1.96849e+07	1.44124e+07	1.31616e+07	1.89162e+07	1.04078e+07	1.09577e+07	1.9412e+07	1.21989e+07	1.56216e+07
C_114	Coptisine chloride	Isoquinoline alkaloids	Alkaloids derived from tyrosine	Alkaloids	N compounds	Alkaloids and derivatives	14832.8	6346.95	5500	14123.1	12949.3	26421.5	8289.59	15391.7	13582.5	8643.08	16036.9	12888.5
C_035	D-Proline	Other amino acids [Fig]	Amino acids	Amino acids	Aa & analog	AA and derivatives	1.4217e+07	1.25982e+07	1.63262e+07	1.42251e+08	1.46827e+08	1.38287e+08	1.50608e+08	1.88498e+08	2.03156e+08	1.13595e+08	191517166	1.26511e+08
C_029	N-Methyl-D-aspartic acid	Amino acids, peptides, and analogues	Carboxylic acids and derivatives	Amino acids, peptides, and analogues	Aa & analog	AA and derivatives	1.78657e+06	2.06651e+06	1.59954e+06	671141	515061	599431	609024	536445	1.03635e+06	645527	715774	663832
C_603	Chlorpropamide	Benzenesulfonamides	Benzene and substituted derivatives	Benzene and derivatives	Phenolics	Phenols and derivatives	6.30507e+06	5.91576e+06	1.04061e+07	2.47408e+06	2.06192e+06	2.66189e+06	2.59008e+06	2.21415e+06	2.74409e+06	2.859e+06	2.54408e+06	2.86898e+06
C_565	Isobergapten	Coumarins	Coumarins	Coumarins	Phenolics	Phenols and derivatives	64665.4	49074.9	162327	274563	182055	164119	184114	189974	195083	248468	257027	177949
C_136	Isoguanosine	Pheniramines	Pyridines and derivatives	Amines and derivatives	Aa & analog	Amines and derivatives	1.91606e+06	1.48699e+06	2.73903e+06	5.27904e+06	5.47201e+06	5.659e+06	3.85649e+06	5.79032e+06	5.67626e+06	1.01415e+07	3.92988e+06	6.16546e+06
C_150	N-Acetyl-DL-serine	Pheniramines	Pyridines and derivatives	Amines and derivatives	Aa & analog	Amines and derivatives	595031	1.68216e+06	1.22885e+06	2.06944e+07	2.04396e+07	1.85758e+07	1.77686e+07	1.94026e+07	2.08217e+07	2.95342e+07	2.08208e+07	2.12828e+07
C_699	Echinocystic acid	Dammarenes	Triterpenoids (C30)	Terpenoids	Terpenoids	Terpenoids	11663.7	11745.5	6767.46	438869	530302	387613	1.47052e+06	1.06993e+06	1.32914e+06	338218	528246	540951
C_288	Sibiricose A5	Methoxyphenols	Phenols	Phenols and derivatives	Phenolics	Phenols and derivatives	325560	246982	226760	100114	97440.1	125542	72775.6	90702.6	65993.5	76234.8	78798.8	78333
C_161	Dibutyl sebacate	Fatty acid esters	Fatty Acyls	Fatty acyls[FA]	Lipids	FA and derivatives	115157	81771.7	89116.4	205714	187093	218771	468026	406277	397052	213268	198614	182908
C_024	DL-β-Leucine	Amino acids, peptides, and analogues	Carboxylic acids and derivatives	Amino acids, peptides, and analogues	Aa & analog	AA and derivatives	184546	244864	147409	55122	95379.8	84715.1	71735.6	48367.4	65977.1	70088.1	70293.2	41123.4
C_039	L-Serine	Common amino acids [Fig]	Amino acids	Amino acids	Aa & analog	AA and derivatives	966318	1.18517e+06	1.49372e+06	339555	386434	371776	372902	263706	503559	302229	388642	313562
C_617	Emodin-3-methyl ether/Physcion	Anthraquinone type	Anthraquinones	Quinone	Phenolics	Quinone	41695.6	6303.63	23876.9	22498.3	32617.3	19501.5	80884.8	17953.2	33179.3	31605.7	22478.6	19360
C_390	Baohuoside I	Flavanones	Flavonoids	Flavonoids	Phenolics	Phenols and derivatives	86118	123428	91938.1	112648	190629	171847	101324	82535.2	119771	95188.3	141113	315010
C_465	HOMOERIODICTYOL	Flavanones	Flavonoids	Flavonoids	Phenolics	Phenols and derivatives	2.54077e+07	1.91797e+07	2.45781e+07	2670.4	3095.05	1340.49	7904.4	1259.61	8160.26	1921.03	3754.12	3.83334e+06
C_446	Persicoside	Flavonoid glycosides	Flavonoids	Flavonoids	Phenolics	Phenols and derivatives	4.67209e+07	8.4411e+07	7.55897e+07	62059.2	98830.2	90225.8	58104.1	81178.5	197037	145865	71181.4	134868
C_722	Linderalactone	Farnesenes	Sesquiterpenoids (C15)	Terpenoids	Terpenoids	Terpenoids	425045	498737	177703	216063	102283	291393	89703.5	140319	386916	159959	56864.1	129383
C_148	S-Methyl-L-cysteine sulfoxide	Pheniramines	Pyridines and derivatives	Amines and derivatives	Aa & analog	Amines and derivatives	219682	121080	307708	673751	497179	774130	615007	448540	858667	1.23039e+06	424304	612976
C_058	Hydroprotopine	Isoquinoline alkaloids	Alkaloids derived from tyrosine	Alkaloids	N compounds	Alkaloids and derivatives	172810	252850	234943	1.68976e+07	1.42959e+07	1.20398e+07	7.0965e+06	4.89554e+06	6.1077e+06	1.32447e+07	1.20367e+07	2.24563e+07
C_411	Jaceosidin	Flavanones	Flavonoids	Flavonoids	Phenolics	Phenols and derivatives	12060.4	3027.57	5400.14	203993	139869	109772	336929	191617	331704	120728	141040	169520
C_332	Ethyl ferulate	Methoxyphenols	Phenols	Phenols and derivatives	Phenolics	Phenols and derivatives	116768	96610.9	45497.9	207434	164186	139291	155929	133551	106018	210939	135925	119724
C_745	Ascorbic acid	Water-soluble vitamins [Fig]	Vitamins	Vitamins	Vitamins	Vitamins	305759	674988	846099	667876	379094	375256	556094	1.0381e+06	2.18876e+06	387713	412229	395361
C_188	Adenosine	Ribonucleosides	Nucleosides [Fig]	Nucleic acids	Nu & analog	NT and derivatives	6.44742e+07	7.2582e+07	7.99224e+07	359661	306106	395170	281682	224413	231207	406583	241173	349579
C_602	Methyl eugenol	Methoxybenzenes	Benzene and substituted derivatives	Benzene and derivatives	Phenolics	Phenols and derivatives	371898	407762	422824	499614	123852	530491	105133	105753	100972	239293	124745	120621
C_276	Isochlorogenic acid B	Caffeate derivatives	Monolignols	Phenylpropanoids	Phenolics	Phenols and derivatives	1.23562e+06	1.77647e+06	3.77394e+06	213440	273338	238042	144011	185560	149429	284897	257090	240225
C_014	N-α-Acetyl-L-glutamine	Amino acids, peptides, and analogues	Carboxylic acids and derivatives	Amino acids, peptides, and analogues	Aa & analog	AA and derivatives	1.12569e+07	9.51687e+06	1.20699e+07	1.95583e+07	1.52174e+07	1.46926e+07	1.74517e+07	1.6263e+07	1.56394e+07	1.64098e+07	1.27595e+07	1.71973e+07
C_552	Methylnissolin-3-O-glucoside	Flavanones	Flavonoids	Flavonoids	Phenolics	Phenols and derivatives	359055	125801	82576.9	134022	99579.2	145736	64072.5	183226	101316	312001	11146.9	130863
C_448	Astilbin	Flavonoid glycosides	Flavonoids	Flavonoids	Phenolics	Phenols and derivatives	782082	595884	1.06436e+06	13838.2	5081.19	1990.76	892.007	33053.7	9992.64	14666	9740.15	6295.41
C_395	Scutellarin methyl ester	Flavanones	Flavonoids	Flavonoids	Phenolics	Phenols and derivatives	32782.5	69212.3	69541.2	68010.5	29947.3	61929	46933.8	31393.2	21829.3	33019.4	44524.6	24106
C_674	Gossypol	Cadinanes	Sesquiterpenoids (C15)	Terpenoids	Terpenoids	Terpenoids	4.41842e+06	9.28774e+06	1.15062e+07	2.54876e+06	1.9572e+06	2.67694e+06	1.49525e+06	1.18565e+06	1.30347e+06	1.67572e+06	1.9982e+06	2.0029e+06
C_141	Cytidine 5-triphosphate	Pheniramines	Pyridines and derivatives	Amines and derivatives	Aa & analog	Amines and derivatives	100818	84537.1	80400.4	44169	10382.8	53040.5	27887.4	55079	16601.3	94631.5	50924.2	24510.2
C_664	Bruceine A	Farnesenes	Sesquiterpenoids (C15)	Terpenoids	Terpenoids	Terpenoids	451310	552791	269144	1.16083e+06	1.19483e+06	1.31046e+06	1.77648e+06	1.46226e+06	2.41908e+06	789957	976589	864527
C_091	Tabersonine	Indole alkaloids	Alkaloids derived from tryptophan and anthranilic acid	Alkaloids	N compounds	Alkaloids and derivatives	44764.9	84537.1	89951.2	41256.7	63943.4	59430	3531.54	14170.1	54032.8	15148.6	45920.8	12254
C_618	Aurantio-obtusin	Anthraquinone type	Anthraquinones	Quinone	Phenolics	Quinone	5139.33	4071.71	9747.91	116265	72200.6	77992.7	216320	131787	204482	89957.3	87352.7	133266
C_566	Osthole	Coumarins	Coumarins	Coumarins	Phenolics	Phenols and derivatives	9.41786e+06	8.01629e+06	8.63527e+06	2.89054e+06	2.86091e+06	2.64481e+06	3.88975e+06	3.13973e+06	3.38557e+06	2.80776e+06	2.87556e+06	4.0394e+06
C_707	8-O-Acetyl shanzhiside methyl ester	Iridoids	Monoterpenoids (C10)	Terpenoids	Terpenoids	Terpenoids	1040.44	1541.14	56.3315	15721.7	371.136	30383	13631.5	4285.21	27368.6	5893.01	20160.6	31225
C_667	Neoandrographolide	Ginkgolides	Diterpenoids (C20)	Terpenoids	Terpenoids	Terpenoids	5145.84	2140.73	7520.26	1.56743e+06	1.7979e+06	1.45961e+06	597031	391855	564048	554595	910973	1.82749e+06
C_101	Evodiamine	Quinazoline alkaloids	Alkaloids derived from tryptophan and anthranilic acid	Alkaloids	N compounds	Alkaloids and derivatives	994822	769315	890570	581637	642367	609793	425356	437250	537616	504992	512476	500102
C_306	Licochalcone C	Methoxyphenols	Phenols	Phenols and derivatives	Phenolics	Phenols and derivatives	49661.4	43578.3	58339	18398.9	23028.4	21552.2	27696.8	18923.7	42324.8	37189.4	19763.7	26804.9
C_193	Cytosine	Pyrimidines	Bases [Fig]	Nucleic acids	Nu & analog	NT and derivatives	3.09436e+06	3.89082e+06	4.50508e+06	4.84094e+06	5.09026e+06	4.01666e+06	4.08872e+06	3.73929e+06	3.74329e+06	5.57513e+06	4958253	4.16426e+06
C_080	Monocrotaline	Pyrrolizidine alkaloids	Alkaloids derived from ornithine	Alkaloids	N compounds	Alkaloids and derivatives	419676	333217	444576	534641	515861	758248	526043	367119	247094	868954	571861	494121
C_303	Diacerein	Methoxyphenols	Phenols	Phenols and derivatives	Phenolics	Phenols and derivatives	1.72746e+06	1.98336e+06	2.03092e+06	2.69568e+06	2.50921e+06	2.86128e+06	1.81115e+06	1.93482e+06	1.80343e+06	2.91081e+06	2.43017e+06	2.28024e+06
C_086	Jatrorrhizine	Isoquinoline alkaloids	Alkaloids derived from tyrosine	Alkaloids	N compounds	Alkaloids and derivatives	1.67409e+06	1.26087e+06	1.43522e+06	1.35672e+06	1.09967e+06	1.39932e+06	1.23976e+06	1.21331e+06	1.28886e+06	1.65488e+06	1.58794e+06	1.7134e+06
C_185	5-Iodo-2'-deoxyuridine	Pyrimidine 2'-deoxyribonucleosides	Pyrimidine nucleosides	Nucleic acids and analogues	Nu & analog	NT and derivatives	152043	248543	276869	39086	35606.6	30147.8	47906.9	6641.97	25030.7	50503.5	34983.9	43909.2
C_273	Safflomin A	Hydroxycinnamic acids and derivatives	Cinnamic acids and derivatives	Polyketides[PK]	Phenolics	Phenols and derivatives	31035.4	52503.7	5845.67	664898	374456	584244	595646	323501	338860	184276	368841	709500
C_402	Narirutin	Flavanones	Flavonoids	Flavonoids	Phenolics	Phenols and derivatives	53959.7	24409.8	21101.3	4.62958e+06	3.4831e+06	3.48144e+06	2.65871e+06	2.90499e+06	2.96725e+06	4.24638e+06	2.99326e+06	6.38659e+06
C_154	Tyramine	Biogenic amines [Fig]	Amines	Amines	Aa & analog	Amines and derivatives	8.26087e+06	7.42661e+06	1.21076e+07	2.14875e+06	3.18486e+06	3.12704e+06	2.5808e+06	3.22919e+06	2.49011e+06	3.93181e+06	2.25746e+06	2.96788e+06
C_647	Ginkgolide B	Ginkgolides	Diterpenoids (C20)	Terpenoids	Terpenoids	Terpenoids	30409	77850.4	31970.7	49143.5	16181.5	31694.7	13676.1	32671.8	21305.1	171562	12648.1	4378.76
C_381	Metformin	Guanidines	Organonitrogen compounds	Organic nitrogen compounds	N compounds	Phenols and derivatives	7.09099e+06	9.05953e+06	8.26031e+06	7.17628e+06	9.13991e+06	1.12133e+07	7.99956e+06	9.22278e+06	8.44346e+06	1.20162e+07	8.31271e+06	1.01249e+07
C_416	Murrayone	Flavanones	Flavonoids	Flavonoids	Phenolics	Phenols and derivatives	1.62146e+06	1.3761e+06	2.17352e+06	2.4768e+06	2.49251e+06	2.23054e+06	1.32481e+06	1.47568e+06	1.53767e+06	1.80803e+06	2.14506e+06	1.59783e+06
C_422	Hydroxygenkwanin	O-methylated flavonoids	Flavonoids	Flavonoids	Phenolics	Phenols and derivatives	4424.03	23030.5	26230	168106	123474	98595	135040	107761	67657.4	106025	187477	110460
C_412	quercetin-3-O-sophoroside	Flavonols	Flavonoids	Flavonoids	Phenolics	Phenols and derivatives	5934.83	41288.1	68979.2	48254.7	1210.13	4258.95	3906.59	544.355	2363.6	3207.9	31428.2	9439.86
C_298	(-)-Catechin gallate	Methoxyphenols	Phenols	Phenols and derivatives	Phenolics	Phenols and derivatives	253668	259582	221055	255151	278989	340057	245772	242274	307106	313579	343786	407472
C_359	Isomangiferin	1-benzopyrans	Benzopyrans	Organoheterocyclic compounds	Phenolics	Phenols and derivatives	4.57071e+08	587797	332796	1.45077e+06	1.42588e+06	1.53849e+06	1.12801e+06	874274	780118	1.66563e+06	1.06034e+06	887607
C_612	Rubiadin	Anthraquinone type	Anthraquinones	Quinone	Phenolics	Quinone	1.03622e+06	1.12619e+06	1.29133e+06	1.26332e+06	1.53326e+06	1.38334e+06	1.23705e+06	1.27768e+06	1.56208e+06	1.62922e+06	1.51634e+06	1.3753e+06
C_525	Vicenin III	Flavanones	Flavonoids	Flavonoids	Phenolics	Phenols and derivatives	121770	131793	163904	88245.4	82891.6	95006.3	44188.8	41079.8	17792.5	109124	55190.7	67180.8
C_519	Eriodictyol	Flavanones	Flavonoids	Flavonoids	Phenolics	Phenols and derivatives	2.56566e+06	1.39423e+06	1.87002e+06	30943.7	12420.7	18749.1	10075.6	8810.95	7729.67	6978.81	18703.4	23341
C_409	Delphin chloride	Flavonoid glycosides	Flavonoids	Flavonoids	Phenolics	Phenols and derivatives	41697.7	70413.7	106385	20404.5	27387.6	43561.6	50017.3	5852.87	23032.2	30130.1	49723.2	26163.9
C_140	N-(2-Acetamido)-2-Iminodiacetic acid	Pheniramines	Pyridines and derivatives	Amines and derivatives	Aa & analog	Amines and derivatives	1.96855e+06	1.28192e+06	1.33409e+06	365601	614993	533385	372243	314808	374583	391113	333762	378051
C_742	gamma-Terpinene	Cyclic monoterpenes	Monoterpenoids (C10)	Terpenoids	Terpenoids	Terpenoids	4.418e+06	4.75176e+06	5.17108e+06	6.80814e+06	7.06709e+06	6.63611e+06	7.43143e+06	6.016e+06	7.73184e+06	5.98002e+06	7.09963e+06	7.07845e+06
C_545	quercetin 3-O-gentobioside	Flavanones	Flavonoids	Flavonoids	Phenolics	Phenols and derivatives	37494.2	47682.4	6467.88	43742.7	46980.5	42290.5	33432.8	1985.42	36994.5	4361.75	1152.69	1942.73
C_191	Deoxyadenosine monophosphate	Deoxyribonucleotides	Nucleotides [Fig]	Nucleic acids	Nu & analog	NT and derivatives	1.08816e+07	6.01079e+06	5.89881e+06	2.4354e+06	1.89291e+06	2.17997e+06	1.66056e+06	1.48231e+06	2.14357e+06	3.22783e+06	2.35693e+06	3.78391e+06
C_244	Ethyl 4-methoxycinnamate	Cinnamic acid esters	Cinnamic acids and derivatives	Polyketides[PK]	Phenolics	Phenols and derivatives	464421	559407	581528	1.07557e+06	1.44518e+06	993802	844494	1.26445e+06	761128	1.48977e+06	919227	851984
C_179	(-)-Cotinine	Pyrrolidinylpyridines	Pyridines and derivatives	Pyridine and derivatives	Nu & analog	NT and derivatives	981857	1.09447e+06	1.35463e+06	172927	214031	285884	251745	239037	199188	338460	355686	314201
C_073	Crebanine	Isoquinoline alkaloids	Alkaloids derived from tyrosine	Alkaloids	N compounds	Alkaloids and derivatives	16918	70514.1	47449	13148.5	10058.9	5914.59	4792.51	17676.8	4577.42	17787.3	14686.9	15376.7
C_768	L-Arabitol	Carbohydrates and carbohydrate conjugates	Organooxygen compounds	Carbohydrates	glycosides	suger and derivatives	154856	83752.8	87390.6	91175.8	77164.9	34708.6	56271.5	94449.8	32355.5	40548.8	38269.8	55239.7
C_437	Apiin	Flavones	Flavonoids	Flavonoids	Phenolics	Phenols and derivatives	29956	57729	33271.4	44277.6	67155.4	81379.5	154321	316.485	47080.1	65333.5	19161.1	11130.5
C_418	kaempferol 3-O-sophoroside	Flavonols	Flavonoids	Flavonoids	Phenolics	Phenols and derivatives	33768.7	30987	27220.9	277543	11642.4	7898.7	2402.34	2502.34	2819.94	14956.8	2632.93	145.596
C_452	Vitexin	Flavones	Flavonoids	Flavonoids	Phenolics	Phenols and derivatives	300550	134820	99752.8	497434	410825	440350	413155	362310	413674	248434	400337	235992
C_181	Milrinone	Bipyridines and oligopyridines	Pyridines and derivatives	Pyridine and derivatives	Nu & analog	NT and derivatives	2.27413e+06	2.86199e+06	3.27148e+06	3.00567e+06	2.66064e+06	2.06721e+06	2.18112e+06	2.36325e+06	2.00918e+06	3.7235e+06	2.94672e+06	2.09115e+06
C_563	Isopimpinellin	Furanocoumarins	Coumarins	Coumarins	Phenolics	Phenols and derivatives	528055	570263	702748	1.12168e+06	1.20251e+06	1.20031e+06	838296	816490	646051	1.22655e+06	933517	917820
C_183	Inosine	NA	Purine nucleosides	Purines and derivatives	Nu & analog	NT and derivatives	1.72101e+06	1.62643e+06	2.00132e+06	1.35691e+06	1.59215e+06	1.50578e+06	1.32406e+06	1.47907e+06	1.48992e+06	1.13712e+06	1.22132e+06	1.6264e+06
C_589	Methyl p-tert-butylphenylacetate	Phenylpropanes	Benzene and substituted derivatives	Benzene and derivatives	Phenolics	Phenols and derivatives	2.11853e+06	2.0555e+06	2.30824e+06	2.24911e+06	2.5146e+06	2.27334e+06	1.85652e+06	1.93147e+06	2.12923e+06	3.48997e+06	1.9141e+06	2.02493e+06
C_251	Irisflorentin	PK1205 Isoflavonoids	PK12 Flavonoids	Polyketides[PK]	Phenolics	Phenols and derivatives	43275.7	65136	84681.6	46975.1	35957.5	83459	72739.1	5350.71	59473.7	52613.3	102720	49328.9
C_237	Hexylcinnamaldehyde	NA	Cinnamaldehydes	Polyketides[PK]	Phenolics	Phenols and derivatives	151015	186888	230898	148889	105101	181761	219166	160308	161621	282128	222428	256510
C_497	Kaempferol	Flavonols	Flavonoids	Flavonoids	Phenolics	Phenols and derivatives	759728	1.21683e+06	818072	11819	26044.8	12528.3	16986.7	12733.3	7261.63	22464.6	4946.71	12658.2
C_109	Hordenine	Tyramine derivatives	Alkaloids derived from tyrosine	Alkaloids	N compounds	Alkaloids and derivatives	64862.7	119860	109181	95245.9	147294	148675	128064	141378	158401	179584	120720	203698
C_264	6-Shogaol	Zingiber derived compounds	Others	Polyketides[PK]	Phenolics	Phenols and derivatives	1.01557e+07	8.90484e+06	1.11061e+07	16159255	1.58422e+07	1.55728e+07	1.43507e+07	1.29953e+07	1.46885e+07	1.7544e+07	1.24114e+07	1.45934e+07
C_676	Rutaevin	Others	Triterpenoids (C30)	Terpenoids	Terpenoids	Terpenoids	148256	127609	51714.9	35592.5	22704.5	99518.3	99783.2	137007	187677	193841	117856	66470.2
C_462	Trilobatin	Flavonoid glycosides	Flavonoids	Flavonoids	Phenolics	Phenols and derivatives	1.05184e+06	1.33785e+06	2.44069e+06	11592.8	9109.71	2956.19	11217	17364.5	3140.54	26894.4	7031.63	11975.8
C_754	D-Mannosamine	glycosides	glycosides	glycosides	glycosides	suger and derivatives	316688	87915.7	1.00271e+06	3.60326e+06	2.83216e+06	2.73653e+06	3.07538e+06	3.35316e+06	4.92521e+06	4.44897e+06	3.22025e+06	2.68274e+06
C_550	3,3',4',5,6,7-HEXAHYDROXYFLAVON	Flavonols	Flavonoids	Flavonoids	Phenolics	Phenols and derivatives	7.55754e+06	8.32059e+06	7.96222e+06	33139.2	18968.4	19088.7	1652.24	41349.9	39671	28837.1	55108.8	50367.6
C_266	Licochalcone A	Chalcones and dihydrochalcones	Linear 1,3-diarylpropanoids	Polyketides[PK]	Phenolics	Phenols and derivatives	1.02858e+06	771184	1.58485e+06	532106	803922	468933	1.02772e+06	654507	742039	438338	594096	839871
C_450	Silychristin	Dihyroflavonols	Flavonoids	Flavonoids	Phenolics	Phenols and derivatives	113878	110848	65349.7	83781.9	56095.6	127442	83418.9	43523.1	56380	101771	117463	70044.9
C_279	Ibuprofen	NA	Phenylpropanoic acids	Phenylpropanoic acids	Phenolics	Phenols and derivatives	377939	220468	292896	214582	99237.3	275125	211900	538289	197152	326355	174705	232287
C_182	Loratadine	NA	Benzocycloheptapyridines	Pyridine and derivatives	Nu & analog	NT and derivatives	679047	805018	1.20319e+06	191970	243052	157987	273498	239885	200232	370254	234448	287948
C_759	D-Erythronic acid	Carbohydrates and carbohydrate conjugates	Organooxygen compounds	Carbohydrates	Carbohydrates	suger and derivatives	2.29217e+07	2.97081e+07	3.4258e+07	5.76601e+07	8.39623e+07	7.56344e+07	6.77025e+07	7.38058e+07	1.52216e+07	1.05584e+08	7.51511e+07	9.21849e+07
C_007	L-Homocitrulline	Amino acids, peptides, and analogues	Carboxylic acids and derivatives	Amino acids, peptides, and analogues	Aa & analog	AA and derivatives	7.3827e+06	6.99532e+06	5.12873e+06	1.28756e+07	9.83725e+06	9.10341e+06	9.73107e+06	8.67052e+06	7.69363e+06	8.13878e+06	9.54952e+06	1.77053e+07
C_036	N-Formyl-L-methionine	Other amino acids [Fig]	Amino acids	Amino acids	Aa & analog	AA and derivatives	909285	732740	457855	116711	234749	225023	126627	93074.1	151256	238770	263007	170511
C_479	Ginkgetin	Biflavonoids and polyflavonoids	Complex flavonoids	Flavonoids	Phenolics	Phenols and derivatives	33582.3	60280.1	92655.1	20852.2	27356.1	19548.1	28029.3	24388.4	16973.4	23770	23394	19777.2
C_044	D-Cysteine	Other amino acids [Fig]	Amino acids	Amino acids	Aa & analog	AA and derivatives	219175	213683	178397	265055	327698	346770	208444	310350	351156	351301	293170	350787
C_562	Isopropylidenylacetyl-marmesin	Coumarins	Coumarins	Coumarins	Phenolics	Phenols and derivatives	10439.1	4819.49	3144.32	6306.31	6959.37	6509.38	18466.6	6498.5	3744.31	13221.4	2693.81	11717.2
C_216	Maleamic Acid	Organosulfonic acids and derivatives	Organic sulfonic acids and derivatives	Organic acids	OA	Organic acids	1.38804e+07	1.33314e+07	1.99184e+07	1.23429e+08	1.46954e+08	1.40229e+08	150826628	1.78673e+08	2.23489e+08	1.31967e+08	1.89185e+08	1.25199e+08
C_318	Sibiricaxanthone B	Methoxyphenols	Phenols	Phenols and derivatives	Phenolics	Phenols and derivatives	35578.7	43261.4	17288.6	38484.5	41180.4	45119.6	51397.9	43685.5	61898.2	25171.3	59786.7	38819.9
C_285	Phenethyl caffeate	Methoxyphenols	Phenols	Phenols and derivatives	Phenolics	Phenols and derivatives	14110.9	299547	65884.8	334585	119801	223345	402739	240740	428141	319426	221025	195306
C_286	Plantamajoside	Methoxyphenols	Phenols	Phenols and derivatives	Phenolics	Phenols and derivatives	83701.1	78112.6	86031	36501.5	16145.6	30862.4	7198.9	11612.9	12700.2	9459.75	3271.21	10561.2
C_290	Pioglitazone hydrochloride	Methoxyphenols	Phenols	Phenols and derivatives	Phenolics	Phenols and derivatives	9567.7	50632	8022.12	27721.5	8284.21	29863.7	19293.7	30353.1	94366.1	6010.56	54963.9	42559.8
C_354	Skimmin	Methoxyphenols	Phenols	Phenols and derivatives	Phenolics	Phenols and derivatives	143936	285063	90266.1	70224.1	56124.8	94012	66205.2	116091	56270	115778	66843.6	109026
C_212	Sinapic acid	Organosulfonic acids and derivatives	Organic sulfonic acids and derivatives	Organic acids	OA	Organic acids	847587	759076	107053	2.82899e+06	337541	535562	1.6763e+06	2.63796e+06	1.26338e+06	949210	1.41463e+06	2.31318e+06
C_709	Secoxyloganin	Others	Triterpenoids (C30)	Terpenoids	Terpenoids	Terpenoids	80525.6	67472.8	50995.4	1.10029e+06	1.02861e+06	1.0889e+06	835426	761432	753889	914075	756954	744654
C_291	Ferulic acid	Methoxyphenols	Phenols	Phenols and derivatives	Phenolics	Phenols and derivatives	2.48309e+06	2.98607e+06	2.88588e+06	291411	403960	184628	256448	230866	180108	213874	157346	72148.4
C_572	Fraxin	Coumarins	Coumarins	Coumarins	Phenolics	Phenols and derivatives	50472.1	37792.2	3472.07	15298.8	45688	43139.9	10312.8	17512.2	28398.3	3214.09	30826.6	37913.7
C_568	Isofraxidin	Coumarins	Coumarins	Coumarins	Phenolics	Phenols and derivatives	527205	1.47726e+06	951011	1.1935e+07	1.4966e+07	2.32743e+07	1.63639e+07	1.53834e+07	1.57604e+07	1.10243e+07	7.68508e+06	7.72897e+06
C_383	Arctiin	Lignan glycosides	Lignans	Lignans	Phenolics	Phenols and derivatives	19258.9	40174.5	10697.9	80586.9	4033.01	45235	19206.5	16659.8	9157.19	17094.4	17492	49218.1
C_364	Diltiazem	NA	Benzothiazepines	Organoheterocyclic compounds	Phenolics	Phenols and derivatives	19445.4	20110.1	25897.1	35701.1	12780.6	46153.8	29590.3	31716.1	39621.9	31154.1	39685	48507.5
C_317	Emodin-8-O-β-D-glucopyranoside	Methoxyphenols	Phenols	Phenols and derivatives	Phenolics	Phenols and derivatives	113256	104433	38512.8	111522	54851.7	105923	53723.2	100045	17083.4	40920.1	90208.2	124578
C_753	D-Glucose 6-phosphate	glycosides	glycosides	glycosides	glycosides	suger and derivatives	1.97237e+06	1.91983e+06	2.31204e+06	1.64376e+06	1.46534e+06	1.33997e+06	948329	1.06178e+06	1.57301e+06	2.03133e+06	2.12295e+06	2.25268e+06
C_719	Rubusoside	Others	Triterpenoids (C30)	Terpenoids	Terpenoids	Terpenoids	762.988	10468.8	663.175	1903.88	1767.96	1895.33	1625.89	1156.23	5323.95	1831.32	9129.16	9702.8
C_640	Polygalic acid	Others	Triterpenoids (C30)	Terpenoids	Terpenoids	Terpenoids	24331.1	64898.9	80408.1	40858.7	32734.2	53107	54031.3	10585.4	49790	34136.1	47768.5	23482.3
C_033	N-Acetyl-L-aspartic acid	Amino acids, peptides, and analogues	Carboxylic acids and derivatives	Amino acids, peptides, and analogues	Aa & analog	AA and derivatives	384936	197665	345143	49125.5	346671	274590	301152	296462	377434	380685	178176	229303
C_003	5-Aminoimidazole-4-carboxamide	Imidazoles	Azoles	Imidazoles	Imidazoles	AA and derivatives	313883	506951	556394	1.24933e+06	1.47602e+06	1.45443e+06	1.11568e+06	1.36561e+06	1.38058e+06	1.28431e+06	1.2557e+06	1.92207e+06
C_004	Imidazole-4-acetic acid	Imidazoles	Azoles	Imidazoles	Imidazoles	AA and derivatives	2.45502e+07	3.26569e+07	2.90023e+07	4.39625e+07	4.65268e+07	4.28778e+07	4.11771e+07	3.42863e+07	4.58459e+07	5.94041e+07	4.38806e+07	5.00475e+07
C_370	Acetazolamide	Thiadiazoles	Azoles	Organoheterocyclic compounds	Ohc	Phenols and derivatives	3056.29	9069.02	1910.15	4549.41	16093.8	7665.67	8834.93	1044.4	12506	23346.2	6893.06	5873.83
C_331	Caudatin	Methoxyphenols	Phenols	Phenols and derivatives	Phenolics	Phenols and derivatives	217777	295386	200635	80100.8	62359.9	56240.8	94917.7	48329.4	82056.6	43295.8	58394.7	82057.7
C_635	Taccalonolide A	Others	Triterpenoids (C30)	Terpenoids	Terpenoids	Terpenoids	18984.1	6189.64	2762.8	10502.3	12411.7	13.3162	2136.76	12546.7	4568.06	13431.7	6513.03	3424.77
C_307	Cratoxylone	Methoxyphenols	Phenols	Phenols and derivatives	Phenolics	Phenols and derivatives	35992.7	14588.4	61813.6	99849.5	365760	147048	117145	242622	180649	183293	47548	80801.6
C_297	1,4-Naphthoquinone	Methoxyphenols	Phenols	Phenols and derivatives	Phenolics	Phenols and derivatives	449404	349395	454308	776207	831710	784071	803447	758497	715194	1.02611e+06	824538	673553
C_733	Rosavin	Farnesenes	Sesquiterpenoids (C15)	Terpenoids	Terpenoids	Terpenoids	426608	633655	455630	506300	603978	267171	464762	414431	578047	594031	354532	617974
C_631	Arenobufagin	Bufotoxins	Frog venoms	Terpenoids	Terpenoids	Terpenoids	67077.9	107868	142365	1.69451e+06	1.33699e+06	1.92737e+06	1.45115e+06	894668	1.39125e+06	1.21103e+06	1.37987e+06	1.30482e+06
C_302	(-)-Syringaresnol-4-O-β-D-apiofuranosyl-(1→2)-β-D-glucopyranoside	Methoxyphenols	Phenols	Phenols and derivatives	Phenolics	Phenols and derivatives	16304.5	28023.2	2570.76	6559.56	17295	5923.47	13479.4	1890.47	2377.64	50986.1	4503.69	8029.53
C_627	17a-Ethynylestradiol	ST0201 C18 steroids (estrogens) and derivatives	ST02 Steroids	Sterol lipids[ST]	Terpenoids	Steroid	268351	244747	389351	211640	128892	90574.3	196611	101896	111950	351455	217361	143704
C_435	Nardosinone	Flavanones	Flavonoids	Flavonoids	Phenolics	Phenols and derivatives	287980	271473	58897.1	971267	579690	494684	227541	1.14268e+06	355090	251710	18382.2	267252
C_151	Spermidine	Amines	Organonitrogen compounds	Amines	Aa & analog	Amines and derivatives	773612	482630	761991	1.73716e+06	2.39209e+06	2.79674e+06	1.70466e+06	2.63837e+06	2.32643e+06	3.29748e+06	2.15703e+06	2.11431e+06
C_440	Gardenin B	Flavones	Flavonoids	Flavonoids	Phenolics	Phenols and derivatives	66976.1	41036.3	78029.4	702393	764961	722876	347321	251644	178592	423149	991248	880443
C_211	2-Methylmalonic acid	Dicarboxylic acids and derivatives	Carboxylic acids and derivatives	Organic acids	OA	Organic acids	5.33202e+06	4.75332e+06	5.80074e+06	4.02554e+06	4.58198e+06	3.82934e+06	2.18332e+06	3.78993e+06	3.02306e+06	3.70585e+06	3.6594e+06	2.89814e+06
C_661	Eurycomalactone	Others	Triterpenoids (C30)	Terpenoids	Terpenoids	Terpenoids	3.34162e+07	359886	564291	978936	952201	1.15432e+06	561661	486757	900098	832318	1.5882e+06	820670
C_269	Isoacteoside	Hydroxycinnamic acids and derivatives	Cinnamic acids and derivatives	Polyketides[PK]	Phenolics	Phenols and derivatives	4.85825e+06	1.9903e+06	1.6669e+06	44264	8479.9	9134.88	32941.4	24213.2	22608.6	16760.3	23614.4	56458.8
C_134	DL-Homocysteine thiolactone	Pheniramines	Pyridines and derivatives	Amines and derivatives	Aa & analog	Amines and derivatives	2.59023e+06	2.75932e+06	3.86272e+06	3.52954e+06	3.41826e+06	2.41944e+06	3.39327e+06	2.37869e+06	3.32171e+06	3.56609e+06	3.08703e+06	2.17729e+06
C_534	Xanthohumol	Chalcones	Flavonoids	Flavonoids	Phenolics	Phenols and derivatives	3.08141e+07	2.83874e+07	2.09622e+07	4.45657e+06	3.88981e+06	2.31101e+06	7.07703e+06	3.94301e+06	5.56456e+06	5.03667e+06	4.5496e+06	7.30898e+06
C_491	Iridin	Isoflavones	Isoflavonoids	Flavonoids	Phenolics	Phenols and derivatives	2.53286e+06	1.00601e+07	8.43843e+06	3.12318e+06	6.35741e+06	5.96385e+06	7.95291e+06	1.02422e+07	1.57171e+07	4.15365e+06	9.34002e+06	3.02033e+06
C_270	Caftaric acid	Hydroxycinnamic acids and derivatives	Cinnamic acids and derivatives	Polyketides[PK]	Phenolics	Phenols and derivatives	2.55407e+06	837713	879742	5.07693e+06	5.16351e+06	3.97432e+06	4.06891e+06	4.26739e+06	4.5357e+06	6.9562e+06	4.19707e+06	6.04878e+06
C_747	Pyridoxal	Water-soluble vitamins [Fig]	Vitamins	Vitamins	Vitamins	Vitamins	960364	1.46237e+06	1.46618e+06	1.40129e+06	821714	464072	967791	815051	921499	1.21233e+06	777118	889913
C_312	Sauchinone	Methoxyphenols	Phenols	Phenols and derivatives	Phenolics	Phenols and derivatives	988358	714426	965225	376090	385802	259843	685216	440497	633915	262608	405639	761651
C_194	Adenine	Purines	Bases [Fig]	Nucleic acids	Nu & analog	NT and derivatives	2.03187e+07	2.13472e+07	2.94435e+07	2.27286e+07	2.20832e+07	2.34962e+07	1.73012e+07	1.46476e+07	1.78846e+07	2.69021e+07	2.14728e+07	2.36666e+07
C_426	Isobavachalcone	Chalcones	Flavonoids	Flavonoids	Phenolics	Phenols and derivatives	57913.4	78910.5	32953.9	42301.3	24528.7	93124.3	12117.1	49325.3	16542.8	120691	65138.7	57021.6
C_215	Guanidinoethyl sulfonate	Organosulfonic acids and derivatives	Organic sulfonic acids and derivatives	Organic acids	OA	Organic acids	3.01355e+06	3.58077e+06	5.09323e+06	3.38505e+06	3.62403e+06	2.9154e+06	3.18525e+06	3.14354e+06	3.32699e+06	3.15627e+06	2.34728e+06	3.95386e+06
C_579	7-Hydroxycoumarin	Coumarins	Coumarins	Coumarins	Phenolics	Phenols and derivatives	3.03081e+07	2.40913e+07	3.87386e+07	3.29672e+06	4.87232e+06	4.33992e+06	4.62261e+06	3.5203e+06	4.05553e+06	6.38214e+06	4.49792e+06	4.63076e+06
C_040	L-Tyrosine	Common amino acids [Fig]	Amino acids	Amino acids	Aa & analog	AA and derivatives	3.69007e+06	4.14372e+06	5.72101e+06	1.41545e+06	1.68428e+06	1.53389e+06	1.42227e+06	1.20117e+06	1.30694e+06	1.74635e+06	1.77396e+06	1.92928e+06
C_034	2-Pyrrolidinecarboxylic acid	Common amino acids [Fig]	Amino acids	Amino acids	Aa & analog	AA and derivatives	2.13669e+07	2.37115e+07	3.13561e+07	2.58683e+08	2.90843e+08	2.79642e+08	2.98866e+08	3.23227e+08	3.80816e+08	2.86618e+08	3.34854e+08	228995313
C_170	L-Norleucine	FA0110 Amino fatty acids	FA01 Fatty Acids and Conjugates	Fatty acyls[FA]	Lipids	FA and derivatives	2.43932e+07	2.66743e+07	2.4587e+07	3.69989e+07	3.8232e+07	3.7903e+07	2.41473e+07	2.56059e+07	2.74229e+07	3.88649e+07	3.17173e+07	3.48698e+07
C_162	cis,cis-Muconic acid	Fatty acids and conjugates	Fatty Acyls	Fatty acyls[FA]	Lipids	FA and derivatives	471462	493140	614592	336446	483375	336104	207982	356709	375929	769599	360566	352067
C_516	Tectorigenin	Isoflavones	Isoflavonoids	Flavonoids	Phenolics	Phenols and derivatives	53879.5	159807	46806.4	46760.3	13727.5	36699.3	52255.4	26544.7	78340.4	54042.4	21071.8	43672.4
C_389	Epmedin B	Flavanones	Flavonoids	Flavonoids	Phenolics	Phenols and derivatives	85324.6	306382	16599.9	125002	91695.4	113127	83181.7	98517.7	126169	111345	85146	57295.4
C_147	3-Nitro-L-tyrosine	Pheniramines	Pyridines and derivatives	Amines and derivatives	Aa & analog	Amines and derivatives	149795	364006	518867	216723	61262.2	34915	158729	65320.5	172772	239142	157820	176702
C_637	Agnuside	Iridoids	Monoterpenoids (C10)	Terpenoids	Terpenoids	Terpenoids	105561	41198.2	41019.6	492672	411143	632835	369248	384182	375859	366864	325339	436791
C_076	Sparteine sulfate	Isoquinoline alkaloids	Alkaloids derived from tyrosine	Alkaloids	N compounds	Alkaloids and derivatives	618536	529152	486131	4.64126e+06	4.80608e+06	4.8661e+06	3.54656e+06	2.84067e+06	3.59273e+06	5.58926e+06	5.87843e+06	6.14119e+06
C_761	Vicine	Carbohydrates and carbohydrate conjugates	Organooxygen compounds	Carbohydrates	N compounds	suger and derivatives	8438.39	22684	33122.9	22229.2	37277.8	1802.12	12054.3	42388	8604.9	14736.2	17590.6	7577.53
C_220	Dehydrotumulosic acid	Organosulfonic acids and derivatives	Organic sulfonic acids and derivatives	Organic acids	OA	Organic acids	72867.5	149071	139290	15459.4	15484.3	23689.4	32566.4	19157.9	25529.2	26693.3	32166.2	27193.9
C_131	Rutaecarpine	Quinazoline alkaloids	Alkaloids derived from tryptophan and anthranilic acid	Alkaloids	N compounds	Alkaloids and derivatives	11202.1	12388.4	16279.8	24069.8	17560.4	10877.1	5264.87	14279.8	24497.2	4964.97	16192.3	22641.3
C_730	Ecliptasaponin A	Others	Triterpenoids (C30)	Terpenoids	Terpenoids	Terpenoids	3292.55	2715.24	9438.09	68788.3	42293.8	47390	47454.8	17024.8	51638.8	27992.6	29869.2	39815.2
C_517	Isorhamnetin-3-O-nehesperidine	Flavonoid glycosides	Flavonoids	Flavonoids	Phenolics	Phenols and derivatives	1.13021e+08	9.10451e+07	8.27504e+06	12644.3	5018.21	5175.54	13566.6	22236.3	5237.36	27225.4	7031.63	21819.9
C_590	Sulindac	NA	Indenes and isoindenes	Benzene and derivatives	Phenolics	Phenols and derivatives	3.35257e+06	2.45908e+06	3.14046e+06	966833	982308	1.07566e+06	2.17161e+06	1.55533e+06	1.66957e+06	918118	1.2302e+06	1.82625e+06
C_425	Calycosin-7-O-β-D-glucoside	Flavanones	Flavonoids	Flavonoids	Phenolics	Phenols and derivatives	22907	4420.52	20663.4	8.22621e+06	7.38095e+06	9.85704e+06	5.93044e+06	6.68923e+06	5.51492e+06	3.94211e+06	5.40142e+06	5.40351e+06
C_642	L-Asarinin	Others	Triterpenoids (C30)	Terpenoids	Terpenoids	Terpenoids	239585	224211	336163	71852.1	64607	58062.9	76262.6	52737	73793.4	39831.2	53515.2	101694
C_633	trans,trans-Farnesol	Farnesenes	Sesquiterpenoids (C15)	Terpenoids	Terpenoids	Terpenoids	407332	239588	429648	2.59157e+06	2.1763e+06	1.9257e+06	2.52458e+06	2.21936e+06	2.65607e+06	2.5053e+06	1.82788e+06	2.09442e+06
C_560	8-Methoxypsoralen	Furanocoumarins	Coumarins	Coumarins	Phenolics	Phenols and derivatives	89189.4	157864	94747	196113	43949.3	1056.41	142677	148438	86212.8	60130.3	136139	12088.8
C_559	7-Demethylsuberosin	Coumarins	Coumarins	Coumarins	Phenolics	Phenols and derivatives	60393.1	172464	135774	121201	103842	90367.9	131336	73424.6	156664	189776	117415	51441.1
C_071	Dehydroglaucine	Isoquinoline alkaloids	Alkaloids derived from tyrosine	Alkaloids	N compounds	Alkaloids and derivatives	6.0618e+06	6.30215e+06	5.89511e+06	810835	920436	809065	1.06934e+06	1.22426e+06	1.07461e+06	1.07596e+06	878387	1.31046e+06
C_394	Icaritin	Flavanones	Flavonoids	Flavonoids	Phenolics	Phenols and derivatives	10070.6	10477.9	14233.9	135964	123636	100182	326448	289839	345769	74140.5	220063	227717
C_072	Cephalotaxine	Isoquinoline alkaloids	Alkaloids derived from tyrosine	Alkaloids	N compounds	Alkaloids and derivatives	1.22085e+06	1.15827e+06	1.25427e+06	735360	645397	731811	951932	934554	1.02291e+06	678676	722994	610653
C_104	Matrine	Quinolizidine alkaloids	Alkaloids derived from lysine	Alkaloids	N compounds	Alkaloids and derivatives	588793	657693	501617	1.02419e+06	1.1996e+06	885020	1.22134e+06	1.29098e+06	1.23241e+06	1.71764e+06	1.28217e+06	988469
C_571	Isopsoralen	Furanocoumarins	Coumarins	Coumarins	Phenolics	Phenols and derivatives	121660	184777	55647.8	44883.6	26719.6	216123	187879	57233.2	109538	43577.3	112733	14257.6
C_094	Chelidonine	Isoquinoline alkaloids	Alkaloids derived from tyrosine	Alkaloids	N compounds	Alkaloids and derivatives	354037	145253	164501	1.68568e+07	1.46701e+07	1.46712e+07	7.4281e+06	5.54833e+06	6.19876e+06	1.11991e+07	1.50414e+07	2.18262e+07
C_393	Quercetin	Flavonols	Flavonoids	Flavonoids	Phenolics	Phenols and derivatives	2.50651e+07	2.27378e+07	1.6545e+07	21955.6	13232.7	31907.7	11502.8	22879.8	25634.5	27905.9	20047.2	18492.9
C_372	5-Hydroxymethyl-2-furancarboxylic acid	Furoic acid and derivatives	Furans	Organoheterocyclic compounds	Ohc	Phenols and derivatives	102936	180804	183316	633674	594504	681536	433455	546710	512730	719265	666120	549865
C_363	D-Glucuro-3,6-lactone	Isosorbides	Furofurans	Organoheterocyclic compounds	Ohc	Phenols and derivatives	510758	592571	691415	280153	458724	408864	442407	483938	407606	570412	327921	314716
C_630	Hydroretrocortine	Hydroxysteroids	Steroids and steroid derivatives	Steroids and derivatives	Terpenoids	Steroid	183661	234534	674206	313873	187602	68984.3	106137	40927.9	128334	618602	335635	177091
C_156	Doxorubicin hydrochloride	Cycloalkane derivatives	Others [Fig]	Antibiotics	Antibiotics	Antibiotics	555562	741232	773772	559916	394028	610526	301038	511128	346873	1.44738e+06	471086	556330
C_242	Dihydromethysticin	alpha-Pyrones	Pyrones	Polyketides[PK]	Phenolics	Phenols and derivatives	3.23068e+07	2.52262e+07	4.24631e+07	1.0278e+07	9.83862e+06	9.78238e+06	8.98535e+06	9.41047e+06	9.95419e+06	1.03296e+07	1.05081e+07	1.31188e+07
C_015	L-Alanyl-L-phenylalanine	Amino acids, peptides, and analogues	Carboxylic acids and derivatives	Amino acids, peptides, and analogues	Aa & analog	AA and derivatives	3.57446e+06	3.17558e+06	3.76787e+06	2.42638e+06	3.14985e+06	2.94975e+06	2.60086e+06	2.28095e+06	2.76251e+06	2.96665e+06	2.15355e+06	2.45819e+06
C_482	Hyperoside	Flavonols	Flavonoids	Flavonoids	Phenolics	Phenols and derivatives	3.70084e+07	5.32982e+07	6.00063e+07	242713	155781	317863	141785	92578.3	24298.3	174275	106730	70394.7
C_749	Lactose	glycosides	glycosides	glycosides	glycosides	suger and derivatives	5.89721e+06	7.4695e+06	7.39386e+06	5.56519e+06	8.99514e+06	8.71948e+06	7.17926e+06	8.77043e+06	8.77605e+06	1.32243e+07	8.43462e+06	9.11966e+06
C_301	Isomucronulatol 7-O-glucoside	Methoxyphenols	Phenols	Phenols and derivatives	Phenolics	Phenols and derivatives	2.9814e+06	3.20897e+06	3.43392e+06	13404	36317.4	16916	21091.9	29177.8	24204.6	12667.6	577.396	14357.5
C_645	Ginkgolide A	Ginkgolides	Diterpenoids (C20)	Terpenoids	Terpenoids	Terpenoids	103233	17077.9	10354.8	6711.05	12413.9	12801.3	17609	913.588	22173.4	3668.82	7420.06	11965
C_543	Naringenin chalcone	Flavanones	Flavonoids	Flavonoids	Phenolics	Phenols and derivatives	4.21231e+07	3.76305e+07	5.87439e+07	75372.7	87417.2	37156.5	108839	123467	148214	160491	112206	101311
C_570	Nodakenin	Furanocoumarins	Coumarins	Coumarins	Phenolics	Phenols and derivatives	365192	116552	126736	180536	444556	486386	139751	262580	172337	387955	479944	803457
C_294	Vanillin	Methoxyphenols	Phenols	Phenols and derivatives	Phenolics	Phenols and derivatives	4.07354e+06	3.53271e+06	3.03151e+06	76817.6	20399	24845.7	13065.9	81805.2	43176.6	48065.9	103812	27615.5
C_293	alpha-Methylcinnamic acid	Methoxyphenols	Phenols	Phenols and derivatives	Phenolics	Phenols and derivatives	206742	16311.9	213384	214693	71523.6	128203	262676	361184	340782	233060	205154	279226
C_202	2,4-Dihydroxypyrimidine-5-carboxylic acid	Organosulfonic acids and derivatives	Organic sulfonic acids and derivatives	Organic acids	OA	Organic acids	1.02806e+06	853902	1.12918e+06	3.39981e+06	2.98301e+06	2.03337e+06	2.36063e+06	2.47258e+06	2.41951e+06	4.08825e+06	2.40827e+06	3.45962e+06
C_721	2-Adamantanone	Iridoids	Monoterpenoids (C10)	Terpenoids	Terpenoids	Terpenoids	4.63943e+06	6.41855e+06	5.10613e+06	4.60963e+06	4.64197e+06	4.58526e+06	6.48027e+06	5.69881e+06	7.37049e+06	3.32289e+06	4.63478e+06	3.32304e+06
C_089	Catharanthine hemitartrate	Isoquinoline alkaloids	Alkaloids derived from tyrosine	Alkaloids	N compounds	Alkaloids and derivatives	385404	202252	124262	125459	154296	45803.1	94694.7	116988	118227	195527	147988	109977
C_092	Stachydrine	Pyrrolidine alkaloids	Alkaloids derived from ornithine	Alkaloids	N compounds	Alkaloids and derivatives	2.33183e+07	1.83838e+07	1.3277e+07	4.25944e+07	3.36393e+07	2.927e+07	4.18613e+07	4.13167e+07	4.31337e+07	2.62419e+07	3.14653e+07	4.65281e+07
C_158	Actidione	Cycloalkane derivatives	Others [Fig]	Antibiotics	Antibiotics	Antibiotics	9879.83	32505.3	19109.2	24234.9	4206.21	7075.32	31806.1	23768.1	26451.2	19566	9017.88	21157.1
C_438	Dihydromyricetin	Dihyroflavonols	Flavonoids	Flavonoids	Phenolics	Phenols and derivatives	1.18799e+06	840218	1.2809e+06	19405.1	45031.2	24324.2	69982	28148.2	6912.94	31791.3	54592.3	41879.6
C_752	Luteolin 3',7-di-O-glucoside	glycosides	glycosides	glycosides	Phenolics	suger and derivatives	732048	655042	1.26333e+06	14787.8	105623	70513.5	38143.4	40674.7	77231.1	114284	65233.2	6401.89
C_078	Harmaline	Indole alkaloids	Alkaloids derived from tryptophan and anthranilic acid	Alkaloids	N compounds	Alkaloids and derivatives	1.24547e+06	778003	2.30702e+06	180719	199464	237929	106084	124104	268156	122590	312235	293014
C_203	Lithospermic acid	Organosulfonic acids and derivatives	Organic sulfonic acids and derivatives	Organic acids	OA	Organic acids	63050.6	12634.6	25449	5110.17	19746.7	8420.25	12855	13404.2	17095.1	7913.02	9845.13	13136.3
C_174	Maltitol	Fatty acyl glycosides	Fatty Acyls	Fatty acyls[FA]	Lipids	FA and derivatives	3.23472e+06	2.84942e+06	3.98424e+06	3.49648e+06	2.72737e+06	3.53604e+06	3.02416e+06	2.47871e+06	1.23599e+06	2.2001e+06	2.38136e+06	2.07674e+06
C_600	5-Aminosalicylic acid	Benzoic acids and derivatives	Benzene and substituted derivatives	Benzene and derivatives	Phenolics	Phenols and derivatives	132045	306705	358033	254138	356302	320711	316198	243050	568434	332870	254344	236018
C_387	Schisantherin A	Lignans	Lignans	Lignans	Phenolics	Phenols and derivatives	19358.7	33296.4	36277.5	11156.4	23327.6	15682	11693.4	11231	2929.93	26003.5	38765.3	15518
C_556	6-Methylcoumarin	NA	Coumarins and derivatives	Coumarins and derivatives	Phenolics	Phenols and derivatives	4.82665e+06	3.42425e+06	4.79103e+06	3.55295e+06	3.95467e+06	4.54577e+06	3.66817e+06	3.23255e+06	4.35241e+06	4.55491e+06	3.99985e+06	3.74366e+06
C_470	Oroxylin A	Flavanones	Flavonoids	Flavonoids	Phenolics	Phenols and derivatives	28302.1	31062.2	26102	8721.2	49532.1	59785.1	19009.9	7781.32	104118	9011.2	2105.92	107363
C_485	Daidzein	Isoflavones	Isoflavonoids	Flavonoids	Phenolics	Phenols and derivatives	186254	111548	137108	118606	39333.7	55674.8	3484.91	79117.1	175838	115268	189346	54942
C_199	DL-Tartaric acid	Organosulfonic acids and derivatives	Organic sulfonic acids and derivatives	Organic acids	OA	Organic acids	182478	211077	238385	198044	249518	338856	236587	190014	279557	292705	241603	192813
C_289	Purpureaside C	Methoxyphenols	Phenols	Phenols and derivatives	Phenolics	Phenols and derivatives	792628	609412	574848	7649.42	11035.1	9964.92	9051.85	11596	9978.59	4983.54	17214.8	7507.99
C_567	Bergapten	Furanocoumarins	Coumarins	Coumarins	Phenolics	Phenols and derivatives	85881.7	61670.7	75043.8	75646.3	89981.4	58047.3	86524.7	121083	24005.7	77011.2	24408.1	42690.1
C_352	Sudan I	Methoxyphenols	Phenols	Phenols and derivatives	Phenolics	Phenols and derivatives	1.98149e+06	1.80263e+06	1.49592e+06	398751	816875	457852	396078	331443	460986	388314	352632	395994
C_521	Daidzin	Isoflavones	Isoflavonoids	Flavonoids	Phenolics	Phenols and derivatives	52735.1	25955.5	28214.4	29614.1	25113.6	11558.4	28367.9	39807.5	40213.9	34015.5	60429.2	16485
C_750	D-Fructose-1,6-diphosphate	glycosides	glycosides	glycosides	glycosides	suger and derivatives	381219	438338	634551	1.48474e+06	875429	883476	1.11832e+06	1.21213e+06	1.00917e+06	1.85207e+06	664931	1.09396e+06
C_314	Peucedanol	Methoxyphenols	Phenols	Phenols and derivatives	Phenolics	Phenols and derivatives	54820.3	51359.2	32936	26839.7	75527.4	122735	5552.75	37311.5	75202.2	9580.39	50611.4	49105.1
C_638	Moluccanin	Ginkgolides	Diterpenoids (C20)	Terpenoids	Terpenoids	Terpenoids	2.27772e+06	5.04786e+06	331478	791350	667964	875557	654277	542684	639339	1.05605e+06	579319	426838
C_084	Hirsuteine	Isoquinoline alkaloids	Alkaloids derived from tyrosine	Alkaloids	N compounds	Alkaloids and derivatives	377317	2.22277e+06	93057.1	352283	347134	351868	237639	243810	289363	371798	275099	219544
C_655	Curcumenol	Sesquiterpenoids	Prenol lipids	Terpenoids	Terpenoids	Terpenoids	60291.2	121167	39498.6	200565	129821	99109.9	1.0662e+06	272808	236615	110315	170071	78246.1
C_737	17-Hydroxyisolathyrol	Ginkgolides	Diterpenoids (C20)	Terpenoids	Terpenoids	Terpenoids	106324	95151.8	63920.9	131096	144435	137824	85334.7	101887	112762	158118	134124	68869.2
C_268	Verbascoside	Hydroxycinnamic acids and derivatives	Cinnamic acids and derivatives	Polyketides[PK]	Phenolics	Phenols and derivatives	2.27574e+07	1.21569e+07	1.7837e+07	133.407	11667.2	12028.9	29580.2	14482.4	4006.42	61924.5	93007	8120.8
C_310	Berberrubine	Methoxyphenols	Phenols	Phenols and derivatives	Phenolics	Phenols and derivatives	3.12024e+06	3.74639e+06	4.29137e+06	4.239e+06	3.34579e+06	3.7009e+06	4.13636e+06	3.54199e+06	4.08187e+06	4.16491e+06	3.79805e+06	3.77446e+06
C_488	Isosakuranin	Flavonoid glycosides	Flavonoids	Flavonoids	Phenolics	Phenols and derivatives	6.72844e+06	5.05878e+06	1.01673e+07	114409	152267	88468.1	26614.3	30509.2	8611.92	75331.5	46825.8	55337.5
C_483	Formononetin	Isoflavones	Isoflavonoids	Flavonoids	Phenolics	Phenols and derivatives	7072.81	5938.87	12444.1	21329.3	7940.07	19681.3	3555.87	33167.7	16788.6	12522.3	13433.4	3948.49
C_309	Kanzonol C	Methoxyphenols	Phenols	Phenols and derivatives	Phenolics	Phenols and derivatives	139029	147097	244799	39531.4	30433.2	34810.6	63486.6	63493.3	61308.4	48693.9	53804.9	52751.5
C_256	Resveratrol	Stilbenes	Stilbenoids	Polyketides[PK]	Phenolics	Phenols and derivatives	257320	1.41226e+06	517822	1.09032e+06	1.18677e+06	804917	1.1177e+06	848362	983619	1.22808e+06	1.15223e+06	1.00455e+06
C_766	Sucrose	Disaccharides	Oligosaccharides [Fig]	Carbohydrates	glycosides	suger and derivatives	7.23779e+07	8.61405e+07	9.46293e+07	7.30466e+07	8.44706e+07	8.69901e+07	5.0052e+07	5.35711e+07	3.55796e+07	3.74832e+07	3.96009e+07	6.7126e+07
C_500	Tectochrysin	Flavones	Flavonoids	Flavonoids	Phenolics	Phenols and derivatives	3142.99	17714	14635.9	29254.6	17990	33434.6	14957.3	99.1654	62062	13608.1	23091.6	31338
C_361	Allopurinol	Pyrazolo[3,4-d]pyrimidines	Pyrazolopyrimidines	Organoheterocyclic compounds	N compounds	Phenols and derivatives	1.10934e+07	9.30843e+06	1.2722e+07	1.39589e+06	1.30728e+06	1.59396e+06	1.14808e+06	840855	1.12034e+06	1.79387e+06	1.00545e+06	1.40932e+06
C_037	L-Hydroxyproline	Other amino acids [Fig]	Amino acids	Amino acids	Aa & analog	AA and derivatives	4.42533e+06	4.58446e+06	4.67716e+06	9.09307e+06	1.11458e+07	1.17965e+07	9.06272e+06	9.36354e+06	1.15911e+07	1.48936e+07	9.53711e+06	7.96874e+06
C_041	L-Leucine	Common amino acids [Fig]	Amino acids	Amino acids	Aa & analog	AA and derivatives	4.42533e+06	4.58446e+06	4.67716e+06	9.09307e+06	1.11458e+07	1.17965e+07	9.06272e+06	9.36354e+06	1.15911e+07	1.48936e+07	9.53711e+06	7.96874e+06
C_283	Ethyl caffeate	Methoxyphenols	Phenols	Phenols and derivatives	Phenolics	Phenols and derivatives	162326	698436	455333	156403	26312.4	126519	72945.9	75893.2	98585.4	130747	22797.7	150677
C_282	Noreugenin	Methoxyphenols	Phenols	Phenols and derivatives	Phenolics	Phenols and derivatives	1.41911e+06	393306	177065	1.61345e+07	1.9345e+07	1.94311e+07	1.64907e+07	1.17213e+07	1.49802e+07	1.72189e+07	1.55216e+07	1.3763e+07
C_439	Scutellarin	Flavanones	Flavonoids	Flavonoids	Phenolics	Phenols and derivatives	218024	139683	197580	3518.33	2782.4	11478.5	21758.9	11193	64062.9	25944.7	14615.5	13831.7
C_267	Licochalcone B	Chalcones and dihydrochalcones	Linear 1,3-diarylpropanoids	Polyketides[PK]	Phenolics	Phenols and derivatives	39658	27134.1	45841	113292	96313.2	21057.3	40987.7	18541.8	22257.6	97041.3	47611	18416.8
C_690	Neoline/Bullatine B	Farnesenes	Sesquiterpenoids (C15)	Terpenoids	Terpenoids	Terpenoids	280567	376162	329788	815838	586580	513806	320790	107464	546005	459435	502328	539628
C_346	(+)-Usniacin	Methoxyphenols	Phenols	Phenols and derivatives	Phenolics	Phenols and derivatives	1.11846e+06	692440	1.0165e+06	111734	130309	57641.2	38143.4	21183.4	28732.9	60761.4	93970.7	156801
C_099	Aconine	Terpenoid alkaloids	Alkaloids derived by amination reactions	Alkaloids	N compounds	Alkaloids and derivatives	20266.9	4773.89	25889.4	504864	1.19546e+06	2.47129e+06	322872	122910	124749	2.22886e+06	437964	137808
C_720	Angeloylgomisin H	Others	Triterpenoids (C30)	Terpenoids	Terpenoids	Terpenoids	5.64908e+06	6.99254e+06	9.31194e+06	3.72579e+06	3.58199e+06	2.79566e+06	2.71424e+06	3.25394e+06	3.57824e+06	2.48733e+06	3.44569e+06	5.63737e+06
C_729	α-Pinene	Cyclic monoterpenes	Monoterpenoids (C10)	Terpenoids	Terpenoids	Terpenoids	9.77893e+06	1.14552e+07	1.36825e+07	9.49268e+06	8.76504e+06	9.29074e+06	1.03562e+07	1.17295e+07	1.14806e+07	2.12905e+07	1.72288e+07	1.27989e+07
C_608	Chlorogenic acid	Alcohols and polyols	Organooxygen compounds	Alcohols	Phenolics	Phenols and derivatives	1.02263e+06	1.26988e+06	1.22137e+06	9657.31	53976.7	106376	81912.6	93968.7	46853.1	125495	154102	61002.7
C_274	Azithromycin	Null	PK04 Macrolides and lactone polyketides	Polyketides[PK]	Phenolics	Phenols and derivatives	50994.5	31538.7	39204.2	30319.6	33415.8	61565	99306.8	106432	84743.2	81113.1	10302.8	61113.5
C_535	Trifolirhizin	Pterocarpans	Isoflavonoids	Flavonoids	Phenolics	Phenols and derivatives	2.58027e+06	2.69711e+06	1.30682e+06	12325.5	16372.7	7246.21	12701	24223.8	36266	24091.7	10454	19381.7
C_160	Dipropyl adipate	Fatty acid esters	Fatty Acyls	Fatty acyls[FA]	Lipids	FA and derivatives	183124	282626	429950	3.13876e+06	2.96758e+06	3.31468e+06	3.30514e+06	2.76854e+06	3.67664e+06	1.9835e+06	2.6444e+06	2.65482e+06
C_205	3-hydroxybutyric acid	Organosulfonic acids and derivatives	Organic sulfonic acids and derivatives	Organic acids	OA	Organic acids	324625	136081	141730	137016	91018.4	44096.4	94704.8	129820	94288.8	136928	183673	203211
C_159	Cordycepin	Cycloalkane derivatives	Others [Fig]	Antibiotics	Antibiotics	Antibiotics	2.18751e+06	1.67742e+06	2.25082e+06	299374	234223	119228	352665	227055	300322	584181	221239	430183
C_207	Phosphonoacetic acid	Organic phosphonic acids	Organic phosphonic acids and derivatives	Organic acids	OA	Organic acids	27021.1	20401.9	28726.5	1.14824e+06	1.65001e+06	2.56555e+06	1.73793e+06	3.28586e+06	5.54736e+06	2.81952e+06	2.07631e+06	1.25846e+06
C_506	Wedelolactone	Coumestanes	Isoflavonoids	Flavonoids	Phenolics	Phenols and derivatives	2.23075e+06	4.30608e+06	2.04919e+06	1.9435e+06	2.63693e+06	4.3065e+06	4.66074e+06	3.61703e+06	4.96524e+06	2.47208e+06	3.33467e+06	2.16206e+06
C_016	L-Theanine	Amino acids, peptides, and analogues	Carboxylic acids and derivatives	Amino acids, peptides, and analogues	Aa & analog	AA and derivatives	805820	429741	538834	1.88146e+06	1.8194e+06	1.9047e+06	1.03045e+06	967724	914759	1.93258e+06	1.59959e+06	2.08746e+06
C_487	Baicalein	Flavones	Flavonoids	Flavonoids	Phenolics	Phenols and derivatives	1.39998e+07	1.48691e+07	1.61227e+07	1.75011e+07	1.65616e+07	1.46977e+07	1.79589e+07	1.3641e+07	1.80597e+07	3.01713e+07	1.75487e+07	1.91348e+07
C_585	2-Naphthol	Naphthols and derivatives	Naphthalenes	Benzene and derivatives	Phenolics	Phenols and derivatives	120797	519764	384130	138212	211395	1.53173e+06	1.73046e+06	901540	729769	168543	864675	400822
C_168	Sibiricose A6	Fatty acids and conjugates	Fatty Acyls	Fatty acyls[FA]	Lipids	FA and derivatives	172984	128469	238126	356611	299930	263320	359323	394851	398500	187128	243544	324491
C_703	Perillene	Iridoids	Monoterpenoids (C10)	Terpenoids	Terpenoids	Terpenoids	3.7859e+06	4.99853e+06	5.7828e+06	4.21602e+06	3.96452e+06	3.56615e+06	4.74649e+06	4.92939e+06	6.53432e+06	4.35993e+06	4.36489e+06	4.12172e+06
C_583	Propyl gallate	Benzoic acids and derivatives	Benzene and substituted derivatives	Benzene and derivatives	Phenolics	Phenols and derivatives	36157.4	3524.56	30047.7	108840	71986.9	64163.9	75717.2	20810	30836.8	154558	74868.3	93816.2
C_272	Spinosin	PK1211 Flavones and Flavonols	PK12 Flavonoids	Polyketides[PK]	Phenolics	Phenols and derivatives	127486	127833	250714	37482.9	39300	43339.6	6381.91	25483.4	116209	59737.5	3479.07	17610.6
C_770	D-(+)-Trehalose	Disaccharides	Oligosaccharides [Fig]	Carbohydrates	glycosides	suger and derivatives	1.11629e+08	7.9913e+07	1.25079e+08	9.49706e+07	1.04762e+08	1.60444e+08	9.17471e+07	9.67133e+07	7.27456e+07	5.51835e+07	6.11309e+07	1.64938e+08
C_060	Senecionine	Pyrrolizidine alkaloids	Alkaloids derived from ornithine	Alkaloids	N compounds	Alkaloids and derivatives	734274	631528	726131	1.84167e+06	1.64171e+06	1.73579e+06	1.33838e+06	1.24869e+06	1.45511e+06	1.54369e+06	1.53253e+06	2.06573e+06
C_351	Baicalin methyl ester	Methoxyphenols	Phenols	Phenols and derivatives	Phenolics	Phenols and derivatives	197241	329417	183930	175643	96520.2	105550	49617.9	128396	105536	168388	92429.6	99609.6
C_386	Forsythin	Lignan glycosides	Lignans	Lignans	Phenolics	Phenols and derivatives	44634.8	5859.07	5476.96	94920.2	13700.6	38599.1	49480.1	36454.9	14457.7	47103.8	49282.3	79619.5
C_021	3-[(Carboxycarbonyl)amino]-L-alanine	Amino acids, peptides, and analogues	Carboxylic acids and derivatives	Amino acids, peptides, and analogues	Aa & analog	AA and derivatives	36053.4	46626.4	42704.4	8723.46	33948.8	9503.29	3730.21	47797.7	79664.9	26371.6	9463	17867.1
C_762	D-(+)-Glucosamine	Amino sugars [Fig]	Monosaccharides	Carbohydrates	Carbohydrates	suger and derivatives	1.06536e+06	610169	475942	4.18974e+06	3.66587e+06	5.252e+06	4.16386e+06	3.7275e+06	4.11225e+06	2.44109e+06	3.2794e+06	3.63777e+06
C_208	Liquidambaric acid	Organosulfonic acids and derivatives	Organic sulfonic acids and derivatives	Organic acids	OA	Organic acids	510792	658744	671692	504674	491193	601109	661044	614324	630301	934851	750877	700651
C_728	Carboxyatractyloside	Farnesenes	Sesquiterpenoids (C15)	Terpenoids	Terpenoids	Terpenoids	18753.9	5558.14	43759.3	15794	24645.7	23116.8	44590.2	13414.8	22669.5	43051.4	26837.4	2670.71
C_196	Taurine	Organosulfonic acids and derivatives	Organic sulfonic acids and derivatives	Organic acids	OA	Organic acids	59413.4	36055	57872.9	183620	141108	92520.6	145067	89369.2	107443	86508.1	120848	180240
C_077	Aconitine	Terpenoid alkaloids	Alkaloids derived by amination reactions	Alkaloids	N compounds	Alkaloids and derivatives	37551.2	10883.7	22535.2	16985.7	10524.5	16802.8	17201.5	12750.1	6009.62	28960.8	16864.2	12895.1
C_684	Asperosaponin VI	Others	Triterpenoids (C30)	Terpenoids	Terpenoids	Terpenoids	130.055	946.115	5379.66	810167	1.09561e+06	703091	1.38643e+06	1.19635e+06	1.14987e+06	367773	799250	914477
C_514	Corylin	Flavanones	Flavonoids	Flavonoids	Phenolics	Phenols and derivatives	7081.48	20372.2	17419.2	8764.17	10047.7	6278.57	2519.92	12499.1	5742.84	10313.5	5513.61	10254.8
C_070	Lycorine chloride	Isoquinoline alkaloids	Alkaloids derived from tyrosine	Alkaloids	N compounds	Alkaloids and derivatives	1.85622e+06	2.32439e+06	3.87366e+06	3.96208e+06	4.4915e+06	3.77437e+06	3.28392e+06	3.20519e+06	4.02239e+06	4.81656e+06	3.97982e+06	3.73266e+06
C_367	Coixol	Benzoxazolones	Benzoxazoles	Organoheterocyclic compounds	Phenolics	Phenols and derivatives	13816.2	83964.8	103309	15194.8	33499	52689.8	58069.7	38653.4	25803	73698.2	63175.5	30275.3
C_657	Alisol A	Protostanes	Triterpenoids (C30)	Terpenoids	Terpenoids	Terpenoids	1.25245e+06	842872	1.00399e+06	87890.4	119744	128585	169623	155122	100235	86498.8	79640.8	214246
C_596	Tolbutamide	Benzenesulfonamides	Benzene and substituted derivatives	Benzene and derivatives	Phenolics	Phenols and derivatives	5919.66	45906	17106.9	88883	117785	56418.3	121883	59876.9	86465.6	5772.36	57974.8	76027.4
C_580	Styrene	Styrenes	Benzene and substituted derivatives	Benzene and derivatives	Phenolics	Phenols and derivatives	1.144e+07	8.20903e+06	1.26203e+07	3.09681e+06	3.66796e+06	3.85914e+06	3.72487e+06	3.6287e+06	3.83784e+06	3.93756e+06	3.77035e+06	4.34642e+06
C_308	3-Methyl-2-oxindole	Methoxyphenols	Phenols	Phenols and derivatives	Phenolics	Phenols and derivatives	189390	333272	273638	3348.74	100740	80977.7	46189.8	98416.4	20572.7	46132.5	59788.8	42616.3
C_053	Phellodendrine chloride	Isoquinoline alkaloids	Alkaloids derived from tyrosine	Alkaloids	N compounds	Alkaloids and derivatives	28005.1	35950.1	24284	65095.9	61217.2	84160.3	45993.1	52869.9	20577.3	70994.5	61590.3	75736.2
C_108	Trigonelline	Pyridine alkaloids	Alkaloids derived from nicotinic acid	Alkaloids	N compounds	Alkaloids and derivatives	354224	850350	877996	865486	974069	971007	925847	561738	980521	832300	966548	1.20405e+06
C_240	Demethoxyyangonin	NA	Kavalactones	Polyketides[PK]	Phenolics	Phenols and derivatives	46108.8	22465.1	30017	120428	142555	120513	171695	112825	228534	117941	146468	159361
C_344	2-Hydroxy-4-methoxybenzaldehyde	Methoxyphenols	Phenols	Phenols and derivatives	Phenolics	Phenols and derivatives	5.96484e+06	1.88338e+06	1.20957e+07	123501	173762	152217	162589	242441	131531	37607	185514	30994.6
C_245	Bisdemethoxycurcumin	Linear diarylheptanoids	Diarylheptanoids	Polyketides[PK]	Phenolics	Phenols and derivatives	6.2153e+06	1.75941e+07	7.85086e+06	7.46612e+06	10341917	1.00558e+07	6.26061e+06	6.39575e+06	5.56421e+06	9.84829e+06	6.5015e+06	5.95296e+06
C_442	Bavachalcone	Flavanones	Flavonoids	Flavonoids	Phenolics	Phenols and derivatives	87175.7	79706.2	67938.4	61566.2	43843.6	55313.1	64321.8	90696.3	66850	71637.9	59927.4	66055.1
C_330	8-Shogaol	Methoxyphenols	Phenols	Phenols and derivatives	Phenolics	Phenols and derivatives	93589.6	2.38032e+06	1.86717e+06	49498.5	1.08881e+06	110424	88462.8	132179	380368	133290	56234.2	79074
C_247	Astringin	Stilbenes	Stilbenoids	Polyketides[PK]	Phenolics	Phenols and derivatives	671176	996751	160294	61645.4	133834	146626	62300.6	91793.4	152658	89060.2	96582.6	85556.3
C_711	Carnosol	Abietanes	Diterpenoids (C20)	Terpenoids	Terpenoids	Terpenoids	82740.9	77018.3	138975	41087.1	62445.4	54267.8	25326.9	32585.3	35643.5	82746.5	57113.9	38363.5
C_621	Lawsone	alpha-Naphthoquinones	Naphthoquinones	Quinone	Phenolics	Quinone	1.33275e+06	462504	426227	368258	626766	643776	602265	521032	673539	806166	362888	799702
C_458	Kaempferol 3-glucorhamnoside	Flavanones	Flavonoids	Flavonoids	Phenolics	Phenols and derivatives	9.87547e+06	1.42285e+07	1.39933e+07	12770.9	5110.43	12634.8	27727.2	36410.6	8864.66	30114.7	12780.4	2459.93
C_135	D-Histidine methyl ester	Pheniramines	Pyridines and derivatives	Amines and derivatives	Aa & analog	Amines and derivatives	117830	195157	214423	403054	461952	494977	545306	804002	648934	482196	407100	444036
C_066	Ammothamnine	Quinolizidine alkaloids	Alkaloids derived from lysine	Alkaloids	N compounds	Alkaloids and derivatives	667743	258273	32352.2	530454	853544	415664	513194	82334.7	158663	429091	329804	553029
C_648	Ginkgolide K	Ginkgolides	Diterpenoids (C20)	Terpenoids	Terpenoids	Terpenoids	1417.6	1630.05	5026.31	7676.56	2226.82	5867.98	5960.23	6137.71	6150.03	3557.46	8446.78	8848.78
C_748	Nicotinamide	Water-soluble vitamins [Fig]	Vitamins	Vitamins	Vitamins	Vitamins	100727	245678	155649	113055	70252.7	31925.5	69477.2	67884	119376	81020.3	26801.7	436.789
C_324	Desoxyrhaponticin	Methoxyphenols	Phenols	Phenols and derivatives	Phenolics	Phenols and derivatives	28928.5	57651.5	36374.8	103978	107688	99309.7	84880.6	122931	114326	222539	147803	81290.6
C_610	Quinic acid	Alcohols and polyols	Organooxygen compounds	Alcohols	Phenolics	Phenols and derivatives	1.99355e+08	1.40842e+08	1.95781e+08	3.48381e+08	3.18613e+08	3.12117e+08	2.19187e+08	2.76714e+08	2.84425e+08	4.56043e+08	347700080	376575767
C_121	Sophocarpine	Isoquinoline alkaloids	Alkaloids derived from tyrosine	Alkaloids	N compounds	Alkaloids and derivatives	383068	421682	260610	557553	473588	621121	441503	518293	554879	524638	497258	559042
C_172	Batyl alcohol	Null	FA10 Fatty ethers	Fatty acyls[FA]	Lipids	FA and derivatives	56827.4	52713.4	62809.6	55621.7	58423.6	53906	50145	50990	53314.3	75566.6	51182.5	52403.8
C_454	Nepodin	Flavanones	Flavonoids	Flavonoids	Phenolics	Phenols and derivatives	129936	122995	25195.5	89712.9	135955	60637.3	799283	73549.1	79765.6	59026	34664.8	4417.87
C_239	alpha-Amylcinnamaldehyde	NA	Cinnamaldehydes	Polyketides[PK]	Phenolics	Phenols and derivatives	30677.8	76797.2	122636	80767.8	113964	176190	197158	238982	283129	215446	169979	46106.2
C_178	Diisopropyl adipate	Fatty acid esters	Fatty Acyls	Fatty acyls[FA]	Lipids	FA and derivatives	12721.5	69014	41270.5	308826	393225	298049	356008	352035	460806	321310	358342	357913
C_397	Loureirin B	Flavanones	Flavonoids	Flavonoids	Phenolics	Phenols and derivatives	43702.8	103603	60369.4	323795	306637	332393	588214	357181	742123	389291	393282	406525
C_524	Glabridin	Isoflavanes	Isoflavonoids	Flavonoids	Phenolics	Phenols and derivatives	816441	457662	363689	177058	216064	221585	156697	144505	199581	255871	171144	164007
C_449	Isobavachin	Flavanones	Flavonoids	Flavonoids	Phenolics	Phenols and derivatives	797908	1.0089e+06	964680	194623	171618	213698	130113	63065	87214.4	417989	107851	174400
C_507	Flavone	Flavones	Flavonoids	Flavonoids	Phenolics	Phenols and derivatives	192284	131524	332236	76107.6	116118	67146.7	150905	131476	89950.1	123923	131802	108745
C_533	Wogonin	Flavones	Flavonoids	Flavonoids	Phenolics	Phenols and derivatives	27398.2	57108.9	21311.2	24490.4	60054.3	78611.9	27190	6367.69	54720.8	18542.1	30371	100229
C_513	8-Prenylnaringenin	Flavanones	Flavonoids	Flavonoids	Phenolics	Phenols and derivatives	4.21139e+06	3.16619e+06	3.00912e+06	725456	619309	578864	179780	265757	296292	731732	314708	407365
C_468	Casticin	O-methylated flavonoids	Flavonoids	Flavonoids	Phenolics	Phenols and derivatives	9587.21	9016.59	26437.4	10480.4	6567.99	19612.5	15632.4	12378.8	7425.44	27373.9	24103.7	4776.43
C_051	Rotundine	Isoquinoline alkaloids	Alkaloids derived from tyrosine	Alkaloids	N compounds	Alkaloids and derivatives	1.10098e+06	867840	499763	397363	574850	410495	456791	314198	552129	399784	613249	293553
C_375	Pogostone	Carbonyl compounds	Organooxygen compounds	Organic oxygen compounds	Ohc	Phenols and derivatives	30177.1	64144.3	59160.9	62649.3	71516.8	69110.8	48316.4	53197	64844.5	75579	52975.6	52245.2
C_549	Dihydrotanshinone I	Flavanones	Flavonoids	Flavonoids	Phenolics	Phenols and derivatives	3.95361e+06	3.01921e+06	3.7949e+06	705753	567290	501983	592287	768030	566491	322136	466855	721719
C_263	Liquiritin	PK1214 Flavanones	PK12 Flavonoids	Polyketides[PK]	Phenolics	Phenols and derivatives	35325.1	28203.3	13893.4	14873.8	32936.7	41977	6548.14	80497	14703.4	69045.6	16519.8	16215.5
C_378	Xanthoxyline	Carbonyl compounds	Organooxygen compounds	Organic oxygen compounds	Phenolics	Phenols and derivatives	153571	54826.8	304362	88356.2	37127.1	12390.7	28678	56847.1	124821	155767	42414.5	97612.6
C_011	S-Allyl-L-cysteine	Amino acids, peptides, and analogues	Carboxylic acids and derivatives	Amino acids, peptides, and analogues	Aa & analog	AA and derivatives	7.45325e+07	6.58967e+07	1.03015e+08	2.53864e+07	2.60242e+07	2.67523e+07	2.34899e+07	2.71126e+07	2.71393e+07	4.64412e+07	2.31536e+07	1.83172e+07
C_224	Triethyl citrate	Tricarboxylic acids and derivatives	Carboxylic acids and derivatives	Organic acids	OA	Organic acids	1.52057e+07	1.31136e+07	2.29562e+07	5.54459e+06	5.11529e+06	4.91809e+06	4.94938e+06	4.56616e+06	6.03724e+06	5.05068e+06	5.80864e+06	7.40183e+06
C_757	2''-O-β-L-Galactopyranosylorientin	glycosides	glycosides	glycosides	Phenolics	suger and derivatives	930796	723379	985164	54638.1	73320.8	33481.2	49050.3	39337	48912.4	32038.8	47829.4	53633.8
C_636	Ouabain octahydrate	Others	Triterpenoids (C30)	Terpenoids	Terpenoids	Terpenoids	68417.5	149894	99325.2	105457	186859	154687	246833	189651	362609	277027	88694.3	251667
C_374	Valerophenone	Carbonyl compounds	Organooxygen compounds	Organic oxygen compounds	Phenolics	Phenols and derivatives	744523	970675	526418	266778	220808	217792	769871	494040	505262	441314	400434	345213
C_436	Lonicerin	Flavones	Flavonoids	Flavonoids	Phenolics	Phenols and derivatives	1.32534e+07	1.99808e+07	1.94213e+07	20474.6	20360.8	26683.4	46084.3	74844.6	29264.1	40465.3	40503.8	32118.1
C_406	Kaempferol-7-O-β-D-glucopyranoside	Flavanones	Flavonoids	Flavonoids	Phenolics	Phenols and derivatives	1.91348e+07	2.19543e+07	2.2467e+07	436876	602507	701366	629327	471065	804555	1.34873e+06	820887	292214
C_221	Cichoric acid	Tetracarboxylic acids and derivatives	Carboxylic acids and derivatives	Organic acids	OA	Organic acids	70188.4	16227.6	15450.2	10114.1	15560.7	39224.9	26991.3	4426.58	31166.7	25678.7	24294.7	29662.5
C_419	Maackiain	Flavanones	Flavonoids	Flavonoids	Phenolics	Phenols and derivatives	24062.3	64003	5525.61	32311.6	16840.6	25531.5	66661.3	40406.8	48966.3	28190.5	5788.66	8046.91
C_373	Orotic acid	Pyrimidines and pyrimidine derivatives	Diazines	Organoheterocyclic compounds	N compounds	Phenols and derivatives	1.49405e+07	1.79424e+07	1.9736e+07	2.40147e+07	2.60234e+07	2.36091e+07	1.9282e+07	2.15233e+07	2.60731e+07	3.53359e+07	2.87141e+07	2.58937e+07
C_548	Iristectorigenin B	Flavanones	Flavonoids	Flavonoids	Phenolics	Phenols and derivatives	14030.7	13521.5	5863.6	213485	139538	116621	370978	198719	346340	132158	150639	175057
C_683	Eleutheroside E	Iridoids	Monoterpenoids (C10)	Terpenoids	Terpenoids	Terpenoids	760196	1.53046e+06	52050.3	98395.6	54820.2	52154.9	80584.8	19022.9	24632.9	64727.2	27173.3	6191.1
C_663	Aristolone	Farnesenes	Sesquiterpenoids (C15)	Terpenoids	Terpenoids	Terpenoids	406705	602379	1.14471e+06	377354	1.03977e+06	1.41339e+06	2.68361e+07	1.24443e+07	1.0947e+07	963722	4.14484e+06	1.49305e+06
C_059	Pulchinenoside A	Isoquinoline alkaloids	Alkaloids derived from tyrosine	Alkaloids	N compounds	Alkaloids and derivatives	16670.9	22376.2	19375.5	13399.5	13102.2	11380.9	15733.8	13611	19470.4	8862.71	12591.4	15594
C_512	Genistin	Isoflavones	Isoflavonoids	Flavonoids	Phenolics	Phenols and derivatives	352065	85531.1	232890	47407	53389.6	127555	28534.1	38961.5	101335	197461	59259.7	41929.6
C_460	Neobavaisoflavone	Flavanones	Flavonoids	Flavonoids	Phenolics	Phenols and derivatives	77276.4	84685.3	64246.1	2.17961e+06	3.32763e+06	3.15659e+06	2.00001e+06	1.89477e+06	2.37965e+06	6.00399e+06	3.2827e+06	3.28926e+06
C_758	Manninotriose	Carbohydrates and carbohydrate conjugates	Organooxygen compounds	Carbohydrates	Carbohydrates	suger and derivatives	1.51553e+06	1.4428e+06	1.35642e+06	2.16093e+06	1.99824e+06	1.87538e+06	1.43581e+06	1.36435e+06	1.61649e+06	2.33764e+06	1.51467e+06	2.12057e+06
[truncated: 49 more rows]

## Sheet: C179
New_ID	Leaf[Y/N]	Root[Y/N]	Name	Final_Class	Final_Sup_Class	CXL1	CXL2	CXL3	ZYL1	ZYL2	ZYL3	JSL1	JSL2	JSL3	XYL1	XYL2	XYL3	CXR1	CXR2	CXR3	ZYR1	ZYR2	ZYR3	JSR1	JSR2	JSR3	XYR1	XYR2	XYR3
[truncated: 179 more rows]

[truncated: 1 more sheets: key_metabolites]
