# Supplementary material for: Integrated metabolomic and metagenomic strategies shed light on interactions among planting environments, rhizosphere microbiota, and metabolites of tobacco in Yunnan, China
Source: Front Microbiol. 2024 May 9;15:1386150. doi: 10.3389/fmicb.2024.1386150 (PMC11112021; doi:10.3389/fmicb.2024.1386150)
Supplement: Supplementary file 3 [file Table_4.XLSX]

## Sheet: contigs-statistics 
Assembly	CX1.contigs	CX2.contigs	CX3.contigs	JS1.contigs	JS2.contigs	JS3.contigs	XY1.contigs	XY2.contigs	XY3.contigs	ZY1.contigs	ZY2.contigs	ZY3.contigs
No. contigs (>= 0 bp)	57563	90769	82702	81118	74066	67182	56104	40891	66278	74567	86953	81087
No. contigs (>= 1000 bp)	57563	90769	82702	81118	74066	67182	56104	40891	66278	74567	86953	81087
No. contigs (>= 5000 bp)	1388	2663	2432	1928	1388	828	781	193	970	1220	2576	1545
No. contigs (>= 10000 bp)	151	580	506	340	178	121	120	75	143	259	566	431
No. contigs (>= 25000 bp)	2	30	33	37	29	27	29	31	28	54	59	90
No. contigs (>= 50000 bp)	0	2	1	11	14	11	6	5	9	13	17	17
Total length (>= 0 bp)	99381586	163259106	148005781	140959909	124402544	107987780	91761301	61075219	108359071	124887247	155815289	137972876
Total length (>= 1000 bp)	99381586	163259106	148005781	140959909	124402544	107987780	91761301	61075219	108359071	124887247	155815289	137972876
Total length (>= 5000 bp)	10161920	22699781	20426366	16287355	11459507	7237491	6585941	2738141	8095716	11703863	23278413	15804220
Total length (>= 10000 bp)	2018434	8728893	7564473	5818879	3591780	2621879	2374202	1991433	2755298	5471358	9876341	8394344
Total length (>= 25000 bp)	66098	1044957	1016409	1688546	1568976	1367613	1095306	1312739	1150599	2474714	2662481	3517490
Total length (>= 50000 bp)	0	115855	59968	813550	1060897	837316	354250	405458	550171	1080482	1325165	1080544
No. contigs	57563	90769	82702	81118	74066	67182	56104	40891	66278	74567	86953	81087
Largest contig	39510	58469	59968	109544	145043	122752	66534	116313	80897	180533	126027	96133
Total length	99381586	163259106	148005781	140959909	124402544	107987780	91761301	61075219	108359071	124887247	155815289	137972876
GC (%)	59.68	60.75	59.64	59.86	60.95	61.78	59.53	57.09	61.3	58.67	59.34	60.62
N50	1674	1739	1729	1668	1604	1527	1560	1403	1554	1593	1709	1608
N90	1078	1086	1082	1078	1072	1065	1067	1054	1068	1069	1078	1073
auN	2560.1	3173.24	3114.68	3257.62	3189.18	2927.65	2696.7	2930.2	2729.91	3602	3907.45	3639.46
L50	17438	25958	23689	24140	22990	22032	18028	14516	21271	23168	24323	24559
L90	47982	75082	68453	67527	62040	56710	47211	34939	55784	62477	71928	67751

## Sheet: Ar_20
user_genome	sites	d	p	c	o	f	g	s	fastani_reference	fastani_reference_radius	fastani_taxonomy	fastani_ani	fastani_af	closest_placement_reference	closest_placement_radius	closest_placement_taxonomy	closest_placement_ani	closest_placement_af	pplacer_taxonomy	classification_method	note	other_related_references(genome_id,species_name,radius,ANI,AF)	msa_percent	translation_table	red_value	warnings
CX1.bin.009	CX	d__Archaea	p__Thermoproteota	c__Nitrososphaeria	o__Nitrososphaerales	f__Nitrososphaeraceae	g__TA-21	s__	N/A	N/A	N/A	N/A	N/A	GCA_023251115.1	95	d__Archaea;p__Thermoproteota;c__Nitrososphaeria;o__Nitrososphaerales;f__Nitrososphaeraceae;g__TA-21;s__TA-21 sp023251115	94.18	0.815	d__Archaea;p__Thermoproteota;c__Nitrososphaeria;o__Nitrososphaerales;f__Nitrososphaeraceae;g__TA-21;s__	taxonomic classification defined by topology and ANI	N/A	GCA_014523525.1, s__TA-21 sp014523525, 95.0, 80.01, 0.696; GCA_005877345.1, s__TA-21 sp005877345, 95.0, 79.66, 0.607; GCA_014523595.1, s__TA-21 sp014523595, 95.0, 79.44, 0.504; GCA_014523495.1, s__TA-21 sp014523495, 95.0, 79.16, 0.644; GCA_014381105.1, s__TA-21 sp014381105, 95.0, 79.08, 0.437; GCA_005877075.1, s__TA-21 sp005877075, 95.0, 78.37, 0.6; GCA_022545895.1, s__TA-21 sp022545895, 95.0, 78…	62.91	11	0.99079	Genome has more than 11.3% of markers with multiple hits;Genome not assigned to closest species as it falls outside its pre-defined ANI radius
CX1.bin.024	CX	d__Archaea	p__Thermoproteota	c__Nitrososphaeria	o__Nitrososphaerales	f__Nitrososphaeraceae	g__Nitrososphaera	s__	N/A	N/A	N/A	N/A	N/A	N/A	N/A	N/A	N/A	N/A	d__Archaea;p__Thermoproteota;c__Nitrososphaeria;o__Nitrososphaerales;f__Nitrososphaeraceae;g__Nitrososphaera;s__	ANI	N/A	GCA_023250885.1, s__Nitrososphaera sp023250885, 95.0, 80.5, 0.047; GCF_000698785.1, s__Nitrososphaera viennensis, 95.0, 78.01, 0.058; GCA_013388945.1, s__Nitrososphaera sp013388945, 95.0, 77.82, 0.047; GCF_000730285.1, s__Nitrososphaera evergladensis, 95.0, 77.59, 0.07; GCA_002501845.1, s__Nitrososphaera sp002501845, 95.0, 77.47, 0.035; GCA_013114715.1, s__Nitrososphaera sp013114715, 95.0, 77.06,…	45.4	11	0.959	N/A
CX1.bin.026	CX	d__Archaea	p__Thermoproteota	c__Nitrososphaeria	o__Nitrososphaerales	f__Nitrososphaeraceae	g__TH1177	s__	N/A	N/A	N/A	N/A	N/A	N/A	N/A	N/A	N/A	N/A	d__Archaea;p__Thermoproteota;c__Nitrososphaeria;o__Nitrososphaerales;f__Nitrososphaeraceae;g__;s__	taxonomic novelty determined using RED	N/A	N/A	34.71	11	0.93439	N/A
CX2.bin.009	CX	Unclassified Archaea	Unclassified	Unclassified	Unclassified	Unclassified	Unclassified	Unclassified	N/A	N/A	N/A	N/A	N/A	N/A	N/A	N/A	N/A	N/A	N/A	N/A	N/A	N/A	N/A	N/A	N/A	Insufficient number of amino acids in MSA (1.1%)
CX2.bin.012	CX	d__Archaea	p__Thermoproteota	c__Nitrososphaeria	o__Nitrososphaerales	f__Nitrososphaeraceae	g__TA-21	s__	N/A	N/A	N/A	N/A	N/A	GCA_023251115.1	95	d__Archaea;p__Thermoproteota;c__Nitrososphaeria;o__Nitrososphaerales;f__Nitrososphaeraceae;g__TA-21;s__TA-21 sp023251115	94.2	0.762	d__Archaea;p__Thermoproteota;c__Nitrososphaeria;o__Nitrososphaerales;f__Nitrososphaeraceae;g__TA-21;s__	taxonomic classification defined by topology and ANI	N/A	GCA_005877345.1, s__TA-21 sp005877345, 95.0, 80.25, 0.592; GCA_014523525.1, s__TA-21 sp014523525, 95.0, 80.13, 0.612; GCA_014523595.1, s__TA-21 sp014523595, 95.0, 79.81, 0.429; GCA_014523495.1, s__TA-21 sp014523495, 95.0, 78.76, 0.551; GCA_014381105.1, s__TA-21 sp014381105, 95.0, 78.44, 0.327; GCA_005877075.1, s__TA-21 sp005877075, 95.0, 78.22, 0.524; GCA_021324715.1, s__TA-21 sp021324715, 95.0, …	49.07	11	0.98954	Genome has more than 18.9% of markers with multiple hits;Genome not assigned to closest species as it falls outside its pre-defined ANI radius
CX2.bin.032	CX	d__Archaea	p__Thermoproteota	c__Nitrososphaeria	o__Nitrososphaerales	f__Nitrososphaeraceae	g__Nitrososphaera	s__	N/A	N/A	N/A	N/A	N/A	N/A	N/A	N/A	N/A	N/A	d__Archaea;p__Thermoproteota;c__Nitrososphaeria;o__Nitrososphaerales;f__Nitrososphaeraceae;g__Nitrososphaera;s__	ANI	N/A	GCA_013388945.1, s__Nitrososphaera sp013388945, 95.0, 82.8, 0.022; GCF_000730285.1, s__Nitrososphaera evergladensis, 95.0, 79.65, 0.043; GCA_013114715.1, s__Nitrososphaera sp013114715, 95.0, 79.32, 0.033; GCF_000698785.1, s__Nitrososphaera viennensis, 95.0, 78.66, 0.054; GCA_023250885.1, s__Nitrososphaera sp023250885, 95.0, 78.61, 0.054; GCA_023252395.1, s__Nitrososphaera sp023252395, 95.0, 78.27…	38.93	11	0.94429	N/A
CX3.bin.010	CX	d__Archaea	p__Thermoproteota	c__Nitrososphaeria	o__Nitrososphaerales	f__Nitrososphaeraceae	g__TA-21	s__	N/A	N/A	N/A	N/A	N/A	GCA_023251115.1	95	d__Archaea;p__Thermoproteota;c__Nitrososphaeria;o__Nitrososphaerales;f__Nitrososphaeraceae;g__TA-21;s__TA-21 sp023251115	93.93	0.754	d__Archaea;p__Thermoproteota;c__Nitrososphaeria;o__Nitrososphaerales;f__Nitrososphaeraceae;g__TA-21;s__	taxonomic classification defined by topology and ANI	N/A	GCA_005877345.1, s__TA-21 sp005877345, 95.0, 80.1, 0.538; GCA_014523525.1, s__TA-21 sp014523525, 95.0, 80.07, 0.631; GCA_014523595.1, s__TA-21 sp014523595, 95.0, 79.81, 0.431; GCA_014381105.1, s__TA-21 sp014381105, 95.0, 79.29, 0.313; GCA_014523495.1, s__TA-21 sp014523495, 95.0, 79.24, 0.569; GCA_005877075.1, s__TA-21 sp005877075, 95.0, 78.83, 0.508; GCA_021324715.1, s__TA-21 sp021324715, 95.0, 7…	50.48	11	0.99101	Genome has more than 18.9% of markers with multiple hits;Genome not assigned to closest species as it falls outside its pre-defined ANI radius
CX3.bin.026	CX	d__Archaea	p__Thermoproteota	c__Nitrososphaeria	o__Nitrososphaerales	f__Nitrososphaeraceae	g__Nitrososphaera	s__	N/A	N/A	N/A	N/A	N/A	N/A	N/A	N/A	N/A	N/A	d__Archaea;p__Thermoproteota;c__Nitrososphaeria;o__Nitrososphaerales;f__Nitrososphaeraceae;g__Nitrososphaera;s__	ANI	N/A	GCA_013388945.1, s__Nitrososphaera sp013388945, 95.0, 77.35, 0.02; GCA_002494895.1, s__Nitrososphaera sp002494895, 95.0, 76.9, 0.015; GCF_000303155.1, s__Nitrososphaera gargensis, 95.0, 76.68, 0.084; GCA_023252395.1, s__Nitrososphaera sp023252395, 95.0, 76.12, 0.015; GCF_000730285.1, s__Nitrososphaera evergladensis, 95.0, 75.86, 0.015; GCA_023250885.1, s__Nitrososphaera sp023250885, 95.0, 75.83, …	44.56	11	0.96123	Genome has more than 11.3% of markers with multiple hits
CX3.bin.031	CX	d__Archaea	p__Thermoproteota	c__Nitrososphaeria	o__Nitrososphaerales	f__Nitrososphaeraceae	g__TH1177	s__	N/A	N/A	N/A	N/A	N/A	GCA_014523485.1	95	d__Archaea;p__Thermoproteota;c__Nitrososphaeria;o__Nitrososphaerales;f__Nitrososphaeraceae;g__TH1177;s__TH1177 sp014523485	88.41	0.839	d__Archaea;p__Thermoproteota;c__Nitrososphaeria;o__Nitrososphaerales;f__Nitrososphaeraceae;g__TH1177;s__	taxonomic classification defined by topology and ANI	N/A	GCA_014523515.1, s__TH1177 sp014523515, 95.0, 84.37, 0.753	35.31	11	0.9761	Genome not assigned to closest species as it falls outside its pre-defined ANI radius
JS1.bin.001	JS	Unclassified Archaea	Unclassified	Unclassified	Unclassified	Unclassified	Unclassified	Unclassified	N/A	N/A	N/A	N/A	N/A	N/A	N/A	N/A	N/A	N/A	N/A	N/A	N/A	N/A	N/A	N/A	N/A	Insufficient number of amino acids in MSA (0.0%)
JS1.bin.002	JS	d__Archaea	p__Thermoproteota	c__Nitrososphaeria	o__Nitrososphaerales	f__Nitrososphaeraceae	g__TA-21	s__	N/A	N/A	N/A	N/A	N/A	GCA_014381105.1	95	d__Archaea;p__Thermoproteota;c__Nitrososphaeria;o__Nitrososphaerales;f__Nitrososphaeraceae;g__TA-21;s__TA-21 sp014381105	87.03	0.872	d__Archaea;p__Thermoproteota;c__Nitrososphaeria;o__Nitrososphaerales;f__Nitrososphaeraceae;g__TA-21;s__	taxonomic classification defined by topology and ANI	N/A	GCA_014523595.1, s__TA-21 sp014523595, 95.0, 81.13, 0.704; GCA_014523525.1, s__TA-21 sp014523525, 95.0, 79.01, 0.464; GCA_014523495.1, s__TA-21 sp014523495, 95.0, 78.87, 0.501; GCA_023251115.1, s__TA-21 sp023251115, 95.0, 78.81, 0.462; GCA_005877345.1, s__TA-21 sp005877345, 95.0, 78.7, 0.333; GCA_005877075.1, s__TA-21 sp005877075, 95.0, 78.38, 0.388; GCA_021324715.1, s__TA-21 sp021324715, 95.0, 7…	67.16	11	0.98705	Genome has more than 17.0% of markers with multiple hits;Genome not assigned to closest species as it falls outside its pre-defined ANI radius
JS2.bin.003	JS	d__Archaea	p__Thermoproteota	c__Nitrososphaeria	o__Nitrososphaerales	f__Nitrososphaeraceae	g__TA-21	s__	N/A	N/A	N/A	N/A	N/A	GCA_014381105.1	95	d__Archaea;p__Thermoproteota;c__Nitrososphaeria;o__Nitrososphaerales;f__Nitrososphaeraceae;g__TA-21;s__TA-21 sp014381105	87.04	0.92	d__Archaea;p__Thermoproteota;c__Nitrososphaeria;o__Nitrososphaerales;f__Nitrososphaeraceae;g__TA-21;s__	taxonomic classification defined by topology and ANI	N/A	GCA_014523595.1, s__TA-21 sp014523595, 95.0, 81.17, 0.704; GCA_014523495.1, s__TA-21 sp014523495, 95.0, 78.9, 0.52; GCA_014523525.1, s__TA-21 sp014523525, 95.0, 78.9, 0.476; GCA_023251115.1, s__TA-21 sp023251115, 95.0, 78.71, 0.469; GCA_005877345.1, s__TA-21 sp005877345, 95.0, 78.61, 0.349; GCA_005877075.1, s__TA-21 sp005877075, 95.0, 78.22, 0.402; GCA_021324715.1, s__TA-21 sp021324715, 95.0, 78.…	67.38	11	0.98692	Genome has more than 22.6% of markers with multiple hits;Genome domain questionable ( 58.3% Bacterial, 67.9% Archaeal);Genome not assigned to closest species as it falls outside its pre-defined ANI radius
JS3.bin.002	JS	d__Archaea	p__Thermoproteota	c__Nitrososphaeria	o__Nitrososphaerales	f__Nitrososphaeraceae	g__TA-21	s__	N/A	N/A	N/A	N/A	N/A	GCA_014381105.1	95	d__Archaea;p__Thermoproteota;c__Nitrososphaeria;o__Nitrososphaerales;f__Nitrososphaeraceae;g__TA-21;s__TA-21 sp014381105	86.99	0.924	d__Archaea;p__Thermoproteota;c__Nitrososphaeria;o__Nitrososphaerales;f__Nitrososphaeraceae;g__TA-21;s__	taxonomic classification defined by topology and ANI	N/A	GCA_014523595.1, s__TA-21 sp014523595, 95.0, 81.27, 0.68; GCA_014523495.1, s__TA-21 sp014523495, 95.0, 78.87, 0.53; GCA_014523525.1, s__TA-21 sp014523525, 95.0, 78.86, 0.48; GCA_005877345.1, s__TA-21 sp005877345, 95.0, 78.67, 0.392; GCA_023251115.1, s__TA-21 sp023251115, 95.0, 78.64, 0.482; GCA_005877075.1, s__TA-21 sp005877075, 95.0, 78.3, 0.411; GCA_021324715.1, s__TA-21 sp021324715, 95.0, 77.9…	83.66	11	0.98766	Genome not assigned to closest species as it falls outside its pre-defined ANI radius
XY1.bin.001	XY	Unclassified Archaea	Unclassified	Unclassified	Unclassified	Unclassified	Unclassified	Unclassified	N/A	N/A	N/A	N/A	N/A	N/A	N/A	N/A	N/A	N/A	N/A	N/A	N/A	N/A	N/A	N/A	N/A	Insufficient number of amino acids in MSA (0.0%)
XY1.bin.002	XY	d__Archaea	p__Thermoproteota	c__Nitrososphaeria	o__Nitrososphaerales	f__Nitrososphaeraceae	g__TA-21	s__	N/A	N/A	N/A	N/A	N/A	GCA_014381105.1	95	d__Archaea;p__Thermoproteota;c__Nitrososphaeria;o__Nitrososphaerales;f__Nitrososphaeraceae;g__TA-21;s__TA-21 sp014381105	87.08	0.864	d__Archaea;p__Thermoproteota;c__Nitrososphaeria;o__Nitrososphaerales;f__Nitrososphaeraceae;g__TA-21;s__	taxonomic classification defined by topology and ANI	N/A	GCA_014523595.1, s__TA-21 sp014523595, 95.0, 81.24, 0.667; GCA_023251115.1, s__TA-21 sp023251115, 95.0, 78.88, 0.435; GCA_014523495.1, s__TA-21 sp014523495, 95.0, 78.83, 0.489; GCA_014523525.1, s__TA-21 sp014523525, 95.0, 78.79, 0.464; GCA_005877345.1, s__TA-21 sp005877345, 95.0, 78.69, 0.349; GCA_005877075.1, s__TA-21 sp005877075, 95.0, 78.31, 0.393; GCA_021324715.1, s__TA-21 sp021324715, 95.0, …	83.83	11	0.98767	Genome not assigned to closest species as it falls outside its pre-defined ANI radius
XY2.bin.001	XY	d__Archaea	p__Thermoproteota	c__Nitrososphaeria	o__Nitrososphaerales	f__Nitrososphaeraceae	g__TA-21	s__	N/A	N/A	N/A	N/A	N/A	GCA_014381105.1	95	d__Archaea;p__Thermoproteota;c__Nitrososphaeria;o__Nitrososphaerales;f__Nitrososphaeraceae;g__TA-21;s__TA-21 sp014381105	86.98	0.908	d__Archaea;p__Thermoproteota;c__Nitrososphaeria;o__Nitrososphaerales;f__Nitrososphaeraceae;g__TA-21;s__	taxonomic classification defined by topology and ANI	N/A	GCA_014523595.1, s__TA-21 sp014523595, 95.0, 81.03, 0.711; GCA_014523495.1, s__TA-21 sp014523495, 95.0, 78.98, 0.534; GCA_014523525.1, s__TA-21 sp014523525, 95.0, 78.92, 0.482; GCA_023251115.1, s__TA-21 sp023251115, 95.0, 78.81, 0.463; GCA_005877345.1, s__TA-21 sp005877345, 95.0, 78.65, 0.359; GCA_005877075.1, s__TA-21 sp005877075, 95.0, 78.35, 0.407; GCA_021324715.1, s__TA-21 sp021324715, 95.0, …	81.72	11	0.98699	Genome not assigned to closest species as it falls outside its pre-defined ANI radius
XY3.bin.002	XY	d__Archaea	p__Thermoproteota	c__Nitrososphaeria	o__Nitrososphaerales	f__Nitrososphaeraceae	g__TA-21	s__	N/A	N/A	N/A	N/A	N/A	GCA_014381105.1	95	d__Archaea;p__Thermoproteota;c__Nitrososphaeria;o__Nitrososphaerales;f__Nitrososphaeraceae;g__TA-21;s__TA-21 sp014381105	87.22	0.868	d__Archaea;p__Thermoproteota;c__Nitrososphaeria;o__Nitrososphaerales;f__Nitrososphaeraceae;g__TA-21;s__	taxonomic classification defined by topology and ANI	N/A	GCA_014523595.1, s__TA-21 sp014523595, 95.0, 81.19, 0.663; GCA_014523525.1, s__TA-21 sp014523525, 95.0, 78.97, 0.462; GCA_014523495.1, s__TA-21 sp014523495, 95.0, 78.87, 0.504; GCA_023251115.1, s__TA-21 sp023251115, 95.0, 78.79, 0.462; GCA_005877345.1, s__TA-21 sp005877345, 95.0, 78.77, 0.343; GCA_005877075.1, s__TA-21 sp005877075, 95.0, 78.36, 0.388; GCA_021324715.1, s__TA-21 sp021324715, 95.0, …	83.21	11	0.98774	Genome has more than 11.3% of markers with multiple hits;Genome not assigned to closest species as it falls outside its pre-defined ANI radius
ZY1.bin.003	ZY	d__Archaea	p__Thermoproteota	c__Nitrososphaeria	o__Nitrososphaerales	f__Nitrososphaeraceae	g__TA-21	s__	N/A	N/A	N/A	N/A	N/A	GCA_014381105.1	95	d__Archaea;p__Thermoproteota;c__Nitrososphaeria;o__Nitrososphaerales;f__Nitrososphaeraceae;g__TA-21;s__TA-21 sp014381105	87.03	0.928	d__Archaea;p__Thermoproteota;c__Nitrososphaeria;o__Nitrososphaerales;f__Nitrososphaeraceae;g__TA-21;s__	taxonomic classification defined by topology and ANI	N/A	GCA_014523595.1, s__TA-21 sp014523595, 95.0, 81.17, 0.721; GCA_014523525.1, s__TA-21 sp014523525, 95.0, 78.91, 0.484; GCA_023251115.1, s__TA-21 sp023251115, 95.0, 78.82, 0.484; GCA_005877345.1, s__TA-21 sp005877345, 95.0, 78.73, 0.343; GCA_014523495.1, s__TA-21 sp014523495, 95.0, 78.71, 0.551; GCA_005877075.1, s__TA-21 sp005877075, 95.0, 78.47, 0.397; GCA_021324715.1, s__TA-21 sp021324715, 95.0, …	89.03	11	0.98773	Genome not assigned to closest species as it falls outside its pre-defined ANI radius
ZY2.bin.003	ZY	d__Archaea	p__Thermoproteota	c__Nitrososphaeria	o__Nitrososphaerales	f__Nitrososphaeraceae	g__TA-21	s__	N/A	N/A	N/A	N/A	N/A	GCA_014381105.1	95	d__Archaea;p__Thermoproteota;c__Nitrososphaeria;o__Nitrososphaerales;f__Nitrososphaeraceae;g__TA-21;s__TA-21 sp014381105	87.06	0.908	d__Archaea;p__Thermoproteota;c__Nitrososphaeria;o__Nitrososphaerales;f__Nitrososphaeraceae;g__TA-21;s__	taxonomic classification defined by topology and ANI	N/A	GCA_014523595.1, s__TA-21 sp014523595, 95.0, 81.11, 0.694; GCA_014523495.1, s__TA-21 sp014523495, 95.0, 78.91, 0.52; GCA_014523525.1, s__TA-21 sp014523525, 95.0, 78.86, 0.486; GCA_023251115.1, s__TA-21 sp023251115, 95.0, 78.85, 0.477; GCA_005877345.1, s__TA-21 sp005877345, 95.0, 78.67, 0.349; GCA_005877075.1, s__TA-21 sp005877075, 95.0, 78.38, 0.413; GCA_021324715.1, s__TA-21 sp021324715, 95.0, 7…	80.76	11	0.98818	Genome has more than 11.3% of markers with multiple hits;Genome not assigned to closest species as it falls outside its pre-defined ANI radius
ZY3.bin.003	ZY	d__Archaea	p__Thermoproteota	c__Nitrososphaeria	o__Nitrososphaerales	f__Nitrososphaeraceae	g__TA-21	s__	N/A	N/A	N/A	N/A	N/A	GCA_014381105.1	95	d__Archaea;p__Thermoproteota;c__Nitrososphaeria;o__Nitrososphaerales;f__Nitrososphaeraceae;g__TA-21;s__TA-21 sp014381105	87.04	0.892	d__Archaea;p__Thermoproteota;c__Nitrososphaeria;o__Nitrososphaerales;f__Nitrososphaeraceae;g__TA-21;s__	taxonomic classification defined by topology and ANI	N/A	GCA_014523595.1, s__TA-21 sp014523595, 95.0, 81.16, 0.687; GCA_014523495.1, s__TA-21 sp014523495, 95.0, 78.78, 0.499; GCA_014523525.1, s__TA-21 sp014523525, 95.0, 78.78, 0.474; GCA_023251115.1, s__TA-21 sp023251115, 95.0, 78.73, 0.46; GCA_005877345.1, s__TA-21 sp005877345, 95.0, 78.7, 0.331; GCA_005877075.1, s__TA-21 sp005877075, 95.0, 78.42, 0.397; GCA_021324715.1, s__TA-21 sp021324715, 95.0, 77…	67.62	11	0.988	Genome has more than 18.9% of markers with multiple hits;Genome not assigned to closest species as it falls outside its pre-defined ANI radius

## Sheet: Bac_402
user_genome	sites	d	p	c	o	f	g	s	fastani_reference	fastani_reference_radius	fastani_taxonomy	fastani_ani	fastani_af	closest_placement_reference	closest_placement_radius	closest_placement_taxonomy	closest_placement_ani	closest_placement_af	pplacer_taxonomy	classification_method	note	other_related_references(genome_id,species_name,radius,ANI,AF)	msa_percent	translation_table	red_value	warnings
CX1.bin.001	CX	Unclassified Bacteria	Unclassified	Unclassified	Unclassified	Unclassified	Unclassified	Unclassified	N/A	N/A	N/A	N/A	N/A	N/A	N/A	N/A	N/A	N/A	N/A	N/A	N/A	N/A	N/A	N/A	N/A	Insufficient number of amino acids in MSA (7.1%)
CX1.bin.002	CX	d__Bacteria	p__Pseudomonadota	c__Alphaproteobacteria	o__Sphingomonadales	f__Sphingomonadaceae	g__Sphingomicrobium	s__	N/A	N/A	N/A	N/A	N/A	N/A	N/A	N/A	N/A	N/A	d__Bacteria;p__Pseudomonadota;c__Alphaproteobacteria;o__Sphingomonadales;f__Sphingomonadaceae;g__Sphingomicrobium;s__	taxonomic classification defined by topology and ANI	classification based on placement in class-level tree	GCF_014489515.1, s__Sphingomicrobium sediminicola, 95.0, 79.63, 0.539; GCF_022568775.1, s__Sphingomicrobium sp022568775, 95.0, 79.37, 0.599; GCF_014489495.1, s__Sphingomicrobium daechungense, 95.0, 79.32, 0.506; GCA_023392555.1, s__Sphingomicrobium sp023392555, 95.0, 78.91, 0.229; GCF_014396785.1, s__Sphingomicrobium luteum, 95.0, 78.36, 0.322; GCF_023516575.1, s__Sphingomicrobium sp023516575, 95…	46.89	11	0.9624	Genome has more than 10.8% of markers with multiple hits;Genome not assigned to closest species as it falls outside its pre-defined ANI radius
CX1.bin.003	CX	d__Bacteria	p__Pseudomonadota	c__Alphaproteobacteria	o__Sphingomonadales	f__Sphingomonadaceae	g__Sphingomicrobium	s__	N/A	N/A	N/A	N/A	N/A	N/A	N/A	N/A	N/A	N/A	d__Bacteria;p__Pseudomonadota;c__Alphaproteobacteria;o__Sphingomonadales;f__Sphingomonadaceae;g__Sphingomicrobium;s__	ANI	classification based on placement in class-level tree	GCA_019247755.1, s__Sphingomicrobium sp019247755, 95.0, 79.88, 0.3; GCF_007998985.1, s__Sphingomicrobium xanthum, 95.0, 79.67, 0.067; GCA_023392555.1, s__Sphingomicrobium sp023392555, 95.0, 79.35, 0.2; GCF_023516575.1, s__Sphingomicrobium sp023516575, 95.0, 79.24, 0.217; GCF_023805295.1, s__Sphingomicrobium sp023805295, 95.0, 78.62, 0.067; GCA_023266535.1, s__Sphingomicrobium sp023266535, 95.0, 7…	13.51	11	0.95062	N/A
CX1.bin.004	CX	d__Bacteria	p__Chloroflexota	c__Limnocylindria	o__QHBO01	f__QHBO01	g__	s__	N/A	N/A	N/A	N/A	N/A	N/A	N/A	N/A	N/A	N/A	d__Bacteria;p__Chloroflexota;c__Limnocylindria;o__QHBO01;f__QHBO01;g__;s__	taxonomic novelty determined using RED	classification based on placement in class-level tree	N/A	67.09	11	0.85419	Genome has more than 12.5% of markers with multiple hits
CX1.bin.005	CX	d__Bacteria	p__Acidobacteriota	c__Thermoanaerobaculia	o__UBA5066	f__Gp7-AA6	g__Gp7-AA6	s__	N/A	N/A	N/A	N/A	N/A	GCA_003222385.1	95	d__Bacteria;p__Acidobacteriota;c__Thermoanaerobaculia;o__UBA5066;f__Gp7-AA6;g__Gp7-AA6;s__Gp7-AA6 sp003222385	78.48	0.486	d__Bacteria;p__Acidobacteriota;c__Thermoanaerobaculia;o__UBA5066;f__Gp7-AA6;g__Gp7-AA6;s__	taxonomic classification defined by topology and ANI	classification based on placement in class-level tree	GCA_020199905.1, s__Gp7-AA6 sp020199905, 95.0, 77.17, 0.271	57.7	11	0.90906	Genome has more than 25.0% of markers with multiple hits
CX1.bin.006	CX	Unclassified Bacteria	Unclassified	Unclassified	Unclassified	Unclassified	Unclassified	Unclassified	N/A	N/A	N/A	N/A	N/A	N/A	N/A	N/A	N/A	N/A	N/A	N/A	N/A	N/A	N/A	N/A	N/A	Insufficient number of amino acids in MSA (9.2%)
CX1.bin.007	CX	d__Bacteria	p__Pseudomonadota	c__Alphaproteobacteria	o__Sphingomonadales	f__Sphingomonadaceae	g__Sphingomicrobium	s__	N/A	N/A	N/A	N/A	N/A	N/A	N/A	N/A	N/A	N/A	d__Bacteria;p__Pseudomonadota;c__Alphaproteobacteria;o__Sphingomonadales;f__Sphingomonadaceae;g__Sphingomicrobium;s__	taxonomic classification defined by topology and ANI	classification based on placement in class-level tree	GCF_009720245.1, s__Sphingomicrobium segetis, 95.0, 79.54, 0.595; GCA_013361785.1, s__Sphingomicrobium sp013361785, 95.0, 79.39, 0.556; GCF_000620665.1, s__Sphingomicrobium sp000620665, 95.0, 79.39, 0.667; GCF_022568775.1, s__Sphingomicrobium sp022568775, 95.0, 79.35, 0.619; GCA_013812825.1, s__Sphingomicrobium sp013812825, 95.0, 78.85, 0.405; GCF_014489495.1, s__Sphingomicrobium daechungense, 95…	22.66	11	0.97097	Genome has more than 16.7% of markers with multiple hits;Genome not assigned to closest species as it falls outside its pre-defined ANI radius
CX1.bin.008	CX	d__Bacteria	p__Pseudomonadota	c__Alphaproteobacteria	o__Sphingomonadales	f__Sphingomonadaceae	g__Sphingomicrobium	s__	N/A	N/A	N/A	N/A	N/A	GCF_014489515.1	95	d__Bacteria;p__Pseudomonadota;c__Alphaproteobacteria;o__Sphingomonadales;f__Sphingomonadaceae;g__Sphingomicrobium;s__Sphingomicrobium sediminicola	80.75	0.773	d__Bacteria;p__Pseudomonadota;c__Alphaproteobacteria;o__Sphingomonadales;f__Sphingomonadaceae;g__Sphingomicrobium;s__	taxonomic classification defined by topology and ANI	classification based on placement in class-level tree	GCF_000620665.1, s__Sphingomicrobium sp000620665, 95.0, 81.58, 0.682; GCF_009720245.1, s__Sphingomicrobium segetis, 95.0, 81.5, 0.773; GCA_013361785.1, s__Sphingomicrobium sp013361785, 95.0, 81.0, 0.773; GCA_013812825.1, s__Sphingomicrobium sp013812825, 95.0, 80.8, 0.636; GCF_014489495.1, s__Sphingomicrobium daechungense, 95.0, 80.74, 0.591; GCF_014396785.1, s__Sphingomicrobium luteum, 95.0, 80.5…	11.6	11	0.99264	Genome domain questionable ( 14.2% Bacterial, 5.7% Archaeal);Genome has more than 10.8% of markers with multiple hits;Genome not assigned to closest species as it falls outside its pre-defined ANI radius
CX1.bin.010	CX	d__Bacteria	p__Pseudomonadota	c__Alphaproteobacteria	o__Sphingomonadales	f__	g__	s__	N/A	N/A	N/A	N/A	N/A	N/A	N/A	N/A	N/A	N/A	d__Bacteria;p__Pseudomonadota;c__Alphaproteobacteria;o__Sphingomonadales;f__;g__;s__	taxonomic novelty determined using RED	classification based on placement in class-level tree	N/A	12.21	11	0.6928	N/A
CX1.bin.011	CX	d__Bacteria	p__Desulfobacterota_B	c__Binatia	o__UBA9968	f__UBA9968	g__DP-20	s__	N/A	N/A	N/A	N/A	N/A	GCA_005879435.1	95	d__Bacteria;p__Desulfobacterota_B;c__Binatia;o__UBA9968;f__UBA9968;g__DP-20;s__DP-20 sp005879435	77.37	0.221	d__Bacteria;p__Desulfobacterota_B;c__Binatia;o__UBA9968;f__UBA9968;g__DP-20;s__	taxonomic classification defined by topology and ANI	classification based on placement in class-level tree	GCA_005879255.1, s__DP-20 sp005879255, 95.0, 77.22, 0.306; GCA_009692615.1, s__DP-20 sp009692615, 95.0, 77.13, 0.225; GCA_016844625.1, s__DP-20 sp016844625, 95.0, 76.95, 0.224; GCA_945889495.1, s__DP-20 sp945889495, 95.0, 76.75, 0.224; GCA_016874755.1, s__DP-20 sp016874755, 95.0, 76.3, 0.189	37.36	11	0.93316	Genome has more than 36.7% of markers with multiple hits
CX1.bin.012	CX	d__Bacteria	p__Pseudomonadota	c__Alphaproteobacteria	o__Sphingomonadales	f__Sphingomonadaceae	g__Sphingomicrobium	s__	N/A	N/A	N/A	N/A	N/A	N/A	N/A	N/A	N/A	N/A	d__Bacteria;p__Pseudomonadota;c__Alphaproteobacteria;o__Sphingomonadales;f__Sphingomonadaceae;g__Sphingomicrobium;s__	taxonomic classification defined by topology and ANI	classification based on placement in class-level tree	GCF_000620665.1, s__Sphingomicrobium sp000620665, 95.0, 80.1, 0.613; GCF_009720245.1, s__Sphingomicrobium segetis, 95.0, 79.65, 0.527; GCF_014396785.1, s__Sphingomicrobium luteum, 95.0, 79.12, 0.523; GCA_013361785.1, s__Sphingomicrobium sp013361785, 95.0, 79.1, 0.477; GCA_019247755.1, s__Sphingomicrobium sp019247755, 95.0, 78.95, 0.387; GCA_013812825.1, s__Sphingomicrobium sp013812825, 95.0, 78.8…	26.08	11	0.96965	Genome has more than 32.5% of markers with multiple hits;Genome not assigned to closest species as it falls outside its pre-defined ANI radius
CX1.bin.013	CX	d__Bacteria	p__Acidobacteriota	c__Blastocatellia	o__Pyrinomonadales	f__Pyrinomonadaceae	g__PSRF01	s__	N/A	N/A	N/A	N/A	N/A	N/A	N/A	N/A	N/A	N/A	d__Bacteria;p__Acidobacteriota;c__Blastocatellia;o__Pyrinomonadales;f__Pyrinomonadaceae;g__PSRF01;s__	ANI	classification based on placement in class-level tree	GCA_023717605.1, s__PSRF01 sp023717605, 95.0, 76.71, 0.079; GCA_003175865.1, s__PSRF01 sp003175865, 95.0, 76.59, 0.048; GCA_013817595.1, s__PSRF01 sp013817595, 95.0, 76.56, 0.045; GCA_020199975.1, s__PSRF01 sp020199975, 95.0, 76.54, 0.046; GCA_003222935.1, s__PSRF01 sp003222935, 95.0, 76.51, 0.054; GCA_020199835.1, s__PSRF01 sp020199835, 95.0, 76.48, 0.082; GCA_003488005.1, s__PSRF01 sp003488005,…	45.1	11	0.91156	Genome has more than 32.5% of markers with multiple hits
CX1.bin.014	CX	d__Bacteria	p__Nitrospirota	c__Nitrospiria	o__Nitrospirales	f__Nitrospiraceae	g__Nitrospira_C	s__	N/A	N/A	N/A	N/A	N/A	N/A	N/A	N/A	N/A	N/A	d__Bacteria;p__Nitrospirota;c__Nitrospiria;o__Nitrospirales;f__Nitrospiraceae;g__Nitrospira_C;s__	ANI	classification based on placement in class-level tree	GCF_900169565.1, s__Nitrospira_C japonica_A, 95.0, 77.83, 0.118; GCA_002420105.1, s__Nitrospira_C sp002420105, 95.0, 77.55, 0.217; GCF_011405515.1, s__Nitrospira_C sp011405515, 95.0, 77.05, 0.134; GCA_014055525.1, s__Nitrospira_C sp014055525, 95.0, 76.98, 0.141	49	11	0.92246	Genome has more than 24.2% of markers with multiple hits
CX1.bin.015	CX	d__Bacteria	p__Acidobacteriota	c__Blastocatellia	o__Pyrinomonadales	f__Pyrinomonadaceae	g__	s__	N/A	N/A	N/A	N/A	N/A	N/A	N/A	N/A	N/A	N/A	d__Bacteria;p__Acidobacteriota;c__Blastocatellia;o__Pyrinomonadales;f__Pyrinomonadaceae;g__;s__	taxonomic classification fully defined by topology	classification based on placement in class-level tree	N/A	33.6	11	0.75523	Genome has more than 35.0% of markers with multiple hits
CX1.bin.016	CX	d__Bacteria	p__Pseudomonadota	c__Alphaproteobacteria	o__Reyranellales	f__Reyranellaceae	g__Reyranella	s__	N/A	N/A	N/A	N/A	N/A	N/A	N/A	N/A	N/A	N/A	d__Bacteria;p__Pseudomonadota;c__Alphaproteobacteria;o__Reyranellales;f__Reyranellaceae;g__Reyranella;s__	taxonomic classification defined by topology and ANI	classification based on placement in class-level tree	GCA_900110395.1, s__Reyranella sp900110395, 95.0, 90.65, 0.909; GCA_021732285.1, s__Reyranella sp021732285, 95.0, 89.95, 0.909; GCF_007992495.1, s__Reyranella soli, 95.0, 88.96, 0.909; GCA_009377525.1, s__Reyranella sp009377525, 95.0, 88.52, 0.848; GCA_019750135.1, s__Reyranella sp019750135, 95.0, 88.18, 0.909; GCA_016185145.1, s__Reyranella sp016185145, 95.0, 87.72, 0.879; GCA_902825855.1, s__Re…	23.91	11	0.94802	Genome has more than 28.3% of markers with multiple hits;Genome not assigned to closest species as it falls outside its pre-defined ANI radius
CX1.bin.017	CX	d__Bacteria	p__Chloroflexota	c__Limnocylindria	o__P2-11E	f__P2-11E	g__CF-39	s__	N/A	N/A	N/A	N/A	N/A	GCA_005887995.1	95	d__Bacteria;p__Chloroflexota;c__Limnocylindria;o__P2-11E;f__P2-11E;g__CF-39;s__CF-39 sp005887995	79.72	0.604	d__Bacteria;p__Chloroflexota;c__Limnocylindria;o__P2-11E;f__P2-11E;g__CF-39;s__	taxonomic classification defined by topology and ANI	classification based on placement in class-level tree	GCA_005889405.1, s__CF-39 sp005889405, 95.0, 78.49, 0.477; GCA_005882255.1, s__CF-39 sp005882255, 95.0, 77.87, 0.459	33.29	11	0.93678	Genome has more than 30.0% of markers with multiple hits;Genome not assigned to closest species as it falls outside its pre-defined ANI radius
CX1.bin.018	CX	d__Bacteria	p__Pseudomonadota	c__Alphaproteobacteria	o__Sphingomonadales	f__Sphingomonadaceae	g__Sphingomicrobium	s__	N/A	N/A	N/A	N/A	N/A	GCA_020200315.1	95	d__Bacteria;p__Pseudomonadota;c__Alphaproteobacteria;o__Sphingomonadales;f__Sphingomonadaceae;g__Sphingomicrobium;s__Sphingomicrobium sp020200315	77.56	0.208	d__Bacteria;p__Pseudomonadota;c__Alphaproteobacteria;o__Sphingomonadales;f__Sphingomonadaceae;g__Sphingomicrobium;s__	taxonomic classification defined by topology and ANI	classification based on placement in class-level tree	GCA_013361785.1, s__Sphingomicrobium sp013361785, 95.0, 80.37, 0.208; GCF_000620665.1, s__Sphingomicrobium sp000620665, 95.0, 80.12, 0.25; GCA_019247755.1, s__Sphingomicrobium sp019247755, 95.0, 79.75, 0.229; GCA_013817375.1, s__Sphingomicrobium sp013817375, 95.0, 79.67, 0.104; GCF_023516455.1, s__Sphingomicrobium sp023516455, 95.0, 79.66, 0.229; GCA_023389105.1, s__Sphingomicrobium sp023389105, …	21.23	11	0.94117	Genome has more than 17.5% of markers with multiple hits
CX1.bin.019	CX	d__Bacteria	p__Pseudomonadota	c__Alphaproteobacteria	o__Sphingomonadales	f__Sphingomonadaceae	g__Sphingomicrobium	s__	N/A	N/A	N/A	N/A	N/A	N/A	N/A	N/A	N/A	N/A	d__Bacteria;p__Pseudomonadota;c__Alphaproteobacteria;o__Sphingomonadales;f__Sphingomonadaceae;g__Sphingomicrobium;s__	ANI	classification based on placement in class-level tree	GCF_019264355.1, s__Sphingomicrobium sp019264355, 95.0, 78.88, 0.024; GCA_023392555.1, s__Sphingomicrobium sp023392555, 95.0, 78.39, 0.119; GCA_013816595.1, s__Sphingomicrobium sp013816595, 95.0, 78.19, 0.071; GCF_011927725.1, s__Sphingomicrobium kaistense, 95.0, 78.17, 0.095; GCF_000620665.1, s__Sphingomicrobium sp000620665, 95.0, 78.14, 0.226; GCF_023516455.1, s__Sphingomicrobium sp023516455, 9…	23.44	11	0.94279	Genome has more than 20.0% of markers with multiple hits
CX1.bin.020	CX	d__Bacteria	p__Pseudomonadota	c__Alphaproteobacteria	o__Sphingomonadales	f__Sphingomonadaceae	g__Rhizorhapis	s__	N/A	N/A	N/A	N/A	N/A	GCF_014200045.1	95	d__Bacteria;p__Pseudomonadota;c__Alphaproteobacteria;o__Sphingomonadales;f__Sphingomonadaceae;g__Rhizorhapis;s__Rhizorhapis suberifaciens	83.16	0.734	d__Bacteria;p__Pseudomonadota;c__Alphaproteobacteria;o__Sphingomonadales;f__Sphingomonadaceae;g__Rhizorhapis;s__	taxonomic classification defined by topology and ANI	classification based on placement in class-level tree	GCA_016650315.1, s__Rhizorhapis sp016650315, 95.0, 79.01, 0.22; GCF_021742065.1, s__Rhizorhapis sp021742065, 95.0, 78.05, 0.294	43.99	11	0.98341	Genome has more than 12.5% of markers with multiple hits;Genome not assigned to closest species as it falls outside its pre-defined ANI radius
CX1.bin.021	CX	d__Bacteria	p__Acidobacteriota	c__Vicinamibacteria	o__Vicinamibacterales	f__2-12-FULL-66-21	g__	s__	N/A	N/A	N/A	N/A	N/A	N/A	N/A	N/A	N/A	N/A	d__Bacteria;p__Acidobacteriota;c__Vicinamibacteria;o__Vicinamibacterales;f__2-12-FULL-66-21;g__;s__	taxonomic classification fully defined by topology	classification based on placement in class-level tree	N/A	17.82	11	0.75553	N/A
CX1.bin.022	CX	d__Bacteria	p__Chloroflexota	c__Anaerolineae	o__Anaerolineales	f__EnvOPS12	g__UBA12294	s__	N/A	N/A	N/A	N/A	N/A	N/A	N/A	N/A	N/A	N/A	d__Bacteria;p__Chloroflexota;c__Anaerolineae;o__Anaerolineales;f__EnvOPS12;g__UBA12294;s__	taxonomic novelty determined using RED	classification based on placement in class-level tree	N/A	24.99	11	0.93768	N/A
CX1.bin.023	CX	d__Bacteria	p__Acidobacteriota	c__Vicinamibacteria	o__Vicinamibacterales	f__2-12-FULL-66-21	g__	s__	N/A	N/A	N/A	N/A	N/A	N/A	N/A	N/A	N/A	N/A	d__Bacteria;p__Acidobacteriota;c__Vicinamibacteria;o__Vicinamibacterales;f__2-12-FULL-66-21;g__;s__	taxonomic classification fully defined by topology	classification based on placement in class-level tree	N/A	24.09	11	0.76068	Genome has more than 31.7% of markers with multiple hits
CX1.bin.025	CX	d__Bacteria	p__Bacteroidota	c__Bacteroidia	o__Cytophagales	f__Cyclobacteriaceae	g__Chryseosolibacter	s__	N/A	N/A	N/A	N/A	N/A	GCF_018598225.1	95	d__Bacteria;p__Bacteroidota;c__Bacteroidia;o__Cytophagales;f__Cyclobacteriaceae;g__Chryseosolibacter;s__Chryseosolibacter histidini	91.2	0.033	d__Bacteria;p__Bacteroidota;c__Bacteroidia;o__Cytophagales;f__Cyclobacteriaceae;g__Chryseosolibacter;s__	taxonomic classification defined by topology and ANI	classification based on placement in class-level tree	GCF_018598585.1, s__Chryseosolibacter indicus, 95.0, 92.26, 0.011	23.2	11	0.94861	Genome has more than 12.5% of markers with multiple hits
CX1.bin.027	CX	d__Bacteria	p__Gemmatimonadota	c__Gemmatimonadetes	o__Gemmatimonadales	f__Gemmatimonadaceae	g__	s__	N/A	N/A	N/A	N/A	N/A	N/A	N/A	N/A	N/A	N/A	d__Bacteria;p__Gemmatimonadota;c__Gemmatimonadetes;o__Gemmatimonadales;f__Gemmatimonadaceae;g__;s__	taxonomic classification fully defined by topology	classification based on placement in class-level tree	N/A	28.54	11	0.81056	Genome has more than 25.8% of markers with multiple hits
CX1.bin.028	CX	d__Bacteria	p__Acidobacteriota	c__Blastocatellia	o__Pyrinomonadales	f__Pyrinomonadaceae	g__PSRF01	s__	N/A	N/A	N/A	N/A	N/A	GCA_020199835.1	95	d__Bacteria;p__Acidobacteriota;c__Blastocatellia;o__Pyrinomonadales;f__Pyrinomonadaceae;g__PSRF01;s__PSRF01 sp020199835	77.56	0.222	d__Bacteria;p__Acidobacteriota;c__Blastocatellia;o__Pyrinomonadales;f__Pyrinomonadaceae;g__PSRF01;s__	taxonomic classification defined by topology and ANI	classification based on placement in class-level tree	GCA_013697915.1, s__PSRF01 sp013697915, 95.0, 78.61, 0.074; GCA_003222935.1, s__PSRF01 sp003222935, 95.0, 78.41, 0.074; GCA_013817595.1, s__PSRF01 sp013817595, 95.0, 76.89, 0.037; GCA_003488005.1, s__PSRF01 sp003488005, 95.0, 76.84, 0.111; GCA_002427845.1, s__PSRF01 sp002427845, 95.0, 75.81, 0.074; GCA_013811945.1, s__PSRF01 sp013811945, 95.0, 74.7, 0.037; GCA_014380365.1, s__PSRF01 sp014380365, …	25.64	11	0.95225	N/A
CX2.bin.001	CX	Unclassified Bacteria	Unclassified	Unclassified	Unclassified	Unclassified	Unclassified	Unclassified	N/A	N/A	N/A	N/A	N/A	N/A	N/A	N/A	N/A	N/A	N/A	N/A	N/A	N/A	N/A	N/A	N/A	Insufficient number of amino acids in MSA (0.4%)
CX2.bin.002	CX	d__Bacteria	p__Pseudomonadota	c__Alphaproteobacteria	o__Sphingomonadales	f__Sphingomonadaceae	g__Sphingomicrobium	s__	N/A	N/A	N/A	N/A	N/A	GCF_014489515.1	95	d__Bacteria;p__Pseudomonadota;c__Alphaproteobacteria;o__Sphingomonadales;f__Sphingomonadaceae;g__Sphingomicrobium;s__Sphingomicrobium sediminicola	79.75	0.542	d__Bacteria;p__Pseudomonadota;c__Alphaproteobacteria;o__Sphingomonadales;f__Sphingomonadaceae;g__Sphingomicrobium;s__	taxonomic classification defined by topology and ANI	classification based on placement in class-level tree	GCF_022568775.1, s__Sphingomicrobium sp022568775, 95.0, 79.71, 0.625; GCF_014489495.1, s__Sphingomicrobium daechungense, 95.0, 79.65, 0.517; GCA_023392555.1, s__Sphingomicrobium sp023392555, 95.0, 78.89, 0.28; GCF_009720245.1, s__Sphingomicrobium segetis, 95.0, 78.3, 0.41; GCA_013812825.1, s__Sphingomicrobium sp013812825, 95.0, 78.23, 0.375; GCF_023516495.1, s__Sphingomicrobium sp023516495, 95.0,…	43.32	11	0.98092	Genome has more than 15.8% of markers with multiple hits;Genome not assigned to closest species as it falls outside its pre-defined ANI radius
CX2.bin.003	CX	d__Bacteria	p__Acidobacteriota	c__Thermoanaerobaculia	o__UBA5066	f__Gp7-AA6	g__Gp7-AA6	s__	N/A	N/A	N/A	N/A	N/A	GCA_003222385.1	95	d__Bacteria;p__Acidobacteriota;c__Thermoanaerobaculia;o__UBA5066;f__Gp7-AA6;g__Gp7-AA6;s__Gp7-AA6 sp003222385	78.6	0.492	d__Bacteria;p__Acidobacteriota;c__Thermoanaerobaculia;o__UBA5066;f__Gp7-AA6;g__Gp7-AA6;s__	taxonomic classification defined by topology and ANI	classification based on placement in class-level tree	GCA_020199905.1, s__Gp7-AA6 sp020199905, 95.0, 77.02, 0.267	81.09	11	0.91483	Genome has more than 13.3% of markers with multiple hits
CX2.bin.004	CX	Unclassified Bacteria	Unclassified	Unclassified	Unclassified	Unclassified	Unclassified	Unclassified	N/A	N/A	N/A	N/A	N/A	N/A	N/A	N/A	N/A	N/A	N/A	N/A	N/A	N/A	N/A	N/A	N/A	Insufficient number of amino acids in MSA (9.2%)
CX2.bin.005	CX	d__Bacteria	p__Pseudomonadota	c__Gammaproteobacteria	o__Xanthomonadales	f__Rhodanobacteraceae	g__66-474	s__	N/A	N/A	N/A	N/A	N/A	N/A	N/A	N/A	N/A	N/A	d__Bacteria;p__Pseudomonadota;c__Gammaproteobacteria;o__Xanthomonadales;f__Rhodanobacteraceae;g__66-474;s__	taxonomic classification defined by topology and ANI	classification based on placement in class-level tree	GCA_001899805.1, s__66-474 sp001899805, 95.0, 82.82, 0.77; GCA_004299705.1, s__66-474 sp004299705, 95.0, 82.06, 0.636; GCA_018971925.1, s__66-474 sp018971925, 95.0, 82.05, 0.442; GCA_018241365.1, s__66-474 sp018241365, 95.0, 81.74, 0.603; GCA_021324095.1, s__66-474 sp021324095, 95.0, 80.95, 0.623; GCA_021781345.1, s__66-474 sp021781345, 95.0, 80.83, 0.458; GCA_021325195.1, s__66-474 sp021325195, …	40.71	11	0.97072	Genome has more than 33.3% of markers with multiple hits;Genome not assigned to closest species as it falls outside its pre-defined ANI radius
CX2.bin.006	CX	d__Bacteria	p__Pseudomonadota	c__Alphaproteobacteria	o__Sphingomonadales	f__Sphingomonadaceae	g__Sphingomicrobium	s__	N/A	N/A	N/A	N/A	N/A	GCF_000620665.1	95	d__Bacteria;p__Pseudomonadota;c__Alphaproteobacteria;o__Sphingomonadales;f__Sphingomonadaceae;g__Sphingomicrobium;s__Sphingomicrobium sp000620665	80.75	0.636	d__Bacteria;p__Pseudomonadota;c__Alphaproteobacteria;o__Sphingomonadales;f__Sphingomonadaceae;g__Sphingomicrobium;s__	taxonomic classification defined by topology and ANI	classification based on placement in class-level tree	GCF_009720245.1, s__Sphingomicrobium segetis, 95.0, 80.11, 0.553; GCA_013812825.1, s__Sphingomicrobium sp013812825, 95.0, 79.49, 0.515; GCF_014396785.1, s__Sphingomicrobium luteum, 95.0, 79.34, 0.544; GCA_019242355.1, s__Sphingomicrobium sp019242355, 95.0, 79.27, 0.424; GCA_019247755.1, s__Sphingomicrobium sp019247755, 95.0, 79.16, 0.411; GCA_013361785.1, s__Sphingomicrobium sp013361785, 95.0, 79…	50.49	11	0.9639	Genome has more than 22.5% of markers with multiple hits;Genome not assigned to closest species as it falls outside its pre-defined ANI radius
CX2.bin.007	CX	d__Bacteria	p__Pseudomonadota	c__Alphaproteobacteria	o__Sphingomonadales	f__Sphingomonadaceae	g__Sphingomicrobium	s__	N/A	N/A	N/A	N/A	N/A	N/A	N/A	N/A	N/A	N/A	d__Bacteria;p__Pseudomonadota;c__Alphaproteobacteria;o__Sphingomonadales;f__Sphingomonadaceae;g__Sphingomicrobium;s__	taxonomic classification defined by topology and ANI	classification based on placement in class-level tree	GCF_009720245.1, s__Sphingomicrobium segetis, 95.0, 80.38, 0.639; GCA_013361785.1, s__Sphingomicrobium sp013361785, 95.0, 79.94, 0.525; GCF_023516495.1, s__Sphingomicrobium sp023516495, 95.0, 79.55, 0.557; GCF_022568775.1, s__Sphingomicrobium sp022568775, 95.0, 79.23, 0.672; GCF_000620665.1, s__Sphingomicrobium sp000620665, 95.0, 79.15, 0.623; GCA_019242355.1, s__Sphingomicrobium sp019242355, 95.…	23.36	11	0.95149	Genome has more than 21.7% of markers with multiple hits;Genome not assigned to closest species as it falls outside its pre-defined ANI radius
CX2.bin.008	CX	d__Bacteria	p__Chloroflexota	c__Limnocylindria	o__QHBO01	f__QHBO01	g__	s__	N/A	N/A	N/A	N/A	N/A	N/A	N/A	N/A	N/A	N/A	d__Bacteria;p__Chloroflexota;c__Limnocylindria;o__QHBO01;f__QHBO01;g__;s__	taxonomic novelty determined using RED	classification based on placement in class-level tree	N/A	52.37	11	0.85771	Genome has more than 39.2% of markers with multiple hits
CX2.bin.010	CX	d__Bacteria	p__Pseudomonadota	c__Gammaproteobacteria	o__Xanthomonadales	f__Rhodanobacteraceae	g__66-474	s__	N/A	N/A	N/A	N/A	N/A	GCA_004299555.1	95	d__Bacteria;p__Pseudomonadota;c__Gammaproteobacteria;o__Xanthomonadales;f__Rhodanobacteraceae;g__66-474;s__66-474 sp004299555	78.51	0.515	d__Bacteria;p__Pseudomonadota;c__Gammaproteobacteria;o__Xanthomonadales;f__Rhodanobacteraceae;g__66-474;s__	taxonomic classification defined by topology and ANI	classification based on placement in class-level tree	GCA_001899805.1, s__66-474 sp001899805, 95.0, 81.85, 0.75; GCA_004299705.1, s__66-474 sp004299705, 95.0, 81.07, 0.655; GCA_018971925.1, s__66-474 sp018971925, 95.0, 80.95, 0.52; GCA_018241365.1, s__66-474 sp018241365, 95.0, 80.71, 0.625; GCA_021324095.1, s__66-474 sp021324095, 95.0, 80.19, 0.595; GCA_021781345.1, s__66-474 sp021781345, 95.0, 79.77, 0.46; GCA_021325195.1, s__66-474 sp021325195, 95…	22.38	11	0.96649	Genome has more than 15.0% of markers with multiple hits;Genome not assigned to closest species as it falls outside its pre-defined ANI radius
CX2.bin.011	CX	d__Bacteria	p__Pseudomonadota	c__Alphaproteobacteria	o__Sphingomonadales	f__Sphingomonadaceae	g__Sphingomicrobium	s__	N/A	N/A	N/A	N/A	N/A	N/A	N/A	N/A	N/A	N/A	d__Bacteria;p__Pseudomonadota;c__Alphaproteobacteria;o__Sphingomonadales;f__Sphingomonadaceae;g__Sphingomicrobium;s__	ANI	classification based on placement in class-level tree	GCF_022568775.1, s__Sphingomicrobium sp022568775, 95.0, 78.64, 0.329; GCF_014489515.1, s__Sphingomicrobium sediminicola, 95.0, 78.55, 0.319; GCF_023516575.1, s__Sphingomicrobium sp023516575, 95.0, 78.4, 0.162; GCA_019247755.1, s__Sphingomicrobium sp019247755, 95.0, 78.25, 0.157; GCA_023392555.1, s__Sphingomicrobium sp023392555, 95.0, 78.22, 0.162; GCF_014489495.1, s__Sphingomicrobium daechungense…	19.13	11	0.9602	Genome has more than 15.8% of markers with multiple hits
CX2.bin.013	CX	d__Bacteria	p__Chloroflexota	c__Limnocylindria	o__P2-11E	f__	g__	s__	N/A	N/A	N/A	N/A	N/A	N/A	N/A	N/A	N/A	N/A	d__Bacteria;p__Chloroflexota;c__Limnocylindria;o__P2-11E;f__;g__;s__	taxonomic novelty determined using RED	classification based on placement in class-level tree	N/A	23.1	11	0.59764	Genome has more than 28.3% of markers with multiple hits
CX2.bin.014	CX	d__Bacteria	p__Myxococcota	c__Polyangia	o__Haliangiales	f__Haliangiaceae	g__JABFXX01	s__	N/A	N/A	N/A	N/A	N/A	GCA_019237945.1	95	d__Bacteria;p__Myxococcota;c__Polyangia;o__Haliangiales;f__Haliangiaceae;g__JABFXX01;s__JABFXX01 sp019237945	84.28	0.752	d__Bacteria;p__Myxococcota;c__Polyangia;o__Haliangiales;f__Haliangiaceae;g__JABFXX01;s__	taxonomic classification defined by topology and ANI	classification based on placement in class-level tree	GCA_023386455.1, s__JABFXX01 sp023386455, 95.0, 81.72, 0.665; GCA_013368795.1, s__JABFXX01 sp013368795, 95.0, 81.72, 0.661; GCA_016794545.1, s__JABFXX01 sp016794545, 95.0, 80.47, 0.561; GCA_013812655.1, s__JABFXX01 sp013812655, 95.0, 80.34, 0.578; GCA_019637375.1, s__JABFXX01 sp019637375, 95.0, 80.29, 0.635; GCA_023430775.1, s__JABFXX01 sp023430775, 95.0, 80.12, 0.6; GCA_016720595.1, s__JABFXX01 …	28.26	11	0.97328	Genome has more than 26.7% of markers with multiple hits;Genome not assigned to closest species as it falls outside its pre-defined ANI radius
CX2.bin.015	CX	d__Bacteria	p__	c__	o__	f__	g__	s__	N/A	N/A	N/A	N/A	N/A	N/A	N/A	N/A	N/A	N/A	d__Bacteria;p__Pseudomonadota;c__;o__;f__;g__;s__	taxonomic novelty determined using RED	classification based on consensus between backbone and class-level tree	N/A	23	11	0.29538	Genome has more than 15.8% of markers with multiple hits
CX2.bin.016	CX	d__Bacteria	p__Pseudomonadota	c__Alphaproteobacteria	o__Sphingomonadales	f__Sphingomonadaceae	g__Sphingomicrobium	s__	N/A	N/A	N/A	N/A	N/A	N/A	N/A	N/A	N/A	N/A	d__Bacteria;p__Pseudomonadota;c__Alphaproteobacteria;o__Sphingomonadales;f__Sphingomonadaceae;g__Sphingomicrobium;s__	taxonomic classification defined by topology and ANI	classification based on placement in class-level tree	GCA_019247755.1, s__Sphingomicrobium sp019247755, 95.0, 79.38, 0.328; GCF_009720245.1, s__Sphingomicrobium segetis, 95.0, 79.22, 0.562; GCA_013361785.1, s__Sphingomicrobium sp013361785, 95.0, 79.12, 0.448; GCF_000620665.1, s__Sphingomicrobium sp000620665, 95.0, 79.1, 0.536; GCF_023516495.1, s__Sphingomicrobium sp023516495, 95.0, 78.95, 0.51; GCA_023436615.1, s__Sphingomicrobium sp023436615, 95.0,…	24.77	11	0.94125	Genome has more than 30.0% of markers with multiple hits;Genome not assigned to closest species as it falls outside its pre-defined ANI radius
CX2.bin.017	CX	d__Bacteria	p__Pseudomonadota	c__Alphaproteobacteria	o__Reyranellales	f__Reyranellaceae	g__Reyranella	s__	N/A	N/A	N/A	N/A	N/A	N/A	N/A	N/A	N/A	N/A	d__Bacteria;p__Pseudomonadota;c__Alphaproteobacteria;o__Reyranellales;f__Reyranellaceae;g__Reyranella;s__	taxonomic classification defined by topology and ANI	classification based on placement in class-level tree	GCA_900110395.1, s__Reyranella sp900110395, 95.0, 90.28, 0.875; GCA_021732285.1, s__Reyranella sp021732285, 95.0, 88.56, 0.852; GCF_007992495.1, s__Reyranella soli, 95.0, 88.05, 0.864; GCA_019750135.1, s__Reyranella sp019750135, 95.0, 87.88, 0.864; GCA_009377525.1, s__Reyranella sp009377525, 95.0, 87.43, 0.841; GCA_016185145.1, s__Reyranella sp016185145, 95.0, 87.19, 0.818; GCA_023386865.1, s__Re…	25.32	11	0.96485	Genome not assigned to closest species as it falls outside its pre-defined ANI radius
CX2.bin.018	CX	d__Bacteria	p__Nitrospirota	c__Nitrospiria	o__Nitrospirales	f__Nitrospiraceae	g__Nitrospira_C	s__	N/A	N/A	N/A	N/A	N/A	N/A	N/A	N/A	N/A	N/A	d__Bacteria;p__Nitrospirota;c__Nitrospiria;o__Nitrospirales;f__Nitrospiraceae;g__Nitrospira_C;s__	ANI	classification based on placement in class-level tree	GCA_002420105.1, s__Nitrospira_C sp002420105, 95.0, 77.5, 0.264; GCA_014055525.1, s__Nitrospira_C sp014055525, 95.0, 77.12, 0.169; GCF_011405515.1, s__Nitrospira_C sp011405515, 95.0, 77.1, 0.135; GCF_900169565.1, s__Nitrospira_C japonica_A, 95.0, 77.06, 0.179	53.43	11	0.92177	Genome has more than 22.5% of markers with multiple hits
CX2.bin.019	CX	d__Bacteria	p__Pseudomonadota	c__Alphaproteobacteria	o__Sphingomonadales	f__Sphingomonadaceae	g__Sphingomicrobium	s__	N/A	N/A	N/A	N/A	N/A	N/A	N/A	N/A	N/A	N/A	d__Bacteria;p__Pseudomonadota;c__Alphaproteobacteria;o__Sphingomonadales;f__Sphingomonadaceae;g__Sphingomicrobium;s__	ANI	classification based on placement in class-level tree	GCF_022568775.1, s__Sphingomicrobium sp022568775, 95.0, 78.77, 0.32; GCF_014489515.1, s__Sphingomicrobium sediminicola, 95.0, 78.74, 0.32; GCF_009720245.1, s__Sphingomicrobium segetis, 95.0, 78.37, 0.373; GCF_023516455.1, s__Sphingomicrobium sp023516455, 95.0, 77.89, 0.32; GCA_019247755.1, s__Sphingomicrobium sp019247755, 95.0, 77.84, 0.253; GCF_011927725.1, s__Sphingomicrobium kaistense, 95.0, 7…	19.27	11	0.94499	Genome has more than 23.3% of markers with multiple hits
CX2.bin.020	CX	d__Bacteria	p__Pseudomonadota	c__	o__	f__	g__	s__	N/A	N/A	N/A	N/A	N/A	N/A	N/A	N/A	N/A	N/A	d__Bacteria;p__Pseudomonadota;c__;o__;f__;g__;s__	taxonomic novelty determined using RED	classification based on placement in class-level tree	N/A	10.25	11	0.30512	classification restricted to valid phylum;Genome has more than 17.5% of markers with multiple hits
CX2.bin.021	CX	d__Bacteria	p__Acidobacteriota	c__Blastocatellia	o__Pyrinomonadales	f__Pyrinomonadaceae	g__PSRF01	s__	N/A	N/A	N/A	N/A	N/A	N/A	N/A	N/A	N/A	N/A	d__Bacteria;p__Acidobacteriota;c__Blastocatellia;o__Pyrinomonadales;f__Pyrinomonadaceae;g__PSRF01;s__	ANI	classification based on placement in class-level tree	GCA_020199835.1, s__PSRF01 sp020199835, 95.0, 78.23, 0.125; GCA_013817595.1, s__PSRF01 sp013817595, 95.0, 76.64, 0.034; GCA_003222935.1, s__PSRF01 sp003222935, 95.0, 76.58, 0.049; GCA_020199975.1, s__PSRF01 sp020199975, 95.0, 76.38, 0.029; GCA_023717605.1, s__PSRF01 sp023717605, 95.0, 76.37, 0.047; GCA_003488005.1, s__PSRF01 sp003488005, 95.0, 76.29, 0.101; GCA_013811945.1, s__PSRF01 sp013811945,…	59.92	11	0.89575	Genome has more than 13.3% of markers with multiple hits
CX2.bin.022	CX	d__Bacteria	p__Acidobacteriota	c__Blastocatellia	o__Pyrinomonadales	f__Pyrinomonadaceae	g__PSRF01	s__	N/A	N/A	N/A	N/A	N/A	GCA_003222935.1	95	d__Bacteria;p__Acidobacteriota;c__Blastocatellia;o__Pyrinomonadales;f__Pyrinomonadaceae;g__PSRF01;s__PSRF01 sp003222935	77	0.036	d__Bacteria;p__Acidobacteriota;c__Blastocatellia;o__Pyrinomonadales;f__Pyrinomonadaceae;g__PSRF01;s__	taxonomic classification defined by topology and ANI	classification based on placement in class-level tree	GCA_002427845.1, s__PSRF01 sp002427845, 95.0, 77.39, 0.077; GCA_023717605.1, s__PSRF01 sp023717605, 95.0, 76.75, 0.109; GCA_013697915.1, s__PSRF01 sp013697915, 95.0, 76.68, 0.073; GCA_020199975.1, s__PSRF01 sp020199975, 95.0, 76.6, 0.04; GCA_013817595.1, s__PSRF01 sp013817595, 95.0, 76.46, 0.044; GCA_003488005.1, s__PSRF01 sp003488005, 95.0, 76.24, 0.052; GCA_013811945.1, s__PSRF01 sp013811945, 9…	28.7	11	0.94993	N/A
CX2.bin.023	CX	d__Bacteria	p__	c__	o__	f__	g__	s__	N/A	N/A	N/A	N/A	N/A	GCF_000284315.1	95	d__Bacteria;p__Nitrospirota_A;c__Leptospirillia;o__Leptospirillales;f__Leptospirillaceae;g__Leptospirillum;s__Leptospirillum ferrooxidans	74.41	0.001	d__Bacteria;p__Nitrospirota_A;c__;o__;f__;g__;s__	taxonomic classification defined by topology and ANI	classification based on consensus between backbone and class-level tree	N/A	20.04	11	0.33561	Genome has more than 11.7% of markers with multiple hits
CX2.bin.024	CX	d__Bacteria	p__Pseudomonadota	c__Gammaproteobacteria	o__Burkholderiales	f__SG8-39	g__SCGC-AG-212-J23	s__	N/A	N/A	N/A	N/A	N/A	GCA_004297625.1	95	d__Bacteria;p__Pseudomonadota;c__Gammaproteobacteria;o__Burkholderiales;f__SG8-39;g__SCGC-AG-212-J23;s__SCGC-AG-212-J23 sp004297625	80.07	0.6	d__Bacteria;p__Pseudomonadota;c__Gammaproteobacteria;o__Burkholderiales;f__SG8-39;g__SCGC-AG-212-J23;s__	taxonomic classification defined by topology and ANI	classification based on placement in class-level tree	GCA_001644455.1, s__SCGC-AG-212-J23 sp001644455, 95.0, 87.51, 0.2; GCA_001772055.1, s__SCGC-AG-212-J23 sp001772055, 95.0, 83.31, 0.2; GCA_019245555.1, s__SCGC-AG-212-J23 sp019245555, 95.0, 83.02, 0.2; GCA_005888925.1, s__SCGC-AG-212-J23 sp005888925, 95.0, 80.97, 0.6; GCA_005883675.1, s__SCGC-AG-212-J23 sp005883675, 95.0, 79.46, 0.6; GCA_005881595.1, s__SCGC-AG-212-J23 sp005881595, 95.0, 79.3, 0.6…	16.66	11	0.93888	Genome not assigned to closest species as it falls outside its pre-defined ANI radius
CX2.bin.025	CX	d__Bacteria	p__Chloroflexota	c__Limnocylindria	o__P2-11E	f__	g__	s__	N/A	N/A	N/A	N/A	N/A	N/A	N/A	N/A	N/A	N/A	d__Bacteria;p__Chloroflexota;c__Limnocylindria;o__P2-11E;f__;g__;s__	taxonomic novelty determined using RED	classification based on placement in class-level tree	N/A	39.88	11	0.58822	Genome has more than 16.7% of markers with multiple hits
CX2.bin.026	CX	d__Bacteria	p__Pseudomonadota	c__Alphaproteobacteria	o__Sphingomonadales	f__Sphingomonadaceae	g__Rhizorhapis	s__	N/A	N/A	N/A	N/A	N/A	GCF_014200045.1	95	d__Bacteria;p__Pseudomonadota;c__Alphaproteobacteria;o__Sphingomonadales;f__Sphingomonadaceae;g__Rhizorhapis;s__Rhizorhapis suberifaciens	79.03	0.042	d__Bacteria;p__Pseudomonadota;c__Alphaproteobacteria;o__Sphingomonadales;f__Sphingomonadaceae;g__Rhizorhapis;s__	taxonomic classification defined by topology and ANI	classification based on placement in class-level tree	GCA_016650315.1, s__Rhizorhapis sp016650315, 95.0, 78.34, 0.008; GCF_021742065.1, s__Rhizorhapis sp021742065, 95.0, 75.56, 0.034	18.27	11	0.97236	Genome has more than 15.0% of markers with multiple hits
CX2.bin.027	CX	d__Bacteria	p__Pseudomonadota	c__Alphaproteobacteria	o__Reyranellales	f__Reyranellaceae	g__	s__	N/A	N/A	N/A	N/A	N/A	N/A	N/A	N/A	N/A	N/A	d__Bacteria;p__Pseudomonadota;c__Alphaproteobacteria;o__Reyranellales;f__Reyranellaceae;g__;s__	taxonomic classification fully defined by topology	classification based on placement in class-level tree	N/A	22.66	11	0.79797	Genome has more than 18.3% of markers with multiple hits
CX2.bin.028	CX	d__Bacteria	p__Pseudomonadota	c__Alphaproteobacteria	o__Rhizobiales	f__Xanthobacteraceae	g__Pseudolabrys	s__	N/A	N/A	N/A	N/A	N/A	GCA_019689975.1	95	d__Bacteria;p__Pseudomonadota;c__Alphaproteobacteria;o__Rhizobiales;f__Xanthobacteraceae;g__Pseudolabrys;s__Pseudolabrys sp019689975	78.37	0.235	d__Bacteria;p__Pseudomonadota;c__Alphaproteobacteria;o__Rhizobiales;f__Xanthobacteraceae;g__Pseudolabrys;s__	taxonomic classification defined by topology and ANI	classification based on placement in class-level tree	GCA_009694265.1, s__Pseudolabrys sp009694265, 95.0, 81.48, 0.176; GCA_003133345.1, s__Pseudolabrys sp003133345, 95.0, 81.16, 0.294; GCA_022841665.1, s__Pseudolabrys sp022841665, 95.0, 80.6, 0.206; GCA_016201085.1, s__Pseudolabrys sp016201085, 95.0, 80.11, 0.294; GCA_022843325.1, s__Pseudolabrys sp022843325, 95.0, 80.0, 0.235; GCF_003367395.1, s__Pseudolabrys taiwanensis, 95.0, 79.77, 0.294; GCA_0…	20.93	11	0.96534	Genome has more than 21.7% of markers with multiple hits
CX2.bin.029	CX	d__Bacteria	p__Pseudomonadota	c__Alphaproteobacteria	o__Sphingomonadales	f__Sphingomonadaceae	g__Sphingomicrobium	s__	N/A	N/A	N/A	N/A	N/A	GCA_013816595.1	95	d__Bacteria;p__Pseudomonadota;c__Alphaproteobacteria;o__Sphingomonadales;f__Sphingomonadaceae;g__Sphingomicrobium;s__Sphingomicrobium sp013816595	76.46	0.227	d__Bacteria;p__Pseudomonadota;c__Alphaproteobacteria;o__Sphingomonadales;f__Sphingomonadaceae;g__Sphingomicrobium;s__	taxonomic classification defined by topology and ANI	classification based on placement in class-level tree	GCF_023516455.1, s__Sphingomicrobium sp023516455, 95.0, 79.45, 0.16; GCF_000620665.1, s__Sphingomicrobium sp000620665, 95.0, 78.96, 0.453; GCA_023436615.1, s__Sphingomicrobium sp023436615, 95.0, 78.43, 0.227; GCF_014489515.1, s__Sphingomicrobium sediminicola, 95.0, 78.1, 0.267; GCA_013812805.1, s__Sphingomicrobium sp013812805, 95.0, 78.09, 0.267; GCA_019242355.1, s__Sphingomicrobium sp019242355, …	15.75	11	0.96089	Genome has more than 14.2% of markers with multiple hits
CX2.bin.030	CX	d__Bacteria	p__Acidobacteriota	c__Vicinamibacteria	o__Vicinamibacterales	f__2-12-FULL-66-21	g__2-12-FULL-66-21	s__	N/A	N/A	N/A	N/A	N/A	GCA_001767455.1	95	d__Bacteria;p__Acidobacteriota;c__Vicinamibacteria;o__Vicinamibacterales;f__2-12-FULL-66-21;g__2-12-FULL-66-21;s__2-12-FULL-66-21 sp001767455	76.9	0.267	d__Bacteria;p__Acidobacteriota;c__Vicinamibacteria;o__Vicinamibacterales;f__2-12-FULL-66-21;g__2-12-FULL-66-21;s__	taxonomic classification defined by topology and ANI	classification based on placement in class-level tree	N/A	25.36	11	0.89186	Genome has more than 30.8% of markers with multiple hits
CX2.bin.031	CX	d__Bacteria	p__Pseudomonadota	c__Gammaproteobacteria	o__Burkholderiales	f__SG8-39	g__SCGC-AG-212-J23	s__	N/A	N/A	N/A	N/A	N/A	N/A	N/A	N/A	N/A	N/A	d__Bacteria;p__Pseudomonadota;c__Gammaproteobacteria;o__Burkholderiales;f__SG8-39;g__SCGC-AG-212-J23;s__	taxonomic classification defined by topology and ANI	classification based on placement in class-level tree	GCA_001772055.1, s__SCGC-AG-212-J23 sp001772055, 95.0, 81.89, 0.5; GCA_001644455.1, s__SCGC-AG-212-J23 sp001644455, 95.0, 80.45, 0.367; GCA_005888925.1, s__SCGC-AG-212-J23 sp005888925, 95.0, 80.35, 0.733; GCA_004297625.1, s__SCGC-AG-212-J23 sp004297625, 95.0, 79.71, 0.9; GCA_005883675.1, s__SCGC-AG-212-J23 sp005883675, 95.0, 79.5, 0.7; GCA_019509895.1, s__SCGC-AG-212-J23 sp019509895, 95.0, 79.45,…	24.73	11	0.94464	Genome has more than 27.5% of markers with multiple hits;Genome not assigned to closest species as it falls outside its pre-defined ANI radius
CX2.bin.033	CX	d__Bacteria	p__Acidobacteriota	c__Blastocatellia	o__Pyrinomonadales	f__Pyrinomonadaceae	g__OLB17	s__	N/A	N/A	N/A	N/A	N/A	GCA_023436495.1	95	d__Bacteria;p__Acidobacteriota;c__Blastocatellia;o__Pyrinomonadales;f__Pyrinomonadaceae;g__OLB17;s__OLB17 sp023436495	75.05	0.099	d__Bacteria;p__Acidobacteriota;c__Blastocatellia;o__Pyrinomonadales;f__Pyrinomonadaceae;g__OLB17;s__	taxonomic classification defined by topology and ANI	classification based on placement in class-level tree	GCA_021155145.1, s__OLB17 sp021155145, 95.0, 80.16, 0.012; GCA_023415725.1, s__OLB17 sp023415725, 95.0, 80.09, 0.025; GCA_001567505.1, s__OLB17 sp001567505, 95.0, 77.9, 0.037; GCA_016789145.1, s__OLB17 sp016789145, 95.0, 77.82, 0.037; GCA_013695495.1, s__OLB17 sp013695495, 95.0, 77.73, 0.025; GCA_019694355.1, s__OLB17 sp019694355, 95.0, 77.2, 0.062; GCA_016718135.1, s__OLB17 sp016718135, 95.0, 77…	42.14	11	0.89324	N/A
CX2.bin.034	CX	d__Bacteria	p__Acidobacteriota	c__Blastocatellia	o__Pyrinomonadales	f__Pyrinomonadaceae	g__PSRF01	s__	N/A	N/A	N/A	N/A	N/A	GCA_020199835.1	95	d__Bacteria;p__Acidobacteriota;c__Blastocatellia;o__Pyrinomonadales;f__Pyrinomonadaceae;g__PSRF01;s__PSRF01 sp020199835	81.34	0.537	d__Bacteria;p__Acidobacteriota;c__Blastocatellia;o__Pyrinomonadales;f__Pyrinomonadaceae;g__PSRF01;s__	taxonomic classification defined by topology and ANI	classification based on placement in class-level tree	GCA_003175865.1, s__PSRF01 sp003175865, 95.0, 79.4, 0.05; GCA_020199975.1, s__PSRF01 sp020199975, 95.0, 77.6, 0.062; GCA_003222935.1, s__PSRF01 sp003222935, 95.0, 76.99, 0.125; GCA_013697915.1, s__PSRF01 sp013697915, 95.0, 76.91, 0.113; GCA_003488005.1, s__PSRF01 sp003488005, 95.0, 76.81, 0.125; GCA_023717565.1, s__PSRF01 sp023717565, 95.0, 76.73, 0.087; GCA_014380365.1, s__PSRF01 sp014380365, 95…	37.12	11	0.96	Genome has more than 23.3% of markers with multiple hits;Genome not assigned to closest species as it falls outside its pre-defined ANI radius
CX2.bin.035	CX	d__Bacteria	p__Acidobacteriota	c__Vicinamibacteria	o__Vicinamibacterales	f__	g__	s__	N/A	N/A	N/A	N/A	N/A	N/A	N/A	N/A	N/A	N/A	d__Bacteria;p__Acidobacteriota;c__Vicinamibacteria;o__Vicinamibacterales;f__;g__;s__	taxonomic novelty determined using RED	classification based on placement in class-level tree	N/A	20.48	11	0.72291	Genome has more than 25.8% of markers with multiple hits
CX2.bin.036	CX	d__Bacteria	p__Nitrospirota	c__Nitrospiria	o__Nitrospirales	f__Nitrospiraceae	g__Nitrospira_F	s__	N/A	N/A	N/A	N/A	N/A	GCA_024998685.1	95	d__Bacteria;p__Nitrospirota;c__Nitrospiria;o__Nitrospirales;f__Nitrospiraceae;g__Nitrospira_F;s__Nitrospira_F sp024998685	89.04	0.324	d__Bacteria;p__Nitrospirota;c__Nitrospiria;o__Nitrospirales;f__Nitrospiraceae;g__Nitrospira_F;s__	taxonomic classification defined by topology and ANI	classification based on placement in class-level tree	GCA_018242685.1, s__Nitrospira_F sp018242685, 95.0, 84.18, 0.265; GCA_902500825.1, s__Nitrospira_F sp902500825, 95.0, 83.8, 0.257; GCA_019636835.1, s__Nitrospira_F sp019636835, 95.0, 83.43, 0.272; GCA_011090425.1, s__Nitrospira_F sp011090425, 95.0, 82.42, 0.243; GCA_016222925.1, s__Nitrospira_F sp016222925, 95.0, 81.22, 0.169; GCA_001464735.1, s__Nitrospira_F sp001464735, 95.0, 81.19, 0.235; GCA_…	29.61	11	0.98704	Genome has more than 26.7% of markers with multiple hits
CX2.bin.037	CX	d__Bacteria	p__Bacteroidota	c__Bacteroidia	o__Chitinophagales	f__Chitinophagaceae	g__Hanamia	s__	N/A	N/A	N/A	N/A	N/A	GCF_003721595.1	95	d__Bacteria;p__Bacteroidota;c__Bacteroidia;o__Chitinophagales;f__Chitinophagaceae;g__Hanamia;s__Hanamia caeni	78.59	0.571	d__Bacteria;p__Bacteroidota;c__Bacteroidia;o__Chitinophagales;f__Chitinophagaceae;g__Hanamia;s__	taxonomic classification defined by topology and ANI	classification based on placement in class-level tree	GCA_023251285.1, s__Hanamia sp023251285, 95.0, 77.35, 0.19; GCA_023251335.1, s__Hanamia sp023251335, 95.0, 76.97, 0.27; GCA_019455085.1, s__Hanamia sp019455085, 95.0, 76.84, 0.032; GCA_024103425.1, s__Hanamia sp024103425, 95.0, 76.84, 0.032; GCA_018268075.1, s__Hanamia sp018268075, 95.0, 76.3, 0.095; GCA_023957755.1, s__Hanamia sp023957755, 95.0, 76.09, 0.048; GCA_017307735.1, s__Hanamia sp017307…	33.64	11	0.97376	Genome not assigned to closest species as it falls outside its pre-defined ANI radius
CX2.bin.038	CX	d__Bacteria	p__Patescibacteria	c__Saccharimonadia	o__Saccharimonadales	f__UBA1547	g__JAEWBQ01	s__	N/A	N/A	N/A	N/A	N/A	N/A	N/A	N/A	N/A	N/A	d__Bacteria;p__Patescibacteria;c__Saccharimonadia;o__Saccharimonadales;f__UBA1547;g__JAEWBQ01;s__	taxonomic novelty determined using RED	classification based on placement in class-level tree	N/A	21.25	11	0.87148	N/A
CX2.bin.039	CX	d__Bacteria	p__Gemmatimonadota	c__Gemmatimonadetes	o__Gemmatimonadales	f__Gemmatimonadaceae	g__UBA4720	s__	N/A	N/A	N/A	N/A	N/A	GCA_013813715.1	95	d__Bacteria;p__Gemmatimonadota;c__Gemmatimonadetes;o__Gemmatimonadales;f__Gemmatimonadaceae;g__UBA4720;s__UBA4720 sp013813715	77.59	0.133	d__Bacteria;p__Gemmatimonadota;c__Gemmatimonadetes;o__Gemmatimonadales;f__Gemmatimonadaceae;g__UBA4720;s__	taxonomic classification defined by topology and ANI	classification based on placement in class-level tree	GCA_013816695.1, s__UBA4720 sp013816695, 95.0, 77.8, 0.02; GCA_013813605.1, s__UBA4720 sp013813605, 95.0, 76.98, 0.061; GCA_003134685.1, s__UBA4720 sp003134685, 95.0, 76.89, 0.051; GCA_017881685.1, s__UBA4720 sp017881685, 95.0, 76.88, 0.184; GCA_003221805.1, s__UBA4720 sp003221805, 95.0, 76.65, 0.071; GCA_002404375.1, s__UBA4720 sp002404375, 95.0, 76.04, 0.051; GCA_017881465.1, s__UBA4720 sp01788…	23.42	11	0.94001	Genome has more than 36.7% of markers with multiple hits
CX2.bin.040	CX	d__Bacteria	p__Dependentiae	c__Babeliae	o__	f__	g__	s__	N/A	N/A	N/A	N/A	N/A	N/A	N/A	N/A	N/A	N/A	d__Bacteria;p__Dependentiae;c__Babeliae;o__;f__;g__;s__	taxonomic novelty determined using RED	classification based on placement in class-level tree	N/A	20.85	11	0.44145	Genome has more than 12.5% of markers with multiple hits;backbone tree has incongruent class classification
CX2.bin.041	CX	d__Bacteria	p__Chloroflexota	c__Anaerolineae	o__Anaerolineales	f__EnvOPS12	g__UBA12294	s__	N/A	N/A	N/A	N/A	N/A	GCA_016932715.1	95	d__Bacteria;p__Chloroflexota;c__Anaerolineae;o__Anaerolineales;f__EnvOPS12;g__UBA12294;s__UBA12294 sp016932715	77.12	0.113	d__Bacteria;p__Chloroflexota;c__Anaerolineae;o__Anaerolineales;f__EnvOPS12;g__UBA12294;s__	taxonomic classification defined by topology and ANI	classification based on placement in class-level tree	GCA_016716235.1, s__UBA12294 sp016716235, 95.0, 76.98, 0.087; GCA_022616105.1, s__UBA12294 sp022616105, 95.0, 76.81, 0.062; GCA_013388855.1, s__UBA12294 sp013388855, 95.0, 76.06, 0.15; GCA_016721115.1, s__UBA12294 sp016721115, 95.0, 76.02, 0.075; GCA_002418205.1, s__UBA12294 sp002418205, 95.0, 76.0, 0.1; GCA_003577395.1, s__UBA12294 sp003577395, 95.0, 75.77, 0.075; GCA_020723805.1, s__UBA12294 sp…	26.81	11	0.96894	N/A
CX3.bin.001	CX	Unclassified Bacteria	Unclassified	Unclassified	Unclassified	Unclassified	Unclassified	Unclassified	N/A	N/A	N/A	N/A	N/A	N/A	N/A	N/A	N/A	N/A	N/A	N/A	N/A	N/A	N/A	N/A	N/A	Insufficient number of amino acids in MSA (0.8%)
CX3.bin.002	CX	d__Bacteria	p__Pseudomonadota	c__Alphaproteobacteria	o__Sphingomonadales	f__Sphingomonadaceae	g__Sphingomicrobium	s__	N/A	N/A	N/A	N/A	N/A	N/A	N/A	N/A	N/A	N/A	d__Bacteria;p__Pseudomonadota;c__Alphaproteobacteria;o__Sphingomonadales;f__Sphingomonadaceae;g__Sphingomicrobium;s__	taxonomic classification defined by topology and ANI	classification based on placement in class-level tree	GCF_014489515.1, s__Sphingomicrobium sediminicola, 95.0, 79.52, 0.536; GCF_022568775.1, s__Sphingomicrobium sp022568775, 95.0, 79.51, 0.62; GCF_014489495.1, s__Sphingomicrobium daechungense, 95.0, 79.26, 0.552; GCA_023392555.1, s__Sphingomicrobium sp023392555, 95.0, 78.82, 0.307; GCF_014396785.1, s__Sphingomicrobium luteum, 95.0, 78.33, 0.349; GCF_023516495.1, s__Sphingomicrobium sp023516495, 95.…	59.42	11	0.96353	Genome has more than 15.0% of markers with multiple hits;Genome not assigned to closest species as it falls outside its pre-defined ANI radius
CX3.bin.003	CX	d__Bacteria	p__Pseudomonadota	c__Alphaproteobacteria	o__Sphingomonadales	f__Sphingomonadaceae	g__Sphingomicrobium	s__	N/A	N/A	N/A	N/A	N/A	N/A	N/A	N/A	N/A	N/A	d__Bacteria;p__Pseudomonadota;c__Alphaproteobacteria;o__Sphingomonadales;f__Sphingomonadaceae;g__Sphingomicrobium;s__	ANI	classification based on placement in class-level tree	GCF_009720245.1, s__Sphingomicrobium segetis, 95.0, 79.51, 0.481; GCF_022568775.1, s__Sphingomicrobium sp022568775, 95.0, 79.35, 0.476; GCF_014489515.1, s__Sphingomicrobium sediminicola, 95.0, 79.06, 0.442; GCA_013361785.1, s__Sphingomicrobium sp013361785, 95.0, 79.02, 0.382; GCF_014489495.1, s__Sphingomicrobium daechungense, 95.0, 78.9, 0.421; GCF_023516575.1, s__Sphingomicrobium sp023516575, 95…	26.59	11	0.95419	N/A
CX3.bin.004	CX	d__Bacteria	p__Acidobacteriota	c__Thermoanaerobaculia	o__UBA5066	f__Gp7-AA6	g__Gp7-AA6	s__	N/A	N/A	N/A	N/A	N/A	GCA_003222385.1	95	d__Bacteria;p__Acidobacteriota;c__Thermoanaerobaculia;o__UBA5066;f__Gp7-AA6;g__Gp7-AA6;s__Gp7-AA6 sp003222385	78.59	0.508	d__Bacteria;p__Acidobacteriota;c__Thermoanaerobaculia;o__UBA5066;f__Gp7-AA6;g__Gp7-AA6;s__	taxonomic classification defined by topology and ANI	classification based on placement in class-level tree	GCA_020199905.1, s__Gp7-AA6 sp020199905, 95.0, 77.04, 0.247	72.63	11	0.92196	Genome has more than 18.3% of markers with multiple hits;Genome not assigned to closest species as it falls outside its pre-defined ANI radius
CX3.bin.005	CX	Unclassified Bacteria	Unclassified	Unclassified	Unclassified	Unclassified	Unclassified	Unclassified	N/A	N/A	N/A	N/A	N/A	N/A	N/A	N/A	N/A	N/A	N/A	N/A	N/A	N/A	N/A	N/A	N/A	Insufficient number of amino acids in MSA (6.7%)
CX3.bin.006	CX	d__Bacteria	p__Pseudomonadota	c__Alphaproteobacteria	o__Sphingomonadales	f__Sphingomonadaceae	g__Sphingomicrobium	s__	N/A	N/A	N/A	N/A	N/A	GCA_023392555.1	95	d__Bacteria;p__Pseudomonadota;c__Alphaproteobacteria;o__Sphingomonadales;f__Sphingomonadaceae;g__Sphingomicrobium;s__Sphingomicrobium sp023392555	78.59	0.25	d__Bacteria;p__Pseudomonadota;c__Alphaproteobacteria;o__Sphingomonadales;f__Sphingomonadaceae;g__Sphingomicrobium;s__	taxonomic classification defined by topology and ANI	classification based on placement in class-level tree	GCF_009720245.1, s__Sphingomicrobium segetis, 95.0, 82.63, 0.75; GCA_019242355.1, s__Sphingomicrobium sp019242355, 95.0, 81.56, 0.75; GCF_014489515.1, s__Sphingomicrobium sediminicola, 95.0, 81.35, 0.75; GCF_000620665.1, s__Sphingomicrobium sp000620665, 95.0, 81.03, 0.75; GCF_022568775.1, s__Sphingomicrobium sp022568775, 95.0, 80.96, 0.625; GCA_013361785.1, s__Sphingomicrobium sp013361785, 95.0, …	17.18	11	0.9675	Genome not assigned to closest species as it falls outside its pre-defined ANI radius
CX3.bin.007	CX	d__Bacteria	p__Chloroflexota	c__Limnocylindria	o__QHBO01	f__QHBO01	g__	s__	N/A	N/A	N/A	N/A	N/A	N/A	N/A	N/A	N/A	N/A	d__Bacteria;p__Chloroflexota;c__Limnocylindria;o__QHBO01;f__QHBO01;g__;s__	taxonomic novelty determined using RED	classification based on placement in class-level tree	N/A	62.86	11	0.85569	Genome has more than 25.0% of markers with multiple hits
CX3.bin.008	CX	d__Bacteria	p__Pseudomonadota	c__Alphaproteobacteria	o__Sphingomonadales	f__Sphingomonadaceae	g__Sphingomicrobium	s__	N/A	N/A	N/A	N/A	N/A	N/A	N/A	N/A	N/A	N/A	d__Bacteria;p__Pseudomonadota;c__Alphaproteobacteria;o__Sphingomonadales;f__Sphingomonadaceae;g__Sphingomicrobium;s__	taxonomic classification defined by topology and ANI	classification based on placement in class-level tree	GCF_000620665.1, s__Sphingomicrobium sp000620665, 95.0, 80.43, 0.651; GCF_009720245.1, s__Sphingomicrobium segetis, 95.0, 79.7, 0.582; GCA_013812825.1, s__Sphingomicrobium sp013812825, 95.0, 79.43, 0.549; GCF_014396785.1, s__Sphingomicrobium luteum, 95.0, 79.19, 0.543; GCA_019247755.1, s__Sphingomicrobium sp019247755, 95.0, 79.03, 0.421; GCA_013361785.1, s__Sphingomicrobium sp013361785, 95.0, 78.…	33.78	11	0.96746	Genome has more than 20.0% of markers with multiple hits;Genome not assigned to closest species as it falls outside its pre-defined ANI radius
CX3.bin.009	CX	d__Bacteria	p__Acidobacteriota	c__Blastocatellia	o__Pyrinomonadales	f__Pyrinomonadaceae	g__PSRF01	s__	N/A	N/A	N/A	N/A	N/A	N/A	N/A	N/A	N/A	N/A	d__Bacteria;p__Acidobacteriota;c__Blastocatellia;o__Pyrinomonadales;f__Pyrinomonadaceae;g__PSRF01;s__	ANI	classification based on placement in class-level tree	GCA_020199835.1, s__PSRF01 sp020199835, 95.0, 77.64, 0.111; GCA_014380365.1, s__PSRF01 sp014380365, 95.0, 76.75, 0.073; GCA_013817595.1, s__PSRF01 sp013817595, 95.0, 76.64, 0.058; GCA_002427845.1, s__PSRF01 sp002427845, 95.0, 76.49, 0.093; GCA_003222935.1, s__PSRF01 sp003222935, 95.0, 76.45, 0.053; GCA_003488005.1, s__PSRF01 sp003488005, 95.0, 76.45, 0.09; GCA_023717605.1, s__PSRF01 sp023717605, …	70.67	11	0.91002	Genome has more than 21.7% of markers with multiple hits
CX3.bin.011	CX	d__Bacteria	p__Desulfobacterota_B	c__Binatia	o__UBA9968	f__UBA9968	g__DP-20	s__	N/A	N/A	N/A	N/A	N/A	N/A	N/A	N/A	N/A	N/A	d__Bacteria;p__Desulfobacterota_B;c__Binatia;o__UBA9968;f__UBA9968;g__DP-20;s__	ANI	classification based on placement in class-level tree	GCA_005879255.1, s__DP-20 sp005879255, 95.0, 78.27, 0.159; GCA_009692615.1, s__DP-20 sp009692615, 95.0, 78.24, 0.049; GCA_016874755.1, s__DP-20 sp016874755, 95.0, 77.75, 0.035; GCA_016844625.1, s__DP-20 sp016844625, 95.0, 77.28, 0.08; GCA_005879435.1, s__DP-20 sp005879435, 95.0, 76.68, 0.058; GCA_945889495.1, s__DP-20 sp945889495, 95.0, 76.38, 0.071	14.46	11	0.9153	N/A
CX3.bin.012	CX	d__Bacteria	p__Pseudomonadota	c__Alphaproteobacteria	o__Sphingomonadales	f__Sphingomonadaceae	g__Sphingomicrobium	s__	N/A	N/A	N/A	N/A	N/A	GCF_014489515.1	95	d__Bacteria;p__Pseudomonadota;c__Alphaproteobacteria;o__Sphingomonadales;f__Sphingomonadaceae;g__Sphingomicrobium;s__Sphingomicrobium sediminicola	79.26	0.507	d__Bacteria;p__Pseudomonadota;c__Alphaproteobacteria;o__Sphingomonadales;f__Sphingomonadaceae;g__Sphingomicrobium;s__	taxonomic classification defined by topology and ANI	classification based on placement in class-level tree	GCF_022568775.1, s__Sphingomicrobium sp022568775, 95.0, 79.87, 0.548; GCA_902806275.1, s__Sphingomicrobium sp902806275, 95.0, 79.63, 0.219; GCF_014489495.1, s__Sphingomicrobium daechungense, 95.0, 79.5, 0.466; GCF_014396785.1, s__Sphingomicrobium luteum, 95.0, 78.9, 0.288; GCF_000620665.1, s__Sphingomicrobium sp000620665, 95.0, 78.86, 0.342; GCA_019242355.1, s__Sphingomicrobium sp019242355, 95.0,…	20.28	11	0.98093	Genome not assigned to closest species as it falls outside its pre-defined ANI radius
CX3.bin.013	CX	d__Bacteria	p__Pseudomonadota	c__Alphaproteobacteria	o__Sphingomonadales	f__Sphingomonadaceae	g__Sphingomicrobium	s__	N/A	N/A	N/A	N/A	N/A	GCF_000620665.1	95	d__Bacteria;p__Pseudomonadota;c__Alphaproteobacteria;o__Sphingomonadales;f__Sphingomonadaceae;g__Sphingomicrobium;s__Sphingomicrobium sp000620665	80.59	0.701	d__Bacteria;p__Pseudomonadota;c__Alphaproteobacteria;o__Sphingomonadales;f__Sphingomonadaceae;g__Sphingomicrobium;s__	taxonomic classification defined by topology and ANI	classification based on placement in class-level tree	GCF_009720245.1, s__Sphingomicrobium segetis, 95.0, 80.82, 0.667; GCA_013361785.1, s__Sphingomicrobium sp013361785, 95.0, 80.58, 0.506; GCA_019247755.1, s__Sphingomicrobium sp019247755, 95.0, 79.96, 0.506; GCF_014396785.1, s__Sphingomicrobium luteum, 95.0, 79.48, 0.529; GCA_013812825.1, s__Sphingomicrobium sp013812825, 95.0, 79.39, 0.598; GCA_019242355.1, s__Sphingomicrobium sp019242355, 95.0, 79…	25.06	11	0.96631	Genome has more than 22.5% of markers with multiple hits;Genome not assigned to closest species as it falls outside its pre-defined ANI radius
CX3.bin.014	CX	d__Bacteria	p__Pseudomonadota	c__Alphaproteobacteria	o__Sphingomonadales	f__Sphingomonadaceae	g__Sphingomicrobium	s__	N/A	N/A	N/A	N/A	N/A	N/A	N/A	N/A	N/A	N/A	d__Bacteria;p__Pseudomonadota;c__Alphaproteobacteria;o__Sphingomonadales;f__Sphingomonadaceae;g__Sphingomicrobium;s__	taxonomic classification defined by topology and ANI	classification based on placement in class-level tree	GCF_009720245.1, s__Sphingomicrobium segetis, 95.0, 79.77, 0.495; GCF_000620665.1, s__Sphingomicrobium sp000620665, 95.0, 79.48, 0.6; GCA_019242355.1, s__Sphingomicrobium sp019242355, 95.0, 79.04, 0.432; GCA_013361785.1, s__Sphingomicrobium sp013361785, 95.0, 78.86, 0.526; GCA_019247755.1, s__Sphingomicrobium sp019247755, 95.0, 78.86, 0.432; GCA_023389105.1, s__Sphingomicrobium sp023389105, 95.0,…	25.98	11	0.9435	Genome has more than 13.3% of markers with multiple hits;Genome not assigned to closest species as it falls outside its pre-defined ANI radius
CX3.bin.015	CX	d__Bacteria	p__Pseudomonadota	c__Alphaproteobacteria	o__Reyranellales	f__Reyranellaceae	g__Reyranella	s__	N/A	N/A	N/A	N/A	N/A	N/A	N/A	N/A	N/A	N/A	d__Bacteria;p__Pseudomonadota;c__Alphaproteobacteria;o__Reyranellales;f__Reyranellaceae;g__Reyranella;s__	taxonomic classification defined by topology and ANI	classification based on placement in class-level tree	GCA_900110395.1, s__Reyranella sp900110395, 95.0, 90.06, 0.895; GCA_021732285.1, s__Reyranella sp021732285, 95.0, 89.15, 0.81; GCF_007992495.1, s__Reyranella soli, 95.0, 88.65, 0.876; GCA_009377525.1, s__Reyranella sp009377525, 95.0, 88.33, 0.79; GCA_019750135.1, s__Reyranella sp019750135, 95.0, 88.33, 0.895; GCA_023386865.1, s__Reyranella sp023386865, 95.0, 87.53, 0.838; GCA_016185145.1, s__Reyr…	25.28	11	0.96384	Genome has more than 36.7% of markers with multiple hits;Genome not assigned to closest species as it falls outside its pre-defined ANI radius
CX3.bin.016	CX	d__Bacteria	p__Chloroflexota	c__Limnocylindria	o__P2-11E	f__P2-11E	g__CF-39	s__	N/A	N/A	N/A	N/A	N/A	GCA_005887995.1	95	d__Bacteria;p__Chloroflexota;c__Limnocylindria;o__P2-11E;f__P2-11E;g__CF-39;s__CF-39 sp005887995	80.47	0.658	d__Bacteria;p__Chloroflexota;c__Limnocylindria;o__P2-11E;f__P2-11E;g__CF-39;s__	taxonomic classification defined by topology and ANI	classification based on placement in class-level tree	GCA_005889405.1, s__CF-39 sp005889405, 95.0, 79.0, 0.599; GCA_005882255.1, s__CF-39 sp005882255, 95.0, 78.93, 0.538	35.59	11	0.92569	Genome has more than 31.7% of markers with multiple hits;Genome not assigned to closest species as it falls outside its pre-defined ANI radius
CX3.bin.017	CX	d__Bacteria	p__Nitrospirota	c__Nitrospiria	o__Nitrospirales	f__Nitrospiraceae	g__Nitrospira_C	s__	N/A	N/A	N/A	N/A	N/A	N/A	N/A	N/A	N/A	N/A	d__Bacteria;p__Nitrospirota;c__Nitrospiria;o__Nitrospirales;f__Nitrospiraceae;g__Nitrospira_C;s__	ANI	classification based on placement in class-level tree	GCA_002420105.1, s__Nitrospira_C sp002420105, 95.0, 77.56, 0.27; GCF_011405515.1, s__Nitrospira_C sp011405515, 95.0, 77.34, 0.137; GCA_014055525.1, s__Nitrospira_C sp014055525, 95.0, 77.31, 0.194; GCF_900169565.1, s__Nitrospira_C japonica_A, 95.0, 77.23, 0.196	46.43	11	0.92175	Genome has more than 25.8% of markers with multiple hits
CX3.bin.018	CX	Unclassified Bacteria	Unclassified	Unclassified	Unclassified	Unclassified	Unclassified	Unclassified	N/A	N/A	N/A	N/A	N/A	N/A	N/A	N/A	N/A	N/A	N/A	N/A	N/A	N/A	N/A	N/A	N/A	Insufficient number of amino acids in MSA (7.7%)
CX3.bin.019	CX	d__Bacteria	p__Pseudomonadota	c__Alphaproteobacteria	o__Sphingomonadales	f__Sphingomonadaceae	g__Sphingomicrobium	s__	N/A	N/A	N/A	N/A	N/A	GCF_023516455.1	95	d__Bacteria;p__Pseudomonadota;c__Alphaproteobacteria;o__Sphingomonadales;f__Sphingomonadaceae;g__Sphingomicrobium;s__Sphingomicrobium sp023516455	79.94	0.367	d__Bacteria;p__Pseudomonadota;c__Alphaproteobacteria;o__Sphingomonadales;f__Sphingomonadaceae;g__Sphingomicrobium;s__	taxonomic classification defined by topology and ANI	classification based on placement in class-level tree	GCF_023516505.1, s__Sphingomicrobium sp023516505, 95.0, 78.18, 0.381; GCF_021502585.1, s__Sphingomicrobium sp021502585, 95.0, 78.18, 0.32; GCA_023266535.1, s__Sphingomicrobium sp023266535, 95.0, 78.15, 0.395; GCF_014489515.1, s__Sphingomicrobium sediminicola, 95.0, 77.92, 0.327; GCF_000620665.1, s__Sphingomicrobium sp000620665, 95.0, 77.85, 0.395; GCA_023391375.1, s__Sphingomicrobium sp023391375,…	27.86	11	0.978	Genome has more than 24.2% of markers with multiple hits
CX3.bin.020	CX	d__Bacteria	p__Pseudomonadota	c__Alphaproteobacteria	o__Sphingomonadales	f__Sphingomonadaceae	g__Rhizorhapis	s__	N/A	N/A	N/A	N/A	N/A	GCF_014200045.1	95	d__Bacteria;p__Pseudomonadota;c__Alphaproteobacteria;o__Sphingomonadales;f__Sphingomonadaceae;g__Rhizorhapis;s__Rhizorhapis suberifaciens	81.87	0.211	d__Bacteria;p__Pseudomonadota;c__Alphaproteobacteria;o__Sphingomonadales;f__Sphingomonadaceae;g__Rhizorhapis;s__	taxonomic classification defined by topology and ANI	classification based on placement in class-level tree	GCA_016650315.1, s__Rhizorhapis sp016650315, 95.0, 77.69, 0.084; GCF_021742065.1, s__Rhizorhapis sp021742065, 95.0, 76.6, 0.139	25.24	11	0.9725	Genome has more than 25.8% of markers with multiple hits
CX3.bin.021	CX	d__Bacteria	p__Pseudomonadota	c__Gammaproteobacteria	o__Burkholderiales	f__SG8-39	g__SCGC-AG-212-J23	s__	N/A	N/A	N/A	N/A	N/A	N/A	N/A	N/A	N/A	N/A	d__Bacteria;p__Pseudomonadota;c__Gammaproteobacteria;o__Burkholderiales;f__SG8-39;g__SCGC-AG-212-J23;s__	taxonomic classification defined by topology and ANI	classification based on placement in class-level tree	GCA_001772055.1, s__SCGC-AG-212-J23 sp001772055, 95.0, 82.19, 0.442; GCA_001644455.1, s__SCGC-AG-212-J23 sp001644455, 95.0, 81.02, 0.365; GCA_005881595.1, s__SCGC-AG-212-J23 sp005881595, 95.0, 80.43, 0.635; GCA_005883675.1, s__SCGC-AG-212-J23 sp005883675, 95.0, 80.4, 0.596; GCA_004297625.1, s__SCGC-AG-212-J23 sp004297625, 95.0, 80.2, 0.712; GCA_019509895.1, s__SCGC-AG-212-J23 sp019509895, 95.0, 8…	27.98	11	0.94487	Genome has more than 26.7% of markers with multiple hits;Genome not assigned to closest species as it falls outside its pre-defined ANI radius
CX3.bin.022	CX	d__Bacteria	p__Pseudomonadota	c__Alphaproteobacteria	o__Sphingomonadales	f__Sphingomonadaceae	g__Sphingomicrobium	s__	N/A	N/A	N/A	N/A	N/A	GCA_013816595.1	95	d__Bacteria;p__Pseudomonadota;c__Alphaproteobacteria;o__Sphingomonadales;f__Sphingomonadaceae;g__Sphingomicrobium;s__Sphingomicrobium sp013816595	77.26	0.234	d__Bacteria;p__Pseudomonadota;c__Alphaproteobacteria;o__Sphingomonadales;f__Sphingomonadaceae;g__Sphingomicrobium;s__	taxonomic classification defined by topology and ANI	classification based on placement in class-level tree	GCF_000620665.1, s__Sphingomicrobium sp000620665, 95.0, 79.38, 0.442; GCA_019247755.1, s__Sphingomicrobium sp019247755, 95.0, 79.27, 0.325; GCF_009720245.1, s__Sphingomicrobium segetis, 95.0, 79.2, 0.377; GCF_007998985.1, s__Sphingomicrobium xanthum, 95.0, 78.85, 0.104; GCA_013361785.1, s__Sphingomicrobium sp013361785, 95.0, 78.5, 0.351; GCF_022568775.1, s__Sphingomicrobium sp022568775, 95.0, 78.…	18.65	11	0.94878	Genome has more than 10.8% of markers with multiple hits
CX3.bin.023	CX	d__Bacteria	p__Acidobacteriota	c__Blastocatellia	o__Pyrinomonadales	f__Pyrinomonadaceae	g__PSRF01	s__	N/A	N/A	N/A	N/A	N/A	GCA_020199835.1	95	d__Bacteria;p__Acidobacteriota;c__Blastocatellia;o__Pyrinomonadales;f__Pyrinomonadaceae;g__PSRF01;s__PSRF01 sp020199835	79.86	0.464	d__Bacteria;p__Acidobacteriota;c__Blastocatellia;o__Pyrinomonadales;f__Pyrinomonadaceae;g__PSRF01;s__	taxonomic classification defined by topology and ANI	classification based on placement in class-level tree	GCA_003488005.1, s__PSRF01 sp003488005, 95.0, 77.6, 0.061; GCA_013697915.1, s__PSRF01 sp013697915, 95.0, 77.08, 0.071; GCA_003222935.1, s__PSRF01 sp003222935, 95.0, 76.76, 0.102; GCA_013817595.1, s__PSRF01 sp013817595, 95.0, 76.5, 0.026; GCA_023717605.1, s__PSRF01 sp023717605, 95.0, 76.15, 0.082; GCA_002427845.1, s__PSRF01 sp002427845, 95.0, 76.12, 0.061; GCA_014380365.1, s__PSRF01 sp014380365, 9…	36.84	11	0.96988	Genome has more than 25.8% of markers with multiple hits
CX3.bin.024	CX	d__Bacteria	p__Acidobacteriota	c__Vicinamibacteria	o__	f__	g__	s__	N/A	N/A	N/A	N/A	N/A	N/A	N/A	N/A	N/A	N/A	d__Bacteria;p__Acidobacteriota;c__Vicinamibacteria;o__;f__;g__;s__	taxonomic novelty determined using RED	classification based on placement in class-level tree	N/A	14.1	11	0.54586	N/A
CX3.bin.025	CX	d__Bacteria	p__	c__	o__	f__	g__	s__	N/A	N/A	N/A	N/A	N/A	N/A	N/A	N/A	N/A	N/A	d__Bacteria;p__Nitrospirota;c__Nitrospiria;o__Nitrospirales;f__;g__;s__	taxonomic novelty determined using RED	classification based on consensus between backbone and class-level tree	N/A	25.88	11	0.58328	Genome has more than 13.3% of markers with multiple hits
CX3.bin.027	CX	d__Bacteria	p__Acidobacteriota	c__Blastocatellia	o__Pyrinomonadales	f__Pyrinomonadaceae	g__PSRF01	s__	N/A	N/A	N/A	N/A	N/A	GCA_003222935.1	95	d__Bacteria;p__Acidobacteriota;c__Blastocatellia;o__Pyrinomonadales;f__Pyrinomonadaceae;g__PSRF01;s__PSRF01 sp003222935	77.23	0.042	d__Bacteria;p__Acidobacteriota;c__Blastocatellia;o__Pyrinomonadales;f__Pyrinomonadaceae;g__PSRF01;s__	taxonomic classification defined by topology and ANI	classification based on placement in class-level tree	GCA_020199835.1, s__PSRF01 sp020199835, 95.0, 79.98, 0.059; GCA_023717605.1, s__PSRF01 sp023717605, 95.0, 78.28, 0.067; GCA_002427845.1, s__PSRF01 sp002427845, 95.0, 77.71, 0.05; GCA_014380365.1, s__PSRF01 sp014380365, 95.0, 77.34, 0.025; GCA_003488005.1, s__PSRF01 sp003488005, 95.0, 77.24, 0.05; GCA_003175865.1, s__PSRF01 sp003175865, 95.0, 76.79, 0.025; GCA_020199975.1, s__PSRF01 sp020199975, 9…	27.69	11	0.9505	N/A
CX3.bin.028	CX	d__Bacteria	p__Pseudomonadota	c__Gammaproteobacteria	o__Xanthomonadales	f__Rhodanobacteraceae	g__66-474	s__	N/A	N/A	N/A	N/A	N/A	GCA_018971925.1	95	d__Bacteria;p__Pseudomonadota;c__Gammaproteobacteria;o__Xanthomonadales;f__Rhodanobacteraceae;g__66-474;s__66-474 sp018971925	79.58	0.081	d__Bacteria;p__Pseudomonadota;c__Gammaproteobacteria;o__Xanthomonadales;f__Rhodanobacteraceae;g__66-474;s__	taxonomic classification defined by topology and ANI	classification based on placement in class-level tree	GCA_001899805.1, s__66-474 sp001899805, 95.0, 81.61, 0.111; GCA_018241365.1, s__66-474 sp018241365, 95.0, 80.19, 0.094; GCA_004299705.1, s__66-474 sp004299705, 95.0, 79.76, 0.094; GCA_021324095.1, s__66-474 sp021324095, 95.0, 79.65, 0.086; GCA_021325195.1, s__66-474 sp021325195, 95.0, 78.83, 0.094; GCA_021781345.1, s__66-474 sp021781345, 95.0, 78.65, 0.073; GCA_022730295.1, s__66-474 sp022730295,…	30.41	11	0.97489	Genome has more than 25.0% of markers with multiple hits
CX3.bin.029	CX	Unclassified Bacteria	Unclassified	Unclassified	Unclassified	Unclassified	Unclassified	Unclassified	N/A	N/A	N/A	N/A	N/A	N/A	N/A	N/A	N/A	N/A	N/A	N/A	N/A	N/A	N/A	N/A	N/A	Insufficient number of amino acids in MSA (8.4%)
CX3.bin.030	CX	d__Bacteria	p__Desulfobacterota_B	c__Binatia	o__UBA9968	f__UBA9968	g__DP-20	s__	N/A	N/A	N/A	N/A	N/A	GCA_005879435.1	95	d__Bacteria;p__Desulfobacterota_B;c__Binatia;o__UBA9968;f__UBA9968;g__DP-20;s__DP-20 sp005879435	76.63	0.071	d__Bacteria;p__Desulfobacterota_B;c__Binatia;o__UBA9968;f__UBA9968;g__DP-20;s__	taxonomic classification defined by topology and ANI	classification based on placement in class-level tree	GCA_005879255.1, s__DP-20 sp005879255, 95.0, 76.92, 0.036; GCA_016844625.1, s__DP-20 sp016844625, 95.0, 74.54, 0.036; GCA_945889495.1, s__DP-20 sp945889495, 95.0, 74.54, 0.001; GCA_016874755.1, s__DP-20 sp016874755, 95.0, 74.46, 0.036	11.98	11	0.93118	N/A
CX3.bin.032	CX	d__Bacteria	p__Acidobacteriota	c__Vicinamibacteria	o__Vicinamibacterales	f__UBA2999	g__	s__	N/A	N/A	N/A	N/A	N/A	GCA_016650245.1	95	d__Bacteria;p__Acidobacteriota;c__Vicinamibacteria;o__Vicinamibacterales;f__UBA2999;g__JAENWD01;s__JAENWD01 sp016650245	74.63	0.027	d__Bacteria;p__Acidobacteriota;c__Vicinamibacteria;o__Vicinamibacterales;f__UBA2999;g__;s__	taxonomic classification defined by topology and ANI	classification based on placement in class-level tree	N/A	13.01	11	0.78879	Genome has more than 11.7% of markers with multiple hits
CX3.bin.033	CX	d__Bacteria	p__Acidobacteriota	c__Vicinamibacteria	o__Vicinamibacterales	f__2-12-FULL-66-21	g__JACPDI01	s__	N/A	N/A	N/A	N/A	N/A	GCA_016184105.1	95	d__Bacteria;p__Acidobacteriota;c__Vicinamibacteria;o__Vicinamibacterales;f__2-12-FULL-66-21;g__JACPDI01;s__JACPDI01 sp016184105	78.05	0.113	d__Bacteria;p__Acidobacteriota;c__Vicinamibacteria;o__Vicinamibacterales;f__2-12-FULL-66-21;g__JACPDI01;s__	taxonomic classification defined by topology and ANI	classification based on placement in class-level tree	N/A	15.25	11	0.86636	N/A
CX3.bin.034	CX	d__Bacteria	p__Gemmatimonadota	c__Gemmatimonadetes	o__Gemmatimonadales	f__Gemmatimonadaceae	g__UBA4720	s__	N/A	N/A	N/A	N/A	N/A	GCA_023249395.1	95	d__Bacteria;p__Gemmatimonadota;c__Gemmatimonadetes;o__Gemmatimonadales;f__Gemmatimonadaceae;g__UBA4720;s__UBA4720 sp023249395	77.76	0.134	d__Bacteria;p__Gemmatimonadota;c__Gemmatimonadetes;o__Gemmatimonadales;f__Gemmatimonadaceae;g__UBA4720;s__	taxonomic classification defined by topology and ANI	classification based on placement in class-level tree	GCA_003134685.1, s__UBA4720 sp003134685, 95.0, 78.51, 0.115; GCA_003223425.1, s__UBA4720 sp003223425, 95.0, 78.15, 0.089; GCA_003131365.1, s__UBA4720 sp003131365, 95.0, 78.14, 0.089; GCA_017881465.1, s__UBA4720 sp017881465, 95.0, 77.94, 0.108; GCA_017881685.1, s__UBA4720 sp017881685, 95.0, 77.92, 0.166; GCA_017881545.1, s__UBA4720 sp017881545, 95.0, 77.69, 0.115; GCA_013813715.1, s__UBA4720 sp013…	26.53	11	0.92684	Genome has more than 39.2% of markers with multiple hits
CX3.bin.035	CX	d__Bacteria	p__Chloroflexota	c__Anaerolineae	o__Anaerolineales	f__EnvOPS12	g__UBA12294	s__	N/A	N/A	N/A	N/A	N/A	GCA_016932715.1	95	d__Bacteria;p__Chloroflexota;c__Anaerolineae;o__Anaerolineales;f__EnvOPS12;g__UBA12294;s__UBA12294 sp016932715	76.24	0.176	d__Bacteria;p__Chloroflexota;c__Anaerolineae;o__Anaerolineales;f__EnvOPS12;g__UBA12294;s__	taxonomic classification defined by topology and ANI	classification based on placement in class-level tree	GCA_013360875.1, s__UBA12294 sp013360875, 95.0, 76.89, 0.078; GCA_015075275.1, s__UBA12294 sp015075275, 95.0, 76.64, 0.049; GCA_016716235.1, s__UBA12294 sp016716235, 95.0, 76.42, 0.117; GCA_002418205.1, s__UBA12294 sp002418205, 95.0, 76.39, 0.122; GCA_013388855.1, s__UBA12294 sp013388855, 95.0, 76.37, 0.132; GCA_016721115.1, s__UBA12294 sp016721115, 95.0, 76.36, 0.098; GCA_013388685.1, s__UBA1229…	26.26	11	0.97578	Genome has more than 28.3% of markers with multiple hits
CX3.bin.036	CX	d__Bacteria	p__Acidobacteriota	c__Blastocatellia	o__Pyrinomonadales	f__Pyrinomonadaceae	g__OLB17	s__	N/A	N/A	N/A	N/A	N/A	GCA_023436495.1	95	d__Bacteria;p__Acidobacteriota;c__Blastocatellia;o__Pyrinomonadales;f__Pyrinomonadaceae;g__OLB17;s__OLB17 sp023436495	75.89	0.101	d__Bacteria;p__Acidobacteriota;c__Blastocatellia;o__Pyrinomonadales;f__Pyrinomonadaceae;g__OLB17;s__	taxonomic classification defined by topology and ANI	classification based on placement in class-level tree	GCA_001567505.1, s__OLB17 sp001567505, 95.0, 77.75, 0.042; GCA_023391155.1, s__OLB17 sp023391155, 95.0, 77.57, 0.034; GCA_019247455.1, s__OLB17 sp019247455, 95.0, 76.99, 0.05; GCA_002483395.1, s__OLB17 sp002483395, 95.0, 76.81, 0.042; GCA_019639155.1, s__OLB17 sp019639155, 95.0, 76.65, 0.05; GCA_023415725.1, s__OLB17 sp023415725, 95.0, 76.56, 0.101; GCA_019639235.1, s__OLB17 sp019639235, 95.0, 76…	35.51	11	0.90117	Genome has more than 16.7% of markers with multiple hits
CX3.bin.037	CX	d__Bacteria	p__Chloroflexota	c__Anaerolineae	o__Anaerolineales	f__EnvOPS12	g__UBA12294	s__	N/A	N/A	N/A	N/A	N/A	N/A	N/A	N/A	N/A	N/A	d__Bacteria;p__Chloroflexota;c__Anaerolineae;o__Anaerolineales;f__EnvOPS12;g__UBA12294;s__	taxonomic novelty determined using RED	classification based on placement in class-level tree	N/A	15	11	0.94189	N/A
CX3.bin.038	CX	d__Bacteria	p__Acidobacteriota	c__Vicinamibacteria	o__	f__	g__	s__	N/A	N/A	N/A	N/A	N/A	N/A	N/A	N/A	N/A	N/A	d__Bacteria;p__Acidobacteriota;c__Vicinamibacteria;o__;f__;g__;s__	taxonomic novelty determined using RED	classification based on placement in class-level tree	N/A	22.64	11	0.54046	Genome has more than 54.2% of markers with multiple hits
JS1.bin.003	JX	Unclassified Bacteria	Unclassified	Unclassified	Unclassified	Unclassified	Unclassified	Unclassified	N/A	N/A	N/A	N/A	N/A	N/A	N/A	N/A	N/A	N/A	N/A	N/A	N/A	N/A	N/A	N/A	N/A	Insufficient number of amino acids in MSA (5.4%)
JS1.bin.004	JX	d__Bacteria	p__Acidobacteriota	c__Blastocatellia	o__Pyrinomonadales	f__Pyrinomonadaceae	g__PSRF01	s__	N/A	N/A	N/A	N/A	N/A	GCA_020199835.1	95	d__Bacteria;p__Acidobacteriota;c__Blastocatellia;o__Pyrinomonadales;f__Pyrinomonadaceae;g__PSRF01;s__PSRF01 sp020199835	80.57	0.511	d__Bacteria;p__Acidobacteriota;c__Blastocatellia;o__Pyrinomonadales;f__Pyrinomonadaceae;g__PSRF01;s__	taxonomic classification defined by topology and ANI	classification based on placement in class-level tree	GCA_014380365.1, s__PSRF01 sp014380365, 95.0, 76.84, 0.088; GCA_003222935.1, s__PSRF01 sp003222935, 95.0, 76.77, 0.091; GCA_013697915.1, s__PSRF01 sp013697915, 95.0, 76.75, 0.091; GCA_003488005.1, s__PSRF01 sp003488005, 95.0, 76.67, 0.116; GCA_013817595.1, s__PSRF01 sp013817595, 95.0, 76.53, 0.055; GCA_023717565.1, s__PSRF01 sp023717565, 95.0, 76.38, 0.063; GCA_013812905.1, s__PSRF01 sp013812905,…	40.06	11	0.96679	Genome not assigned to closest species as it falls outside its pre-defined ANI radius;Genome has more than 43.3% of markers with multiple hits
JS1.bin.005	JX	d__Bacteria	p__Nitrospirota	c__Nitrospiria	o__Nitrospirales	f__Nitrospiraceae	g__Nitrospira_F	s__	N/A	N/A	N/A	N/A	N/A	GCA_024998685.1	95	d__Bacteria;p__Nitrospirota;c__Nitrospiria;o__Nitrospirales;f__Nitrospiraceae;g__Nitrospira_F;s__Nitrospira_F sp024998685	92.87	0.104	d__Bacteria;p__Nitrospirota;c__Nitrospiria;o__Nitrospirales;f__Nitrospiraceae;g__Nitrospira_F;s__	taxonomic classification defined by topology and ANI	classification based on placement in class-level tree	GCA_019636835.1, s__Nitrospira_F sp019636835, 95.0, 86.27, 0.083; GCA_018242685.1, s__Nitrospira_F sp018242685, 95.0, 84.66, 0.104; GCA_902500825.1, s__Nitrospira_F sp902500825, 95.0, 84.32, 0.094; GCA_011090425.1, s__Nitrospira_F sp011090425, 95.0, 82.97, 0.104; GCA_016873455.1, s__Nitrospira_F sp016873455, 95.0, 82.34, 0.031; GCF_001458775.1, s__Nitrospira_F nitrificans, 95.0, 81.44, 0.104; GCA…	20.6	11	0.9884	N/A
JS1.bin.006	JX	d__Bacteria	p__Pseudomonadota	c__Alphaproteobacteria	o__Sphingomonadales	f__Sphingomonadaceae	g__Sphingomicrobium	s__	N/A	N/A	N/A	N/A	N/A	N/A	N/A	N/A	N/A	N/A	d__Bacteria;p__Pseudomonadota;c__Alphaproteobacteria;o__Sphingomonadales;f__Sphingomonadaceae;g__Sphingomicrobium;s__	taxonomic classification defined by topology and ANI	classification based on placement in class-level tree	GCF_009720245.1, s__Sphingomicrobium segetis, 95.0, 83.92, 0.805; GCA_013361785.1, s__Sphingomicrobium sp013361785, 95.0, 80.47, 0.581; GCF_000620665.1, s__Sphingomicrobium sp000620665, 95.0, 79.88, 0.629; GCA_019247755.1, s__Sphingomicrobium sp019247755, 95.0, 79.86, 0.448; GCA_019242355.1, s__Sphingomicrobium sp019242355, 95.0, 79.7, 0.514; GCA_013812825.1, s__Sphingomicrobium sp013812825, 95.0…	29.04	11	0.97055	Genome has more than 22.5% of markers with multiple hits;Genome not assigned to closest species as it falls outside its pre-defined ANI radius
JS1.bin.007	JX	d__Bacteria	p__Pseudomonadota	c__Alphaproteobacteria	o__Sphingomonadales	f__Sphingomonadaceae	g__Sphingomicrobium	s__	N/A	N/A	N/A	N/A	N/A	GCA_013361785.1	95	d__Bacteria;p__Pseudomonadota;c__Alphaproteobacteria;o__Sphingomonadales;f__Sphingomonadaceae;g__Sphingomicrobium;s__Sphingomicrobium sp013361785	80.19	0.574	d__Bacteria;p__Pseudomonadota;c__Alphaproteobacteria;o__Sphingomonadales;f__Sphingomonadaceae;g__Sphingomicrobium;s__	taxonomic classification defined by topology and ANI	classification based on placement in class-level tree	GCF_009720245.1, s__Sphingomicrobium segetis, 95.0, 83.51, 0.779; GCF_000620665.1, s__Sphingomicrobium sp000620665, 95.0, 79.53, 0.593; GCF_014396785.1, s__Sphingomicrobium luteum, 95.0, 79.03, 0.5; GCA_019247755.1, s__Sphingomicrobium sp019247755, 95.0, 78.94, 0.417; GCA_019242355.1, s__Sphingomicrobium sp019242355, 95.0, 78.65, 0.456; GCF_023516495.1, s__Sphingomicrobium sp023516495, 95.0, 78.6…	20.58	11	0.98177	Genome has more than 31.7% of markers with multiple hits;Genome not assigned to closest species as it falls outside its pre-defined ANI radius
JS1.bin.008	JX	d__Bacteria	p__Gemmatimonadota	c__Gemmatimonadetes	o__Gemmatimonadales	f__GWC2-71-9	g__	s__	N/A	N/A	N/A	N/A	N/A	N/A	N/A	N/A	N/A	N/A	d__Bacteria;p__Gemmatimonadota;c__Gemmatimonadetes;o__Gemmatimonadales;f__GWC2-71-9;g__;s__	taxonomic novelty determined using RED	classification based on placement in class-level tree	N/A	46.71	11	0.83854	Genome has more than 34.2% of markers with multiple hits
JS1.bin.009	JX	d__Bacteria	p__Acidobacteriota	c__Blastocatellia	o__Pyrinomonadales	f__Pyrinomonadaceae	g__PSRF01	s__	N/A	N/A	N/A	N/A	N/A	GCA_020199835.1	95	d__Bacteria;p__Acidobacteriota;c__Blastocatellia;o__Pyrinomonadales;f__Pyrinomonadaceae;g__PSRF01;s__PSRF01 sp020199835	79.4	0.217	d__Bacteria;p__Acidobacteriota;c__Blastocatellia;o__Pyrinomonadales;f__Pyrinomonadaceae;g__PSRF01;s__	taxonomic classification defined by topology and ANI	classification based on placement in class-level tree	GCA_023717605.1, s__PSRF01 sp023717605, 95.0, 76.72, 0.038; GCA_003222935.1, s__PSRF01 sp003222935, 95.0, 76.42, 0.056; GCA_013811945.1, s__PSRF01 sp013811945, 95.0, 76.27, 0.036; GCA_020199975.1, s__PSRF01 sp020199975, 95.0, 76.04, 0.02; GCA_013812905.1, s__PSRF01 sp013812905, 95.0, 76.04, 0.025; GCA_023717565.1, s__PSRF01 sp023717565, 95.0, 75.99, 0.058; GCA_003488005.1, s__PSRF01 sp003488005, …	28.64	11	0.95763	Genome has more than 13.3% of markers with multiple hits
JS1.bin.010	JX	d__Bacteria	p__Pseudomonadota	c__Alphaproteobacteria	o__Sphingomonadales	f__Sphingomonadaceae	g__Sphingomicrobium	s__	N/A	N/A	N/A	N/A	N/A	N/A	N/A	N/A	N/A	N/A	d__Bacteria;p__Pseudomonadota;c__Alphaproteobacteria;o__Sphingomonadales;f__Sphingomonadaceae;g__Sphingomicrobium;s__	taxonomic classification defined by topology and ANI	classification based on placement in class-level tree	GCF_009720245.1, s__Sphingomicrobium segetis, 95.0, 83.69, 0.616; GCF_014489515.1, s__Sphingomicrobium sediminicola, 95.0, 81.13, 0.603; GCF_014396785.1, s__Sphingomicrobium luteum, 95.0, 80.36, 0.466; GCF_000620665.1, s__Sphingomicrobium sp000620665, 95.0, 80.26, 0.548; GCA_013361785.1, s__Sphingomicrobium sp013361785, 95.0, 80.23, 0.534; GCA_023389105.1, s__Sphingomicrobium sp023389105, 95.0, 7…	25.54	11	0.94646	Genome has more than 17.5% of markers with multiple hits;Genome not assigned to closest species as it falls outside its pre-defined ANI radius
JS1.bin.011	JX	d__Bacteria	p__Bacteroidota	c__Bacteroidia	o__Flavobacteriales	f__Flavobacteriaceae	g__Flavobacterium	s__Flavobacterium pokkalii	GCF_014596575.1	95	d__Bacteria;p__Bacteroidota;c__Bacteroidia;o__Flavobacteriales;f__Flavobacteriaceae;g__Flavobacterium;s__Flavobacterium pokkalii	97.17	0.759	GCF_014596575.1	95	d__Bacteria;p__Bacteroidota;c__Bacteroidia;o__Flavobacteriales;f__Flavobacteriaceae;g__Flavobacterium;s__Flavobacterium pokkalii	97.17	0.759	d__Bacteria;p__Bacteroidota;c__Bacteroidia;o__Flavobacteriales;f__Flavobacteriaceae;g__Flavobacterium;s__	taxonomic classification defined by topology and ANI	topological placement and ANI have congruent species assignments	GCF_000425425.1, s__Flavobacterium daejeonense, 95.0, 94.24, 0.756; GCF_900100165.1, s__Flavobacterium glycines, 95.0, 83.17, 0.674; GCF_014639535.1, s__Flavobacterium palustre, 95.0, 82.59, 0.648; GCF_001857965.1, s__Flavobacterium commune, 95.0, 81.83, 0.646; GCA_002454195.1, s__Flavobacterium sp002454195, 95.0, 81.83, 0.41; GCF_004016525.1, s__Flavobacterium sufflavum, 95.0, 81.78, 0.631; GCF_…	53.88	11	N/A	Genome has more than 19.2% of markers with multiple hits
JS1.bin.012	JX	d__Bacteria	p__Acidobacteriota	c__Vicinamibacteria	o__	f__	g__	s__	N/A	N/A	N/A	N/A	N/A	N/A	N/A	N/A	N/A	N/A	d__Bacteria;p__Acidobacteriota;c__Vicinamibacteria;o__;f__;g__;s__	taxonomic novelty determined using RED	classification based on placement in class-level tree	N/A	13.13	11	0.50758	N/A
JS1.bin.013	JX	Unclassified Bacteria	Unclassified	Unclassified	Unclassified	Unclassified	Unclassified	Unclassified	N/A	N/A	N/A	N/A	N/A	N/A	N/A	N/A	N/A	N/A	N/A	N/A	N/A	N/A	N/A	N/A	N/A	Insufficient number of amino acids in MSA (7.1%)
JS1.bin.014	JX	d__Bacteria	p__Gemmatimonadota	c__Gemmatimonadetes	o__Gemmatimonadales	f__Gemmatimonadaceae	g__UBA4720	s__	N/A	N/A	N/A	N/A	N/A	N/A	N/A	N/A	N/A	N/A	d__Bacteria;p__Gemmatimonadota;c__Gemmatimonadetes;o__Gemmatimonadales;f__Gemmatimonadaceae;g__UBA4720;s__	ANI	classification based on placement in class-level tree	GCA_017881465.1, s__UBA4720 sp017881465, 95.0, 78.99, 0.298; GCA_003134685.1, s__UBA4720 sp003134685, 95.0, 78.66, 0.321; GCA_902812375.1, s__UBA4720 sp902812375, 95.0, 78.61, 0.228; GCA_003221805.1, s__UBA4720 sp003221805, 95.0, 78.61, 0.307; GCA_003131365.1, s__UBA4720 sp003131365, 95.0, 78.53, 0.3; GCA_003223425.1, s__UBA4720 sp003223425, 95.0, 78.51, 0.247; GCA_017881545.1, s__UBA4720 sp01788…	31.36	11	0.90608	Genome has more than 39.2% of markers with multiple hits
JS1.bin.015	JX	d__Bacteria	p__Pseudomonadota	c__Alphaproteobacteria	o__Sphingomonadales	f__Sphingomonadaceae	g__Sphingomicrobium	s__	N/A	N/A	N/A	N/A	N/A	N/A	N/A	N/A	N/A	N/A	d__Bacteria;p__Pseudomonadota;c__Alphaproteobacteria;o__Sphingomonadales;f__Sphingomonadaceae;g__Sphingomicrobium;s__	ANI	classification based on placement in class-level tree	GCF_014489515.1, s__Sphingomicrobium sediminicola, 95.0, 82.4, 0.39; GCA_023266535.1, s__Sphingomicrobium sp023266535, 95.0, 78.56, 0.356; GCF_000620665.1, s__Sphingomicrobium sp000620665, 95.0, 78.11, 0.364; GCF_016924655.1, s__Sphingomicrobium arenae, 95.0, 78.07, 0.203; GCF_022568775.1, s__Sphingomicrobium sp022568775, 95.0, 77.94, 0.373; GCF_014396785.1, s__Sphingomicrobium luteum, 95.0, 77.9…	15.53	11	0.93977	Genome has more than 15.8% of markers with multiple hits
JS1.bin.016	JX	d__Bacteria	p__Gemmatimonadota	c__Gemmatimonadetes	o__Gemmatimonadales	f__Gemmatimonadaceae	g__	s__	N/A	N/A	N/A	N/A	N/A	N/A	N/A	N/A	N/A	N/A	d__Bacteria;p__Gemmatimonadota;c__Gemmatimonadetes;o__Gemmatimonadales;f__Gemmatimonadaceae;g__;s__	taxonomic classification fully defined by topology	classification based on placement in class-level tree	N/A	29.37	11	0.80662	Genome has more than 23.3% of markers with multiple hits
JS1.bin.017	JX	d__Bacteria	p__Acidobacteriota	c__Vicinamibacteria	o__Vicinamibacterales	f__2-12-FULL-66-21	g__	s__	N/A	N/A	N/A	N/A	N/A	N/A	N/A	N/A	N/A	N/A	d__Bacteria;p__Acidobacteriota;c__Vicinamibacteria;o__Vicinamibacterales;f__2-12-FULL-66-21;g__;s__	taxonomic classification fully defined by topology	classification based on placement in class-level tree	N/A	24.53	11	0.80735	Genome has more than 16.7% of markers with multiple hits
JS1.bin.018	JX	d__Bacteria	p__Pseudomonadota	c__	o__	f__	g__	s__	N/A	N/A	N/A	N/A	N/A	GCA_003695505.1	95	d__Bacteria;p__J088;c__J088;o__J088;f__J088;g__J088;s__J088 sp003695505	74.48	0.003	d__Bacteria;p__Pseudomonadota;c__;o__;f__;g__;s__	taxonomic classification defined by topology and ANI	classification based on placement in backbone tree	N/A	21.53	11	0.34208	N/A
JS1.bin.019	JX	d__Bacteria	p__Pseudomonadota	c__Alphaproteobacteria	o__Sphingomonadales	f__Sphingomonadaceae	g__Sphingomicrobium	s__	N/A	N/A	N/A	N/A	N/A	N/A	N/A	N/A	N/A	N/A	d__Bacteria;p__Pseudomonadota;c__Alphaproteobacteria;o__Sphingomonadales;f__Sphingomonadaceae;g__Sphingomicrobium;s__	taxonomic classification defined by topology and ANI	classification based on placement in class-level tree	GCA_023266535.1, s__Sphingomicrobium sp023266535, 95.0, 79.11, 0.55; GCF_023516505.1, s__Sphingomicrobium sp023516505, 95.0, 79.01, 0.503; GCF_021502585.1, s__Sphingomicrobium sp021502585, 95.0, 78.95, 0.47; GCF_003583725.1, s__Sphingomicrobium edaphi, 95.0, 78.88, 0.43; GCF_023516455.1, s__Sphingomicrobium sp023516455, 95.0, 78.65, 0.523; GCA_013816785.1, s__Sphingomicrobium sp013816785, 95.0, 7…	21.41	11	0.93723	Genome has more than 14.2% of markers with multiple hits;Genome not assigned to closest species as it falls outside its pre-defined ANI radius
JS1.bin.020	JX	d__Bacteria	p__Pseudomonadota	c__Alphaproteobacteria	o__Sphingomonadales	f__Sphingomonadaceae	g__Sphingomicrobium	s__	N/A	N/A	N/A	N/A	N/A	GCA_013816595.1	95	d__Bacteria;p__Pseudomonadota;c__Alphaproteobacteria;o__Sphingomonadales;f__Sphingomonadaceae;g__Sphingomicrobium;s__Sphingomicrobium sp013816595	77.85	0.269	d__Bacteria;p__Pseudomonadota;c__Alphaproteobacteria;o__Sphingomonadales;f__Sphingomonadaceae;g__Sphingomicrobium;s__	taxonomic classification defined by topology and ANI	classification based on placement in class-level tree	GCF_009720245.1, s__Sphingomicrobium segetis, 95.0, 80.87, 0.5; GCA_019242355.1, s__Sphingomicrobium sp019242355, 95.0, 80.71, 0.308; GCA_019247755.1, s__Sphingomicrobium sp019247755, 95.0, 80.28, 0.423; GCA_013361785.1, s__Sphingomicrobium sp013361785, 95.0, 80.19, 0.423; GCF_000620665.1, s__Sphingomicrobium sp000620665, 95.0, 80.11, 0.462; GCF_014352855.1, s__Sphingomicrobium sabuli, 95.0, 80.0…	13.86	11	0.96101	Genome has more than 14.2% of markers with multiple hits;Genome not assigned to closest species as it falls outside its pre-defined ANI radius
JS1.bin.021	JX	d__Bacteria	p__Pseudomonadota	c__Alphaproteobacteria	o__Sphingomonadales	f__Sphingomonadaceae	g__Sphingomicrobium	s__	N/A	N/A	N/A	N/A	N/A	N/A	N/A	N/A	N/A	N/A	d__Bacteria;p__Pseudomonadota;c__Alphaproteobacteria;o__Sphingomonadales;f__Sphingomonadaceae;g__Sphingomicrobium;s__	ANI	classification based on placement in class-level tree	GCF_014489515.1, s__Sphingomicrobium sediminicola, 95.0, 82.15, 0.412; GCF_022568775.1, s__Sphingomicrobium sp022568775, 95.0, 78.49, 0.277; GCA_902806275.1, s__Sphingomicrobium sp902806275, 95.0, 77.79, 0.202; GCA_019247755.1, s__Sphingomicrobium sp019247755, 95.0, 77.73, 0.151; GCF_009720245.1, s__Sphingomicrobium segetis, 95.0, 77.72, 0.37; GCF_011302055.1, s__Sphingomicrobium sinipercae, 95.0…	24.15	11	0.94445	Genome has more than 16.7% of markers with multiple hits
JS1.bin.022	JX	d__Bacteria	p__Gemmatimonadota	c__Gemmatimonadetes	o__Gemmatimonadales	f__	g__	s__	N/A	N/A	N/A	N/A	N/A	N/A	N/A	N/A	N/A	N/A	d__Bacteria;p__Gemmatimonadota;c__Gemmatimonadetes;o__Gemmatimonadales;f__;g__;s__	taxonomic novelty determined using RED	classification based on placement in class-level tree	N/A	12.14	11	0.67532	N/A
JS1.bin.023	JX	d__Bacteria	p__Pseudomonadota	c__Alphaproteobacteria	o__Sphingomonadales	f__Sphingomonadaceae	g__Sphingomicrobium	s__	N/A	N/A	N/A	N/A	N/A	N/A	N/A	N/A	N/A	N/A	d__Bacteria;p__Pseudomonadota;c__Alphaproteobacteria;o__Sphingomonadales;f__Sphingomonadaceae;g__Sphingomicrobium;s__	taxonomic classification defined by topology and ANI	classification based on placement in class-level tree	GCF_014489515.1, s__Sphingomicrobium sediminicola, 95.0, 79.32, 0.36; GCF_009720245.1, s__Sphingomicrobium segetis, 95.0, 78.95, 0.54; GCA_013361785.1, s__Sphingomicrobium sp013361785, 95.0, 78.79, 0.38; GCF_000620665.1, s__Sphingomicrobium sp000620665, 95.0, 78.62, 0.52; GCA_019242355.1, s__Sphingomicrobium sp019242355, 95.0, 78.59, 0.38; GCA_019247755.1, s__Sphingomicrobium sp019247755, 95.0, 7…	21.29	11	0.9468	Genome has more than 10.0% of markers with multiple hits;Genome not assigned to closest species as it falls outside its pre-defined ANI radius
JS1.bin.024	JX	d__Bacteria	p__Gemmatimonadota	c__Gemmatimonadetes	o__Gemmatimonadales	f__Gemmatimonadaceae	g__JAJKIV01	s__	N/A	N/A	N/A	N/A	N/A	GCA_021154285.1	95	d__Bacteria;p__Gemmatimonadota;c__Gemmatimonadetes;o__Gemmatimonadales;f__Gemmatimonadaceae;g__JAJKIV01;s__JAJKIV01 sp021154285	83.76	0.515	d__Bacteria;p__Gemmatimonadota;c__Gemmatimonadetes;o__Gemmatimonadales;f__Gemmatimonadaceae;g__JAJKIV01;s__	taxonomic classification defined by topology and ANI	classification based on placement in class-level tree	N/A	28.08	11	0.95675	Genome has more than 19.2% of markers with multiple hits;Genome not assigned to closest species as it falls outside its pre-defined ANI radius
JS1.bin.025	JX	d__Bacteria	p__Pseudomonadota	c__Gammaproteobacteria	o__Burkholderiales	f__SG8-41	g__DSOT01	s__	N/A	N/A	N/A	N/A	N/A	N/A	N/A	N/A	N/A	N/A	d__Bacteria;p__Pseudomonadota;c__Gammaproteobacteria;o__Burkholderiales;f__SG8-41;g__DSOT01;s__	taxonomic classification defined by topology and ANI	classification based on placement in class-level tree	GCA_016202565.1, s__DSOT01 sp016202565, 95.0, 81.47, 0.625; GCA_016202605.1, s__DSOT01 sp016202605, 95.0, 78.94, 0.333; GCA_001772005.1, s__DSOT01 sp001772005, 95.0, 78.9, 0.521; GCA_001771985.1, s__DSOT01 sp001771985, 95.0, 78.87, 0.427	28.96	11	0.92828	Genome has more than 14.2% of markers with multiple hits;Genome not assigned to closest species as it falls outside its pre-defined ANI radius
JS1.bin.026	JX	d__Bacteria	p__Pseudomonadota	c__Gammaproteobacteria	o__Xanthomonadales	f__Rhodanobacteraceae	g__66-474	s__	N/A	N/A	N/A	N/A	N/A	N/A	N/A	N/A	N/A	N/A	d__Bacteria;p__Pseudomonadota;c__Gammaproteobacteria;o__Xanthomonadales;f__Rhodanobacteraceae;g__66-474;s__	ANI	classification based on placement in class-level tree	GCA_018241365.1, s__66-474 sp018241365, 95.0, 81.96, 0.18; GCA_001899805.1, s__66-474 sp001899805, 95.0, 81.39, 0.213; GCA_018971925.1, s__66-474 sp018971925, 95.0, 80.55, 0.191; GCA_021781345.1, s__66-474 sp021781345, 95.0, 80.4, 0.146; GCA_021325195.1, s__66-474 sp021325195, 95.0, 80.16, 0.18; GCA_021324095.1, s__66-474 sp021324095, 95.0, 79.86, 0.191; GCA_004299705.1, s__66-474 sp004299705, 95…	28.2	11	0.95634	Genome has more than 16.7% of markers with multiple hits
JS1.bin.027	JX	d__Bacteria	p__Gemmatimonadota	c__Gemmatimonadetes	o__Gemmatimonadales	f__Gemmatimonadaceae	g__UBA4720	s__	N/A	N/A	N/A	N/A	N/A	N/A	N/A	N/A	N/A	N/A	d__Bacteria;p__Gemmatimonadota;c__Gemmatimonadetes;o__Gemmatimonadales;f__Gemmatimonadaceae;g__UBA4720;s__	ANI	classification based on placement in class-level tree	GCA_013816695.1, s__UBA4720 sp013816695, 95.0, 76.79, 0.027; GCA_003134685.1, s__UBA4720 sp003134685, 95.0, 76.59, 0.047; GCA_017881685.1, s__UBA4720 sp017881685, 95.0, 76.56, 0.147; GCA_017881465.1, s__UBA4720 sp017881465, 95.0, 76.5, 0.053; GCA_002404375.1, s__UBA4720 sp002404375, 95.0, 76.39, 0.047; GCA_902812375.1, s__UBA4720 sp902812375, 95.0, 76.38, 0.027; GCA_023249395.1, s__UBA4720 sp0232…	38.37	11	0.91681	Genome has more than 18.3% of markers with multiple hits
JS1.bin.028	JX	d__Bacteria	p__Pseudomonadota	c__Alphaproteobacteria	o__Sphingomonadales	f__Sphingomonadaceae	g__Sphingomicrobium	s__	N/A	N/A	N/A	N/A	N/A	GCA_013816595.1	95	d__Bacteria;p__Pseudomonadota;c__Alphaproteobacteria;o__Sphingomonadales;f__Sphingomonadaceae;g__Sphingomicrobium;s__Sphingomicrobium sp013816595	75.41	0.188	d__Bacteria;p__Pseudomonadota;c__Alphaproteobacteria;o__Sphingomonadales;f__Sphingomonadaceae;g__Sphingomicrobium;s__	taxonomic classification defined by topology and ANI	classification based on placement in class-level tree	GCF_014396585.1, s__Sphingomicrobium rhizophilum, 95.0, 82.08, 0.188; GCF_003583725.1, s__Sphingomicrobium edaphi, 95.0, 81.76, 0.125; GCF_007998985.1, s__Sphingomicrobium xanthum, 95.0, 81.04, 0.125; GCF_021502585.1, s__Sphingomicrobium sp021502585, 95.0, 80.34, 0.25; GCF_009720245.1, s__Sphingomicrobium segetis, 95.0, 80.12, 0.438; GCF_023516505.1, s__Sphingomicrobium sp023516505, 95.0, 79.74, …	14.02	11	0.96183	N/A
JS1.bin.029	JX	d__Bacteria	p__Pseudomonadota	c__Alphaproteobacteria	o__Reyranellales	f__Reyranellaceae	g__	s__	N/A	N/A	N/A	N/A	N/A	N/A	N/A	N/A	N/A	N/A	d__Bacteria;p__Pseudomonadota;c__Alphaproteobacteria;o__Reyranellales;f__Reyranellaceae;g__;s__	taxonomic classification fully defined by topology	classification based on placement in class-level tree	N/A	16.41	11	0.78567	Genome has more than 23.3% of markers with multiple hits
JS1.bin.030	JX	d__Bacteria	p__Pseudomonadota	c__Gammaproteobacteria	o__Burkholderiales	f__SG8-39	g__SCGC-AG-212-J23	s__	N/A	N/A	N/A	N/A	N/A	N/A	N/A	N/A	N/A	N/A	d__Bacteria;p__Pseudomonadota;c__Gammaproteobacteria;o__Burkholderiales;f__SG8-39;g__SCGC-AG-212-J23;s__	taxonomic classification defined by topology and ANI	classification based on placement in class-level tree	GCA_019509895.1, s__SCGC-AG-212-J23 sp019509895, 95.0, 83.76, 0.2; GCA_005888925.1, s__SCGC-AG-212-J23 sp005888925, 95.0, 82.24, 0.2; GCA_019237595.1, s__SCGC-AG-212-J23 sp019237595, 95.0, 82.09, 0.4; GCA_005883675.1, s__SCGC-AG-212-J23 sp005883675, 95.0, 79.71, 0.4; GCA_004297625.1, s__SCGC-AG-212-J23 sp004297625, 95.0, 77.87, 0.6; GCA_001772055.1, s__SCGC-AG-212-J23 sp001772055, 95.0, 74.73, 0.…	19.48	11	0.94002	Genome has more than 19.2% of markers with multiple hits;Genome not assigned to closest species as it falls outside its pre-defined ANI radius
JS1.bin.031	JX	d__Bacteria	p__Pseudomonadota	c__Alphaproteobacteria	o__Reyranellales	f__Reyranellaceae	g__Reyranella	s__	N/A	N/A	N/A	N/A	N/A	GCA_020160955.1	95	d__Bacteria;p__Pseudomonadota;c__Alphaproteobacteria;o__Reyranellales;f__Reyranellaceae;g__Reyranella;s__Reyranella sp020160955	81.77	0.75	d__Bacteria;p__Pseudomonadota;c__Alphaproteobacteria;o__Reyranellales;f__Reyranellaceae;g__Reyranella;s__	taxonomic classification defined by topology and ANI	classification based on placement in class-level tree	GCA_021732285.1, s__Reyranella sp021732285, 95.0, 89.57, 0.875; GCA_900110395.1, s__Reyranella sp900110395, 95.0, 89.31, 0.875; GCA_019750135.1, s__Reyranella sp019750135, 95.0, 89.26, 0.75; GCA_009377525.1, s__Reyranella sp009377525, 95.0, 88.63, 0.875; GCF_007992495.1, s__Reyranella soli, 95.0, 88.25, 0.875; GCA_902825855.1, s__Reyranella sp902825855, 95.0, 88.12, 0.75; GCA_016185145.1, s__Reyr…	15.01	11	0.96132	Genome has more than 17.5% of markers with multiple hits;Genome not assigned to closest species as it falls outside its pre-defined ANI radius
JS1.bin.032	JX	d__Bacteria	p__Pseudomonadota	c__Alphaproteobacteria	o__Sphingomonadales	f__Sphingomonadaceae	g__Rhizorhapis	s__	N/A	N/A	N/A	N/A	N/A	GCF_014200045.1	95	d__Bacteria;p__Pseudomonadota;c__Alphaproteobacteria;o__Sphingomonadales;f__Sphingomonadaceae;g__Rhizorhapis;s__Rhizorhapis suberifaciens	83.35	0.662	d__Bacteria;p__Pseudomonadota;c__Alphaproteobacteria;o__Sphingomonadales;f__Sphingomonadaceae;g__Rhizorhapis;s__	taxonomic classification defined by topology and ANI	classification based on placement in class-level tree	GCA_016650315.1, s__Rhizorhapis sp016650315, 95.0, 77.83, 0.225; GCF_021742065.1, s__Rhizorhapis sp021742065, 95.0, 77.39, 0.289	33.07	11	0.97988	Genome not assigned to closest species as it falls outside its pre-defined ANI radius;Genome has more than 20.8% of markers with multiple hits
JS1.bin.033	JX	d__Bacteria	p__Pseudomonadota	c__Gammaproteobacteria	o__Xanthomonadales	f__Rhodanobacteraceae	g__66-474	s__	N/A	N/A	N/A	N/A	N/A	GCA_004299555.1	95	d__Bacteria;p__Pseudomonadota;c__Gammaproteobacteria;o__Xanthomonadales;f__Rhodanobacteraceae;g__66-474;s__66-474 sp004299555	85.12	0.143	d__Bacteria;p__Pseudomonadota;c__Gammaproteobacteria;o__Xanthomonadales;f__Rhodanobacteraceae;g__66-474;s__	taxonomic classification defined by topology and ANI	classification based on placement in class-level tree	GCA_018241145.1, s__66-474 sp018241145, 95.0, 85.66, 0.048; GCA_018971925.1, s__66-474 sp018971925, 95.0, 85.45, 0.048; GCA_021324945.1, s__66-474 sp021324945, 95.0, 84.94, 0.048; GCA_004299705.1, s__66-474 sp004299705, 95.0, 84.81, 0.143; GCA_021325195.1, s__66-474 sp021325195, 95.0, 83.8, 0.048; GCA_001899805.1, s__66-474 sp001899805, 95.0, 83.33, 0.143; GCA_018241365.1, s__66-474 sp018241365, …	24.59	11	0.97117	Genome has more than 11.7% of markers with multiple hits
JS1.bin.034	JX	d__Bacteria	p__Verrucomicrobiota	c__Verrucomicrobiae	o__Chthoniobacterales	f__UBA10450	g__	s__	N/A	N/A	N/A	N/A	N/A	N/A	N/A	N/A	N/A	N/A	d__Bacteria;p__Verrucomicrobiota;c__Verrucomicrobiae;o__Chthoniobacterales;f__UBA10450;g__;s__	taxonomic novelty determined using RED	classification based on placement in class-level tree	N/A	27.19	11	0.86559	Genome has more than 20.8% of markers with multiple hits
JS1.bin.035	JX	d__Bacteria	p__Chloroflexota	c__Anaerolineae	o__Anaerolineales	f__EnvOPS12	g__UBA12294	s__	N/A	N/A	N/A	N/A	N/A	GCA_016932715.1	95	d__Bacteria;p__Chloroflexota;c__Anaerolineae;o__Anaerolineales;f__EnvOPS12;g__UBA12294;s__UBA12294 sp016932715	77.34	0.139	d__Bacteria;p__Chloroflexota;c__Anaerolineae;o__Anaerolineales;f__EnvOPS12;g__UBA12294;s__	taxonomic classification defined by topology and ANI	classification based on placement in class-level tree	GCA_022181005.1, s__UBA12294 sp022181005, 95.0, 78.49, 0.019; GCA_020847435.1, s__UBA12294 sp020847435, 95.0, 77.98, 0.028; GCA_021462845.1, s__UBA12294 sp021462845, 95.0, 77.31, 0.037; GCA_016716235.1, s__UBA12294 sp016716235, 95.0, 77.02, 0.037; GCA_003577395.1, s__UBA12294 sp003577395, 95.0, 76.72, 0.056; GCA_013388685.1, s__UBA12294 sp013388685, 95.0, 76.6, 0.065; GCA_002418205.1, s__UBA12294…	35.63	11	0.9725	Genome has more than 11.7% of markers with multiple hits
JS1.bin.036	JX	d__Bacteria	p__Cyanobacteriota	c__Cyanobacteriia	o__Cyanobacteriales	f__Microcoleaceae	g__Microcoleus	s__	N/A	N/A	N/A	N/A	N/A	GCA_014695175.1	95	d__Bacteria;p__Cyanobacteriota;c__Cyanobacteriia;o__Cyanobacteriales;f__Microcoleaceae;g__Microcoleus;s__Microcoleus sp014695175	92.89	0.739	d__Bacteria;p__Cyanobacteriota;c__Cyanobacteriia;o__Cyanobacteriales;f__Microcoleaceae;g__Microcoleus;s__	taxonomic classification defined by topology and ANI	classification based on placement in class-level tree	GCF_022701275.1, s__Microcoleus vaginatus_A, 95.0, 93.74, 0.754; GCF_022701255.1, s__Microcoleus vaginatus_B, 95.0, 93.09, 0.754; GCF_000317475.1, s__Microcoleus sp000317475, 95.0, 92.83, 0.812; GCF_013179805.1, s__Microcoleus asticus, 95.0, 92.17, 0.725; GCA_014695295.1, s__Microcoleus sp014695295, 95.0, 92.14, 0.725; GCF_015207505.1, s__Microcoleus sp015207505, 95.0, 87.29, 0.696; GCF_015207285…	31.78	11	0.99348	Genome not assigned to closest species as it falls outside its pre-defined ANI radius
JS1.bin.037	JX	d__Bacteria	p__Nitrospirota	c__Nitrospiria	o__Nitrospirales	f__Nitrospiraceae	g__	s__	N/A	N/A	N/A	N/A	N/A	N/A	N/A	N/A	N/A	N/A	d__Bacteria;p__Nitrospirota;c__Nitrospiria;o__Nitrospirales;f__Nitrospiraceae;g__;s__	taxonomic classification fully defined by topology	classification based on placement in class-level tree	N/A	31.94	11	0.78925	Genome has more than 16.7% of markers with multiple hits
JS1.bin.038	JX	d__Bacteria	p__Pseudomonadota	c__Gammaproteobacteria	o__Burkholderiales	f__Nitrosomonadaceae	g__Nitrosospira	s__	N/A	N/A	N/A	N/A	N/A	GCF_900109785.1	95	d__Bacteria;p__Pseudomonadota;c__Gammaproteobacteria;o__Burkholderiales;f__Nitrosomonadaceae;g__Nitrosospira;s__Nitrosospira tenuis	78.78	0.169	d__Bacteria;p__Pseudomonadota;c__Gammaproteobacteria;o__Burkholderiales;f__Nitrosomonadaceae;g__Nitrosospira;s__	taxonomic classification defined by topology and ANI	classification based on placement in class-level tree	GCF_900110495.1, s__Nitrosospira sp900110495, 95.0, 80.43, 0.014; GCA_013697655.1, s__Nitrosospira sp013697655, 95.0, 78.61, 0.028; GCF_900110185.1, s__Nitrosospira multiformis_A, 95.0, 78.0, 0.028; GCF_900111585.1, s__Nitrosospira multiformis_B, 95.0, 77.29, 0.014; GCF_000832065.1, s__Nitrosospira sp000832065, 95.0, 77.13, 0.056; GCF_900115125.1, s__Nitrosospira briensis_A, 95.0, 76.81, 0.042; G…	22.78	11	0.95672	Genome has more than 28.3% of markers with multiple hits
JS1.bin.039	JX	d__Bacteria	p__Bacteroidota	c__Bacteroidia	o__Chitinophagales	f__Chitinophagaceae	g__	s__	N/A	N/A	N/A	N/A	N/A	N/A	N/A	N/A	N/A	N/A	d__Bacteria;p__Bacteroidota;c__Bacteroidia;o__Chitinophagales;f__Chitinophagaceae;g__;s__	taxonomic classification fully defined by topology	classification based on placement in class-level tree	N/A	20.81	11	0.91085	N/A
JS2.bin.001	JX	Unclassified Bacteria	Unclassified	Unclassified	Unclassified	Unclassified	Unclassified	Unclassified	N/A	N/A	N/A	N/A	N/A	N/A	N/A	N/A	N/A	N/A	N/A	N/A	N/A	N/A	N/A	N/A	N/A	Insufficient number of amino acids in MSA (3.4%)
JS2.bin.002	JX	Unclassified Bacteria	Unclassified	Unclassified	Unclassified	Unclassified	Unclassified	Unclassified	N/A	N/A	N/A	N/A	N/A	N/A	N/A	N/A	N/A	N/A	N/A	N/A	N/A	N/A	N/A	N/A	N/A	Insufficient number of amino acids in MSA (9.7%)
JS2.bin.004	JX	d__Bacteria	p__Pseudomonadota	c__Alphaproteobacteria	o__Sphingomonadales	f__Sphingomonadaceae	g__Sphingomicrobium	s__	N/A	N/A	N/A	N/A	N/A	GCF_014489515.1	95	d__Bacteria;p__Pseudomonadota;c__Alphaproteobacteria;o__Sphingomonadales;f__Sphingomonadaceae;g__Sphingomicrobium;s__Sphingomicrobium sediminicola	84.96	0.542	d__Bacteria;p__Pseudomonadota;c__Alphaproteobacteria;o__Sphingomonadales;f__Sphingomonadaceae;g__Sphingomicrobium;s__	taxonomic classification defined by topology and ANI	classification based on placement in class-level tree	GCF_014489495.1, s__Sphingomicrobium daechungense, 95.0, 79.24, 0.47; GCF_022568775.1, s__Sphingomicrobium sp022568775, 95.0, 78.97, 0.466; GCF_009720245.1, s__Sphingomicrobium segetis, 95.0, 78.3, 0.398; GCA_023436615.1, s__Sphingomicrobium sp023436615, 95.0, 78.3, 0.325; GCF_000620665.1, s__Sphingomicrobium sp000620665, 95.0, 78.28, 0.514; GCA_019247755.1, s__Sphingomicrobium sp019247755, 95.0,…	30.92	11	0.98117	Genome has more than 17.5% of markers with multiple hits;Genome not assigned to closest species as it falls outside its pre-defined ANI radius
JS2.bin.005	JX	d__Bacteria	p__Gemmatimonadota	c__Gemmatimonadetes	o__Gemmatimonadales	f__Gemmatimonadaceae	g__UBA4720	s__	N/A	N/A	N/A	N/A	N/A	GCA_017881685.1	95	d__Bacteria;p__Gemmatimonadota;c__Gemmatimonadetes;o__Gemmatimonadales;f__Gemmatimonadaceae;g__UBA4720;s__UBA4720 sp017881685	77.48	0.227	d__Bacteria;p__Gemmatimonadota;c__Gemmatimonadetes;o__Gemmatimonadales;f__Gemmatimonadaceae;g__UBA4720;s__	taxonomic classification defined by topology and ANI	classification based on placement in class-level tree	GCA_013813715.1, s__UBA4720 sp013813715, 95.0, 77.14, 0.198; GCA_003221805.1, s__UBA4720 sp003221805, 95.0, 76.98, 0.096; GCA_013816855.1, s__UBA4720 sp013816855, 95.0, 76.93, 0.102; GCA_003134685.1, s__UBA4720 sp003134685, 95.0, 76.8, 0.113; GCA_023249395.1, s__UBA4720 sp023249395, 95.0, 76.7, 0.141; GCA_017881465.1, s__UBA4720 sp017881465, 95.0, 76.62, 0.1; GCA_003223425.1, s__UBA4720 sp0032234…	55.37	11	0.9418	Genome has more than 20.0% of markers with multiple hits
JS2.bin.006	JX	d__Bacteria	p__Gemmatimonadota	c__Gemmatimonadetes	o__Gemmatimonadales	f__GWC2-71-9	g__	s__	N/A	N/A	N/A	N/A	N/A	N/A	N/A	N/A	N/A	N/A	d__Bacteria;p__Gemmatimonadota;c__Gemmatimonadetes;o__Gemmatimonadales;f__GWC2-71-9;g__;s__	taxonomic novelty determined using RED	classification based on placement in class-level tree	N/A	64.81	11	0.83494	Genome has more than 17.5% of markers with multiple hits
JS2.bin.007	JX	d__Bacteria	p__Pseudomonadota	c__Alphaproteobacteria	o__Sphingomonadales	f__Sphingomonadaceae	g__Sphingomicrobium	s__	N/A	N/A	N/A	N/A	N/A	N/A	N/A	N/A	N/A	N/A	d__Bacteria;p__Pseudomonadota;c__Alphaproteobacteria;o__Sphingomonadales;f__Sphingomonadaceae;g__Sphingomicrobium;s__	taxonomic classification defined by topology and ANI	classification based on placement in class-level tree	GCF_014489515.1, s__Sphingomicrobium sediminicola, 95.0, 82.5, 0.507; GCF_003499275.1, s__Sphingomicrobium mesophilum, 95.0, 79.5, 0.313; GCA_019247755.1, s__Sphingomicrobium sp019247755, 95.0, 79.35, 0.299; GCF_023516495.1, s__Sphingomicrobium sp023516495, 95.0, 79.24, 0.403; GCA_013816785.1, s__Sphingomicrobium sp013816785, 95.0, 79.15, 0.299; GCF_014489495.1, s__Sphingomicrobium daechungense, …	17	11	0.94648	Genome not assigned to closest species as it falls outside its pre-defined ANI radius
JS2.bin.008	JX	d__Bacteria	p__Pseudomonadota	c__Alphaproteobacteria	o__Sphingomonadales	f__Sphingomonadaceae	g__Sphingomicrobium	s__	N/A	N/A	N/A	N/A	N/A	N/A	N/A	N/A	N/A	N/A	d__Bacteria;p__Pseudomonadota;c__Alphaproteobacteria;o__Sphingomonadales;f__Sphingomonadaceae;g__Sphingomicrobium;s__	taxonomic classification defined by topology and ANI	classification based on placement in class-level tree	GCF_009720245.1, s__Sphingomicrobium segetis, 95.0, 79.85, 0.58; GCF_000620665.1, s__Sphingomicrobium sp000620665, 95.0, 79.43, 0.55; GCF_014489515.1, s__Sphingomicrobium sediminicola, 95.0, 79.12, 0.49; GCF_014396785.1, s__Sphingomicrobium luteum, 95.0, 78.93, 0.5; GCA_013361785.1, s__Sphingomicrobium sp013361785, 95.0, 78.5, 0.48; GCA_023391375.1, s__Sphingomicrobium sp023391375, 95.0, 78.33, 0…	27.86	11	0.94104	Genome has more than 30.0% of markers with multiple hits;Genome not assigned to closest species as it falls outside its pre-defined ANI radius
JS2.bin.009	JX	d__Bacteria	p__Pseudomonadota	c__Gammaproteobacteria	o__Burkholderiales	f__SG8-39	g__SCGC-AG-212-J23	s__	N/A	N/A	N/A	N/A	N/A	GCA_001772055.1	95	d__Bacteria;p__Pseudomonadota;c__Gammaproteobacteria;o__Burkholderiales;f__SG8-39;g__SCGC-AG-212-J23;s__SCGC-AG-212-J23 sp001772055	83.93	0.188	d__Bacteria;p__Pseudomonadota;c__Gammaproteobacteria;o__Burkholderiales;f__SG8-39;g__SCGC-AG-212-J23;s__	taxonomic classification defined by topology and ANI	classification based on placement in class-level tree	GCA_019245555.1, s__SCGC-AG-212-J23 sp019245555, 95.0, 82.21, 0.312; GCA_001644455.1, s__SCGC-AG-212-J23 sp001644455, 95.0, 81.26, 0.625; GCA_005888925.1, s__SCGC-AG-212-J23 sp005888925, 95.0, 80.29, 0.75; GCA_004297625.1, s__SCGC-AG-212-J23 sp004297625, 95.0, 79.89, 0.75; GCA_005881595.1, s__SCGC-AG-212-J23 sp005881595, 95.0, 79.52, 0.562; GCA_019509895.1, s__SCGC-AG-212-J23 sp019509895, 95.0, 7…	19.5	11	0.96793	Genome not assigned to closest species as it falls outside its pre-defined ANI radius;Genome has more than 29.2% of markers with multiple hits
JS2.bin.010	JX	d__Bacteria	p__Acidobacteriota	c__Blastocatellia	o__Pyrinomonadales	f__Pyrinomonadaceae	g__PSRF01	s__	N/A	N/A	N/A	N/A	N/A	GCA_020199835.1	95	d__Bacteria;p__Acidobacteriota;c__Blastocatellia;o__Pyrinomonadales;f__Pyrinomonadaceae;g__PSRF01;s__PSRF01 sp020199835	80.46	0.595	d__Bacteria;p__Acidobacteriota;c__Blastocatellia;o__Pyrinomonadales;f__Pyrinomonadaceae;g__PSRF01;s__	taxonomic classification defined by topology and ANI	classification based on placement in class-level tree	GCA_002427845.1, s__PSRF01 sp002427845, 95.0, 76.31, 0.055; GCA_013697915.1, s__PSRF01 sp013697915, 95.0, 76.19, 0.084; GCA_003488005.1, s__PSRF01 sp003488005, 95.0, 76.16, 0.143; GCA_003222935.1, s__PSRF01 sp003222935, 95.0, 76.08, 0.118; GCA_013812905.1, s__PSRF01 sp013812905, 95.0, 76.07, 0.055; GCA_014380365.1, s__PSRF01 sp014380365, 95.0, 76.03, 0.11; GCA_003175865.1, s__PSRF01 sp003175865, …	32.99	11	0.96501	Genome not assigned to closest species as it falls outside its pre-defined ANI radius;Genome has more than 20.8% of markers with multiple hits
JS2.bin.011	JX	d__Bacteria	p__Acidobacteriota	c__Blastocatellia	o__Pyrinomonadales	f__Pyrinomonadaceae	g__PSRF01	s__	N/A	N/A	N/A	N/A	N/A	GCA_020199835.1	95	d__Bacteria;p__Acidobacteriota;c__Blastocatellia;o__Pyrinomonadales;f__Pyrinomonadaceae;g__PSRF01;s__PSRF01 sp020199835	80.11	0.327	d__Bacteria;p__Acidobacteriota;c__Blastocatellia;o__Pyrinomonadales;f__Pyrinomonadaceae;g__PSRF01;s__	taxonomic classification defined by topology and ANI	classification based on placement in class-level tree	GCA_013812905.1, s__PSRF01 sp013812905, 95.0, 77.49, 0.032; GCA_002427845.1, s__PSRF01 sp002427845, 95.0, 76.48, 0.085; GCA_003175865.1, s__PSRF01 sp003175865, 95.0, 76.47, 0.038; GCA_014380365.1, s__PSRF01 sp014380365, 95.0, 76.47, 0.07; GCA_023717565.1, s__PSRF01 sp023717565, 95.0, 76.43, 0.05; GCA_020199975.1, s__PSRF01 sp020199975, 95.0, 76.42, 0.029; GCA_003488005.1, s__PSRF01 sp003488005, 9…	22.76	11	0.94565	Genome has more than 18.3% of markers with multiple hits
JS2.bin.012	JX	d__Bacteria	p__Pseudomonadota	c__Alphaproteobacteria	o__Sphingomonadales	f__Sphingomonadaceae	g__Sphingomicrobium	s__	N/A	N/A	N/A	N/A	N/A	GCF_023516555.1	95	d__Bacteria;p__Pseudomonadota;c__Alphaproteobacteria;o__Sphingomonadales;f__Sphingomonadaceae;g__Sphingomicrobium;s__Sphingomicrobium sp023516555	79.58	0.583	d__Bacteria;p__Pseudomonadota;c__Alphaproteobacteria;o__Sphingomonadales;f__Sphingomonadaceae;g__Sphingomicrobium;s__	taxonomic classification defined by topology and ANI	classification based on placement in class-level tree	GCF_003970925.1, s__Sphingomicrobium ginkgonis, 95.0, 78.54, 0.39; GCF_003499275.1, s__Sphingomicrobium mesophilum, 95.0, 78.52, 0.486; GCA_023266535.1, s__Sphingomicrobium sp023266535, 95.0, 78.5, 0.498; GCA_013812825.1, s__Sphingomicrobium sp013812825, 95.0, 78.29, 0.429; GCF_000620665.1, s__Sphingomicrobium sp000620665, 95.0, 78.28, 0.421; GCF_014396785.1, s__Sphingomicrobium luteum, 95.0, 78.…	25.96	11	0.94997	Genome has more than 23.3% of markers with multiple hits;Genome not assigned to closest species as it falls outside its pre-defined ANI radius
JS2.bin.013	JX	d__Bacteria	p__Gemmatimonadota	c__Gemmatimonadetes	o__Gemmatimonadales	f__Gemmatimonadaceae	g__UBA4720	s__	N/A	N/A	N/A	N/A	N/A	N/A	N/A	N/A	N/A	N/A	d__Bacteria;p__Gemmatimonadota;c__Gemmatimonadetes;o__Gemmatimonadales;f__Gemmatimonadaceae;g__UBA4720;s__	ANI	classification based on placement in class-level tree	GCA_017881685.1, s__UBA4720 sp017881685, 95.0, 77.02, 0.176; GCA_013816855.1, s__UBA4720 sp013816855, 95.0, 76.78, 0.088; GCA_017881465.1, s__UBA4720 sp017881465, 95.0, 76.41, 0.055; GCA_017881545.1, s__UBA4720 sp017881545, 95.0, 76.38, 0.06; GCA_003131365.1, s__UBA4720 sp003131365, 95.0, 76.22, 0.049; GCA_013813715.1, s__UBA4720 sp013813715, 95.0, 76.02, 0.126; GCA_003223425.1, s__UBA4720 sp0032…	42.22	11	0.91808	N/A
JS2.bin.014	JX	d__Bacteria	p__Pseudomonadota	c__Alphaproteobacteria	o__Sphingomonadales	f__Sphingomonadaceae	g__Sphingomicrobium	s__	N/A	N/A	N/A	N/A	N/A	N/A	N/A	N/A	N/A	N/A	d__Bacteria;p__Pseudomonadota;c__Alphaproteobacteria;o__Sphingomonadales;f__Sphingomonadaceae;g__Sphingomicrobium;s__	taxonomic classification defined by topology and ANI	classification based on placement in class-level tree	GCF_009720245.1, s__Sphingomicrobium segetis, 95.0, 79.58, 0.584; GCF_014489495.1, s__Sphingomicrobium daechungense, 95.0, 78.89, 0.351; GCF_023516555.1, s__Sphingomicrobium sp023516555, 95.0, 78.69, 0.403; GCA_023392555.1, s__Sphingomicrobium sp023392555, 95.0, 78.59, 0.247; GCF_014489515.1, s__Sphingomicrobium sediminicola, 95.0, 78.48, 0.481; GCF_003583725.1, s__Sphingomicrobium edaphi, 95.0, …	19.34	11	0.94637	Genome has more than 26.7% of markers with multiple hits;Genome not assigned to closest species as it falls outside its pre-defined ANI radius
JS2.bin.015	JX	d__Bacteria	p__Pseudomonadota	c__Alphaproteobacteria	o__Sphingomonadales	f__Sphingomonadaceae	g__Sphingomicrobium	s__	N/A	N/A	N/A	N/A	N/A	N/A	N/A	N/A	N/A	N/A	d__Bacteria;p__Pseudomonadota;c__Alphaproteobacteria;o__Sphingomonadales;f__Sphingomonadaceae;g__Sphingomicrobium;s__	ANI	classification based on placement in class-level tree	GCF_009720245.1, s__Sphingomicrobium segetis, 95.0, 84.34, 0.1; GCA_019247755.1, s__Sphingomicrobium sp019247755, 95.0, 81.43, 0.1; GCA_019242355.1, s__Sphingomicrobium sp019242355, 95.0, 81.25, 0.1; GCF_014489495.1, s__Sphingomicrobium daechungense, 95.0, 81.22, 0.2; GCF_022865105.1, s__Sphingomicrobium astaxanthinifaciens, 95.0, 79.69, 0.1; GCA_023436615.1, s__Sphingomicrobium sp023436615, 95.0…	20.14	11	0.89639	Genome has more than 15.0% of markers with multiple hits
JS2.bin.016	JX	d__Bacteria	p__Gemmatimonadota	c__Gemmatimonadetes	o__Gemmatimonadales	f__Gemmatimonadaceae	g__JAJKIV01	s__	N/A	N/A	N/A	N/A	N/A	GCA_021154285.1	95	d__Bacteria;p__Gemmatimonadota;c__Gemmatimonadetes;o__Gemmatimonadales;f__Gemmatimonadaceae;g__JAJKIV01;s__JAJKIV01 sp021154285	77.97	0.35	d__Bacteria;p__Gemmatimonadota;c__Gemmatimonadetes;o__Gemmatimonadales;f__Gemmatimonadaceae;g__JAJKIV01;s__	taxonomic classification defined by topology and ANI	classification based on placement in class-level tree	N/A	39.44	11	0.89367	Genome has more than 30.0% of markers with multiple hits
JS2.bin.017	JX	d__Bacteria	p__	c__	o__	f__	g__	s__	N/A	N/A	N/A	N/A	N/A	GCF_000522985.1	95	d__Bacteria;p__Gemmatimonadota;c__Gemmatimonadetes;o__Gemmatimonadales;f__Gemmatimonadaceae;g__Gemmatirosa;s__Gemmatirosa kalamazoonensis	76.52	0.4	d__Bacteria;p__Gemmatimonadota;c__Gemmatimonadetes;o__Gemmatimonadales;f__;g__;s__	taxonomic classification defined by topology and ANI	classification based on consensus between backbone and class-level tree	N/A	14.76	11	0.53402	N/A
JS2.bin.018	JX	d__Bacteria	p__Pseudomonadota	c__Alphaproteobacteria	o__Reyranellales	f__Reyranellaceae	g__Reyranella	s__	N/A	N/A	N/A	N/A	N/A	N/A	N/A	N/A	N/A	N/A	d__Bacteria;p__Pseudomonadota;c__Alphaproteobacteria;o__Reyranellales;f__Reyranellaceae;g__Reyranella;s__	taxonomic classification defined by topology and ANI	classification based on placement in class-level tree	GCA_900110395.1, s__Reyranella sp900110395, 95.0, 90.11, 0.873; GCF_007992495.1, s__Reyranella soli, 95.0, 88.69, 0.831; GCA_021732285.1, s__Reyranella sp021732285, 95.0, 88.6, 0.794; GCA_019750135.1, s__Reyranella sp019750135, 95.0, 87.89, 0.884; GCA_016185145.1, s__Reyranella sp016185145, 95.0, 87.56, 0.767; GCA_009377525.1, s__Reyranella sp009377525, 95.0, 87.33, 0.788; GCA_023436825.1, s__Rey…	28.92	11	0.9641	Genome has more than 28.3% of markers with multiple hits;Genome not assigned to closest species as it falls outside its pre-defined ANI radius
JS2.bin.019	JX	d__Bacteria	p__Acidobacteriota	c__Vicinamibacteria	o__Vicinamibacterales	f__2-12-FULL-66-21	g__	s__	N/A	N/A	N/A	N/A	N/A	N/A	N/A	N/A	N/A	N/A	d__Bacteria;p__Acidobacteriota;c__Vicinamibacteria;o__Vicinamibacterales;f__2-12-FULL-66-21;g__;s__	taxonomic classification fully defined by topology	classification based on placement in class-level tree	N/A	23.42	11	0.81771	Genome has more than 14.2% of markers with multiple hits
JS2.bin.020	JX	d__Bacteria	p__Pseudomonadota	c__Gammaproteobacteria	o__Burkholderiales	f__SG8-39	g__SCGC-AG-212-J23	s__	N/A	N/A	N/A	N/A	N/A	GCA_001772055.1	95	d__Bacteria;p__Pseudomonadota;c__Gammaproteobacteria;o__Burkholderiales;f__SG8-39;g__SCGC-AG-212-J23;s__SCGC-AG-212-J23 sp001772055	80.28	0.609	d__Bacteria;p__Pseudomonadota;c__Gammaproteobacteria;o__Burkholderiales;f__SG8-39;g__SCGC-AG-212-J23;s__	taxonomic classification defined by topology and ANI	classification based on placement in class-level tree	GCA_005881595.1, s__SCGC-AG-212-J23 sp005881595, 95.0, 80.72, 0.565; GCA_004297625.1, s__SCGC-AG-212-J23 sp004297625, 95.0, 79.96, 0.652; GCA_005888925.1, s__SCGC-AG-212-J23 sp005888925, 95.0, 79.77, 0.609; GCA_005883675.1, s__SCGC-AG-212-J23 sp005883675, 95.0, 79.24, 0.652; GCA_001644455.1, s__SCGC-AG-212-J23 sp001644455, 95.0, 78.94, 0.261; GCA_019237595.1, s__SCGC-AG-212-J23 sp019237595, 95.0,…	22.18	11	0.94231	Genome has more than 19.2% of markers with multiple hits;Genome not assigned to closest species as it falls outside its pre-defined ANI radius
JS2.bin.021	JX	d__Bacteria	p__Pseudomonadota	c__Alphaproteobacteria	o__Sphingomonadales	f__Sphingomonadaceae	g__Sphingomicrobium	s__	N/A	N/A	N/A	N/A	N/A	GCF_023516555.1	95	d__Bacteria;p__Pseudomonadota;c__Alphaproteobacteria;o__Sphingomonadales;f__Sphingomonadaceae;g__Sphingomicrobium;s__Sphingomicrobium sp023516555	79.48	0.596	d__Bacteria;p__Pseudomonadota;c__Alphaproteobacteria;o__Sphingomonadales;f__Sphingomonadaceae;g__Sphingomicrobium;s__	taxonomic classification defined by topology and ANI	classification based on placement in class-level tree	GCF_023516455.1, s__Sphingomicrobium sp023516455, 95.0, 79.01, 0.368; GCF_003499275.1, s__Sphingomicrobium mesophilum, 95.0, 78.88, 0.421; GCF_003583725.1, s__Sphingomicrobium edaphi, 95.0, 78.76, 0.263; GCA_023266535.1, s__Sphingomicrobium sp023266535, 95.0, 78.43, 0.439; GCA_013816785.1, s__Sphingomicrobium sp013816785, 95.0, 78.11, 0.386; GCF_014396585.1, s__Sphingomicrobium rhizophilum, 95.0,…	24.53	11	0.93984	Genome not assigned to closest species as it falls outside its pre-defined ANI radius
JS2.bin.022	JX	d__Bacteria	p__J088	c__	o__	f__	g__	s__	N/A	N/A	N/A	N/A	N/A	GCA_000688615.1	95	d__Bacteria;p__Acidobacteriota;c__Terriglobia;o__Terriglobales;f__Acidobacteriaceae;g__Edaphobacter;s__Edaphobacter sp000688615	76.47	0.007	d__Bacteria;p__J088;c__;o__;f__;g__;s__	taxonomic classification defined by topology and ANI	classification based on placement in backbone tree	N/A	16.19	11	0.28613	Genome has more than 14.2% of markers with multiple hits
JS2.bin.023	JX	d__Bacteria	p__Pseudomonadota	c__Gammaproteobacteria	o__Burkholderiales	f__SG8-41	g__DSOT01	s__	N/A	N/A	N/A	N/A	N/A	GCA_016202565.1	95	d__Bacteria;p__Pseudomonadota;c__Gammaproteobacteria;o__Burkholderiales;f__SG8-41;g__DSOT01;s__DSOT01 sp016202565	81.35	0.16	d__Bacteria;p__Pseudomonadota;c__Gammaproteobacteria;o__Burkholderiales;f__SG8-41;g__DSOT01;s__	taxonomic classification defined by topology and ANI	classification based on placement in class-level tree	GCA_001771985.1, s__DSOT01 sp001771985, 95.0, 78.19, 0.099; GCA_001772005.1, s__DSOT01 sp001772005, 95.0, 76.57, 0.111; GCA_016202605.1, s__DSOT01 sp016202605, 95.0, 76.21, 0.086	23.73	11	0.96434	Genome has more than 30.8% of markers with multiple hits
JS2.bin.024	JX	d__Bacteria	p__Pseudomonadota	c__Gammaproteobacteria	o__Burkholderiales	f__SG8-39	g__SCGC-AG-212-J23	s__	N/A	N/A	N/A	N/A	N/A	GCA_001772055.1	95	d__Bacteria;p__Pseudomonadota;c__Gammaproteobacteria;o__Burkholderiales;f__SG8-39;g__SCGC-AG-212-J23;s__SCGC-AG-212-J23 sp001772055	82.09	0.429	d__Bacteria;p__Pseudomonadota;c__Gammaproteobacteria;o__Burkholderiales;f__SG8-39;g__SCGC-AG-212-J23;s__	taxonomic classification defined by topology and ANI	classification based on placement in class-level tree	GCA_001644455.1, s__SCGC-AG-212-J23 sp001644455, 95.0, 82.75, 0.19; GCA_005888925.1, s__SCGC-AG-212-J23 sp005888925, 95.0, 80.01, 0.381; GCA_004297625.1, s__SCGC-AG-212-J23 sp004297625, 95.0, 79.79, 0.571; GCA_019509895.1, s__SCGC-AG-212-J23 sp019509895, 95.0, 78.79, 0.381; GCA_019245555.1, s__SCGC-AG-212-J23 sp019245555, 95.0, 78.35, 0.286; GCA_005881595.1, s__SCGC-AG-212-J23 sp005881595, 95.0, …	15.83	11	0.94025	Genome has more than 14.2% of markers with multiple hits;Genome not assigned to closest species as it falls outside its pre-defined ANI radius
JS2.bin.025	JX	d__Bacteria	p__	c__	o__	f__	g__	s__	N/A	N/A	N/A	N/A	N/A	N/A	N/A	N/A	N/A	N/A	d__Bacteria;p__Nitrospirota;c__Nitrospiria;o__;f__;g__;s__	taxonomic novelty determined using RED	classification based on consensus between backbone and class-level tree	N/A	24.75	11	0.5211	Genome has more than 34.2% of markers with multiple hits
JS2.bin.026	JX	d__Bacteria	p__Patescibacteria	c__Saccharimonadia	o__Saccharimonadales	f__UBA4665	g__	s__	N/A	N/A	N/A	N/A	N/A	N/A	N/A	N/A	N/A	N/A	d__Bacteria;p__Patescibacteria;c__Saccharimonadia;o__Saccharimonadales;f__UBA4665;g__;s__	taxonomic novelty determined using RED	classification based on placement in class-level tree	N/A	30.59	11	0.84356	N/A
JS2.bin.027	JX	d__Bacteria	p__Nitrospirota	c__Nitrospiria	o__Nitrospirales	f__	g__	s__	N/A	N/A	N/A	N/A	N/A	N/A	N/A	N/A	N/A	N/A	d__Bacteria;p__Nitrospirota;c__Nitrospiria;o__Nitrospirales;f__;g__;s__	taxonomic classification fully defined by topology	classification based on placement in class-level tree	N/A	18.85	11	0.68701	Genome has more than 17.5% of markers with multiple hits
JS2.bin.028	JX	d__Bacteria	p__Pseudomonadota	c__Gammaproteobacteria	o__UBA6522	f__UBA6522	g__FEN-1219	s__	N/A	N/A	N/A	N/A	N/A	GCA_003155415.1	95	d__Bacteria;p__Pseudomonadota;c__Gammaproteobacteria;o__UBA6522;f__UBA6522;g__FEN-1219;s__FEN-1219 sp003155415	74.54	0.065	d__Bacteria;p__Pseudomonadota;c__Gammaproteobacteria;o__UBA6522;f__UBA6522;g__FEN-1219;s__	taxonomic classification defined by topology and ANI	classification based on placement in class-level tree	N/A	25.26	11	0.92552	Genome has more than 25.8% of markers with multiple hits
JS2.bin.029	JX	d__Bacteria	p__	c__	o__	f__	g__	s__	N/A	N/A	N/A	N/A	N/A	N/A	N/A	N/A	N/A	N/A	d__Bacteria;p__Pseudomonadota;c__Gammaproteobacteria;o__;f__;g__;s__	taxonomic novelty determined using RED	classification based on consensus between backbone and class-level tree	N/A	20.12	11	0.40009	Genome has more than 12.5% of markers with multiple hits
JS2.bin.030	JX	d__Bacteria	p__Pseudomonadota	c__Alphaproteobacteria	o__Sphingomonadales	f__Sphingomonadaceae	g__Rhizorhapis	s__	N/A	N/A	N/A	N/A	N/A	GCF_014200045.1	95	d__Bacteria;p__Pseudomonadota;c__Alphaproteobacteria;o__Sphingomonadales;f__Sphingomonadaceae;g__Rhizorhapis;s__Rhizorhapis suberifaciens	83.26	0.098	d__Bacteria;p__Pseudomonadota;c__Alphaproteobacteria;o__Sphingomonadales;f__Sphingomonadaceae;g__Rhizorhapis;s__	taxonomic classification defined by topology and ANI	classification based on placement in class-level tree	GCF_021742065.1, s__Rhizorhapis sp021742065, 95.0, 77.58, 0.078; GCA_016650315.1, s__Rhizorhapis sp016650315, 95.0, 76.51, 0.059	21.05	11	0.972	N/A
JS2.bin.031	JX	d__Bacteria	p__Methylomirabilota	c__Methylomirabilia	o__Rokubacteriales	f__	g__	s__	N/A	N/A	N/A	N/A	N/A	N/A	N/A	N/A	N/A	N/A	d__Bacteria;p__Methylomirabilota;c__Methylomirabilia;o__Rokubacteriales;f__;g__;s__	taxonomic novelty determined using RED	classification based on placement in class-level tree	N/A	30.63	11	0.58939	Genome has more than 14.2% of markers with multiple hits
JS2.bin.032	JX	d__Bacteria	p__Desulfobacterota_B	c__Binatia	o__UBA9968	f__UBA9968	g__DP-20	s__	N/A	N/A	N/A	N/A	N/A	N/A	N/A	N/A	N/A	N/A	d__Bacteria;p__Desulfobacterota_B;c__Binatia;o__UBA9968;f__UBA9968;g__DP-20;s__	ANI	classification based on placement in class-level tree	GCA_005879435.1, s__DP-20 sp005879435, 95.0, 79.71, 0.118; GCA_016844625.1, s__DP-20 sp016844625, 95.0, 78.43, 0.088; GCA_016874755.1, s__DP-20 sp016874755, 95.0, 77.96, 0.118; GCA_005879255.1, s__DP-20 sp005879255, 95.0, 77.23, 0.206; GCA_945889495.1, s__DP-20 sp945889495, 95.0, 76.82, 0.235; GCA_009692615.1, s__DP-20 sp009692615, 95.0, 76.57, 0.147	29.37	11	0.91061	Genome has more than 14.2% of markers with multiple hits
JS2.bin.033	JX	d__Bacteria	p__Bacteroidota	c__Bacteroidia	o__Chitinophagales	f__Chitinophagaceae	g__Flavitalea	s__	N/A	N/A	N/A	N/A	N/A	N/A	N/A	N/A	N/A	N/A	d__Bacteria;p__Bacteroidota;c__Bacteroidia;o__Chitinophagales;f__Chitinophagaceae;g__Flavitalea;s__	ANI	classification based on placement in class-level tree	GCA_016786785.1, s__Flavitalea sp016786785, 95.0, 78.85, 0.02; GCA_023423015.1, s__Flavitalea sp023423015, 95.0, 74.81, 0.02	18.39	11	0.95166	N/A
JS2.bin.034	JX	d__Bacteria	p__Chloroflexota	c__Anaerolineae	o__Anaerolineales	f__EnvOPS12	g__UBA12294	s__	N/A	N/A	N/A	N/A	N/A	GCA_016932715.1	95	d__Bacteria;p__Chloroflexota;c__Anaerolineae;o__Anaerolineales;f__EnvOPS12;g__UBA12294;s__UBA12294 sp016932715	76.27	0.211	d__Bacteria;p__Chloroflexota;c__Anaerolineae;o__Anaerolineales;f__EnvOPS12;g__UBA12294;s__	taxonomic classification defined by topology and ANI	classification based on placement in class-level tree	GCA_013360875.1, s__UBA12294 sp013360875, 95.0, 80.14, 0.053; GCA_016223135.1, s__UBA12294 sp016223135, 95.0, 76.94, 0.105; GCA_002050275.1, s__UBA12294 sp002050275, 95.0, 76.66, 0.053; GCA_013388685.1, s__UBA12294 sp013388685, 95.0, 76.64, 0.158; GCA_002418205.1, s__UBA12294 sp002418205, 95.0, 75.74, 0.105; GCA_020723805.1, s__UBA12294 sp020723805, 95.0, 74.6, 0.105; GCA_003484265.1, s__UBA12294…	25.7	11	0.96789	N/A
JS3.bin.001	JX	Unclassified Bacteria	Unclassified	Unclassified	Unclassified	Unclassified	Unclassified	Unclassified	N/A	N/A	N/A	N/A	N/A	N/A	N/A	N/A	N/A	N/A	N/A	N/A	N/A	N/A	N/A	N/A	N/A	Insufficient number of amino acids in MSA (2.7%)
JS3.bin.003	JX	d__Bacteria	p__Pseudomonadota	c__Alphaproteobacteria	o__Sphingomonadales	f__Sphingomonadaceae	g__Sphingomicrobium	s__	N/A	N/A	N/A	N/A	N/A	GCF_014489515.1	95	d__Bacteria;p__Pseudomonadota;c__Alphaproteobacteria;o__Sphingomonadales;f__Sphingomonadaceae;g__Sphingomicrobium;s__Sphingomicrobium sediminicola	88.34	0.857	d__Bacteria;p__Pseudomonadota;c__Alphaproteobacteria;o__Sphingomonadales;f__Sphingomonadaceae;g__Sphingomicrobium;s__	taxonomic classification defined by topology and ANI	classification based on placement in class-level tree	GCF_014489495.1, s__Sphingomicrobium daechungense, 95.0, 85.53, 0.714; GCF_022568775.1, s__Sphingomicrobium sp022568775, 95.0, 84.12, 0.857; GCF_014396785.1, s__Sphingomicrobium luteum, 95.0, 83.22, 0.714; GCA_023389105.1, s__Sphingomicrobium sp023389105, 95.0, 83.11, 0.786; GCF_023516555.1, s__Sphingomicrobium sp023516555, 95.0, 82.84, 0.857; GCF_023516495.1, s__Sphingomicrobium sp023516495, 95.…	18.43	11	0.9816	Genome not assigned to closest species as it falls outside its pre-defined ANI radius
JS3.bin.004	JX	d__Bacteria	p__Pseudomonadota	c__Alphaproteobacteria	o__Reyranellales	f__Reyranellaceae	g__Reyranella	s__	N/A	N/A	N/A	N/A	N/A	N/A	N/A	N/A	N/A	N/A	d__Bacteria;p__Pseudomonadota;c__Alphaproteobacteria;o__Reyranellales;f__Reyranellaceae;g__Reyranella;s__	taxonomic classification defined by topology and ANI	classification based on placement in class-level tree	GCA_900110395.1, s__Reyranella sp900110395, 95.0, 94.14, 1.0; GCA_009377525.1, s__Reyranella sp009377525, 95.0, 93.91, 1.0; GCA_016185145.1, s__Reyranella sp016185145, 95.0, 93.49, 1.0; GCF_007992495.1, s__Reyranella soli, 95.0, 92.9, 1.0; GCA_019750135.1, s__Reyranella sp019750135, 95.0, 92.62, 1.0; GCA_902825855.1, s__Reyranella sp902825855, 95.0, 92.58, 1.0; GCA_023386865.1, s__Reyranella sp02…	14.14	11	0.97221	Genome not assigned to closest species as it falls outside its pre-defined ANI radius
JS3.bin.005	JX	Unclassified Bacteria	Unclassified	Unclassified	Unclassified	Unclassified	Unclassified	Unclassified	N/A	N/A	N/A	N/A	N/A	N/A	N/A	N/A	N/A	N/A	N/A	N/A	N/A	N/A	N/A	N/A	N/A	Insufficient number of amino acids in MSA (7.6%)
JS3.bin.006	JX	d__Bacteria	p__Pseudomonadota	c__Alphaproteobacteria	o__Sphingomonadales	f__Sphingomonadaceae	g__Sphingomicrobium	s__	N/A	N/A	N/A	N/A	N/A	GCA_020200315.1	95	d__Bacteria;p__Pseudomonadota;c__Alphaproteobacteria;o__Sphingomonadales;f__Sphingomonadaceae;g__Sphingomicrobium;s__Sphingomicrobium sp020200315	76.35	0.311	d__Bacteria;p__Pseudomonadota;c__Alphaproteobacteria;o__Sphingomonadales;f__Sphingomonadaceae;g__Sphingomicrobium;s__	taxonomic classification defined by topology and ANI	classification based on placement in class-level tree	GCF_014489515.1, s__Sphingomicrobium sediminicola, 95.0, 83.67, 0.514; GCA_902806275.1, s__Sphingomicrobium sp902806275, 95.0, 79.13, 0.189; GCF_022568775.1, s__Sphingomicrobium sp022568775, 95.0, 79.02, 0.486; GCF_011300455.1, s__Sphingomicrobium piscis, 95.0, 78.62, 0.216; GCF_000620665.1, s__Sphingomicrobium sp000620665, 95.0, 78.53, 0.351; GCF_014489495.1, s__Sphingomicrobium daechungense, 95…	18.05	11	0.92867	Genome not assigned to closest species as it falls outside its pre-defined ANI radius
JS3.bin.007	JX	d__Bacteria	p__Gemmatimonadota	c__Gemmatimonadetes	o__Gemmatimonadales	f__Gemmatimonadaceae	g__UBA4720	s__	N/A	N/A	N/A	N/A	N/A	GCA_017881685.1	95	d__Bacteria;p__Gemmatimonadota;c__Gemmatimonadetes;o__Gemmatimonadales;f__Gemmatimonadaceae;g__UBA4720;s__UBA4720 sp017881685	77.25	0.212	d__Bacteria;p__Gemmatimonadota;c__Gemmatimonadetes;o__Gemmatimonadales;f__Gemmatimonadaceae;g__UBA4720;s__	taxonomic classification defined by topology and ANI	classification based on placement in class-level tree	GCA_013813715.1, s__UBA4720 sp013813715, 95.0, 76.93, 0.172; GCA_003223425.1, s__UBA4720 sp003223425, 95.0, 76.93, 0.084; GCA_023249395.1, s__UBA4720 sp023249395, 95.0, 76.77, 0.132; GCA_017881465.1, s__UBA4720 sp017881465, 95.0, 76.72, 0.107; GCA_017881545.1, s__UBA4720 sp017881545, 95.0, 76.71, 0.107; GCA_013816855.1, s__UBA4720 sp013816855, 95.0, 76.7, 0.096; GCA_003221805.1, s__UBA4720 sp0032…	39.23	11	0.94222	Genome has more than 47.5% of markers with multiple hits
JS3.bin.008	JX	d__Bacteria	p__Pseudomonadota	c__Alphaproteobacteria	o__Sphingomonadales	f__Sphingomonadaceae	g__Sphingomicrobium	s__	N/A	N/A	N/A	N/A	N/A	N/A	N/A	N/A	N/A	N/A	d__Bacteria;p__Pseudomonadota;c__Alphaproteobacteria;o__Sphingomonadales;f__Sphingomonadaceae;g__Sphingomicrobium;s__	taxonomic classification defined by topology and ANI	classification based on placement in class-level tree	GCF_014489515.1, s__Sphingomicrobium sediminicola, 95.0, 84.24, 0.542; GCA_023266535.1, s__Sphingomicrobium sp023266535, 95.0, 79.83, 0.167; GCF_014489495.1, s__Sphingomicrobium daechungense, 95.0, 79.04, 0.333; GCA_023392555.1, s__Sphingomicrobium sp023392555, 95.0, 79.0, 0.229; GCA_023391375.1, s__Sphingomicrobium sp023391375, 95.0, 78.99, 0.104; GCF_009720245.1, s__Sphingomicrobium segetis, 95…	16.46	11	0.94189	Genome not assigned to closest species as it falls outside its pre-defined ANI radius
JS3.bin.009	JX	d__Bacteria	p__Pseudomonadota	c__Alphaproteobacteria	o__Sphingomonadales	f__Sphingomonadaceae	g__Sphingomicrobium	s__	N/A	N/A	N/A	N/A	N/A	GCA_019247755.1	95	d__Bacteria;p__Pseudomonadota;c__Alphaproteobacteria;o__Sphingomonadales;f__Sphingomonadaceae;g__Sphingomicrobium;s__Sphingomicrobium sp019247755	79.62	0.427	d__Bacteria;p__Pseudomonadota;c__Alphaproteobacteria;o__Sphingomonadales;f__Sphingomonadaceae;g__Sphingomicrobium;s__	taxonomic classification defined by topology and ANI	classification based on placement in class-level tree	GCF_009720245.1, s__Sphingomicrobium segetis, 95.0, 80.01, 0.659; GCF_000620665.1, s__Sphingomicrobium sp000620665, 95.0, 79.94, 0.683; GCA_023389105.1, s__Sphingomicrobium sp023389105, 95.0, 79.18, 0.451; GCF_014489515.1, s__Sphingomicrobium sediminicola, 95.0, 79.09, 0.488; GCA_013361785.1, s__Sphingomicrobium sp013361785, 95.0, 79.06, 0.463; GCA_013812825.1, s__Sphingomicrobium sp013812825, 95…	17.74	11	0.9826	Genome has more than 42.5% of markers with multiple hits;Genome not assigned to closest species as it falls outside its pre-defined ANI radius
JS3.bin.010	JX	d__Bacteria	p__Pseudomonadota	c__Alphaproteobacteria	o__Sphingomonadales	f__Sphingomonadaceae	g__Sphingomicrobium	s__	N/A	N/A	N/A	N/A	N/A	GCF_023516555.1	95	d__Bacteria;p__Pseudomonadota;c__Alphaproteobacteria;o__Sphingomonadales;f__Sphingomonadaceae;g__Sphingomicrobium;s__Sphingomicrobium sp023516555	78.72	0.513	d__Bacteria;p__Pseudomonadota;c__Alphaproteobacteria;o__Sphingomonadales;f__Sphingomonadaceae;g__Sphingomicrobium;s__	taxonomic classification defined by topology and ANI	classification based on placement in class-level tree	GCF_014489515.1, s__Sphingomicrobium sediminicola, 95.0, 78.77, 0.411; GCF_009720245.1, s__Sphingomicrobium segetis, 95.0, 78.57, 0.424; GCA_013812825.1, s__Sphingomicrobium sp013812825, 95.0, 78.19, 0.443; GCF_011927725.1, s__Sphingomicrobium kaistense, 95.0, 78.17, 0.361; GCF_000620665.1, s__Sphingomicrobium sp000620665, 95.0, 78.14, 0.525; GCA_013812805.1, s__Sphingomicrobium sp013812805, 95.0…	30.72	11	0.94357	Genome has more than 25.8% of markers with multiple hits;Genome not assigned to closest species as it falls outside its pre-defined ANI radius
JS3.bin.011	JX	d__Bacteria	p__Acidobacteriota	c__Blastocatellia	o__Pyrinomonadales	f__Pyrinomonadaceae	g__PSRF01	s__	N/A	N/A	N/A	N/A	N/A	GCA_020199835.1	95	d__Bacteria;p__Acidobacteriota;c__Blastocatellia;o__Pyrinomonadales;f__Pyrinomonadaceae;g__PSRF01;s__PSRF01 sp020199835	80.29	0.512	d__Bacteria;p__Acidobacteriota;c__Blastocatellia;o__Pyrinomonadales;f__Pyrinomonadaceae;g__PSRF01;s__	taxonomic classification defined by topology and ANI	classification based on placement in class-level tree	GCA_003488005.1, s__PSRF01 sp003488005, 95.0, 76.37, 0.094; GCA_013697915.1, s__PSRF01 sp013697915, 95.0, 76.33, 0.085; GCA_023717605.1, s__PSRF01 sp023717605, 95.0, 76.03, 0.069; GCA_023717565.1, s__PSRF01 sp023717565, 95.0, 75.98, 0.058; GCA_003175865.1, s__PSRF01 sp003175865, 95.0, 75.94, 0.05; GCA_013812905.1, s__PSRF01 sp013812905, 95.0, 75.93, 0.041; GCA_014380365.1, s__PSRF01 sp014380365, …	56.6	11	0.96265	Genome has more than 10.8% of markers with multiple hits;Genome not assigned to closest species as it falls outside its pre-defined ANI radius
JS3.bin.012	JX	Unclassified Bacteria	Unclassified	Unclassified	Unclassified	Unclassified	Unclassified	Unclassified	N/A	N/A	N/A	N/A	N/A	N/A	N/A	N/A	N/A	N/A	N/A	N/A	N/A	N/A	N/A	N/A	N/A	Insufficient number of amino acids in MSA (3.5%)
JS3.bin.013	JX	d__Bacteria	p__Pseudomonadota	c__Alphaproteobacteria	o__Reyranellales	f__Reyranellaceae	g__Reyranella	s__	N/A	N/A	N/A	N/A	N/A	GCA_016780605.1	95	d__Bacteria;p__Pseudomonadota;c__Alphaproteobacteria;o__Reyranellales;f__Reyranellaceae;g__Reyranella;s__Reyranella sp016780605	84.78	0.64	d__Bacteria;p__Pseudomonadota;c__Alphaproteobacteria;o__Reyranellales;f__Reyranellaceae;g__Reyranella;s__	taxonomic classification defined by topology and ANI	classification based on placement in class-level tree	GCA_021732285.1, s__Reyranella sp021732285, 95.0, 90.59, 0.82; GCA_900110395.1, s__Reyranella sp900110395, 95.0, 89.69, 0.9; GCF_007992495.1, s__Reyranella soli, 95.0, 88.65, 0.82; GCA_019750135.1, s__Reyranella sp019750135, 95.0, 87.98, 0.82; GCA_016185145.1, s__Reyranella sp016185145, 95.0, 87.39, 0.84; GCA_009377525.1, s__Reyranella sp009377525, 95.0, 86.97, 0.78; GCA_023436825.1, s__Reyranell…	11.46	11	0.99999	Genome not assigned to closest species as it falls outside its pre-defined ANI radius
JS3.bin.014	JX	d__Bacteria	p__Acidobacteriota	c__Vicinamibacteria	o__Vicinamibacterales	f__2-12-FULL-66-21	g__QHWT01	s__	N/A	N/A	N/A	N/A	N/A	GCA_003222675.1	95	d__Bacteria;p__Acidobacteriota;c__Vicinamibacteria;o__Vicinamibacterales;f__2-12-FULL-66-21;g__QHWT01;s__QHWT01 sp003222675	85.43	0.5	d__Bacteria;p__Acidobacteriota;c__Vicinamibacteria;o__Vicinamibacterales;f__2-12-FULL-66-21;g__QHWT01;s__	taxonomic classification defined by topology and ANI	classification based on placement in class-level tree	N/A	12.04	11	0.93835	Genome not assigned to closest species as it falls outside its pre-defined ANI radius
JS3.bin.015	JX	d__Bacteria	p__Gemmatimonadota	c__Gemmatimonadetes	o__Gemmatimonadales	f__GWC2-71-9	g__	s__	N/A	N/A	N/A	N/A	N/A	N/A	N/A	N/A	N/A	N/A	d__Bacteria;p__Gemmatimonadota;c__Gemmatimonadetes;o__Gemmatimonadales;f__GWC2-71-9;g__;s__	taxonomic novelty determined using RED	classification based on placement in class-level tree	N/A	46	11	0.83661	Genome has more than 30.8% of markers with multiple hits
JS3.bin.016	JX	d__Bacteria	p__Pseudomonadota	c__Alphaproteobacteria	o__Dongiales	f__Dongiaceae	g__SYSU-D60009	s__	N/A	N/A	N/A	N/A	N/A	GCA_016794075.1	95	d__Bacteria;p__Pseudomonadota;c__Alphaproteobacteria;o__Dongiales;f__Dongiaceae;g__SYSU-D60009;s__SYSU-D60009 sp016794075	78.73	0.167	d__Bacteria;p__Pseudomonadota;c__Alphaproteobacteria;o__Dongiales;f__Dongiaceae;g__SYSU-D60009;s__	taxonomic classification defined by topology and ANI	classification based on placement in class-level tree	GCA_013822765.1, s__SYSU-D60009 sp013822765, 95.0, 81.34, 0.188; GCA_003574735.1, s__SYSU-D60009 sp003574735, 95.0, 81.15, 0.146; GCA_021792365.1, s__SYSU-D60009 sp021792365, 95.0, 80.19, 0.146	11.72	11	0.92846	N/A
JS3.bin.017	JX	d__Bacteria	p__Pseudomonadota	c__Gammaproteobacteria	o__Burkholderiales	f__SG8-39	g__SCGC-AG-212-J23	s__	N/A	N/A	N/A	N/A	N/A	N/A	N/A	N/A	N/A	N/A	d__Bacteria;p__Pseudomonadota;c__Gammaproteobacteria;o__Burkholderiales;f__SG8-39;g__SCGC-AG-212-J23;s__	taxonomic classification defined by topology and ANI	classification based on placement in class-level tree	GCA_001772055.1, s__SCGC-AG-212-J23 sp001772055, 95.0, 83.06, 0.328; GCA_001644455.1, s__SCGC-AG-212-J23 sp001644455, 95.0, 81.63, 0.391; GCA_005881595.1, s__SCGC-AG-212-J23 sp005881595, 95.0, 80.46, 0.688; GCA_004297625.1, s__SCGC-AG-212-J23 sp004297625, 95.0, 79.84, 0.688; GCA_005883675.1, s__SCGC-AG-212-J23 sp005883675, 95.0, 79.49, 0.594; GCA_005888925.1, s__SCGC-AG-212-J23 sp005888925, 95.0,…	28.08	11	0.9458	Genome has more than 41.7% of markers with multiple hits;Genome not assigned to closest species as it falls outside its pre-defined ANI radius
JS3.bin.018	JX	d__Bacteria	p__Pseudomonadota	c__Alphaproteobacteria	o__	f__	g__	s__	N/A	N/A	N/A	N/A	N/A	N/A	N/A	N/A	N/A	N/A	d__Bacteria;p__Pseudomonadota;c__Alphaproteobacteria;o__;f__;g__;s__	taxonomic novelty determined using RED	classification based on placement in class-level tree	N/A	18.07	11	0.51557	Genome has more than 10.0% of markers with multiple hits
JS3.bin.019	JX	d__Bacteria	p__Pseudomonadota	c__Alphaproteobacteria	o__Reyranellales	f__Reyranellaceae	g__Reyranella	s__	N/A	N/A	N/A	N/A	N/A	N/A	N/A	N/A	N/A	N/A	d__Bacteria;p__Pseudomonadota;c__Alphaproteobacteria;o__Reyranellales;f__Reyranellaceae;g__Reyranella;s__	taxonomic classification defined by topology and ANI	classification based on placement in class-level tree	GCA_900110395.1, s__Reyranella sp900110395, 95.0, 88.13, 0.695; GCA_021732285.1, s__Reyranella sp021732285, 95.0, 88.04, 0.585; GCA_019750135.1, s__Reyranella sp019750135, 95.0, 87.01, 0.628; GCF_007992495.1, s__Reyranella soli, 95.0, 86.96, 0.646; GCA_009377525.1, s__Reyranella sp009377525, 95.0, 86.09, 0.604; GCA_016185145.1, s__Reyranella sp016185145, 95.0, 85.8, 0.628; GCA_023416135.1, s__Rey…	26.32	11	0.9743	Genome has more than 24.2% of markers with multiple hits;Genome not assigned to closest species as it falls outside its pre-defined ANI radius
JS3.bin.020	JX	d__Bacteria	p__Gemmatimonadota	c__Gemmatimonadetes	o__Gemmatimonadales	f__Gemmatimonadaceae	g__JAJKIV01	s__	N/A	N/A	N/A	N/A	N/A	GCA_021154285.1	95	d__Bacteria;p__Gemmatimonadota;c__Gemmatimonadetes;o__Gemmatimonadales;f__Gemmatimonadaceae;g__JAJKIV01;s__JAJKIV01 sp021154285	77.93	0.343	d__Bacteria;p__Gemmatimonadota;c__Gemmatimonadetes;o__Gemmatimonadales;f__Gemmatimonadaceae;g__JAJKIV01;s__	taxonomic classification defined by topology and ANI	classification based on placement in class-level tree	N/A	26.28	11	0.8995	Genome has more than 35.0% of markers with multiple hits
JS3.bin.021	JX	d__Bacteria	p__Pseudomonadota	c__Alphaproteobacteria	o__Rhizobiales	f__Xanthobacteraceae	g__Pseudolabrys	s__	N/A	N/A	N/A	N/A	N/A	N/A	N/A	N/A	N/A	N/A	d__Bacteria;p__Pseudomonadota;c__Alphaproteobacteria;o__Rhizobiales;f__Xanthobacteraceae;g__Pseudolabrys;s__	ANI	classification based on placement in class-level tree	GCA_016185205.1, s__Pseudolabrys sp016185205, 95.0, 79.22, 0.486; GCA_903878085.1, s__Pseudolabrys sp903878085, 95.0, 78.9, 0.458; GCA_016201085.1, s__Pseudolabrys sp016201085, 95.0, 78.78, 0.389; GCA_022841665.1, s__Pseudolabrys sp022841665, 95.0, 78.75, 0.444; GCA_009694265.1, s__Pseudolabrys sp009694265, 95.0, 78.71, 0.347; GCA_003152455.1, s__Pseudolabrys sp003152455, 95.0, 78.7, 0.444; GCA_0…	28.66	11	0.93651	Genome has more than 20.0% of markers with multiple hits
JS3.bin.022	JX	d__Bacteria	p__Acidobacteriota	c__Blastocatellia	o__Pyrinomonadales	f__	g__	s__	N/A	N/A	N/A	N/A	N/A	N/A	N/A	N/A	N/A	N/A	d__Bacteria;p__Acidobacteriota;c__Blastocatellia;o__Pyrinomonadales;f__;g__;s__	taxonomic novelty determined using RED	classification based on placement in class-level tree	N/A	15.65	11	0.67627	Genome has more than 10.8% of markers with multiple hits
JS3.bin.023	JX	d__Bacteria	p__Pseudomonadota	c__Alphaproteobacteria	o__Sphingomonadales	f__Sphingomonadaceae	g__	s__	N/A	N/A	N/A	N/A	N/A	N/A	N/A	N/A	N/A	N/A	d__Bacteria;p__Pseudomonadota;c__Alphaproteobacteria;o__Sphingomonadales;f__Sphingomonadaceae;g__;s__	taxonomic novelty determined using RED	classification based on placement in class-level tree	N/A	24.37	11	0.87335	Genome has more than 15.8% of markers with multiple hits
JS3.bin.024	JX	d__Bacteria	p__Pseudomonadota	c__Gammaproteobacteria	o__Burkholderiales	f__SG8-39	g__SCGC-AG-212-J23	s__	N/A	N/A	N/A	N/A	N/A	GCA_001644455.1	95	d__Bacteria;p__Pseudomonadota;c__Gammaproteobacteria;o__Burkholderiales;f__SG8-39;g__SCGC-AG-212-J23;s__SCGC-AG-212-J23 sp001644455	76.29	0.292	d__Bacteria;p__Pseudomonadota;c__Gammaproteobacteria;o__Burkholderiales;f__SG8-39;g__SCGC-AG-212-J23;s__	taxonomic classification defined by topology and ANI	classification based on placement in class-level tree	GCA_005888925.1, s__SCGC-AG-212-J23 sp005888925, 95.0, 79.83, 0.458; GCA_005883675.1, s__SCGC-AG-212-J23 sp005883675, 95.0, 79.27, 0.375; GCA_001772055.1, s__SCGC-AG-212-J23 sp001772055, 95.0, 79.12, 0.333; GCA_019509895.1, s__SCGC-AG-212-J23 sp019509895, 95.0, 79.07, 0.375; GCA_019237595.1, s__SCGC-AG-212-J23 sp019237595, 95.0, 78.93, 0.292; GCA_004297625.1, s__SCGC-AG-212-J23 sp004297625, 95.0,…	19.13	11	0.95138	Genome has more than 12.5% of markers with multiple hits;Genome not assigned to closest species as it falls outside its pre-defined ANI radius
JS3.bin.025	JX	d__Bacteria	p__Acidobacteriota	c__Vicinamibacteria	o__Vicinamibacterales	f__2-12-FULL-66-21	g__QHWT01	s__	N/A	N/A	N/A	N/A	N/A	GCA_013362195.1	95	d__Bacteria;p__Acidobacteriota;c__Vicinamibacteria;o__Vicinamibacterales;f__2-12-FULL-66-21;g__QHWT01;s__QHWT01 sp013362195	76.8	0.13	d__Bacteria;p__Acidobacteriota;c__Vicinamibacteria;o__Vicinamibacterales;f__2-12-FULL-66-21;g__QHWT01;s__	taxonomic classification defined by topology and ANI	classification based on placement in class-level tree	GCA_003222675.1, s__QHWT01 sp003222675, 95.0, 76.6, 0.147	22.28	11	0.96524	N/A
JS3.bin.026	JX	d__Bacteria	p__Pseudomonadota	c__Gammaproteobacteria	o__Burkholderiales	f__SG8-41	g__	s__	N/A	N/A	N/A	N/A	N/A	N/A	N/A	N/A	N/A	N/A	d__Bacteria;p__Pseudomonadota;c__Gammaproteobacteria;o__Burkholderiales;f__SG8-41;g__;s__	taxonomic novelty determined using RED	classification based on placement in class-level tree	N/A	23.52	11	0.8445	Genome has more than 15.8% of markers with multiple hits
JS3.bin.027	JX	d__Bacteria	p__Pseudomonadota	c__	o__	f__	g__	s__	N/A	N/A	N/A	N/A	N/A	N/A	N/A	N/A	N/A	N/A	d__Bacteria;p__Pseudomonadota;c__;o__;f__;g__;s__	taxonomic novelty determined using RED	classification based on placement in backbone tree	N/A	23.2	11	0.28986	Genome has more than 12.5% of markers with multiple hits
JS3.bin.028	JX	d__Bacteria	p__Pseudomonadota	c__Alphaproteobacteria	o__Sphingomonadales	f__Sphingomonadaceae	g__Rhizorhapis	s__	N/A	N/A	N/A	N/A	N/A	GCF_014200045.1	95	d__Bacteria;p__Pseudomonadota;c__Alphaproteobacteria;o__Sphingomonadales;f__Sphingomonadaceae;g__Rhizorhapis;s__Rhizorhapis suberifaciens	82.95	0.358	d__Bacteria;p__Pseudomonadota;c__Alphaproteobacteria;o__Sphingomonadales;f__Sphingomonadaceae;g__Rhizorhapis;s__	taxonomic classification defined by topology and ANI	classification based on placement in class-level tree	GCA_016650315.1, s__Rhizorhapis sp016650315, 95.0, 78.14, 0.137; GCF_021742065.1, s__Rhizorhapis sp021742065, 95.0, 77.43, 0.179	28.2	11	0.9771	Genome has more than 15.8% of markers with multiple hits
JS3.bin.029	JX	d__Bacteria	p__Nitrospirota	c__Nitrospiria	o__Nitrospirales	f__Nitrospiraceae	g__Nitrospira_C	s__	N/A	N/A	N/A	N/A	N/A	GCA_002420105.1	95	d__Bacteria;p__Nitrospirota;c__Nitrospiria;o__Nitrospirales;f__Nitrospiraceae;g__Nitrospira_C;s__Nitrospira_C sp002420105	76.94	0.068	d__Bacteria;p__Nitrospirota;c__Nitrospiria;o__Nitrospirales;f__Nitrospiraceae;g__Nitrospira_C;s__	taxonomic classification defined by topology and ANI	classification based on placement in class-level tree	GCA_014055525.1, s__Nitrospira_C sp014055525, 95.0, 77.27, 0.011; GCF_011405515.1, s__Nitrospira_C sp011405515, 95.0, 75.12, 0.045; GCF_900169565.1, s__Nitrospira_C japonica_A, 95.0, 74.54, 0.001	25.88	11	0.94177	Genome has more than 17.5% of markers with multiple hits
JS3.bin.030	JX	d__Bacteria	p__	c__	o__	f__	g__	s__	N/A	N/A	N/A	N/A	N/A	N/A	N/A	N/A	N/A	N/A	d__Bacteria;p__Pseudomonadota;c__;o__;f__;g__;s__	taxonomic novelty determined using RED	classification based on consensus between backbone and class-level tree	N/A	18.43	11	0.37927	Genome has more than 22.5% of markers with multiple hits
JS3.bin.031	JX	d__Bacteria	p__J088	c__	o__	f__	g__	s__	N/A	N/A	N/A	N/A	N/A	N/A	N/A	N/A	N/A	N/A	d__Bacteria;p__J088;c__;o__;f__;g__;s__	taxonomic novelty determined using RED	classification based on placement in backbone tree	N/A	19.62	11	0.29973	N/A
JS3.bin.032	JX	d__Bacteria	p__Desulfobacterota_B	c__Binatia	o__UBA9968	f__UBA9968	g__DP-20	s__	N/A	N/A	N/A	N/A	N/A	N/A	N/A	N/A	N/A	N/A	d__Bacteria;p__Desulfobacterota_B;c__Binatia;o__UBA9968;f__UBA9968;g__DP-20;s__	ANI	classification based on placement in class-level tree	GCA_005879435.1, s__DP-20 sp005879435, 95.0, 80.1, 0.14; GCA_005879255.1, s__DP-20 sp005879255, 95.0, 77.42, 0.209; GCA_009692615.1, s__DP-20 sp009692615, 95.0, 77.24, 0.163; GCA_016874755.1, s__DP-20 sp016874755, 95.0, 77.23, 0.186; GCA_945889495.1, s__DP-20 sp945889495, 95.0, 76.82, 0.186; GCA_016844625.1, s__DP-20 sp016844625, 95.0, 76.16, 0.093	31.7	11	0.91779	Genome has more than 24.2% of markers with multiple hits
JS3.bin.033	JX	d__Bacteria	p__Chloroflexota	c__Anaerolineae	o__Anaerolineales	f__EnvOPS12	g__UBA12294	s__	N/A	N/A	N/A	N/A	N/A	GCA_016932715.1	95	d__Bacteria;p__Chloroflexota;c__Anaerolineae;o__Anaerolineales;f__EnvOPS12;g__UBA12294;s__UBA12294 sp016932715	76.89	0.034	d__Bacteria;p__Chloroflexota;c__Anaerolineae;o__Anaerolineales;f__EnvOPS12;g__UBA12294;s__	taxonomic classification defined by topology and ANI	classification based on placement in class-level tree	GCA_013388855.1, s__UBA12294 sp013388855, 95.0, 74.65, 0.001; GCA_016721115.1, s__UBA12294 sp016721115, 95.0, 74.46, 0.034	22.13	11	0.97388	Genome has more than 10.0% of markers with multiple hits
JS3.bin.034	JX	d__Bacteria	p__Bacteroidota	c__Bacteroidia	o__Flavobacteriales	f__Flavobacteriaceae	g__Flavobacterium	s__Flavobacterium pokkalii	GCF_014596575.1	95	d__Bacteria;p__Bacteroidota;c__Bacteroidia;o__Flavobacteriales;f__Flavobacteriaceae;g__Flavobacterium;s__Flavobacterium pokkalii	97.22	1	GCF_014596575.1	95	d__Bacteria;p__Bacteroidota;c__Bacteroidia;o__Flavobacteriales;f__Flavobacteriaceae;g__Flavobacterium;s__Flavobacterium pokkalii	97.22	1	d__Bacteria;p__Bacteroidota;c__Bacteroidia;o__Flavobacteriales;f__Flavobacteriaceae;g__Flavobacterium;s__	taxonomic classification defined by topology and ANI	topological placement and ANI have congruent species assignments	GCF_000425425.1, s__Flavobacterium daejeonense, 95.0, 94.94, 1.0; GCF_014639535.1, s__Flavobacterium palustre, 95.0, 83.21, 1.0; GCF_900100165.1, s__Flavobacterium glycines, 95.0, 81.46, 1.0; GCF_001857965.1, s__Flavobacterium commune, 95.0, 80.35, 1.0; GCF_001602525.1, s__Flavobacterium chilense, 95.0, 80.35, 1.0; GCA_023253295.1, s__Flavobacterium sp023253295, 95.0, 80.22, 1.0; GCA_002454195.1,…	18.35	11	N/A	N/A
XY1.bin.003	XY	d__Bacteria	p__Pseudomonadota	c__Alphaproteobacteria	o__Sphingomonadales	f__Sphingomonadaceae	g__Sphingomicrobium	s__	N/A	N/A	N/A	N/A	N/A	N/A	N/A	N/A	N/A	N/A	d__Bacteria;p__Pseudomonadota;c__Alphaproteobacteria;o__Sphingomonadales;f__Sphingomonadaceae;g__Sphingomicrobium;s__	taxonomic classification defined by topology and ANI	classification based on placement in class-level tree	GCF_014489515.1, s__Sphingomicrobium sediminicola, 95.0, 85.99, 0.773; GCF_014489495.1, s__Sphingomicrobium daechungense, 95.0, 80.16, 0.682; GCA_023436615.1, s__Sphingomicrobium sp023436615, 95.0, 79.62, 0.545; GCA_023392555.1, s__Sphingomicrobium sp023392555, 95.0, 79.44, 0.273; GCA_023389105.1, s__Sphingomicrobium sp023389105, 95.0, 79.4, 0.409; GCF_009720245.1, s__Sphingomicrobium segetis, 95…	17.68	11	0.95014	Genome has more than 19.2% of markers with multiple hits;Genome not assigned to closest species as it falls outside its pre-defined ANI radius
XY1.bin.004	XY	Unclassified Bacteria	Unclassified	Unclassified	Unclassified	Unclassified	Unclassified	Unclassified	N/A	N/A	N/A	N/A	N/A	N/A	N/A	N/A	N/A	N/A	N/A	N/A	N/A	N/A	N/A	N/A	N/A	Insufficient number of amino acids in MSA (7.5%)
XY1.bin.005	XY	d__Bacteria	p__Acidobacteriota	c__Vicinamibacteria	o__Vicinamibacterales	f__2-12-FULL-66-21	g__	s__	N/A	N/A	N/A	N/A	N/A	N/A	N/A	N/A	N/A	N/A	d__Bacteria;p__Acidobacteriota;c__Vicinamibacteria;o__Vicinamibacterales;f__2-12-FULL-66-21;g__;s__	taxonomic classification fully defined by topology	classification based on placement in class-level tree	N/A	34.92	11	0.81258	Genome has more than 28.3% of markers with multiple hits
XY1.bin.006	XY	d__Bacteria	p__Gemmatimonadota	c__Gemmatimonadetes	o__	f__	g__	s__	N/A	N/A	N/A	N/A	N/A	N/A	N/A	N/A	N/A	N/A	d__Bacteria;p__Gemmatimonadota;c__Gemmatimonadetes;o__;f__;g__;s__	taxonomic classification fully defined by topology	classification based on placement in class-level tree	N/A	14.86	11	0.46397	Genome has more than 10.0% of markers with multiple hits
XY1.bin.007	XY	d__Bacteria	p__Pseudomonadota	c__Alphaproteobacteria	o__Sphingomonadales	f__Sphingomonadaceae	g__Sphingomicrobium	s__	N/A	N/A	N/A	N/A	N/A	N/A	N/A	N/A	N/A	N/A	d__Bacteria;p__Pseudomonadota;c__Alphaproteobacteria;o__Sphingomonadales;f__Sphingomonadaceae;g__Sphingomicrobium;s__	taxonomic classification defined by topology and ANI	classification based on placement in class-level tree	GCF_014489515.1, s__Sphingomicrobium sediminicola, 95.0, 84.09, 0.5; GCF_014489495.1, s__Sphingomicrobium daechungense, 95.0, 78.78, 0.397; GCF_022568775.1, s__Sphingomicrobium sp022568775, 95.0, 78.46, 0.385; GCF_023516505.1, s__Sphingomicrobium sp023516505, 95.0, 78.44, 0.244; GCF_014396585.1, s__Sphingomicrobium rhizophilum, 95.0, 78.28, 0.244; GCA_023389105.1, s__Sphingomicrobium sp023389105,…	22.52	11	0.94769	Genome has more than 13.3% of markers with multiple hits;Genome not assigned to closest species as it falls outside its pre-defined ANI radius
XY1.bin.008	XY	d__Bacteria	p__Pseudomonadota	c__Alphaproteobacteria	o__Sphingomonadales	f__Sphingomonadaceae	g__Sphingomicrobium	s__	N/A	N/A	N/A	N/A	N/A	GCF_009720245.1	95	d__Bacteria;p__Pseudomonadota;c__Alphaproteobacteria;o__Sphingomonadales;f__Sphingomonadaceae;g__Sphingomicrobium;s__Sphingomicrobium segetis	83.02	0.744	d__Bacteria;p__Pseudomonadota;c__Alphaproteobacteria;o__Sphingomonadales;f__Sphingomonadaceae;g__Sphingomicrobium;s__	taxonomic classification defined by topology and ANI	classification based on placement in class-level tree	GCA_019247755.1, s__Sphingomicrobium sp019247755, 95.0, 79.37, 0.346; GCF_000620665.1, s__Sphingomicrobium sp000620665, 95.0, 79.24, 0.526; GCA_013361785.1, s__Sphingomicrobium sp013361785, 95.0, 79.02, 0.513; GCA_902806275.1, s__Sphingomicrobium sp902806275, 95.0, 78.57, 0.256; GCF_014489515.1, s__Sphingomicrobium sediminicola, 95.0, 78.56, 0.462; GCF_014396785.1, s__Sphingomicrobium luteum, 95.…	22.6	11	0.9821	Genome has more than 26.7% of markers with multiple hits;Genome not assigned to closest species as it falls outside its pre-defined ANI radius
XY1.bin.009	XY	d__Bacteria	p__Pseudomonadota	c__Alphaproteobacteria	o__Sphingomonadales	f__Sphingomonadaceae	g__Sphingomicrobium	s__	N/A	N/A	N/A	N/A	N/A	N/A	N/A	N/A	N/A	N/A	d__Bacteria;p__Pseudomonadota;c__Alphaproteobacteria;o__Sphingomonadales;f__Sphingomonadaceae;g__Sphingomicrobium;s__	taxonomic classification defined by topology and ANI	classification based on placement in class-level tree	GCF_014489515.1, s__Sphingomicrobium sediminicola, 95.0, 86.05, 0.577; GCA_902806275.1, s__Sphingomicrobium sp902806275, 95.0, 80.77, 0.115; GCF_022568775.1, s__Sphingomicrobium sp022568775, 95.0, 79.74, 0.385; GCF_003583725.1, s__Sphingomicrobium edaphi, 95.0, 79.67, 0.154; GCF_023516495.1, s__Sphingomicrobium sp023516495, 95.0, 79.17, 0.231; GCA_019247755.1, s__Sphingomicrobium sp019247755, 95.…	14.34	11	0.95382	Genome has more than 12.5% of markers with multiple hits;Genome not assigned to closest species as it falls outside its pre-defined ANI radius
XY1.bin.010	XY	d__Bacteria	p__Gemmatimonadota	c__Gemmatimonadetes	o__Gemmatimonadales	f__Gemmatimonadaceae	g__JAJKIV01	s__	N/A	N/A	N/A	N/A	N/A	GCA_021154285.1	95	d__Bacteria;p__Gemmatimonadota;c__Gemmatimonadetes;o__Gemmatimonadales;f__Gemmatimonadaceae;g__JAJKIV01;s__JAJKIV01 sp021154285	78.1	0.319	d__Bacteria;p__Gemmatimonadota;c__Gemmatimonadetes;o__Gemmatimonadales;f__Gemmatimonadaceae;g__JAJKIV01;s__	taxonomic classification defined by topology and ANI	classification based on placement in class-level tree	N/A	35.19	11	0.93403	Genome has more than 35.8% of markers with multiple hits
XY1.bin.011	XY	d__Bacteria	p__Pseudomonadota	c__Alphaproteobacteria	o__Sphingomonadales	f__Sphingomonadaceae	g__Sphingomicrobium	s__	N/A	N/A	N/A	N/A	N/A	GCF_000620665.1	95	d__Bacteria;p__Pseudomonadota;c__Alphaproteobacteria;o__Sphingomonadales;f__Sphingomonadaceae;g__Sphingomicrobium;s__Sphingomicrobium sp000620665	82.52	0.4	d__Bacteria;p__Pseudomonadota;c__Alphaproteobacteria;o__Sphingomonadales;f__Sphingomonadaceae;g__Sphingomicrobium;s__	taxonomic classification defined by topology and ANI	classification based on placement in class-level tree	GCA_902806275.1, s__Sphingomicrobium sp902806275, 95.0, 83.63, 0.2; GCF_009720245.1, s__Sphingomicrobium segetis, 95.0, 82.78, 0.6; GCF_023516575.1, s__Sphingomicrobium sp023516575, 95.0, 82.52, 0.4; GCF_011300455.1, s__Sphingomicrobium piscis, 95.0, 82.37, 0.4; GCA_013812805.1, s__Sphingomicrobium sp013812805, 95.0, 82.16, 0.4; GCF_014352855.1, s__Sphingomicrobium sabuli, 95.0, 81.85, 0.4; GCA_0…	14.32	11	0.96357	Genome has more than 10.8% of markers with multiple hits;Genome not assigned to closest species as it falls outside its pre-defined ANI radius
XY1.bin.012	XY	d__Bacteria	p__Bacteroidota	c__Bacteroidia	o__Chitinophagales	f__Chitinophagaceae	g__Flavisolibacter	s__	N/A	N/A	N/A	N/A	N/A	N/A	N/A	N/A	N/A	N/A	d__Bacteria;p__Bacteroidota;c__Bacteroidia;o__Chitinophagales;f__Chitinophagaceae;g__Flavisolibacter;s__	ANI	classification based on placement in class-level tree	GCA_023386045.1, s__Flavisolibacter sp023386045, 95.0, 77.14, 0.154; GCF_007970805.1, s__Flavisolibacter ginsenosidimutans, 95.0, 76.85, 0.057; GCA_023392575.1, s__Flavisolibacter sp023392575, 95.0, 76.76, 0.093; GCF_900129295.1, s__Flavisolibacter ginsengisoli, 95.0, 76.73, 0.075; GCA_023415275.1, s__Flavisolibacter sp023415275, 95.0, 76.62, 0.1; GCA_014163555.1, s__Flavisolibacter sp014163555, …	52.93	11	0.95687	N/A
XY1.bin.013	XY	Unclassified Bacteria	Unclassified	Unclassified	Unclassified	Unclassified	Unclassified	Unclassified	N/A	N/A	N/A	N/A	N/A	N/A	N/A	N/A	N/A	N/A	N/A	N/A	N/A	N/A	N/A	N/A	N/A	Insufficient number of amino acids in MSA (7.1%)
XY1.bin.014	XY	d__Bacteria	p__Gemmatimonadota	c__Gemmatimonadetes	o__Gemmatimonadales	f__Gemmatimonadaceae	g__UBA4720	s__	N/A	N/A	N/A	N/A	N/A	GCA_017881685.1	95	d__Bacteria;p__Gemmatimonadota;c__Gemmatimonadetes;o__Gemmatimonadales;f__Gemmatimonadaceae;g__UBA4720;s__UBA4720 sp017881685	77.04	0.188	d__Bacteria;p__Gemmatimonadota;c__Gemmatimonadetes;o__Gemmatimonadales;f__Gemmatimonadaceae;g__UBA4720;s__	taxonomic classification defined by topology and ANI	classification based on placement in class-level tree	GCA_013816855.1, s__UBA4720 sp013816855, 95.0, 76.93, 0.089; GCA_013813715.1, s__UBA4720 sp013813715, 95.0, 76.66, 0.144; GCA_003134685.1, s__UBA4720 sp003134685, 95.0, 76.65, 0.081; GCA_013816695.1, s__UBA4720 sp013816695, 95.0, 76.61, 0.026; GCA_003131365.1, s__UBA4720 sp003131365, 95.0, 76.55, 0.074; GCA_013813605.1, s__UBA4720 sp013813605, 95.0, 76.28, 0.055; GCA_023249395.1, s__UBA4720 sp023…	27.31	11	0.94132	Genome has more than 47.5% of markers with multiple hits
XY1.bin.015	XY	d__Bacteria	p__Pseudomonadota	c__Alphaproteobacteria	o__Sphingomonadales	f__Sphingomonadaceae	g__Sphingomicrobium	s__	N/A	N/A	N/A	N/A	N/A	N/A	N/A	N/A	N/A	N/A	d__Bacteria;p__Pseudomonadota;c__Alphaproteobacteria;o__Sphingomonadales;f__Sphingomonadaceae;g__Sphingomicrobium;s__	taxonomic classification defined by topology and ANI	classification based on placement in class-level tree	GCF_023516455.1, s__Sphingomicrobium sp023516455, 95.0, 79.4, 0.545; GCF_000585415.1, s__Sphingomicrobium jaspsi, 95.0, 79.38, 0.418; GCF_023516505.1, s__Sphingomicrobium sp023516505, 95.0, 79.27, 0.582; GCF_003583725.1, s__Sphingomicrobium edaphi, 95.0, 79.12, 0.473; GCA_023266535.1, s__Sphingomicrobium sp023266535, 95.0, 79.11, 0.6; GCF_023516555.1, s__Sphingomicrobium sp023516555, 95.0, 78.75,…	20.56	11	0.9252	Genome not assigned to closest species as it falls outside its pre-defined ANI radius
XY1.bin.016	XY	d__Bacteria	p__Pseudomonadota	c__Gammaproteobacteria	o__Burkholderiales	f__SG8-39	g__SCGC-AG-212-J23	s__	N/A	N/A	N/A	N/A	N/A	N/A	N/A	N/A	N/A	N/A	d__Bacteria;p__Pseudomonadota;c__Gammaproteobacteria;o__Burkholderiales;f__SG8-39;g__SCGC-AG-212-J23;s__	ANI	classification based on placement in class-level tree	GCA_019245555.1, s__SCGC-AG-212-J23 sp019245555, 95.0, 81.58, 0.116; GCA_001644455.1, s__SCGC-AG-212-J23 sp001644455, 95.0, 79.83, 0.217; GCA_005881595.1, s__SCGC-AG-212-J23 sp005881595, 95.0, 79.67, 0.362; GCA_005883675.1, s__SCGC-AG-212-J23 sp005883675, 95.0, 79.52, 0.391; GCA_004297625.1, s__SCGC-AG-212-J23 sp004297625, 95.0, 79.12, 0.348; GCA_005888925.1, s__SCGC-AG-212-J23 sp005888925, 95.0,…	21.25	11	0.94276	Genome has more than 36.7% of markers with multiple hits
XY1.bin.017	XY	Unclassified Bacteria	Unclassified	Unclassified	Unclassified	Unclassified	Unclassified	Unclassified	N/A	N/A	N/A	N/A	N/A	N/A	N/A	N/A	N/A	N/A	N/A	N/A	N/A	N/A	N/A	N/A	N/A	Insufficient number of amino acids in MSA (7.1%)
XY1.bin.018	XY	d__Bacteria	p__Pseudomonadota	c__Gammaproteobacteria	o__Burkholderiales	f__SG8-41	g__DSOT01	s__	N/A	N/A	N/A	N/A	N/A	GCA_016202565.1	95	d__Bacteria;p__Pseudomonadota;c__Gammaproteobacteria;o__Burkholderiales;f__SG8-41;g__DSOT01;s__DSOT01 sp016202565	80.23	0.528	d__Bacteria;p__Pseudomonadota;c__Gammaproteobacteria;o__Burkholderiales;f__SG8-41;g__DSOT01;s__	taxonomic classification defined by topology and ANI	classification based on placement in class-level tree	GCA_016202605.1, s__DSOT01 sp016202605, 95.0, 77.78, 0.189; GCA_001772005.1, s__DSOT01 sp001772005, 95.0, 77.76, 0.509; GCA_001771985.1, s__DSOT01 sp001771985, 95.0, 77.64, 0.453	22.24	11	0.96206	Genome has more than 15.0% of markers with multiple hits;Genome not assigned to closest species as it falls outside its pre-defined ANI radius
XY1.bin.019	XY	d__Bacteria	p__Nitrospirota	c__Nitrospiria	o__Nitrospirales	f__Nitrospiraceae	g__Nitrospira_F	s__	N/A	N/A	N/A	N/A	N/A	GCA_024998685.1	95	d__Bacteria;p__Nitrospirota;c__Nitrospiria;o__Nitrospirales;f__Nitrospiraceae;g__Nitrospira_F;s__Nitrospira_F sp024998685	92.9	0.637	d__Bacteria;p__Nitrospirota;c__Nitrospiria;o__Nitrospirales;f__Nitrospiraceae;g__Nitrospira_F;s__	taxonomic classification defined by topology and ANI	classification based on placement in class-level tree	GCA_019636835.1, s__Nitrospira_F sp019636835, 95.0, 85.27, 0.543; GCA_018242685.1, s__Nitrospira_F sp018242685, 95.0, 85.17, 0.57; GCA_902500825.1, s__Nitrospira_F sp902500825, 95.0, 84.3, 0.55; GCA_011090425.1, s__Nitrospira_F sp011090425, 95.0, 83.26, 0.523; GCF_001458775.1, s__Nitrospira_F nitrificans, 95.0, 81.39, 0.47; GCA_001464735.1, s__Nitrospira_F sp001464735, 95.0, 81.28, 0.4; GCA_00286…	38.51	11	0.99197	Genome has more than 40.8% of markers with multiple hits;Genome not assigned to closest species as it falls outside its pre-defined ANI radius
XY1.bin.020	XY	d__Bacteria	p__Nitrospirota	c__Nitrospiria	o__Nitrospirales	f__Nitrospiraceae	g__Nitrospira_F	s__	N/A	N/A	N/A	N/A	N/A	GCA_011090425.1	95	d__Bacteria;p__Nitrospirota;c__Nitrospiria;o__Nitrospirales;f__Nitrospiraceae;g__Nitrospira_F;s__Nitrospira_F sp011090425	82.52	0.206	d__Bacteria;p__Nitrospirota;c__Nitrospiria;o__Nitrospirales;f__Nitrospiraceae;g__Nitrospira_F;s__	taxonomic classification defined by topology and ANI	classification based on placement in class-level tree	GCA_024998685.1, s__Nitrospira_F sp024998685, 95.0, 91.11, 0.286; GCA_018242685.1, s__Nitrospira_F sp018242685, 95.0, 84.82, 0.206; GCA_019636835.1, s__Nitrospira_F sp019636835, 95.0, 84.15, 0.222; GCA_902500825.1, s__Nitrospira_F sp902500825, 95.0, 83.0, 0.196; GCA_001464735.1, s__Nitrospira_F sp001464735, 95.0, 81.71, 0.159; GCA_002869845.2, s__Nitrospira_F sp002869845, 95.0, 81.21, 0.143; GCF_…	24.87	11	0.98164	Genome has more than 16.7% of markers with multiple hits
XY1.bin.021	XY	d__Bacteria	p__Gemmatimonadota	c__Gemmatimonadetes	o__Gemmatimonadales	f__GWC2-71-9	g__JAGGAG01	s__	N/A	N/A	N/A	N/A	N/A	GCA_017889745.1	95	d__Bacteria;p__Gemmatimonadota;c__Gemmatimonadetes;o__Gemmatimonadales;f__GWC2-71-9;g__JAGGAG01;s__JAGGAG01 sp017889745	76.17	0.061	d__Bacteria;p__Gemmatimonadota;c__Gemmatimonadetes;o__Gemmatimonadales;f__GWC2-71-9;g__JAGGAG01;s__	taxonomic classification defined by topology and ANI	classification based on placement in class-level tree	N/A	33.17	11	0.85118	Genome has more than 29.2% of markers with multiple hits
XY1.bin.022	XY	Unclassified Bacteria	Unclassified	Unclassified	Unclassified	Unclassified	Unclassified	Unclassified	N/A	N/A	N/A	N/A	N/A	N/A	N/A	N/A	N/A	N/A	N/A	N/A	N/A	N/A	N/A	N/A	N/A	Insufficient number of amino acids in MSA (6.3%)
XY1.bin.023	XY	d__Bacteria	p__Pseudomonadota	c__Alphaproteobacteria	o__Sphingomonadales	f__Sphingomonadaceae	g__Rhizorhapis	s__	N/A	N/A	N/A	N/A	N/A	GCF_014200045.1	95	d__Bacteria;p__Pseudomonadota;c__Alphaproteobacteria;o__Sphingomonadales;f__Sphingomonadaceae;g__Rhizorhapis;s__Rhizorhapis suberifaciens	80.49	0.045	d__Bacteria;p__Pseudomonadota;c__Alphaproteobacteria;o__Sphingomonadales;f__Sphingomonadaceae;g__Rhizorhapis;s__	taxonomic classification defined by topology and ANI	classification based on placement in class-level tree	GCA_016650315.1, s__Rhizorhapis sp016650315, 95.0, 81.98, 0.009; GCF_021742065.1, s__Rhizorhapis sp021742065, 95.0, 77.2, 0.018	23.26	11	0.97011	Genome has more than 15.0% of markers with multiple hits
XY1.bin.024	XY	d__Bacteria	p__Pseudomonadota	c__Alphaproteobacteria	o__Sphingomonadales	f__Sphingomonadaceae	g__CADCVW01	s__	N/A	N/A	N/A	N/A	N/A	GCA_902806235.1	95	d__Bacteria;p__Pseudomonadota;c__Alphaproteobacteria;o__Sphingomonadales;f__Sphingomonadaceae;g__CADCVW01;s__CADCVW01 sp902806235	74.52	0.091	d__Bacteria;p__Pseudomonadota;c__Alphaproteobacteria;o__Sphingomonadales;f__Sphingomonadaceae;g__CADCVW01;s__	taxonomic classification defined by topology and ANI	classification based on placement in class-level tree	N/A	15.85	11	0.8775	Genome has more than 12.5% of markers with multiple hits
XY1.bin.025	XY	d__Bacteria	p__Acidobacteriota	c__Blastocatellia	o__Pyrinomonadales	f__Pyrinomonadaceae	g__PSRF01	s__	N/A	N/A	N/A	N/A	N/A	GCA_020199835.1	95	d__Bacteria;p__Acidobacteriota;c__Blastocatellia;o__Pyrinomonadales;f__Pyrinomonadaceae;g__PSRF01;s__PSRF01 sp020199835	79.34	0.361	d__Bacteria;p__Acidobacteriota;c__Blastocatellia;o__Pyrinomonadales;f__Pyrinomonadaceae;g__PSRF01;s__	taxonomic classification defined by topology and ANI	classification based on placement in class-level tree	GCA_003222935.1, s__PSRF01 sp003222935, 95.0, 80.57, 0.083; GCA_003488005.1, s__PSRF01 sp003488005, 95.0, 77.0, 0.028; GCA_013697915.1, s__PSRF01 sp013697915, 95.0, 76.87, 0.111; GCA_023717565.1, s__PSRF01 sp023717565, 95.0, 76.05, 0.028; GCA_013811945.1, s__PSRF01 sp013811945, 95.0, 75.67, 0.028; GCA_013817595.1, s__PSRF01 sp013817595, 95.0, 74.81, 0.028; GCA_020199975.1, s__PSRF01 sp020199975, …	31.14	11	0.96084	Genome has more than 29.2% of markers with multiple hits
XY1.bin.026	XY	d__Bacteria	p__Bacteroidota	c__Bacteroidia	o__Chitinophagales	f__Chitinophagaceae	g__Flavitalea	s__	N/A	N/A	N/A	N/A	N/A	GCA_016786745.1	95	d__Bacteria;p__Bacteroidota;c__Bacteroidia;o__Chitinophagales;f__Chitinophagaceae;g__Flavitalea;s__Flavitalea sp016786745	75.68	0.06	d__Bacteria;p__Bacteroidota;c__Bacteroidia;o__Chitinophagales;f__Chitinophagaceae;g__Flavitalea;s__	taxonomic classification defined by topology and ANI	classification based on placement in class-level tree	GCA_002352105.1, s__Flavitalea sp002352105, 95.0, 78.64, 0.04; GCA_016786785.1, s__Flavitalea sp016786785, 95.0, 76.64, 0.04; GCA_023423015.1, s__Flavitalea sp023423015, 95.0, 75.85, 0.04; GCA_014379345.1, s__Flavitalea sp014379345, 95.0, 74.76, 0.02; GCA_023427575.1, s__Flavitalea sp023427575, 95.0, 74.7, 0.02	30.09	11	0.97144	N/A
XY1.bin.027	XY	d__Bacteria	p__Bacteroidota	c__Bacteroidia	o__Chitinophagales	f__Chitinophagaceae	g__	s__	N/A	N/A	N/A	N/A	N/A	N/A	N/A	N/A	N/A	N/A	d__Bacteria;p__Bacteroidota;c__Bacteroidia;o__Chitinophagales;f__Chitinophagaceae;g__;s__	taxonomic classification fully defined by topology	classification based on placement in class-level tree	N/A	21.75	11	0.90925	Genome has more than 11.7% of markers with multiple hits
XY2.bin.002	XY	d__Bacteria	p__Gemmatimonadota	c__Gemmatimonadetes	o__Gemmatimonadales	f__GWC2-71-9	g__	s__	N/A	N/A	N/A	N/A	N/A	N/A	N/A	N/A	N/A	N/A	d__Bacteria;p__Gemmatimonadota;c__Gemmatimonadetes;o__Gemmatimonadales;f__GWC2-71-9;g__;s__	taxonomic novelty determined using RED	classification based on placement in class-level tree	N/A	34	11	0.81827	Genome has more than 25.8% of markers with multiple hits
XY2.bin.003	XY	d__Bacteria	p__Pseudomonadota	c__Alphaproteobacteria	o__Sphingomonadales	f__Sphingomonadaceae	g__Sphingomicrobium	s__	N/A	N/A	N/A	N/A	N/A	N/A	N/A	N/A	N/A	N/A	d__Bacteria;p__Pseudomonadota;c__Alphaproteobacteria;o__Sphingomonadales;f__Sphingomonadaceae;g__Sphingomicrobium;s__	taxonomic classification defined by topology and ANI	classification based on placement in class-level tree	GCF_014489515.1, s__Sphingomicrobium sediminicola, 95.0, 80.35, 0.433; GCF_022568775.1, s__Sphingomicrobium sp022568775, 95.0, 79.14, 0.433; GCF_000620665.1, s__Sphingomicrobium sp000620665, 95.0, 78.89, 0.583; GCA_013361785.1, s__Sphingomicrobium sp013361785, 95.0, 78.35, 0.367; GCA_019242355.1, s__Sphingomicrobium sp019242355, 95.0, 78.33, 0.383; GCF_009720245.1, s__Sphingomicrobium segetis, 95…	29.55	11	0.94854	Genome has more than 26.7% of markers with multiple hits;Genome not assigned to closest species as it falls outside its pre-defined ANI radius
XY2.bin.004	XY	d__Bacteria	p__Acidobacteriota	c__Vicinamibacteria	o__Vicinamibacterales	f__2-12-FULL-66-21	g__	s__	N/A	N/A	N/A	N/A	N/A	N/A	N/A	N/A	N/A	N/A	d__Bacteria;p__Acidobacteriota;c__Vicinamibacteria;o__Vicinamibacterales;f__2-12-FULL-66-21;g__;s__	taxonomic classification fully defined by topology	classification based on placement in class-level tree	N/A	23.89	11	0.8237	N/A
XY2.bin.005	XY	d__Bacteria	p__Gemmatimonadota	c__Gemmatimonadetes	o__Gemmatimonadales	f__Gemmatimonadaceae	g__UBA4720	s__	N/A	N/A	N/A	N/A	N/A	GCA_017881685.1	95	d__Bacteria;p__Gemmatimonadota;c__Gemmatimonadetes;o__Gemmatimonadales;f__Gemmatimonadaceae;g__UBA4720;s__UBA4720 sp017881685	76.91	0.161	d__Bacteria;p__Gemmatimonadota;c__Gemmatimonadetes;o__Gemmatimonadales;f__Gemmatimonadaceae;g__UBA4720;s__	taxonomic classification defined by topology and ANI	classification based on placement in class-level tree	GCA_003134685.1, s__UBA4720 sp003134685, 95.0, 77.4, 0.071; GCA_003221805.1, s__UBA4720 sp003221805, 95.0, 77.23, 0.071; GCA_013813715.1, s__UBA4720 sp013813715, 95.0, 76.88, 0.107; GCA_017881545.1, s__UBA4720 sp017881545, 95.0, 76.84, 0.06; GCA_003131365.1, s__UBA4720 sp003131365, 95.0, 76.84, 0.071; GCA_017881465.1, s__UBA4720 sp017881465, 95.0, 76.25, 0.071; GCA_013813605.1, s__UBA4720 sp01381…	33.07	11	0.94027	Genome has more than 24.2% of markers with multiple hits
XY2.bin.006	XY	d__Bacteria	p__Pseudomonadota	c__	o__	f__	g__	s__	N/A	N/A	N/A	N/A	N/A	N/A	N/A	N/A	N/A	N/A	d__Bacteria;p__Pseudomonadota;c__;o__;f__;g__;s__	taxonomic novelty determined using RED	classification based on placement in class-level tree	N/A	11.06	11	0.30227	classification restricted to valid phylum;Genome has more than 14.2% of markers with multiple hits
XY2.bin.007	XY	d__Bacteria	p__Nitrospirota	c__Nitrospiria	o__Nitrospirales	f__Nitrospiraceae	g__Nitrospira_F	s__	N/A	N/A	N/A	N/A	N/A	GCA_024998685.1	95	d__Bacteria;p__Nitrospirota;c__Nitrospiria;o__Nitrospirales;f__Nitrospiraceae;g__Nitrospira_F;s__Nitrospira_F sp024998685	92.5	0.271	d__Bacteria;p__Nitrospirota;c__Nitrospiria;o__Nitrospirales;f__Nitrospiraceae;g__Nitrospira_F;s__	taxonomic classification defined by topology and ANI	classification based on placement in class-level tree	GCA_016873515.1, s__Nitrospira_F sp016873515, 95.0, 86.12, 0.019; GCA_019636835.1, s__Nitrospira_F sp019636835, 95.0, 85.78, 0.206; GCA_902500825.1, s__Nitrospira_F sp902500825, 95.0, 85.37, 0.243; GCA_018242685.1, s__Nitrospira_F sp018242685, 95.0, 84.84, 0.252; GCA_011090425.1, s__Nitrospira_F sp011090425, 95.0, 83.26, 0.234; GCA_005116955.1, s__Nitrospira_F sp005116955, 95.0, 82.33, 0.196; GCA…	31.48	11	0.99347	Genome has more than 20.8% of markers with multiple hits
XY2.bin.008	XY	Unclassified Bacteria	Unclassified	Unclassified	Unclassified	Unclassified	Unclassified	Unclassified	N/A	N/A	N/A	N/A	N/A	N/A	N/A	N/A	N/A	N/A	N/A	N/A	N/A	N/A	N/A	N/A	N/A	Insufficient number of amino acids in MSA (7.9%)
XY2.bin.009	XY	d__Bacteria	p__Pseudomonadota	c__Gammaproteobacteria	o__Burkholderiales	f__SG8-39	g__SCGC-AG-212-J23	s__	N/A	N/A	N/A	N/A	N/A	GCA_004297625.1	95	d__Bacteria;p__Pseudomonadota;c__Gammaproteobacteria;o__Burkholderiales;f__SG8-39;g__SCGC-AG-212-J23;s__SCGC-AG-212-J23 sp004297625	82.87	0.5	d__Bacteria;p__Pseudomonadota;c__Gammaproteobacteria;o__Burkholderiales;f__SG8-39;g__SCGC-AG-212-J23;s__	taxonomic classification defined by topology and ANI	classification based on placement in class-level tree	GCA_019237595.1, s__SCGC-AG-212-J23 sp019237595, 95.0, 80.0, 0.5; GCA_001772055.1, s__SCGC-AG-212-J23 sp001772055, 95.0, 78.47, 0.5; GCA_005883675.1, s__SCGC-AG-212-J23 sp005883675, 95.0, 77.21, 0.75; GCA_019509895.1, s__SCGC-AG-212-J23 sp019509895, 95.0, 76.87, 0.25; GCA_005888925.1, s__SCGC-AG-212-J23 sp005888925, 95.0, 74.81, 0.25; GCA_005881595.1, s__SCGC-AG-212-J23 sp005881595, 95.0, 74.7, 0…	28.18	11	0.93825	Genome has more than 19.2% of markers with multiple hits;Genome not assigned to closest species as it falls outside its pre-defined ANI radius
XY2.bin.010	XY	d__Bacteria	p__Bacteroidota	c__Bacteroidia	o__Chitinophagales	f__Chitinophagaceae	g__Hanamia	s__	N/A	N/A	N/A	N/A	N/A	GCA_023251285.1	95	d__Bacteria;p__Bacteroidota;c__Bacteroidia;o__Chitinophagales;f__Chitinophagaceae;g__Hanamia;s__Hanamia sp023251285	78.73	0.222	d__Bacteria;p__Bacteroidota;c__Bacteroidia;o__Chitinophagales;f__Chitinophagaceae;g__Hanamia;s__	taxonomic classification defined by topology and ANI	classification based on placement in class-level tree	GCA_017307735.1, s__Hanamia sp017307735, 95.0, 77.29, 0.019; GCF_003721595.1, s__Hanamia caeni, 95.0, 76.77, 0.148; GCA_018268075.1, s__Hanamia sp018268075, 95.0, 75.72, 0.001; GCA_023251335.1, s__Hanamia sp023251335, 95.0, 75.42, 0.056; GCA_023957755.1, s__Hanamia sp023957755, 95.0, 74.49, 0.002; GCA_019455085.1, s__Hanamia sp019455085, 95.0, 74.41, 0.019; GCA_024103425.1, s__Hanamia sp024103425…	29.26	11	0.96823	N/A
XY2.bin.011	XY	d__Bacteria	p__Nitrospirota	c__Nitrospiria	o__Nitrospirales	f__Nitrospiraceae	g__	s__	N/A	N/A	N/A	N/A	N/A	N/A	N/A	N/A	N/A	N/A	d__Bacteria;p__Nitrospirota;c__Nitrospiria;o__Nitrospirales;f__Nitrospiraceae;g__;s__	taxonomic classification fully defined by topology	classification based on placement in class-level tree	N/A	30.45	11	0.83873	Genome has more than 30.8% of markers with multiple hits
XY2.bin.012	XY	d__Bacteria	p__Acidobacteriota	c__Blastocatellia	o__Pyrinomonadales	f__Pyrinomonadaceae	g__PSRF01	s__	N/A	N/A	N/A	N/A	N/A	GCA_020199835.1	95	d__Bacteria;p__Acidobacteriota;c__Blastocatellia;o__Pyrinomonadales;f__Pyrinomonadaceae;g__PSRF01;s__PSRF01 sp020199835	80.49	0.341	d__Bacteria;p__Acidobacteriota;c__Blastocatellia;o__Pyrinomonadales;f__Pyrinomonadaceae;g__PSRF01;s__	taxonomic classification defined by topology and ANI	classification based on placement in class-level tree	GCA_003175865.1, s__PSRF01 sp003175865, 95.0, 78.56, 0.045; GCA_013811945.1, s__PSRF01 sp013811945, 95.0, 78.24, 0.023; GCA_020199975.1, s__PSRF01 sp020199975, 95.0, 76.69, 0.023; GCA_003222935.1, s__PSRF01 sp003222935, 95.0, 76.46, 0.091; GCA_023717565.1, s__PSRF01 sp023717565, 95.0, 75.76, 0.068; GCA_003488005.1, s__PSRF01 sp003488005, 95.0, 75.13, 0.023; GCA_013697915.1, s__PSRF01 sp013697915,…	27.77	11	0.95416	Genome has more than 22.5% of markers with multiple hits
XY2.bin.013	XY	d__Bacteria	p__Pseudomonadota	c__Magnetococcia	o__	f__	g__	s__	N/A	N/A	N/A	N/A	N/A	N/A	N/A	N/A	N/A	N/A	d__Bacteria;p__Pseudomonadota;c__Magnetococcia;o__;f__;g__;s__	taxonomic novelty determined using RED	classification based on placement in class-level tree	N/A	26.67	11	0.3828	backbone tree has incongruent class classification;Genome has more than 20.8% of markers with multiple hits
XY2.bin.014	XY	d__Bacteria	p__Acidobacteriota	c__Vicinamibacteria	o__	f__	g__	s__	N/A	N/A	N/A	N/A	N/A	N/A	N/A	N/A	N/A	N/A	d__Bacteria;p__Acidobacteriota;c__Vicinamibacteria;o__;f__;g__;s__	taxonomic novelty determined using RED	classification based on placement in class-level tree	N/A	23.77	11	0.57588	Genome has more than 26.7% of markers with multiple hits
XY2.bin.015	XY	d__Bacteria	p__Bacteroidota	c__Bacteroidia	o__Chitinophagales	f__Chitinophagaceae	g__VBAS01	s__	N/A	N/A	N/A	N/A	N/A	GCA_005882975.1	95	d__Bacteria;p__Bacteroidota;c__Bacteroidia;o__Chitinophagales;f__Chitinophagaceae;g__VBAS01;s__VBAS01 sp005882975	82.26	0.479	d__Bacteria;p__Bacteroidota;c__Bacteroidia;o__Chitinophagales;f__Chitinophagaceae;g__VBAS01;s__	taxonomic classification defined by topology and ANI	classification based on placement in class-level tree	GCA_005798905.1, s__VBAS01 sp005798905, 95.0, 77.66, 0.01; GCA_004322425.1, s__VBAS01 sp004322425, 95.0, 76.71, 0.01; GCA_023251235.1, s__VBAS01 sp023251235, 95.0, 76.13, 0.146	28.88	11	0.98219	Genome has more than 12.5% of markers with multiple hits
XY2.bin.016	XY	d__Bacteria	p__Bacteroidota	c__Bacteroidia	o__Chitinophagales	f__Chitinophagaceae	g__Flavisolibacter	s__	N/A	N/A	N/A	N/A	N/A	N/A	N/A	N/A	N/A	N/A	d__Bacteria;p__Bacteroidota;c__Bacteroidia;o__Chitinophagales;f__Chitinophagaceae;g__Flavisolibacter;s__	ANI	classification based on placement in class-level tree	GCA_023415275.1, s__Flavisolibacter sp023415275, 95.0, 74.62, 0.024; GCA_023386045.1, s__Flavisolibacter sp023386045, 95.0, 74.49, 0.001	16.86	11	0.96232	N/A
XY2.bin.017	XY	d__Bacteria	p__Pseudomonadota	c__Gammaproteobacteria	o__Burkholderiales	f__SG8-41	g__DSOT01	s__	N/A	N/A	N/A	N/A	N/A	GCA_016202565.1	95	d__Bacteria;p__Pseudomonadota;c__Gammaproteobacteria;o__Burkholderiales;f__SG8-41;g__DSOT01;s__DSOT01 sp016202565	74.41	0.001	d__Bacteria;p__Pseudomonadota;c__Gammaproteobacteria;o__Burkholderiales;f__SG8-41;g__DSOT01;s__	taxonomic classification defined by topology and ANI	classification based on placement in class-level tree	GCA_001772005.1, s__DSOT01 sp001772005, 95.0, 74.57, 0.001	17.48	11	0.95936	Genome has more than 18.3% of markers with multiple hits
XY3.bin.001	XY	Unclassified Bacteria	Unclassified	Unclassified	Unclassified	Unclassified	Unclassified	Unclassified	N/A	N/A	N/A	N/A	N/A	N/A	N/A	N/A	N/A	N/A	N/A	N/A	N/A	N/A	N/A	N/A	N/A	Insufficient number of amino acids in MSA (5.6%)
XY3.bin.003	XY	d__Bacteria	p__Nitrospirota	c__Nitrospiria	o__Nitrospirales	f__Nitrospiraceae	g__Nitrospira_F	s__	N/A	N/A	N/A	N/A	N/A	GCA_024998685.1	95	d__Bacteria;p__Nitrospirota;c__Nitrospiria;o__Nitrospirales;f__Nitrospiraceae;g__Nitrospira_F;s__Nitrospira_F sp024998685	90.55	0.348	d__Bacteria;p__Nitrospirota;c__Nitrospiria;o__Nitrospirales;f__Nitrospiraceae;g__Nitrospira_F;s__	taxonomic classification defined by topology and ANI	classification based on placement in class-level tree	GCA_018242685.1, s__Nitrospira_F sp018242685, 95.0, 83.72, 0.28; GCA_019636835.1, s__Nitrospira_F sp019636835, 95.0, 83.51, 0.25; GCA_011090425.1, s__Nitrospira_F sp011090425, 95.0, 82.27, 0.238; GCA_902500825.1, s__Nitrospira_F sp902500825, 95.0, 82.1, 0.262; GCA_005793285.1, s__Nitrospira_F sp005793285, 95.0, 81.15, 0.006; GCA_005116895.1, s__Nitrospira_F sp005116895, 95.0, 80.69, 0.22; GCA_002…	17.42	11	0.99028	Genome domain questionable ( 19.2% Bacterial, 13.2% Archaeal)
XY3.bin.004	XY	d__Bacteria	p__	c__	o__	f__	g__	s__	N/A	N/A	N/A	N/A	N/A	N/A	N/A	N/A	N/A	N/A	d__Bacteria;p__;c__;o__;f__;g__;s__	taxonomic novelty determined using RED	classification based on consensus between backbone and class-level tree	N/A	11.36	11	0.26973	Genome domain questionable ( 14.2% Bacterial, 5.7% Archaeal)
XY3.bin.005	XY	d__Bacteria	p__Gemmatimonadota	c__Gemmatimonadetes	o__Gemmatimonadales	f__GWC2-71-9	g__JAGGAG01	s__	N/A	N/A	N/A	N/A	N/A	GCA_017889745.1	95	d__Bacteria;p__Gemmatimonadota;c__Gemmatimonadetes;o__Gemmatimonadales;f__GWC2-71-9;g__JAGGAG01;s__JAGGAG01 sp017889745	76.82	0.136	d__Bacteria;p__Gemmatimonadota;c__Gemmatimonadetes;o__Gemmatimonadales;f__GWC2-71-9;g__JAGGAG01;s__	taxonomic classification defined by topology and ANI	classification based on placement in class-level tree	N/A	57.02	11	0.84372	Genome has more than 15.8% of markers with multiple hits
XY3.bin.006	XY	Unclassified Bacteria	Unclassified	Unclassified	Unclassified	Unclassified	Unclassified	Unclassified	N/A	N/A	N/A	N/A	N/A	N/A	N/A	N/A	N/A	N/A	N/A	N/A	N/A	N/A	N/A	N/A	N/A	Insufficient number of amino acids in MSA (7.6%)
XY3.bin.007	XY	Unclassified Bacteria	Unclassified	Unclassified	Unclassified	Unclassified	Unclassified	Unclassified	N/A	N/A	N/A	N/A	N/A	N/A	N/A	N/A	N/A	N/A	N/A	N/A	N/A	N/A	N/A	N/A	N/A	Insufficient number of amino acids in MSA (7.7%)
XY3.bin.008	XY	Unclassified Bacteria	Unclassified	Unclassified	Unclassified	Unclassified	Unclassified	Unclassified	N/A	N/A	N/A	N/A	N/A	N/A	N/A	N/A	N/A	N/A	N/A	N/A	N/A	N/A	N/A	N/A	N/A	Insufficient number of amino acids in MSA (8.3%)
XY3.bin.009	XY	d__Bacteria	p__Nitrospirota	c__Nitrospiria	o__Nitrospirales	f__Nitrospiraceae	g__Nitrospira_F	s__	N/A	N/A	N/A	N/A	N/A	GCA_024998685.1	95	d__Bacteria;p__Nitrospirota;c__Nitrospiria;o__Nitrospirales;f__Nitrospiraceae;g__Nitrospira_F;s__Nitrospira_F sp024998685	93.02	0.909	d__Bacteria;p__Nitrospirota;c__Nitrospiria;o__Nitrospirales;f__Nitrospiraceae;g__Nitrospira_F;s__	taxonomic classification defined by topology and ANI	classification based on placement in class-level tree	GCA_019636835.1, s__Nitrospira_F sp019636835, 95.0, 85.55, 0.762; GCA_018242685.1, s__Nitrospira_F sp018242685, 95.0, 85.49, 0.816; GCA_902500825.1, s__Nitrospira_F sp902500825, 95.0, 84.51, 0.787; GCA_011090425.1, s__Nitrospira_F sp011090425, 95.0, 83.31, 0.791; GCA_016222925.1, s__Nitrospira_F sp016222925, 95.0, 81.58, 0.475; GCF_001458775.1, s__Nitrospira_F nitrificans, 95.0, 81.45, 0.684; GCA…	54.5	11	0.9902	Genome has more than 20.0% of markers with multiple hits;Genome not assigned to closest species as it falls outside its pre-defined ANI radius
XY3.bin.010	XY	d__Bacteria	p__Pseudomonadota	c__Alphaproteobacteria	o__Sphingomonadales	f__Sphingomonadaceae	g__Sphingomicrobium	s__	N/A	N/A	N/A	N/A	N/A	GCF_014489515.1	95	d__Bacteria;p__Pseudomonadota;c__Alphaproteobacteria;o__Sphingomonadales;f__Sphingomonadaceae;g__Sphingomicrobium;s__Sphingomicrobium sediminicola	84.89	0.504	d__Bacteria;p__Pseudomonadota;c__Alphaproteobacteria;o__Sphingomonadales;f__Sphingomonadaceae;g__Sphingomicrobium;s__	taxonomic classification defined by topology and ANI	classification based on placement in class-level tree	GCF_014489495.1, s__Sphingomicrobium daechungense, 95.0, 79.44, 0.401; GCF_009720245.1, s__Sphingomicrobium segetis, 95.0, 79.39, 0.365; GCF_022568775.1, s__Sphingomicrobium sp022568775, 95.0, 79.33, 0.401; GCF_000620665.1, s__Sphingomicrobium sp000620665, 95.0, 78.57, 0.416; GCF_014396785.1, s__Sphingomicrobium luteum, 95.0, 78.55, 0.343; GCA_023436615.1, s__Sphingomicrobium sp023436615, 95.0, 7…	22.36	11	0.97984	Genome has more than 26.7% of markers with multiple hits;Genome not assigned to closest species as it falls outside its pre-defined ANI radius
XY3.bin.011	XY	d__Bacteria	p__Pseudomonadota	c__Alphaproteobacteria	o__Sphingomonadales	f__Sphingomonadaceae	g__Sphingomicrobium	s__	N/A	N/A	N/A	N/A	N/A	N/A	N/A	N/A	N/A	N/A	d__Bacteria;p__Pseudomonadota;c__Alphaproteobacteria;o__Sphingomonadales;f__Sphingomonadaceae;g__Sphingomicrobium;s__	taxonomic classification defined by topology and ANI	classification based on placement in class-level tree	GCF_014489515.1, s__Sphingomicrobium sediminicola, 95.0, 83.9, 0.548; GCF_022568775.1, s__Sphingomicrobium sp022568775, 95.0, 78.92, 0.504; GCF_000620665.1, s__Sphingomicrobium sp000620665, 95.0, 78.67, 0.511; GCA_023266535.1, s__Sphingomicrobium sp023266535, 95.0, 78.66, 0.415; GCF_014489495.1, s__Sphingomicrobium daechungense, 95.0, 78.57, 0.519; GCF_003499275.1, s__Sphingomicrobium mesophilum,…	23.4	11	0.94051	Genome has more than 25.8% of markers with multiple hits;Genome not assigned to closest species as it falls outside its pre-defined ANI radius
XY3.bin.012	XY	d__Bacteria	p__Pseudomonadota	c__Alphaproteobacteria	o__Rhizobiales	f__Xanthobacteraceae	g__JADGHE01	s__	N/A	N/A	N/A	N/A	N/A	GCA_019689555.1	95	d__Bacteria;p__Pseudomonadota;c__Alphaproteobacteria;o__Rhizobiales;f__Xanthobacteraceae;g__JADGHE01;s__JADGHE01 sp019689555	77.02	1	d__Bacteria;p__Pseudomonadota;c__Alphaproteobacteria;o__Rhizobiales;f__Xanthobacteraceae;g__JADGHE01;s__	taxonomic classification defined by topology and ANI	classification based on placement in class-level tree	N/A	10.07	11	0.94151	Genome not assigned to closest species as it falls outside its pre-defined ANI radius;Genome domain questionable ( 11.7% Bacterial, 5.7% Archaeal)
XY3.bin.013	XY	Unclassified Bacteria	Unclassified	Unclassified	Unclassified	Unclassified	Unclassified	Unclassified	N/A	N/A	N/A	N/A	N/A	N/A	N/A	N/A	N/A	N/A	N/A	N/A	N/A	N/A	N/A	N/A	N/A	Insufficient number of amino acids in MSA (3.5%)
XY3.bin.014	XY	d__Bacteria	p__Pseudomonadota	c__Alphaproteobacteria	o__Sphingomonadales	f__Sphingomonadaceae	g__Sphingomicrobium	s__	N/A	N/A	N/A	N/A	N/A	GCF_009720245.1	95	d__Bacteria;p__Pseudomonadota;c__Alphaproteobacteria;o__Sphingomonadales;f__Sphingomonadaceae;g__Sphingomicrobium;s__Sphingomicrobium segetis	82.23	0.773	d__Bacteria;p__Pseudomonadota;c__Alphaproteobacteria;o__Sphingomonadales;f__Sphingomonadaceae;g__Sphingomicrobium;s__	taxonomic classification defined by topology and ANI	classification based on placement in class-level tree	GCF_000620665.1, s__Sphingomicrobium sp000620665, 95.0, 80.34, 0.691; GCA_013361785.1, s__Sphingomicrobium sp013361785, 95.0, 80.04, 0.598; GCF_014396785.1, s__Sphingomicrobium luteum, 95.0, 79.17, 0.598; GCA_013812825.1, s__Sphingomicrobium sp013812825, 95.0, 79.02, 0.649; GCF_014489515.1, s__Sphingomicrobium sediminicola, 95.0, 79.01, 0.454; GCA_023389105.1, s__Sphingomicrobium sp023389105, 95.…	22.3	11	0.98146	Genome has more than 31.7% of markers with multiple hits;Genome not assigned to closest species as it falls outside its pre-defined ANI radius
XY3.bin.015	XY	d__Bacteria	p__Acidobacteriota	c__Vicinamibacteria	o__Vicinamibacterales	f__2-12-FULL-66-21	g__	s__	N/A	N/A	N/A	N/A	N/A	N/A	N/A	N/A	N/A	N/A	d__Bacteria;p__Acidobacteriota;c__Vicinamibacteria;o__Vicinamibacterales;f__2-12-FULL-66-21;g__;s__	taxonomic classification fully defined by topology	classification based on placement in class-level tree	N/A	28.84	11	0.83143	Genome has more than 15.0% of markers with multiple hits
XY3.bin.016	XY	d__Bacteria	p__Pseudomonadota	c__Gammaproteobacteria	o__Burkholderiales	f__SG8-41	g__DSOT01	s__	N/A	N/A	N/A	N/A	N/A	GCA_016202565.1	95	d__Bacteria;p__Pseudomonadota;c__Gammaproteobacteria;o__Burkholderiales;f__SG8-41;g__DSOT01;s__DSOT01 sp016202565	81.19	0.684	d__Bacteria;p__Pseudomonadota;c__Gammaproteobacteria;o__Burkholderiales;f__SG8-41;g__DSOT01;s__	taxonomic classification defined by topology and ANI	classification based on placement in class-level tree	GCA_001771985.1, s__DSOT01 sp001771985, 95.0, 78.37, 0.398; GCA_001772005.1, s__DSOT01 sp001772005, 95.0, 78.14, 0.48; GCA_016202605.1, s__DSOT01 sp016202605, 95.0, 77.8, 0.292	44.87	11	0.96157	Genome has more than 20.0% of markers with multiple hits;Genome not assigned to closest species as it falls outside its pre-defined ANI radius
XY3.bin.017	XY	d__Bacteria	p__Gemmatimonadota	c__Gemmatimonadetes	o__Gemmatimonadales	f__Gemmatimonadaceae	g__UBA4720	s__	N/A	N/A	N/A	N/A	N/A	GCA_017881685.1	95	d__Bacteria;p__Gemmatimonadota;c__Gemmatimonadetes;o__Gemmatimonadales;f__Gemmatimonadaceae;g__UBA4720;s__UBA4720 sp017881685	77.1	0.215	d__Bacteria;p__Gemmatimonadota;c__Gemmatimonadetes;o__Gemmatimonadales;f__Gemmatimonadaceae;g__UBA4720;s__	taxonomic classification defined by topology and ANI	classification based on placement in class-level tree	GCA_013813605.1, s__UBA4720 sp013813605, 95.0, 77.08, 0.062; GCA_013816695.1, s__UBA4720 sp013816695, 95.0, 76.59, 0.028; GCA_013813715.1, s__UBA4720 sp013813715, 95.0, 76.48, 0.13; GCA_003221805.1, s__UBA4720 sp003221805, 95.0, 76.38, 0.045; GCA_902812375.1, s__UBA4720 sp902812375, 95.0, 76.3, 0.085; GCA_013816855.1, s__UBA4720 sp013816855, 95.0, 76.28, 0.09; GCA_002404375.1, s__UBA4720 sp002404…	35.61	11	0.94253	Genome has more than 13.3% of markers with multiple hits
XY3.bin.018	XY	d__Bacteria	p__Gemmatimonadota	c__Gemmatimonadetes	o__Gemmatimonadales	f__GWC2-71-9	g__JACDDX01	s__	N/A	N/A	N/A	N/A	N/A	N/A	N/A	N/A	N/A	N/A	d__Bacteria;p__Gemmatimonadota;c__Gemmatimonadetes;o__Gemmatimonadales;f__GWC2-71-9;g__JACDDX01;s__	ANI	classification based on placement in class-level tree	GCA_013812695.1, s__JACDDX01 sp013812695, 95.0, 74.52, 0.032; GCA_013813145.1, s__JACDDX01 sp013813145, 95.0, 74.46, 0.032; GCA_013813435.1, s__JACDDX01 sp013813435, 95.0, 74.44, 0.001; GCA_013813675.1, s__JACDDX01 sp013813675, 95.0, 74.36, 0.032	10.33	11	0.91678	Genome has more than 11.7% of markers with multiple hits
XY3.bin.019	XY	d__Bacteria	p__Pseudomonadota	c__Alphaproteobacteria	o__Sphingomonadales	f__Sphingomonadaceae	g__Sphingomicrobium	s__	N/A	N/A	N/A	N/A	N/A	GCA_013816595.1	95	d__Bacteria;p__Pseudomonadota;c__Alphaproteobacteria;o__Sphingomonadales;f__Sphingomonadaceae;g__Sphingomicrobium;s__Sphingomicrobium sp013816595	78.55	0.2	d__Bacteria;p__Pseudomonadota;c__Alphaproteobacteria;o__Sphingomonadales;f__Sphingomonadaceae;g__Sphingomicrobium;s__	taxonomic classification defined by topology and ANI	classification based on placement in class-level tree	GCF_014489515.1, s__Sphingomicrobium sediminicola, 95.0, 79.95, 0.463; GCF_009720245.1, s__Sphingomicrobium segetis, 95.0, 78.89, 0.55; GCF_000620665.1, s__Sphingomicrobium sp000620665, 95.0, 78.56, 0.537; GCF_011302055.1, s__Sphingomicrobium sinipercae, 95.0, 78.54, 0.275; GCF_014489495.1, s__Sphingomicrobium daechungense, 95.0, 78.42, 0.375; GCA_023266535.1, s__Sphingomicrobium sp023266535, 95.…	27.45	11	0.95248	Genome has more than 17.5% of markers with multiple hits;Genome not assigned to closest species as it falls outside its pre-defined ANI radius
XY3.bin.020	XY	d__Bacteria	p__Acidobacteriota	c__Vicinamibacteria	o__Vicinamibacterales	f__2-12-FULL-66-21	g__	s__	N/A	N/A	N/A	N/A	N/A	N/A	N/A	N/A	N/A	N/A	d__Bacteria;p__Acidobacteriota;c__Vicinamibacteria;o__Vicinamibacterales;f__2-12-FULL-66-21;g__;s__	taxonomic classification fully defined by topology	classification based on placement in class-level tree	N/A	15.03	11	0.83095	N/A
XY3.bin.021	XY	d__Bacteria	p__Gemmatimonadota	c__Gemmatimonadetes	o__Gemmatimonadales	f__Gemmatimonadaceae	g__UBA4720	s__	N/A	N/A	N/A	N/A	N/A	GCA_017881685.1	95	d__Bacteria;p__Gemmatimonadota;c__Gemmatimonadetes;o__Gemmatimonadales;f__Gemmatimonadaceae;g__UBA4720;s__UBA4720 sp017881685	77.44	0.199	d__Bacteria;p__Gemmatimonadota;c__Gemmatimonadetes;o__Gemmatimonadales;f__Gemmatimonadaceae;g__UBA4720;s__	taxonomic classification defined by topology and ANI	classification based on placement in class-level tree	GCA_003134685.1, s__UBA4720 sp003134685, 95.0, 77.18, 0.11; GCA_017881545.1, s__UBA4720 sp017881545, 95.0, 77.13, 0.099; GCA_013813715.1, s__UBA4720 sp013813715, 95.0, 77.02, 0.169; GCA_013816695.1, s__UBA4720 sp013816695, 95.0, 76.99, 0.026; GCA_003131365.1, s__UBA4720 sp003131365, 95.0, 76.88, 0.103; GCA_003221805.1, s__UBA4720 sp003221805, 95.0, 76.87, 0.099; GCA_017881465.1, s__UBA4720 sp0178…	35.65	11	0.94902	Genome has more than 38.3% of markers with multiple hits
XY3.bin.022	XY	Unclassified Bacteria	Unclassified	Unclassified	Unclassified	Unclassified	Unclassified	Unclassified	N/A	N/A	N/A	N/A	N/A	N/A	N/A	N/A	N/A	N/A	N/A	N/A	N/A	N/A	N/A	N/A	N/A	Insufficient number of amino acids in MSA (5.7%)
XY3.bin.023	XY	Unclassified Bacteria	Unclassified	Unclassified	Unclassified	Unclassified	Unclassified	Unclassified	N/A	N/A	N/A	N/A	N/A	N/A	N/A	N/A	N/A	N/A	N/A	N/A	N/A	N/A	N/A	N/A	N/A	Insufficient number of amino acids in MSA (8.6%)
XY3.bin.024	XY	d__Bacteria	p__Acidobacteriota	c__Blastocatellia	o__Pyrinomonadales	f__Pyrinomonadaceae	g__PSRF01	s__	N/A	N/A	N/A	N/A	N/A	GCA_020199835.1	95	d__Bacteria;p__Acidobacteriota;c__Blastocatellia;o__Pyrinomonadales;f__Pyrinomonadaceae;g__PSRF01;s__PSRF01 sp020199835	78.19	0.279	d__Bacteria;p__Acidobacteriota;c__Blastocatellia;o__Pyrinomonadales;f__Pyrinomonadaceae;g__PSRF01;s__	taxonomic classification defined by topology and ANI	classification based on placement in class-level tree	GCA_020199975.1, s__PSRF01 sp020199975, 95.0, 76.81, 0.016; GCA_003222935.1, s__PSRF01 sp003222935, 95.0, 76.27, 0.082; GCA_003488005.1, s__PSRF01 sp003488005, 95.0, 76.02, 0.069; GCA_014380365.1, s__PSRF01 sp014380365, 95.0, 75.83, 0.072; GCA_023717605.1, s__PSRF01 sp023717605, 95.0, 75.52, 0.075; GCA_013697915.1, s__PSRF01 sp013697915, 95.0, 75.49, 0.056; GCA_003175865.1, s__PSRF01 sp003175865,…	35.29	11	0.95223	Genome has more than 42.5% of markers with multiple hits
XY3.bin.025	XY	d__Bacteria	p__Gemmatimonadota	c__Gemmatimonadetes	o__Gemmatimonadales	f__Gemmatimonadaceae	g__JAJKIV01	s__	N/A	N/A	N/A	N/A	N/A	GCA_021154285.1	95	d__Bacteria;p__Gemmatimonadota;c__Gemmatimonadetes;o__Gemmatimonadales;f__Gemmatimonadaceae;g__JAJKIV01;s__JAJKIV01 sp021154285	78.16	0.386	d__Bacteria;p__Gemmatimonadota;c__Gemmatimonadetes;o__Gemmatimonadales;f__Gemmatimonadaceae;g__JAJKIV01;s__	taxonomic classification defined by topology and ANI	classification based on placement in class-level tree	N/A	29.67	11	0.91203	Genome has more than 16.7% of markers with multiple hits
XY3.bin.026	XY	d__Bacteria	p__Pseudomonadota	c__Gammaproteobacteria	o__Burkholderiales	f__SG8-39	g__SCGC-AG-212-J23	s__	N/A	N/A	N/A	N/A	N/A	N/A	N/A	N/A	N/A	N/A	d__Bacteria;p__Pseudomonadota;c__Gammaproteobacteria;o__Burkholderiales;f__SG8-39;g__SCGC-AG-212-J23;s__	ANI	classification based on placement in class-level tree	GCA_001644455.1, s__SCGC-AG-212-J23 sp001644455, 95.0, 88.63, 0.083; GCA_005881595.1, s__SCGC-AG-212-J23 sp005881595, 95.0, 84.46, 0.167; GCA_001772055.1, s__SCGC-AG-212-J23 sp001772055, 95.0, 83.7, 0.167; GCA_019237595.1, s__SCGC-AG-212-J23 sp019237595, 95.0, 83.07, 0.167; GCA_004297625.1, s__SCGC-AG-212-J23 sp004297625, 95.0, 82.94, 0.25; GCA_019509895.1, s__SCGC-AG-212-J23 sp019509895, 95.0, 8…	25.86	11	0.94929	Genome has more than 20.8% of markers with multiple hits
XY3.bin.027	XY	d__Bacteria	p__Pseudomonadota	c__Gammaproteobacteria	o__AqS2	f__	g__	s__	N/A	N/A	N/A	N/A	N/A	N/A	N/A	N/A	N/A	N/A	d__Bacteria;p__Pseudomonadota;c__Gammaproteobacteria;o__AqS2;f__;g__;s__	taxonomic novelty determined using RED	classification based on placement in class-level tree	N/A	17.78	11	0.62052	Genome has more than 17.5% of markers with multiple hits
XY3.bin.028	XY	d__Bacteria	p__Pseudomonadota	c__Alphaproteobacteria	o__Sphingomonadales	f__Sphingomonadaceae	g__Sphingobium	s__	N/A	N/A	N/A	N/A	N/A	N/A	N/A	N/A	N/A	N/A	d__Bacteria;p__Pseudomonadota;c__Alphaproteobacteria;o__Sphingomonadales;f__Sphingomonadaceae;g__Sphingobium;s__	ANI	classification based on placement in class-level tree	GCF_008692605.1, s__Sphingobium estronivorans, 95.0, 81.8, 0.096; GCF_900218065.1, s__Sphingobium sp900218065, 95.0, 81.37, 0.064; GCF_001650725.1, s__Sphingobium sp001650725, 95.0, 81.3, 0.088; GCF_015693305.1, s__Sphingobium sp015693305, 95.0, 81.28, 0.072; GCF_002080435.1, s__Sphingobium herbicidovorans, 95.0, 81.27, 0.064; GCF_001005725.1, s__Sphingobium chungbukense, 95.0, 81.24, 0.136; GCF_…	17.4	11	0.93062	Genome has more than 21.7% of markers with multiple hits
XY3.bin.029	XY	d__Bacteria	p__Pseudomonadota	c__Alphaproteobacteria	o__Dongiales	f__Dongiaceae	g__	s__	N/A	N/A	N/A	N/A	N/A	N/A	N/A	N/A	N/A	N/A	d__Bacteria;p__Pseudomonadota;c__Alphaproteobacteria;o__Dongiales;f__Dongiaceae;g__;s__	taxonomic classification fully defined by topology	classification based on placement in class-level tree	N/A	28.14	11	0.72319	Genome has more than 21.7% of markers with multiple hits
XY3.bin.030	XY	d__Bacteria	p__Pseudomonadota	c__Alphaproteobacteria	o__Rhizobiales	f__Xanthobacteraceae	g__Pseudolabrys	s__	N/A	N/A	N/A	N/A	N/A	GCA_021815055.1	95	d__Bacteria;p__Pseudomonadota;c__Alphaproteobacteria;o__Rhizobiales;f__Xanthobacteraceae;g__Pseudolabrys;s__Pseudolabrys sp021815055	79.82	0.344	d__Bacteria;p__Pseudomonadota;c__Alphaproteobacteria;o__Rhizobiales;f__Xanthobacteraceae;g__Pseudolabrys;s__	taxonomic classification defined by topology and ANI	classification based on placement in class-level tree	GCA_903878085.1, s__Pseudolabrys sp903878085, 95.0, 80.94, 0.438; GCF_003367395.1, s__Pseudolabrys taiwanensis, 95.0, 80.78, 0.469; GCA_022841665.1, s__Pseudolabrys sp022841665, 95.0, 80.62, 0.5; GCA_903929045.1, s__Pseudolabrys sp903929045, 95.0, 80.42, 0.344; GCA_903892675.1, s__Pseudolabrys sp903892675, 95.0, 80.24, 0.344; GCA_903891395.1, s__Pseudolabrys sp903891395, 95.0, 79.91, 0.312; GCA_0…	23.04	11	0.97121	Genome not assigned to closest species as it falls outside its pre-defined ANI radius
XY3.bin.031	XY	Unclassified Bacteria	Unclassified	Unclassified	Unclassified	Unclassified	Unclassified	Unclassified	N/A	N/A	N/A	N/A	N/A	N/A	N/A	N/A	N/A	N/A	N/A	N/A	N/A	N/A	N/A	N/A	N/A	Insufficient number of amino acids in MSA (9.9%)
XY3.bin.032	XY	d__Bacteria	p__Nitrospirota	c__Nitrospiria	o__Nitrospirales	f__Nitrospiraceae	g__Nitrospira_C	s__	N/A	N/A	N/A	N/A	N/A	GCA_002420105.1	95	d__Bacteria;p__Nitrospirota;c__Nitrospiria;o__Nitrospirales;f__Nitrospiraceae;g__Nitrospira_C;s__Nitrospira_C sp002420105	76.53	0.044	d__Bacteria;p__Nitrospirota;c__Nitrospiria;o__Nitrospirales;f__Nitrospiraceae;g__Nitrospira_C;s__	taxonomic classification defined by topology and ANI	classification based on placement in class-level tree	GCA_014055525.1, s__Nitrospira_C sp014055525, 95.0, 77.41, 0.037; GCF_011405515.1, s__Nitrospira_C sp011405515, 95.0, 76.74, 0.037; GCF_900169565.1, s__Nitrospira_C japonica_A, 95.0, 76.58, 0.015	17.48	11	0.93446	N/A
XY3.bin.033	XY	d__Bacteria	p__Pseudomonadota	c__Gammaproteobacteria	o__Burkholderiales	f__SG8-39	g__SCGC-AG-212-J23	s__	N/A	N/A	N/A	N/A	N/A	GCA_005881595.1	95	d__Bacteria;p__Pseudomonadota;c__Gammaproteobacteria;o__Burkholderiales;f__SG8-39;g__SCGC-AG-212-J23;s__SCGC-AG-212-J23 sp005881595	82.06	0.417	d__Bacteria;p__Pseudomonadota;c__Gammaproteobacteria;o__Burkholderiales;f__SG8-39;g__SCGC-AG-212-J23;s__	taxonomic classification defined by topology and ANI	classification based on placement in class-level tree	GCA_001772055.1, s__SCGC-AG-212-J23 sp001772055, 95.0, 82.26, 0.333; GCA_005888925.1, s__SCGC-AG-212-J23 sp005888925, 95.0, 81.14, 0.333; GCA_005883675.1, s__SCGC-AG-212-J23 sp005883675, 95.0, 80.91, 0.417; GCA_001644455.1, s__SCGC-AG-212-J23 sp001644455, 95.0, 80.91, 0.333; GCA_004297625.1, s__SCGC-AG-212-J23 sp004297625, 95.0, 80.79, 0.5; GCA_019237595.1, s__SCGC-AG-212-J23 sp019237595, 95.0, 7…	14.52	11	0.92217	Genome has more than 13.3% of markers with multiple hits;Genome not assigned to closest species as it falls outside its pre-defined ANI radius
XY3.bin.034	XY	d__Bacteria	p__Pseudomonadota	c__	o__	f__	g__	s__	N/A	N/A	N/A	N/A	N/A	N/A	N/A	N/A	N/A	N/A	d__Bacteria;p__Pseudomonadota;c__;o__;f__;g__;s__	taxonomic novelty determined using RED	classification based on placement in backbone tree	N/A	10.01	11	0.36606	Genome domain questionable ( 12.5% Bacterial, 3.8% Archaeal)
XY3.bin.035	XY	d__Bacteria	p__Acidobacteriota	c__Thermoanaerobaculia	o__	f__	g__	s__	N/A	N/A	N/A	N/A	N/A	N/A	N/A	N/A	N/A	N/A	d__Bacteria;p__Acidobacteriota;c__Thermoanaerobaculia;o__;f__;g__;s__	taxonomic novelty determined using RED	classification based on placement in class-level tree	N/A	18.99	11	0.56879	N/A
XY3.bin.036	XY	d__Bacteria	p__Bacteroidota	c__Bacteroidia	o__Chitinophagales	f__Chitinophagaceae	g__Flavitalea	s__	N/A	N/A	N/A	N/A	N/A	N/A	N/A	N/A	N/A	N/A	d__Bacteria;p__Bacteroidota;c__Bacteroidia;o__Chitinophagales;f__Chitinophagaceae;g__Flavitalea;s__	taxonomic classification fully defined by topology	classification based on placement in class-level tree	N/A	19.25	11	0.97273	N/A
XY3.bin.037	XY	d__Bacteria	p__Acidobacteriota	c__Thermoanaerobaculia	o__	f__	g__	s__	N/A	N/A	N/A	N/A	N/A	N/A	N/A	N/A	N/A	N/A	d__Bacteria;p__Acidobacteriota;c__Thermoanaerobaculia;o__;f__;g__;s__	taxonomic novelty determined using RED	classification based on placement in class-level tree	N/A	31.8	11	0.5467	Genome has more than 13.3% of markers with multiple hits
XY3.bin.038	XY	d__Bacteria	p__Gemmatimonadota	c__Gemmatimonadetes	o__Gemmatimonadales	f__Gemmatimonadaceae	g__	s__	N/A	N/A	N/A	N/A	N/A	N/A	N/A	N/A	N/A	N/A	d__Bacteria;p__Gemmatimonadota;c__Gemmatimonadetes;o__Gemmatimonadales;f__Gemmatimonadaceae;g__;s__	taxonomic novelty determined using RED	classification based on placement in class-level tree	N/A	15.51	11	0.87291	N/A
XY3.bin.039	XY	d__Bacteria	p__Desulfobacterota_B	c__Binatia	o__	f__	g__	s__	N/A	N/A	N/A	N/A	N/A	N/A	N/A	N/A	N/A	N/A	d__Bacteria;p__Desulfobacterota_B;c__Binatia;o__;f__;g__;s__	taxonomic novelty determined using RED	classification based on placement in class-level tree	N/A	30.05	11	0.56116	Genome has more than 10.8% of markers with multiple hits
XY3.bin.040	XY	d__Bacteria	p__Chloroflexota	c__Anaerolineae	o__Anaerolineales	f__EnvOPS12	g__UBA12294	s__	N/A	N/A	N/A	N/A	N/A	GCA_016932715.1	95	d__Bacteria;p__Chloroflexota;c__Anaerolineae;o__Anaerolineales;f__EnvOPS12;g__UBA12294;s__UBA12294 sp016932715	N/A	N/A	d__Bacteria;p__Chloroflexota;c__Anaerolineae;o__Anaerolineales;f__EnvOPS12;g__UBA12294;s__	taxonomic classification defined by topology and ANI	classification based on placement in class-level tree	GCA_016716235.1, s__UBA12294 sp016716235, 95.0, 74.54, 0.024; GCA_020723805.1, s__UBA12294 sp020723805, 95.0, 74.52, 0.024; GCA_016223135.1, s__UBA12294 sp016223135, 95.0, 74.52, 0.024; GCA_002418205.1, s__UBA12294 sp002418205, 95.0, 74.36, 0.024; GCA_021462845.1, s__UBA12294 sp021462845, 95.0, 74.36, 0.024	29.77	11	0.97341	Genome has more than 16.7% of markers with multiple hits
ZY1.bin.001	ZY	Unclassified Bacteria	Unclassified	Unclassified	Unclassified	Unclassified	Unclassified	Unclassified	N/A	N/A	N/A	N/A	N/A	N/A	N/A	N/A	N/A	N/A	N/A	N/A	N/A	N/A	N/A	N/A	N/A	Insufficient number of amino acids in MSA (2.4%)
ZY1.bin.002	ZY	Unclassified Bacteria	Unclassified	Unclassified	Unclassified	Unclassified	Unclassified	Unclassified	N/A	N/A	N/A	N/A	N/A	N/A	N/A	N/A	N/A	N/A	N/A	N/A	N/A	N/A	N/A	N/A	N/A	Insufficient number of amino acids in MSA (1.3%)
ZY1.bin.004	ZY	Unclassified Bacteria	Unclassified	Unclassified	Unclassified	Unclassified	Unclassified	Unclassified	N/A	N/A	N/A	N/A	N/A	N/A	N/A	N/A	N/A	N/A	N/A	N/A	N/A	N/A	N/A	N/A	N/A	Insufficient number of amino acids in MSA (4.7%)
ZY1.bin.005	ZY	d__Bacteria	p__Pseudomonadota	c__Alphaproteobacteria	o__Sphingomonadales	f__Sphingomonadaceae	g__Rhizorhapis	s__	N/A	N/A	N/A	N/A	N/A	GCF_014200045.1	95	d__Bacteria;p__Pseudomonadota;c__Alphaproteobacteria;o__Sphingomonadales;f__Sphingomonadaceae;g__Rhizorhapis;s__Rhizorhapis suberifaciens	83.97	0.765	d__Bacteria;p__Pseudomonadota;c__Alphaproteobacteria;o__Sphingomonadales;f__Sphingomonadaceae;g__Rhizorhapis;s__	taxonomic classification defined by topology and ANI	classification based on placement in class-level tree	GCA_016650315.1, s__Rhizorhapis sp016650315, 95.0, 78.25, 0.341; GCF_021742065.1, s__Rhizorhapis sp021742065, 95.0, 78.0, 0.323	79.09	11	0.98103	Genome has more than 14.2% of markers with multiple hits;Genome not assigned to closest species as it falls outside its pre-defined ANI radius
ZY1.bin.006	ZY	Unclassified Bacteria	Unclassified	Unclassified	Unclassified	Unclassified	Unclassified	Unclassified	N/A	N/A	N/A	N/A	N/A	N/A	N/A	N/A	N/A	N/A	N/A	N/A	N/A	N/A	N/A	N/A	N/A	Insufficient number of amino acids in MSA (5.7%)
ZY1.bin.007	ZY	d__Bacteria	p__Acidobacteriota	c__Vicinamibacteria	o__Vicinamibacterales	f__2-12-FULL-66-21	g__	s__	N/A	N/A	N/A	N/A	N/A	N/A	N/A	N/A	N/A	N/A	d__Bacteria;p__Acidobacteriota;c__Vicinamibacteria;o__Vicinamibacterales;f__2-12-FULL-66-21;g__;s__	taxonomic classification fully defined by topology	classification based on placement in class-level tree	N/A	27.37	11	0.82847	Genome has more than 17.5% of markers with multiple hits
ZY1.bin.008	ZY	Unclassified Bacteria	Unclassified	Unclassified	Unclassified	Unclassified	Unclassified	Unclassified	N/A	N/A	N/A	N/A	N/A	N/A	N/A	N/A	N/A	N/A	N/A	N/A	N/A	N/A	N/A	N/A	N/A	Insufficient number of amino acids in MSA (9.9%)
ZY1.bin.009	ZY	d__Bacteria	p__Pseudomonadota	c__Alphaproteobacteria	o__Sphingomonadales	f__Sphingomonadaceae	g__Sphingomicrobium	s__	N/A	N/A	N/A	N/A	N/A	GCA_013812825.1	95	d__Bacteria;p__Pseudomonadota;c__Alphaproteobacteria;o__Sphingomonadales;f__Sphingomonadaceae;g__Sphingomicrobium;s__Sphingomicrobium sp013812825	77.6	0.324	d__Bacteria;p__Pseudomonadota;c__Alphaproteobacteria;o__Sphingomonadales;f__Sphingomonadaceae;g__Sphingomicrobium;s__	taxonomic classification defined by topology and ANI	classification based on placement in class-level tree	GCA_023266535.1, s__Sphingomicrobium sp023266535, 95.0, 81.1, 0.647; GCF_003583725.1, s__Sphingomicrobium edaphi, 95.0, 79.75, 0.471; GCF_014489515.1, s__Sphingomicrobium sediminicola, 95.0, 79.75, 0.559; GCF_021502585.1, s__Sphingomicrobium sp021502585, 95.0, 79.69, 0.529; GCA_019242355.1, s__Sphingomicrobium sp019242355, 95.0, 79.51, 0.471; GCF_023516505.1, s__Sphingomicrobium sp023516505, 95.0…	12	11	0.93187	Genome not assigned to closest species as it falls outside its pre-defined ANI radius
ZY1.bin.010	ZY	Unclassified Bacteria	Unclassified	Unclassified	Unclassified	Unclassified	Unclassified	Unclassified	N/A	N/A	N/A	N/A	N/A	N/A	N/A	N/A	N/A	N/A	N/A	N/A	N/A	N/A	N/A	N/A	N/A	Insufficient number of amino acids in MSA (5.0%)
ZY1.bin.011	ZY	Unclassified	Unclassified	Unclassified	Unclassified	Unclassified	Unclassified	Unclassified	N/A	N/A	N/A	N/A	N/A	N/A	N/A	N/A	N/A	N/A	N/A	N/A	N/A	N/A	N/A	N/A	N/A	No bacterial or archaeal marker
ZY1.bin.012	ZY	d__Bacteria	p__Acidobacteriota	c__Vicinamibacteria	o__Vicinamibacterales	f__2-12-FULL-66-21	g__	s__	N/A	N/A	N/A	N/A	N/A	N/A	N/A	N/A	N/A	N/A	d__Bacteria;p__Acidobacteriota;c__Vicinamibacteria;o__Vicinamibacterales;f__2-12-FULL-66-21;g__;s__	taxonomic novelty determined using RED	classification based on placement in class-level tree	N/A	28.1	11	0.89324	Genome has more than 18.3% of markers with multiple hits
ZY1.bin.013	ZY	d__Bacteria	p__Pseudomonadota	c__Alphaproteobacteria	o__Sphingomonadales	f__Sphingomonadaceae	g__Sphingomicrobium	s__	N/A	N/A	N/A	N/A	N/A	GCF_009720245.1	95	d__Bacteria;p__Pseudomonadota;c__Alphaproteobacteria;o__Sphingomonadales;f__Sphingomonadaceae;g__Sphingomicrobium;s__Sphingomicrobium segetis	82.36	0.78	d__Bacteria;p__Pseudomonadota;c__Alphaproteobacteria;o__Sphingomonadales;f__Sphingomonadaceae;g__Sphingomicrobium;s__	taxonomic classification defined by topology and ANI	classification based on placement in class-level tree	GCA_013361785.1, s__Sphingomicrobium sp013361785, 95.0, 80.27, 0.61; GCF_000620665.1, s__Sphingomicrobium sp000620665, 95.0, 79.33, 0.631; GCA_023389105.1, s__Sphingomicrobium sp023389105, 95.0, 78.89, 0.489; GCA_023436615.1, s__Sphingomicrobium sp023436615, 95.0, 78.61, 0.511; GCA_019247755.1, s__Sphingomicrobium sp019247755, 95.0, 78.59, 0.482; GCF_014396785.1, s__Sphingomicrobium luteum, 95.0,…	22.42	11	0.97839	Genome has more than 50.8% of markers with multiple hits;Genome not assigned to closest species as it falls outside its pre-defined ANI radius
ZY1.bin.014	ZY	Unclassified	Unclassified	Unclassified	Unclassified	Unclassified	Unclassified	Unclassified	N/A	N/A	N/A	N/A	N/A	N/A	N/A	N/A	N/A	N/A	N/A	N/A	N/A	N/A	N/A	N/A	N/A	No bacterial or archaeal marker
ZY1.bin.015	ZY	d__Bacteria	p__Pseudomonadota	c__Alphaproteobacteria	o__Sphingomonadales	f__Sphingomonadaceae	g__Sphingomicrobium	s__	N/A	N/A	N/A	N/A	N/A	GCA_013816595.1	95	d__Bacteria;p__Pseudomonadota;c__Alphaproteobacteria;o__Sphingomonadales;f__Sphingomonadaceae;g__Sphingomicrobium;s__Sphingomicrobium sp013816595	76.74	0.271	d__Bacteria;p__Pseudomonadota;c__Alphaproteobacteria;o__Sphingomonadales;f__Sphingomonadaceae;g__Sphingomicrobium;s__	taxonomic classification defined by topology and ANI	classification based on placement in class-level tree	GCF_009720245.1, s__Sphingomicrobium segetis, 95.0, 79.99, 0.562; GCA_023436615.1, s__Sphingomicrobium sp023436615, 95.0, 78.75, 0.438; GCF_000620665.1, s__Sphingomicrobium sp000620665, 95.0, 78.27, 0.458; GCA_019247755.1, s__Sphingomicrobium sp019247755, 95.0, 78.25, 0.281; GCF_023516495.1, s__Sphingomicrobium sp023516495, 95.0, 78.23, 0.479; GCF_014489515.1, s__Sphingomicrobium sediminicola, 95…	18.49	11	0.94821	Genome has more than 10.8% of markers with multiple hits;Genome not assigned to closest species as it falls outside its pre-defined ANI radius
ZY1.bin.016	ZY	d__Bacteria	p__Pseudomonadota	c__Alphaproteobacteria	o__Sphingomonadales	f__Sphingomonadaceae	g__Sphingomicrobium	s__	N/A	N/A	N/A	N/A	N/A	GCA_013812825.1	95	d__Bacteria;p__Pseudomonadota;c__Alphaproteobacteria;o__Sphingomonadales;f__Sphingomonadaceae;g__Sphingomicrobium;s__Sphingomicrobium sp013812825	78.6	0.442	d__Bacteria;p__Pseudomonadota;c__Alphaproteobacteria;o__Sphingomonadales;f__Sphingomonadaceae;g__Sphingomicrobium;s__	taxonomic classification defined by topology and ANI	classification based on placement in class-level tree	GCF_009720245.1, s__Sphingomicrobium segetis, 95.0, 79.65, 0.468; GCF_023516495.1, s__Sphingomicrobium sp023516495, 95.0, 79.55, 0.364; GCF_023516505.1, s__Sphingomicrobium sp023516505, 95.0, 79.35, 0.506; GCA_023266535.1, s__Sphingomicrobium sp023266535, 95.0, 79.28, 0.584; GCA_013816785.1, s__Sphingomicrobium sp013816785, 95.0, 78.78, 0.506; GCF_003583725.1, s__Sphingomicrobium edaphi, 95.0, 78…	16.19	11	0.93329	Genome has more than 10.8% of markers with multiple hits;Genome not assigned to closest species as it falls outside its pre-defined ANI radius
ZY1.bin.017	ZY	d__Bacteria	p__Gemmatimonadota	c__Gemmatimonadetes	o__Gemmatimonadales	f__Gemmatimonadaceae	g__UBA4720	s__	N/A	N/A	N/A	N/A	N/A	GCA_017881685.1	95	d__Bacteria;p__Gemmatimonadota;c__Gemmatimonadetes;o__Gemmatimonadales;f__Gemmatimonadaceae;g__UBA4720;s__UBA4720 sp017881685	77.41	0.165	d__Bacteria;p__Gemmatimonadota;c__Gemmatimonadetes;o__Gemmatimonadales;f__Gemmatimonadaceae;g__UBA4720;s__	taxonomic classification defined by topology and ANI	classification based on placement in class-level tree	GCA_003221805.1, s__UBA4720 sp003221805, 95.0, 77.26, 0.066; GCA_017881465.1, s__UBA4720 sp017881465, 95.0, 76.81, 0.081; GCA_023249395.1, s__UBA4720 sp023249395, 95.0, 76.64, 0.104; GCA_003134685.1, s__UBA4720 sp003134685, 95.0, 76.48, 0.081; GCA_003131365.1, s__UBA4720 sp003131365, 95.0, 76.42, 0.051; GCA_013816855.1, s__UBA4720 sp013816855, 95.0, 76.38, 0.059; GCA_013813715.1, s__UBA4720 sp013…	42.42	11	0.94314	Genome has more than 32.5% of markers with multiple hits
ZY1.bin.018	ZY	d__Bacteria	p__Gemmatimonadota	c__Gemmatimonadetes	o__Gemmatimonadales	f__GWC2-71-9	g__	s__	N/A	N/A	N/A	N/A	N/A	N/A	N/A	N/A	N/A	N/A	d__Bacteria;p__Gemmatimonadota;c__Gemmatimonadetes;o__Gemmatimonadales;f__GWC2-71-9;g__;s__	taxonomic classification fully defined by topology	classification based on placement in class-level tree	N/A	38.51	11	0.81426	Genome has more than 12.5% of markers with multiple hits
ZY1.bin.019	ZY	d__Bacteria	p__Nitrospirota	c__Nitrospiria	o__Nitrospirales	f__Nitrospiraceae	g__Nitrospira_F	s__	N/A	N/A	N/A	N/A	N/A	GCA_024998685.1	95	d__Bacteria;p__Nitrospirota;c__Nitrospiria;o__Nitrospirales;f__Nitrospiraceae;g__Nitrospira_F;s__Nitrospira_F sp024998685	91.94	0.512	d__Bacteria;p__Nitrospirota;c__Nitrospiria;o__Nitrospirales;f__Nitrospiraceae;g__Nitrospira_F;s__	taxonomic classification defined by topology and ANI	classification based on placement in class-level tree	GCA_019636835.1, s__Nitrospira_F sp019636835, 95.0, 84.67, 0.404; GCA_018242685.1, s__Nitrospira_F sp018242685, 95.0, 84.5, 0.472; GCA_902500825.1, s__Nitrospira_F sp902500825, 95.0, 83.67, 0.42; GCA_011090425.1, s__Nitrospira_F sp011090425, 95.0, 82.69, 0.424; GCA_015903995.1, s__Nitrospira_F sp015903995, 95.0, 81.22, 0.344; GCA_005116895.1, s__Nitrospira_F sp005116895, 95.0, 80.89, 0.344; GCA_0…	32.59	11	0.98395	Genome has more than 30.0% of markers with multiple hits;Genome not assigned to closest species as it falls outside its pre-defined ANI radius
ZY1.bin.020	ZY	d__Bacteria	p__Gemmatimonadota	c__Gemmatimonadetes	o__Gemmatimonadales	f__GWC2-71-9	g__	s__	N/A	N/A	N/A	N/A	N/A	N/A	N/A	N/A	N/A	N/A	d__Bacteria;p__Gemmatimonadota;c__Gemmatimonadetes;o__Gemmatimonadales;f__GWC2-71-9;g__;s__	taxonomic novelty determined using RED	classification based on placement in class-level tree	N/A	17.26	11	0.84617	Genome has more than 10.8% of markers with multiple hits
ZY1.bin.021	ZY	d__Bacteria	p__Gemmatimonadota	c__Gemmatimonadetes	o__Gemmatimonadales	f__Gemmatimonadaceae	g__	s__	N/A	N/A	N/A	N/A	N/A	GCA_021154285.1	95	d__Bacteria;p__Gemmatimonadota;c__Gemmatimonadetes;o__Gemmatimonadales;f__Gemmatimonadaceae;g__JAJKIV01;s__JAJKIV01 sp021154285	76.64	0.268	d__Bacteria;p__Gemmatimonadota;c__Gemmatimonadetes;o__Gemmatimonadales;f__Gemmatimonadaceae;g__;s__	taxonomic classification defined by topology and ANI	classification based on placement in class-level tree	N/A	32.25	11	0.8286	N/A
ZY1.bin.022	ZY	d__Bacteria	p__Chloroflexota	c__Anaerolineae	o__Anaerolineales	f__EnvOPS12	g__UBA12294	s__	N/A	N/A	N/A	N/A	N/A	GCA_016932715.1	95	d__Bacteria;p__Chloroflexota;c__Anaerolineae;o__Anaerolineales;f__EnvOPS12;g__UBA12294;s__UBA12294 sp016932715	76.17	0.088	d__Bacteria;p__Chloroflexota;c__Anaerolineae;o__Anaerolineales;f__EnvOPS12;g__UBA12294;s__	taxonomic classification defined by topology and ANI	classification based on placement in class-level tree	GCA_020723805.1, s__UBA12294 sp020723805, 95.0, 77.21, 0.029; GCA_002418205.1, s__UBA12294 sp002418205, 95.0, 76.63, 0.059; GCA_003484265.1, s__UBA12294 sp003484265, 95.0, 74.68, 0.029; GCA_022616105.1, s__UBA12294 sp022616105, 95.0, 74.57, 0.001; GCA_013388685.1, s__UBA12294 sp013388685, 95.0, 74.49, 0.029	22.94	11	0.97033	N/A
ZY1.bin.023	ZY	d__Bacteria	p__	c__	o__	f__	g__	s__	N/A	N/A	N/A	N/A	N/A	N/A	N/A	N/A	N/A	N/A	d__Bacteria;p__Nitrospirota;c__Nitrospiria;o__Nitrospirales;f__;g__;s__	taxonomic novelty determined using RED	classification based on consensus between backbone and class-level tree	N/A	21.83	11	0.62034	Genome has more than 11.7% of markers with multiple hits
ZY1.bin.024	ZY	d__Bacteria	p__Pseudomonadota	c__Gammaproteobacteria	o__Burkholderiales	f__SG8-39	g__SCGC-AG-212-J23	s__	N/A	N/A	N/A	N/A	N/A	GCA_004297625.1	95	d__Bacteria;p__Pseudomonadota;c__Gammaproteobacteria;o__Burkholderiales;f__SG8-39;g__SCGC-AG-212-J23;s__SCGC-AG-212-J23 sp004297625	81.06	0.364	d__Bacteria;p__Pseudomonadota;c__Gammaproteobacteria;o__Burkholderiales;f__SG8-39;g__SCGC-AG-212-J23;s__	taxonomic classification defined by topology and ANI	classification based on placement in class-level tree	GCA_001644455.1, s__SCGC-AG-212-J23 sp001644455, 95.0, 81.04, 0.136; GCA_001772055.1, s__SCGC-AG-212-J23 sp001772055, 95.0, 80.76, 0.273; GCA_019237595.1, s__SCGC-AG-212-J23 sp019237595, 95.0, 79.9, 0.318; GCA_019509895.1, s__SCGC-AG-212-J23 sp019509895, 95.0, 79.73, 0.364; GCA_005881595.1, s__SCGC-AG-212-J23 sp005881595, 95.0, 79.63, 0.545; GCA_005888925.1, s__SCGC-AG-212-J23 sp005888925, 95.0, …	22.9	11	0.93858	Genome has more than 21.7% of markers with multiple hits;Genome not assigned to closest species as it falls outside its pre-defined ANI radius
ZY1.bin.025	ZY	d__Bacteria	p__Nitrospirota	c__Nitrospiria	o__Nitrospirales	f__Nitrospiraceae	g__Nitrospira_C	s__	N/A	N/A	N/A	N/A	N/A	N/A	N/A	N/A	N/A	N/A	d__Bacteria;p__Nitrospirota;c__Nitrospiria;o__Nitrospirales;f__Nitrospiraceae;g__Nitrospira_C;s__	ANI	classification based on placement in class-level tree	GCA_002420105.1, s__Nitrospira_C sp002420105, 95.0, 77.12, 0.171; GCF_011405515.1, s__Nitrospira_C sp011405515, 95.0, 77.1, 0.097; GCA_014055525.1, s__Nitrospira_C sp014055525, 95.0, 76.92, 0.097; GCF_900169565.1, s__Nitrospira_C japonica_A, 95.0, 76.32, 0.085	39.17	11	0.92119	Genome has more than 36.7% of markers with multiple hits
ZY1.bin.026	ZY	d__Bacteria	p__Gemmatimonadota	c__Gemmatimonadetes	o__Gemmatimonadales	f__Gemmatimonadaceae	g__JAJKIV01	s__	N/A	N/A	N/A	N/A	N/A	GCA_021154285.1	95	d__Bacteria;p__Gemmatimonadota;c__Gemmatimonadetes;o__Gemmatimonadales;f__Gemmatimonadaceae;g__JAJKIV01;s__JAJKIV01 sp021154285	78.26	0.344	d__Bacteria;p__Gemmatimonadota;c__Gemmatimonadetes;o__Gemmatimonadales;f__Gemmatimonadaceae;g__JAJKIV01;s__	taxonomic classification defined by topology and ANI	classification based on placement in class-level tree	N/A	30.63	11	0.89938	Genome has more than 27.5% of markers with multiple hits
ZY1.bin.027	ZY	d__Bacteria	p__Pseudomonadota	c__	o__	f__	g__	s__	N/A	N/A	N/A	N/A	N/A	N/A	N/A	N/A	N/A	N/A	d__Bacteria;p__Pseudomonadota;c__;o__;f__;g__;s__	taxonomic novelty determined using RED	classification based on placement in backbone tree	N/A	11.68	11	0.29481	N/A
ZY1.bin.028	ZY	d__Bacteria	p__Acidobacteriota	c__Blastocatellia	o__Pyrinomonadales	f__Pyrinomonadaceae	g__PSRF01	s__	N/A	N/A	N/A	N/A	N/A	GCA_020199835.1	95	d__Bacteria;p__Acidobacteriota;c__Blastocatellia;o__Pyrinomonadales;f__Pyrinomonadaceae;g__PSRF01;s__PSRF01 sp020199835	80.39	0.123	d__Bacteria;p__Acidobacteriota;c__Blastocatellia;o__Pyrinomonadales;f__Pyrinomonadaceae;g__PSRF01;s__	taxonomic classification defined by topology and ANI	classification based on placement in class-level tree	GCA_013817595.1, s__PSRF01 sp013817595, 95.0, 78.77, 0.009; GCA_013811945.1, s__PSRF01 sp013811945, 95.0, 78.77, 0.009; GCA_023717565.1, s__PSRF01 sp023717565, 95.0, 78.77, 0.009; GCA_003222935.1, s__PSRF01 sp003222935, 95.0, 78.25, 0.028; GCA_014380365.1, s__PSRF01 sp014380365, 95.0, 77.34, 0.028; GCA_013812905.1, s__PSRF01 sp013812905, 95.0, 76.96, 0.047; GCA_013697915.1, s__PSRF01 sp013697915,…	18.61	11	0.95155	Genome has more than 13.3% of markers with multiple hits
ZY1.bin.029	ZY	d__Bacteria	p__Pseudomonadota	c__Alphaproteobacteria	o__Sphingomonadales	f__Sphingomonadaceae	g__Sphingomicrobium	s__	N/A	N/A	N/A	N/A	N/A	N/A	N/A	N/A	N/A	N/A	d__Bacteria;p__Pseudomonadota;c__Alphaproteobacteria;o__Sphingomonadales;f__Sphingomonadaceae;g__Sphingomicrobium;s__	ANI	classification based on placement in class-level tree	GCA_023266535.1, s__Sphingomicrobium sp023266535, 95.0, 79.28, 0.383; GCF_023516455.1, s__Sphingomicrobium sp023516455, 95.0, 79.11, 0.361; GCF_007998985.1, s__Sphingomicrobium xanthum, 95.0, 78.67, 0.301; GCF_023516505.1, s__Sphingomicrobium sp023516505, 95.0, 78.54, 0.368; GCF_014352855.1, s__Sphingomicrobium sabuli, 95.0, 78.31, 0.218; GCF_003499275.1, s__Sphingomicrobium mesophilum, 95.0, 78.…	23.44	11	0.93604	Genome has more than 25.8% of markers with multiple hits
ZY1.bin.030	ZY	d__Bacteria	p__Pseudomonadota	c__Gammaproteobacteria	o__Burkholderiales	f__SG8-41	g__DSOT01	s__	N/A	N/A	N/A	N/A	N/A	GCA_016202565.1	95	d__Bacteria;p__Pseudomonadota;c__Gammaproteobacteria;o__Burkholderiales;f__SG8-41;g__DSOT01;s__DSOT01 sp016202565	81.08	0.551	d__Bacteria;p__Pseudomonadota;c__Gammaproteobacteria;o__Burkholderiales;f__SG8-41;g__DSOT01;s__	taxonomic classification defined by topology and ANI	classification based on placement in class-level tree	GCA_001772005.1, s__DSOT01 sp001772005, 95.0, 78.71, 0.385; GCA_016202605.1, s__DSOT01 sp016202605, 95.0, 78.08, 0.244; GCA_001771985.1, s__DSOT01 sp001771985, 95.0, 77.76, 0.308	31.48	11	0.95559	Genome has more than 19.2% of markers with multiple hits;Genome not assigned to closest species as it falls outside its pre-defined ANI radius
ZY1.bin.031	ZY	d__Bacteria	p__Acidobacteriota	c__Blastocatellia	o__Pyrinomonadales	f__Pyrinomonadaceae	g__PSRF01	s__	N/A	N/A	N/A	N/A	N/A	GCA_020199835.1	95	d__Bacteria;p__Acidobacteriota;c__Blastocatellia;o__Pyrinomonadales;f__Pyrinomonadaceae;g__PSRF01;s__PSRF01 sp020199835	78.86	0.266	d__Bacteria;p__Acidobacteriota;c__Blastocatellia;o__Pyrinomonadales;f__Pyrinomonadaceae;g__PSRF01;s__	taxonomic classification defined by topology and ANI	classification based on placement in class-level tree	GCA_003222935.1, s__PSRF01 sp003222935, 95.0, 78.08, 0.078; GCA_013812905.1, s__PSRF01 sp013812905, 95.0, 77.0, 0.016; GCA_003488005.1, s__PSRF01 sp003488005, 95.0, 76.38, 0.109; GCA_013817595.1, s__PSRF01 sp013817595, 95.0, 76.36, 0.047; GCA_013697915.1, s__PSRF01 sp013697915, 95.0, 75.73, 0.109; GCA_023717565.1, s__PSRF01 sp023717565, 95.0, 75.58, 0.062; GCA_020199975.1, s__PSRF01 sp020199975, …	31.38	11	0.95135	Genome has more than 22.5% of markers with multiple hits
ZY1.bin.032	ZY	d__Bacteria	p__Pseudomonadota	c__	o__	f__	g__	s__	N/A	N/A	N/A	N/A	N/A	N/A	N/A	N/A	N/A	N/A	d__Bacteria;p__Pseudomonadota;c__;o__;f__;g__;s__	taxonomic novelty determined using RED	classification based on placement in backbone tree	N/A	16.76	11	0.35562	Genome has more than 10.0% of markers with multiple hits
ZY1.bin.033	ZY	Unclassified Bacteria	Unclassified	Unclassified	Unclassified	Unclassified	Unclassified	Unclassified	N/A	N/A	N/A	N/A	N/A	N/A	N/A	N/A	N/A	N/A	N/A	N/A	N/A	N/A	N/A	N/A	N/A	Insufficient number of amino acids in MSA (7.1%)
ZY1.bin.034	ZY	d__Bacteria	p__Pseudomonadota	c__Gammaproteobacteria	o__Burkholderiales	f__SG8-39	g__SCGC-AG-212-J23	s__	N/A	N/A	N/A	N/A	N/A	N/A	N/A	N/A	N/A	N/A	d__Bacteria;p__Pseudomonadota;c__Gammaproteobacteria;o__Burkholderiales;f__SG8-39;g__SCGC-AG-212-J23;s__	ANI	classification based on placement in class-level tree	GCA_005881595.1, s__SCGC-AG-212-J23 sp005881595, 95.0, 79.86, 0.2; GCA_019237595.1, s__SCGC-AG-212-J23 sp019237595, 95.0, 74.76, 0.1; GCA_005883675.1, s__SCGC-AG-212-J23 sp005883675, 95.0, 74.59, 0.2; GCA_004297625.1, s__SCGC-AG-212-J23 sp004297625, 95.0, 74.59, 0.2; GCA_001772055.1, s__SCGC-AG-212-J23 sp001772055, 95.0, 74.57, 0.1; GCA_005888925.1, s__SCGC-AG-212-J23 sp005888925, 95.0, 74.57, 0.…	20.12	11	0.91225	N/A
ZY1.bin.035	ZY	d__Bacteria	p__Pseudomonadota	c__Alphaproteobacteria	o__Sphingomonadales	f__	g__	s__	N/A	N/A	N/A	N/A	N/A	N/A	N/A	N/A	N/A	N/A	d__Bacteria;p__Pseudomonadota;c__Alphaproteobacteria;o__Sphingomonadales;f__;g__;s__	taxonomic novelty determined using RED	classification based on placement in class-level tree	N/A	11.62	11	0.68388	Genome domain questionable ( 15.0% Bacterial, 5.7% Archaeal)
ZY1.bin.036	ZY	d__Bacteria	p__Patescibacteria	c__Saccharimonadia	o__Saccharimonadales	f__UBA1547	g__JALRBM01	s__	N/A	N/A	N/A	N/A	N/A	GCA_023257755.1	95	d__Bacteria;p__Patescibacteria;c__Saccharimonadia;o__Saccharimonadales;f__UBA1547;g__JALRBM01;s__JALRBM01 sp023257755	74.57	0.015	d__Bacteria;p__Patescibacteria;c__Saccharimonadia;o__Saccharimonadales;f__UBA1547;g__JALRBM01;s__	taxonomic classification defined by topology and ANI	classification based on placement in class-level tree	N/A	32.89	11	0.89368	Genome domain questionable ( 39.2% Bacterial, 34.0% Archaeal);Genome has more than 19.2% of markers with multiple hits
ZY1.bin.037	ZY	d__Bacteria	p__Bacteroidota	c__Bacteroidia	o__Chitinophagales	f__Chitinophagaceae	g__VBAS01	s__	N/A	N/A	N/A	N/A	N/A	GCA_005882975.1	95	d__Bacteria;p__Bacteroidota;c__Bacteroidia;o__Chitinophagales;f__Chitinophagaceae;g__VBAS01;s__VBAS01 sp005882975	80.35	0.51	d__Bacteria;p__Bacteroidota;c__Bacteroidia;o__Chitinophagales;f__Chitinophagaceae;g__VBAS01;s__	taxonomic classification defined by topology and ANI	classification based on placement in class-level tree	GCA_005798905.1, s__VBAS01 sp005798905, 95.0, 77.34, 0.02; GCA_023251235.1, s__VBAS01 sp023251235, 95.0, 76.69, 0.235; GCA_004322425.1, s__VBAS01 sp004322425, 95.0, 75.18, 0.039	34.12	11	0.97139	Genome not assigned to closest species as it falls outside its pre-defined ANI radius;Genome has more than 20.8% of markers with multiple hits
ZY1.bin.038	ZY	d__Bacteria	p__Pseudomonadota	c__Alphaproteobacteria	o__Reyranellales	f__	g__	s__	N/A	N/A	N/A	N/A	N/A	N/A	N/A	N/A	N/A	N/A	d__Bacteria;p__Pseudomonadota;c__Alphaproteobacteria;o__Reyranellales;f__;g__;s__	taxonomic novelty determined using RED	classification based on placement in class-level tree	N/A	21.25	11	0.65753	N/A
ZY1.bin.039	ZY	d__Bacteria	p__Bacteroidota	c__Bacteroidia	o__Chitinophagales	f__Chitinophagaceae	g__VBAS01	s__	N/A	N/A	N/A	N/A	N/A	GCA_005882975.1	95	d__Bacteria;p__Bacteroidota;c__Bacteroidia;o__Chitinophagales;f__Chitinophagaceae;g__VBAS01;s__VBAS01 sp005882975	83.03	0.576	d__Bacteria;p__Bacteroidota;c__Bacteroidia;o__Chitinophagales;f__Chitinophagaceae;g__VBAS01;s__	taxonomic classification defined by topology and ANI	classification based on placement in class-level tree	GCA_004322425.1, s__VBAS01 sp004322425, 95.0, 76.92, 0.017; GCA_023251235.1, s__VBAS01 sp023251235, 95.0, 75.95, 0.119; GCA_005798905.1, s__VBAS01 sp005798905, 95.0, 75.8, 0.017	36.88	11	0.96976	Genome has more than 16.7% of markers with multiple hits;Genome not assigned to closest species as it falls outside its pre-defined ANI radius
ZY1.bin.040	ZY	d__Bacteria	p__Desulfobacterota_B	c__Binatia	o__UBA9968	f__UBA9968	g__DP-20	s__	N/A	N/A	N/A	N/A	N/A	GCA_005879255.1	95	d__Bacteria;p__Desulfobacterota_B;c__Binatia;o__UBA9968;f__UBA9968;g__DP-20;s__DP-20 sp005879255	74.38	0.062	d__Bacteria;p__Desulfobacterota_B;c__Binatia;o__UBA9968;f__UBA9968;g__DP-20;s__	taxonomic classification defined by topology and ANI	classification based on placement in class-level tree	GCA_005879435.1, s__DP-20 sp005879435, 95.0, 80.03, 0.062; GCA_016874755.1, s__DP-20 sp016874755, 95.0, 78.39, 0.125; GCA_009692615.1, s__DP-20 sp009692615, 95.0, 76.55, 0.188; GCA_016844625.1, s__DP-20 sp016844625, 95.0, 76.45, 0.125; GCA_945889495.1, s__DP-20 sp945889495, 95.0, 74.44, 0.062	27.9	11	0.95446	Genome has more than 15.0% of markers with multiple hits
ZY1.bin.041	ZY	d__Bacteria	p__Bacteroidota	c__Bacteroidia	o__Chitinophagales	f__Chitinophagaceae	g__Flavitalea	s__	N/A	N/A	N/A	N/A	N/A	GCA_016786745.1	95	d__Bacteria;p__Bacteroidota;c__Bacteroidia;o__Chitinophagales;f__Chitinophagaceae;g__Flavitalea;s__Flavitalea sp016786745	79.19	0.05	d__Bacteria;p__Bacteroidota;c__Bacteroidia;o__Chitinophagales;f__Chitinophagaceae;g__Flavitalea;s__	taxonomic classification defined by topology and ANI	classification based on placement in class-level tree	GCA_014379345.1, s__Flavitalea sp014379345, 95.0, 80.51, 0.025; GCA_023437225.1, s__Flavitalea sp023437225, 95.0, 79.15, 0.025; GCA_023427575.1, s__Flavitalea sp023427575, 95.0, 75.8, 0.05; GCA_023409675.1, s__Flavitalea sp023409675, 95.0, 74.87, 0.025; GCA_016786785.1, s__Flavitalea sp016786785, 95.0, 74.6, 0.025; GCA_023423015.1, s__Flavitalea sp023423015, 95.0, 74.6, 0.001; GCA_002352105.1, s_…	28.7	11	0.97108	N/A
ZY2.bin.001	ZY	Unclassified	Unclassified	Unclassified	Unclassified	Unclassified	Unclassified	Unclassified	N/A	N/A	N/A	N/A	N/A	N/A	N/A	N/A	N/A	N/A	N/A	N/A	N/A	N/A	N/A	N/A	N/A	No bacterial or archaeal marker
ZY2.bin.002	ZY	d__Bacteria	p__Cyanobacteriota	c__Cyanobacteriia	o__Gloeomargaritales	f__	g__	s__	N/A	N/A	N/A	N/A	N/A	N/A	N/A	N/A	N/A	N/A	d__Bacteria;p__Cyanobacteriota;c__Cyanobacteriia;o__Gloeomargaritales;f__;g__;s__	taxonomic novelty determined using RED	classification based on placement in class-level tree	N/A	10.07	11	0.67315	Genome domain questionable ( 10.8% Bacterial, 5.7% Archaeal)
ZY2.bin.004	ZY	Unclassified Bacteria	Unclassified	Unclassified	Unclassified	Unclassified	Unclassified	Unclassified	N/A	N/A	N/A	N/A	N/A	N/A	N/A	N/A	N/A	N/A	N/A	N/A	N/A	N/A	N/A	N/A	N/A	Insufficient number of amino acids in MSA (3.7%)
ZY2.bin.005	ZY	d__Bacteria	p__Chloroflexota	c__Anaerolineae	o__Anaerolineales	f__EnvOPS12	g__UBA12294	s__	N/A	N/A	N/A	N/A	N/A	GCA_016932715.1	95	d__Bacteria;p__Chloroflexota;c__Anaerolineae;o__Anaerolineales;f__EnvOPS12;g__UBA12294;s__UBA12294 sp016932715	76.99	0.165	d__Bacteria;p__Chloroflexota;c__Anaerolineae;o__Anaerolineales;f__EnvOPS12;g__UBA12294;s__	taxonomic classification defined by topology and ANI	classification based on placement in class-level tree	GCA_002418205.1, s__UBA12294 sp002418205, 95.0, 77.03, 0.166; GCA_013388855.1, s__UBA12294 sp013388855, 95.0, 76.75, 0.163; GCA_013360875.1, s__UBA12294 sp013360875, 95.0, 76.67, 0.128; GCA_013388685.1, s__UBA12294 sp013388685, 95.0, 76.46, 0.111; GCA_016223135.1, s__UBA12294 sp016223135, 95.0, 76.43, 0.113; GCA_020847435.1, s__UBA12294 sp020847435, 95.0, 76.43, 0.13; GCA_016716235.1, s__UBA12294…	70.61	11	0.96754	Genome has more than 10.8% of markers with multiple hits
ZY2.bin.006	ZY	d__Bacteria	p__Pseudomonadota	c__Gammaproteobacteria	o__Pseudomonadales	f__Pseudomonadaceae	g__Pseudomonas_E	s__Pseudomonas_E asiatica	GCF_009932335.1	95.0481	d__Bacteria;p__Pseudomonadota;c__Gammaproteobacteria;o__Pseudomonadales;f__Pseudomonadaceae;g__Pseudomonas_E;s__Pseudomonas_E asiatica	96.42	0.92	GCF_009932335.1	95.0481	d__Bacteria;p__Pseudomonadota;c__Gammaproteobacteria;o__Pseudomonadales;f__Pseudomonadaceae;g__Pseudomonas_E;s__Pseudomonas_E asiatica	96.42	0.92	d__Bacteria;p__Pseudomonadota;c__Gammaproteobacteria;o__Pseudomonadales;f__Pseudomonadaceae;g__Pseudomonas_E;s__	taxonomic classification defined by topology and ANI	topological placement and ANI have congruent species assignments	GCF_015680405.1, s__Pseudomonas_E pudica, 95.0481, 95.66, 0.942; GCF_900277125.1, s__Pseudomonas_E inefficax, 95.0, 95.29, 0.925; GCF_022533585.1, s__Pseudomonas_E sp001642705, 95.0, 94.44, 0.925; GCF_002113165.1, s__Pseudomonas_E sp002113165, 95.0, 94.01, 0.914; GCF_002165135.1, s__Pseudomonas_E sp002165135, 95.0, 93.92, 0.882; GCF_900291015.1, s__Pseudomonas_E sp900291015, 95.0, 93.83, 0.871; G…	21.17	11	N/A	N/A
ZY2.bin.007	ZY	d__Bacteria	p__Pseudomonadota	c__Gammaproteobacteria	o__Pseudomonadales	f__Pseudomonadaceae	g__Pseudomonas_E	s__	N/A	N/A	N/A	N/A	N/A	GCF_009932335.1	95.0481	d__Bacteria;p__Pseudomonadota;c__Gammaproteobacteria;o__Pseudomonadales;f__Pseudomonadaceae;g__Pseudomonas_E;s__Pseudomonas_E asiatica	94.63	0.644	d__Bacteria;p__Pseudomonadota;c__Gammaproteobacteria;o__Pseudomonadales;f__Pseudomonadaceae;g__Pseudomonas_E;s__	taxonomic classification defined by topology and ANI	classification based on placement in class-level tree	GCF_015680405.1, s__Pseudomonas_E pudica, 95.0481, 93.55, 0.641; GCF_900277125.1, s__Pseudomonas_E inefficax, 95.0, 93.14, 0.641; GCF_900291015.1, s__Pseudomonas_E sp900291015, 95.0, 92.61, 0.605; GCF_022533585.1, s__Pseudomonas_E sp001642705, 95.0, 92.57, 0.626; GCF_002165135.1, s__Pseudomonas_E sp002165135, 95.0, 92.41, 0.613; GCF_002113165.1, s__Pseudomonas_E sp002113165, 95.0, 92.24, 0.628; G…	52.02	11	0.99965	Genome not assigned to closest species as it falls outside its pre-defined ANI radius;Genome has more than 20.8% of markers with multiple hits
ZY2.bin.008	ZY	d__Bacteria	p__Gemmatimonadota	c__Gemmatimonadetes	o__Gemmatimonadales	f__GWC2-71-9	g__	s__	N/A	N/A	N/A	N/A	N/A	N/A	N/A	N/A	N/A	N/A	d__Bacteria;p__Gemmatimonadota;c__Gemmatimonadetes;o__Gemmatimonadales;f__GWC2-71-9;g__;s__	taxonomic novelty determined using RED	classification based on placement in class-level tree	N/A	56.07	11	0.83528	Genome has more than 33.3% of markers with multiple hits
ZY2.bin.009	ZY	d__Bacteria	p__Acidobacteriota	c__Vicinamibacteria	o__Vicinamibacterales	f__2-12-FULL-66-21	g__	s__	N/A	N/A	N/A	N/A	N/A	N/A	N/A	N/A	N/A	N/A	d__Bacteria;p__Acidobacteriota;c__Vicinamibacteria;o__Vicinamibacterales;f__2-12-FULL-66-21;g__;s__	taxonomic novelty determined using RED	classification based on placement in class-level tree	N/A	48.48	11	0.88929	Genome has more than 14.2% of markers with multiple hits
ZY2.bin.010	ZY	d__Bacteria	p__Pseudomonadota	c__Alphaproteobacteria	o__Sphingomonadales	f__Sphingomonadaceae	g__Sphingomicrobium	s__	N/A	N/A	N/A	N/A	N/A	GCF_014489515.1	95	d__Bacteria;p__Pseudomonadota;c__Alphaproteobacteria;o__Sphingomonadales;f__Sphingomonadaceae;g__Sphingomicrobium;s__Sphingomicrobium sediminicola	85.5	0.602	d__Bacteria;p__Pseudomonadota;c__Alphaproteobacteria;o__Sphingomonadales;f__Sphingomonadaceae;g__Sphingomicrobium;s__	taxonomic classification defined by topology and ANI	classification based on placement in class-level tree	GCF_022568775.1, s__Sphingomicrobium sp022568775, 95.0, 79.48, 0.528; GCF_014489495.1, s__Sphingomicrobium daechungense, 95.0, 79.45, 0.506; GCF_000620665.1, s__Sphingomicrobium sp000620665, 95.0, 78.93, 0.476; GCF_009720245.1, s__Sphingomicrobium segetis, 95.0, 78.77, 0.398; GCA_023392555.1, s__Sphingomicrobium sp023392555, 95.0, 78.56, 0.247; GCF_023516495.1, s__Sphingomicrobium sp023516495, 95…	27.07	11	0.98555	Genome has more than 17.5% of markers with multiple hits;Genome not assigned to closest species as it falls outside its pre-defined ANI radius
ZY2.bin.011	ZY	d__Bacteria	p__Pseudomonadota	c__Alphaproteobacteria	o__Sphingomonadales	f__Sphingomonadaceae	g__Sphingomicrobium	s__	N/A	N/A	N/A	N/A	N/A	N/A	N/A	N/A	N/A	N/A	d__Bacteria;p__Pseudomonadota;c__Alphaproteobacteria;o__Sphingomonadales;f__Sphingomonadaceae;g__Sphingomicrobium;s__	ANI	classification based on placement in class-level tree	GCF_014489515.1, s__Sphingomicrobium sediminicola, 95.0, 80.9, 0.38; GCA_013812805.1, s__Sphingomicrobium sp013812805, 95.0, 78.36, 0.25; GCF_022568775.1, s__Sphingomicrobium sp022568775, 95.0, 78.14, 0.4; GCA_013817375.1, s__Sphingomicrobium sp013817375, 95.0, 78.11, 0.31; GCF_014352855.1, s__Sphingomicrobium sabuli, 95.0, 78.02, 0.42; GCF_014396785.1, s__Sphingomicrobium luteum, 95.0, 77.95, 0.…	16.05	11	0.94643	Genome has more than 17.5% of markers with multiple hits
ZY2.bin.012	ZY	d__Bacteria	p__Pseudomonadota	c__Alphaproteobacteria	o__Sphingomonadales	f__Sphingomonadaceae	g__Sphingomicrobium	s__	N/A	N/A	N/A	N/A	N/A	N/A	N/A	N/A	N/A	N/A	d__Bacteria;p__Pseudomonadota;c__Alphaproteobacteria;o__Sphingomonadales;f__Sphingomonadaceae;g__Sphingomicrobium;s__	ANI	classification based on placement in class-level tree	GCF_014489515.1, s__Sphingomicrobium sediminicola, 95.0, 81.02, 0.385; GCA_023266535.1, s__Sphingomicrobium sp023266535, 95.0, 79.04, 0.427; GCF_003583725.1, s__Sphingomicrobium edaphi, 95.0, 78.79, 0.332; GCF_023516505.1, s__Sphingomicrobium sp023516505, 95.0, 78.52, 0.392; GCF_021502585.1, s__Sphingomicrobium sp021502585, 95.0, 78.48, 0.35; GCF_023516455.1, s__Sphingomicrobium sp023516455, 95.0…	22.22	11	0.94372	Genome has more than 30.8% of markers with multiple hits
ZY2.bin.013	ZY	d__Bacteria	p__Pseudomonadota	c__Gammaproteobacteria	o__Burkholderiales	f__Nitrosomonadaceae	g__Nitrosospira	s__	N/A	N/A	N/A	N/A	N/A	GCF_900109785.1	95	d__Bacteria;p__Pseudomonadota;c__Gammaproteobacteria;o__Burkholderiales;f__Nitrosomonadaceae;g__Nitrosospira;s__Nitrosospira tenuis	79.94	0.3	d__Bacteria;p__Pseudomonadota;c__Gammaproteobacteria;o__Burkholderiales;f__Nitrosomonadaceae;g__Nitrosospira;s__	taxonomic classification defined by topology and ANI	classification based on placement in class-level tree	GCA_013821425.1, s__Nitrosospira sp013821425, 95.0, 78.23, 0.086; GCF_900110495.1, s__Nitrosospira sp900110495, 95.0, 77.88, 0.129; GCF_900102495.1, s__Nitrosospira sp900102495, 95.0, 77.88, 0.077; GCF_000832065.1, s__Nitrosospira sp000832065, 95.0, 77.76, 0.099; GCF_900103165.1, s__Nitrosospira multiformis_D, 95.0, 77.63, 0.116; GCF_003050865.1, s__Nitrosospira multiformis_E, 95.0, 77.59, 0.064;…	32.61	11	0.95187	Genome has more than 23.3% of markers with multiple hits
ZY2.bin.014	ZY	d__Bacteria	p__Pseudomonadota	c__Alphaproteobacteria	o__Sphingomonadales	f__Sphingomonadaceae	g__Rhizorhapis	s__	N/A	N/A	N/A	N/A	N/A	GCF_014200045.1	95	d__Bacteria;p__Pseudomonadota;c__Alphaproteobacteria;o__Sphingomonadales;f__Sphingomonadaceae;g__Rhizorhapis;s__Rhizorhapis suberifaciens	83.39	0.68	d__Bacteria;p__Pseudomonadota;c__Alphaproteobacteria;o__Sphingomonadales;f__Sphingomonadaceae;g__Rhizorhapis;s__	taxonomic classification defined by topology and ANI	classification based on placement in class-level tree	GCA_016650315.1, s__Rhizorhapis sp016650315, 95.0, 78.07, 0.254; GCF_021742065.1, s__Rhizorhapis sp021742065, 95.0, 77.54, 0.279	58.51	11	0.97812	Genome has more than 21.7% of markers with multiple hits;Genome not assigned to closest species as it falls outside its pre-defined ANI radius
ZY2.bin.015	ZY	d__Bacteria	p__Pseudomonadota	c__Alphaproteobacteria	o__Sphingomonadales	f__Sphingomonadaceae	g__Sphingomicrobium	s__	N/A	N/A	N/A	N/A	N/A	GCA_013817375.1	95	d__Bacteria;p__Pseudomonadota;c__Alphaproteobacteria;o__Sphingomonadales;f__Sphingomonadaceae;g__Sphingomicrobium;s__Sphingomicrobium sp013817375	78.69	0.486	d__Bacteria;p__Pseudomonadota;c__Alphaproteobacteria;o__Sphingomonadales;f__Sphingomonadaceae;g__Sphingomicrobium;s__	taxonomic classification defined by topology and ANI	classification based on placement in class-level tree	GCF_009720245.1, s__Sphingomicrobium segetis, 95.0, 81.81, 0.676; GCF_023516495.1, s__Sphingomicrobium sp023516495, 95.0, 80.84, 0.595; GCF_000620665.1, s__Sphingomicrobium sp000620665, 95.0, 80.83, 0.622; GCA_013361785.1, s__Sphingomicrobium sp013361785, 95.0, 80.82, 0.622; GCF_014396785.1, s__Sphingomicrobium luteum, 95.0, 80.58, 0.595; GCF_014352855.1, s__Sphingomicrobium sabuli, 95.0, 80.28, …	31.32	11	0.95741	Genome has more than 22.5% of markers with multiple hits;Genome not assigned to closest species as it falls outside its pre-defined ANI radius
ZY2.bin.016	ZY	d__Bacteria	p__Gemmatimonadota	c__Gemmatimonadetes	o__Gemmatimonadales	f__Gemmatimonadaceae	g__UBA4720	s__	N/A	N/A	N/A	N/A	N/A	GCA_017881685.1	95	d__Bacteria;p__Gemmatimonadota;c__Gemmatimonadetes;o__Gemmatimonadales;f__Gemmatimonadaceae;g__UBA4720;s__UBA4720 sp017881685	77.21	0.217	d__Bacteria;p__Gemmatimonadota;c__Gemmatimonadetes;o__Gemmatimonadales;f__Gemmatimonadaceae;g__UBA4720;s__	taxonomic classification defined by topology and ANI	classification based on placement in class-level tree	GCA_013813715.1, s__UBA4720 sp013813715, 95.0, 76.97, 0.162; GCA_023249395.1, s__UBA4720 sp023249395, 95.0, 76.85, 0.157; GCA_017881545.1, s__UBA4720 sp017881545, 95.0, 76.65, 0.109; GCA_013816855.1, s__UBA4720 sp013816855, 95.0, 76.58, 0.084; GCA_003134685.1, s__UBA4720 sp003134685, 95.0, 76.54, 0.107; GCA_003131365.1, s__UBA4720 sp003131365, 95.0, 76.41, 0.098; GCA_003223425.1, s__UBA4720 sp003…	47.65	11	0.94151	Genome has more than 30.0% of markers with multiple hits
ZY2.bin.017	ZY	d__Bacteria	p__Pseudomonadota	c__Alphaproteobacteria	o__Sphingomonadales	f__Sphingomonadaceae	g__Sphingomicrobium	s__	N/A	N/A	N/A	N/A	N/A	N/A	N/A	N/A	N/A	N/A	d__Bacteria;p__Pseudomonadota;c__Alphaproteobacteria;o__Sphingomonadales;f__Sphingomonadaceae;g__Sphingomicrobium;s__	taxonomic classification defined by topology and ANI	classification based on placement in class-level tree	GCF_009720245.1, s__Sphingomicrobium segetis, 95.0, 81.85, 0.674; GCA_013361785.1, s__Sphingomicrobium sp013361785, 95.0, 79.41, 0.6; GCF_014396785.1, s__Sphingomicrobium luteum, 95.0, 78.9, 0.432; GCA_023391375.1, s__Sphingomicrobium sp023391375, 95.0, 78.59, 0.326; GCA_023436615.1, s__Sphingomicrobium sp023436615, 95.0, 78.56, 0.453; GCA_013812825.1, s__Sphingomicrobium sp013812825, 95.0, 78.42…	26.79	11	0.9396	Genome has more than 13.3% of markers with multiple hits;Genome not assigned to closest species as it falls outside its pre-defined ANI radius
ZY2.bin.018	ZY	d__Bacteria	p__Pseudomonadota	c__Alphaproteobacteria	o__Sphingomonadales	f__Sphingomonadaceae	g__Sphingomicrobium	s__	N/A	N/A	N/A	N/A	N/A	N/A	N/A	N/A	N/A	N/A	d__Bacteria;p__Pseudomonadota;c__Alphaproteobacteria;o__Sphingomonadales;f__Sphingomonadaceae;g__Sphingomicrobium;s__	taxonomic classification defined by topology and ANI	classification based on placement in class-level tree	GCF_009720245.1, s__Sphingomicrobium segetis, 95.0, 80.4, 0.604; GCF_023516495.1, s__Sphingomicrobium sp023516495, 95.0, 79.82, 0.574; GCA_023436615.1, s__Sphingomicrobium sp023436615, 95.0, 79.82, 0.455; GCF_014489515.1, s__Sphingomicrobium sediminicola, 95.0, 79.74, 0.465; GCF_000620665.1, s__Sphingomicrobium sp000620665, 95.0, 79.38, 0.545; GCA_013361785.1, s__Sphingomicrobium sp013361785, 95.…	16.46	11	0.93942	Genome has more than 16.7% of markers with multiple hits;Genome not assigned to closest species as it falls outside its pre-defined ANI radius
ZY2.bin.019	ZY	d__Bacteria	p__Pseudomonadota	c__Alphaproteobacteria	o__Sphingomonadales	f__Sphingomonadaceae	g__Sphingomicrobium	s__	N/A	N/A	N/A	N/A	N/A	N/A	N/A	N/A	N/A	N/A	d__Bacteria;p__Pseudomonadota;c__Alphaproteobacteria;o__Sphingomonadales;f__Sphingomonadaceae;g__Sphingomicrobium;s__	taxonomic classification defined by topology and ANI	classification based on placement in class-level tree	GCA_023266535.1, s__Sphingomicrobium sp023266535, 95.0, 79.8, 0.511; GCF_009720245.1, s__Sphingomicrobium segetis, 95.0, 79.46, 0.448; GCF_003583725.1, s__Sphingomicrobium edaphi, 95.0, 79.26, 0.333; GCF_023516455.1, s__Sphingomicrobium sp023516455, 95.0, 78.92, 0.448; GCF_023516505.1, s__Sphingomicrobium sp023516505, 95.0, 78.91, 0.489; GCA_013816785.1, s__Sphingomicrobium sp013816785, 95.0, 78.…	32.21	11	0.93219	Genome has more than 21.7% of markers with multiple hits;Genome not assigned to closest species as it falls outside its pre-defined ANI radius
ZY2.bin.020	ZY	d__Bacteria	p__Pseudomonadota	c__Gammaproteobacteria	o__Burkholderiales	f__SG8-39	g__SCGC-AG-212-J23	s__	N/A	N/A	N/A	N/A	N/A	N/A	N/A	N/A	N/A	N/A	d__Bacteria;p__Pseudomonadota;c__Gammaproteobacteria;o__Burkholderiales;f__SG8-39;g__SCGC-AG-212-J23;s__	taxonomic classification defined by topology and ANI	classification based on placement in class-level tree	GCA_004297625.1, s__SCGC-AG-212-J23 sp004297625, 95.0, 74.46, 1.0	11.52	11	0.94632	Genome not assigned to closest species as it falls outside its pre-defined ANI radius
ZY2.bin.021	ZY	d__Bacteria	p__Gemmatimonadota	c__Gemmatimonadetes	o__Gemmatimonadales	f__Gemmatimonadaceae	g__UBA4720	s__	N/A	N/A	N/A	N/A	N/A	N/A	N/A	N/A	N/A	N/A	d__Bacteria;p__Gemmatimonadota;c__Gemmatimonadetes;o__Gemmatimonadales;f__Gemmatimonadaceae;g__UBA4720;s__	ANI	classification based on placement in class-level tree	GCA_017881685.1, s__UBA4720 sp017881685, 95.0, 76.79, 0.174; GCA_013813605.1, s__UBA4720 sp013813605, 95.0, 76.56, 0.055; GCA_017881465.1, s__UBA4720 sp017881465, 95.0, 76.2, 0.047; GCA_003221805.1, s__UBA4720 sp003221805, 95.0, 76.01, 0.059; GCA_023249395.1, s__UBA4720 sp023249395, 95.0, 75.85, 0.067; GCA_013813715.1, s__UBA4720 sp013813715, 95.0, 75.83, 0.126; GCA_013816855.1, s__UBA4720 sp0138…	40.85	11	0.91732	Genome has more than 15.0% of markers with multiple hits
ZY2.bin.022	ZY	d__Bacteria	p__Pseudomonadota	c__Gammaproteobacteria	o__Burkholderiales	f__Burkholderiaceae	g__	s__	N/A	N/A	N/A	N/A	N/A	N/A	N/A	N/A	N/A	N/A	d__Bacteria;p__Pseudomonadota;c__Gammaproteobacteria;o__Burkholderiales;f__Burkholderiaceae;g__;s__	taxonomic classification fully defined by topology	classification based on placement in class-level tree	N/A	59.5	11	0.90992	N/A
ZY2.bin.023	ZY	d__Bacteria	p__Gemmatimonadota	c__Gemmatimonadetes	o__Gemmatimonadales	f__Gemmatimonadaceae	g__JAJKIV01	s__	N/A	N/A	N/A	N/A	N/A	GCA_021154285.1	95	d__Bacteria;p__Gemmatimonadota;c__Gemmatimonadetes;o__Gemmatimonadales;f__Gemmatimonadaceae;g__JAJKIV01;s__JAJKIV01 sp021154285	77.94	0.33	d__Bacteria;p__Gemmatimonadota;c__Gemmatimonadetes;o__Gemmatimonadales;f__Gemmatimonadaceae;g__JAJKIV01;s__	taxonomic classification defined by topology and ANI	classification based on placement in class-level tree	N/A	36.98	11	0.92598	Genome has more than 22.5% of markers with multiple hits
ZY2.bin.024	ZY	d__Bacteria	p__UBP6	c__	o__	f__	g__	s__	N/A	N/A	N/A	N/A	N/A	N/A	N/A	N/A	N/A	N/A	d__Bacteria;p__;c__;o__;f__;g__;s__	N/A	classification based on placement in backbone tree	N/A	17.6	11	0.30302	N/A
ZY2.bin.025	ZY	d__Bacteria	p__Pseudomonadota	c__Gammaproteobacteria	o__Burkholderiales	f__SG8-41	g__DSOT01	s__	N/A	N/A	N/A	N/A	N/A	GCA_016202565.1	95	d__Bacteria;p__Pseudomonadota;c__Gammaproteobacteria;o__Burkholderiales;f__SG8-41;g__DSOT01;s__DSOT01 sp016202565	81.31	0.7	d__Bacteria;p__Pseudomonadota;c__Gammaproteobacteria;o__Burkholderiales;f__SG8-41;g__DSOT01;s__	taxonomic classification defined by topology and ANI	classification based on placement in class-level tree	GCA_001772005.1, s__DSOT01 sp001772005, 95.0, 78.57, 0.459; GCA_001771985.1, s__DSOT01 sp001771985, 95.0, 78.34, 0.418; GCA_016202605.1, s__DSOT01 sp016202605, 95.0, 77.51, 0.312	37	11	0.96073	Genome has more than 31.7% of markers with multiple hits;Genome not assigned to closest species as it falls outside its pre-defined ANI radius
ZY2.bin.026	ZY	d__Bacteria	p__Nitrospirota	c__Nitrospiria	o__Nitrospirales	f__Nitrospiraceae	g__	s__	N/A	N/A	N/A	N/A	N/A	N/A	N/A	N/A	N/A	N/A	d__Bacteria;p__Nitrospirota;c__Nitrospiria;o__Nitrospirales;f__Nitrospiraceae;g__;s__	taxonomic classification fully defined by topology	classification based on placement in class-level tree	N/A	34.54	11	0.79226	Genome has more than 29.2% of markers with multiple hits
ZY2.bin.027	ZY	d__Bacteria	p__Pseudomonadota	c__	o__	f__	g__	s__	N/A	N/A	N/A	N/A	N/A	N/A	N/A	N/A	N/A	N/A	d__Bacteria;p__Pseudomonadota;c__;o__;f__;g__;s__	taxonomic novelty determined using RED	classification based on placement in backbone tree	N/A	13.98	11	0.28501	N/A
ZY2.bin.028	ZY	d__Bacteria	p__	c__	o__	f__	g__	s__	N/A	N/A	N/A	N/A	N/A	N/A	N/A	N/A	N/A	N/A	d__Bacteria;p__Gemmatimonadota;c__Gemmatimonadetes;o__Gemmatimonadales;f__;g__;s__	taxonomic novelty determined using RED	classification based on consensus between backbone and class-level tree	N/A	16.11	11	0.53482	Genome has more than 10.8% of markers with multiple hits
ZY2.bin.029	ZY	d__Bacteria	p__Gemmatimonadota	c__Gemmatimonadetes	o__Gemmatimonadales	f__Gemmatimonadaceae	g__JADGGM01	s__	N/A	N/A	N/A	N/A	N/A	GCA_019689955.1	95	d__Bacteria;p__Gemmatimonadota;c__Gemmatimonadetes;o__Gemmatimonadales;f__Gemmatimonadaceae;g__JADGGM01;s__JADGGM01 sp019689955	79.14	0.314	d__Bacteria;p__Gemmatimonadota;c__Gemmatimonadetes;o__Gemmatimonadales;f__Gemmatimonadaceae;g__JADGGM01;s__	taxonomic classification defined by topology and ANI	classification based on placement in class-level tree	N/A	28.62	11	0.91377	N/A
ZY2.bin.030	ZY	d__Bacteria	p__	c__	o__	f__	g__	s__	N/A	N/A	N/A	N/A	N/A	N/A	N/A	N/A	N/A	N/A	d__Bacteria;p__Bacteroidota;c__Bacteroidia;o__;f__;g__;s__	taxonomic novelty determined using RED	classification based on consensus between backbone and class-level tree	N/A	18.69	11	0.47886	Genome domain questionable ( 23.3% Bacterial, 20.8% Archaeal)
ZY2.bin.031	ZY	d__Bacteria	p__Nitrospirota	c__Nitrospiria	o__Nitrospirales	f__Nitrospiraceae	g__Nitrospira_C	s__	N/A	N/A	N/A	N/A	N/A	GCA_002420105.1	95	d__Bacteria;p__Nitrospirota;c__Nitrospiria;o__Nitrospirales;f__Nitrospiraceae;g__Nitrospira_C;s__Nitrospira_C sp002420105	77.31	0.219	d__Bacteria;p__Nitrospirota;c__Nitrospiria;o__Nitrospirales;f__Nitrospiraceae;g__Nitrospira_C;s__	taxonomic classification defined by topology and ANI	classification based on placement in class-level tree	GCF_900169565.1, s__Nitrospira_C japonica_A, 95.0, 77.09, 0.146; GCA_014055525.1, s__Nitrospira_C sp014055525, 95.0, 77.02, 0.125; GCF_011405515.1, s__Nitrospira_C sp011405515, 95.0, 76.82, 0.111	31.4	11	0.93753	Genome has more than 40.8% of markers with multiple hits
ZY2.bin.032	ZY	d__Bacteria	p__Pseudomonadota	c__Gammaproteobacteria	o__Thiohalorhabdales	f__	g__	s__	N/A	N/A	N/A	N/A	N/A	N/A	N/A	N/A	N/A	N/A	d__Bacteria;p__Pseudomonadota;c__Gammaproteobacteria;o__Thiohalorhabdales;f__;g__;s__	taxonomic novelty determined using RED	classification based on placement in class-level tree	N/A	20.62	11	0.67683	Genome has more than 25.8% of markers with multiple hits
ZY2.bin.033	ZY	d__Bacteria	p__Pseudomonadota	c__Alphaproteobacteria	o__Sphingomonadales	f__Sphingomonadaceae	g__	s__	N/A	N/A	N/A	N/A	N/A	N/A	N/A	N/A	N/A	N/A	d__Bacteria;p__Pseudomonadota;c__Alphaproteobacteria;o__Sphingomonadales;f__Sphingomonadaceae;g__;s__	taxonomic classification fully defined by topology	classification based on placement in class-level tree	N/A	30.59	11	0.80589	Genome has more than 21.7% of markers with multiple hits
ZY2.bin.034	ZY	d__Bacteria	p__Acidobacteriota	c__Blastocatellia	o__Pyrinomonadales	f__Pyrinomonadaceae	g__PSRF01	s__	N/A	N/A	N/A	N/A	N/A	GCA_020199835.1	95	d__Bacteria;p__Acidobacteriota;c__Blastocatellia;o__Pyrinomonadales;f__Pyrinomonadaceae;g__PSRF01;s__PSRF01 sp020199835	79.36	0.352	d__Bacteria;p__Acidobacteriota;c__Blastocatellia;o__Pyrinomonadales;f__Pyrinomonadaceae;g__PSRF01;s__	taxonomic classification defined by topology and ANI	classification based on placement in class-level tree	GCA_013811945.1, s__PSRF01 sp013811945, 95.0, 76.54, 0.016; GCA_003488005.1, s__PSRF01 sp003488005, 95.0, 76.04, 0.09; GCA_003222935.1, s__PSRF01 sp003222935, 95.0, 76.0, 0.066; GCA_023717565.1, s__PSRF01 sp023717565, 95.0, 75.78, 0.057; GCA_013697915.1, s__PSRF01 sp013697915, 95.0, 75.68, 0.082; GCA_002427845.1, s__PSRF01 sp002427845, 95.0, 75.39, 0.066; GCA_014380365.1, s__PSRF01 sp014380365, 9…	40.6	11	0.95134	Genome has more than 19.2% of markers with multiple hits
ZY2.bin.035	ZY	d__Bacteria	p__Pseudomonadota	c__Gammaproteobacteria	o__Burkholderiales	f__SG8-39	g__SCGC-AG-212-J23	s__	N/A	N/A	N/A	N/A	N/A	GCA_019237595.1	95	d__Bacteria;p__Pseudomonadota;c__Gammaproteobacteria;o__Burkholderiales;f__SG8-39;g__SCGC-AG-212-J23;s__SCGC-AG-212-J23 sp019237595	78.87	0.176	d__Bacteria;p__Pseudomonadota;c__Gammaproteobacteria;o__Burkholderiales;f__SG8-39;g__SCGC-AG-212-J23;s__	taxonomic classification defined by topology and ANI	classification based on placement in class-level tree	GCA_001644455.1, s__SCGC-AG-212-J23 sp001644455, 95.0, 81.55, 0.294; GCA_019509895.1, s__SCGC-AG-212-J23 sp019509895, 95.0, 78.87, 0.353; GCA_001772055.1, s__SCGC-AG-212-J23 sp001772055, 95.0, 78.63, 0.294; GCA_004297625.1, s__SCGC-AG-212-J23 sp004297625, 95.0, 78.3, 0.412; GCA_005883675.1, s__SCGC-AG-212-J23 sp005883675, 95.0, 77.77, 0.412; GCA_005881595.1, s__SCGC-AG-212-J23 sp005881595, 95.0, …	18.33	11	0.95584	Genome has more than 20.8% of markers with multiple hits
ZY2.bin.036	ZY	d__Bacteria	p__Pseudomonadota	c__	o__	f__	g__	s__	N/A	N/A	N/A	N/A	N/A	N/A	N/A	N/A	N/A	N/A	d__Bacteria;p__Pseudomonadota;c__;o__;f__;g__;s__	taxonomic novelty determined using RED	classification based on placement in backbone tree	N/A	24.45	11	0.36204	Genome has more than 19.2% of markers with multiple hits
ZY2.bin.037	ZY	d__Bacteria	p__Pseudomonadota	c__Gammaproteobacteria	o__Burkholderiales	f__Burkholderiaceae_B	g__	s__	N/A	N/A	N/A	N/A	N/A	N/A	N/A	N/A	N/A	N/A	d__Bacteria;p__Pseudomonadota;c__Gammaproteobacteria;o__Burkholderiales;f__Burkholderiaceae_B;g__;s__	taxonomic classification fully defined by topology	classification based on placement in class-level tree	N/A	20.3	11	0.84033	Genome has more than 19.2% of markers with multiple hits
ZY2.bin.038	ZY	d__Bacteria	p__Desulfobacterota_B	c__Binatia	o__UBA9968	f__	g__	s__	N/A	N/A	N/A	N/A	N/A	N/A	N/A	N/A	N/A	N/A	d__Bacteria;p__Desulfobacterota_B;c__Binatia;o__UBA9968;f__;g__;s__	taxonomic novelty determined using RED	classification based on placement in class-level tree	N/A	28.54	11	0.59326	Genome has more than 30.0% of markers with multiple hits
ZY2.bin.039	ZY	d__Bacteria	p__Pseudomonadota	c__Alphaproteobacteria	o__Sphingomonadales	f__Sphingomonadaceae	g__Sphingomicrobium	s__	N/A	N/A	N/A	N/A	N/A	GCA_013816785.1	95	d__Bacteria;p__Pseudomonadota;c__Alphaproteobacteria;o__Sphingomonadales;f__Sphingomonadaceae;g__Sphingomicrobium;s__Sphingomicrobium sp013816785	76.88	0.19	d__Bacteria;p__Pseudomonadota;c__Alphaproteobacteria;o__Sphingomonadales;f__Sphingomonadaceae;g__Sphingomicrobium;s__	taxonomic classification defined by topology and ANI	classification based on placement in class-level tree	GCA_023392555.1, s__Sphingomicrobium sp023392555, 95.0, 81.0, 0.143; GCF_003583725.1, s__Sphingomicrobium edaphi, 95.0, 80.53, 0.143; GCA_013812805.1, s__Sphingomicrobium sp013812805, 95.0, 79.96, 0.048; GCF_014396785.1, s__Sphingomicrobium luteum, 95.0, 79.84, 0.095; GCA_023391375.1, s__Sphingomicrobium sp023391375, 95.0, 79.78, 0.19; GCF_021502585.1, s__Sphingomicrobium sp021502585, 95.0, 79.68…	16.07	11	0.95958	N/A
ZY2.bin.040	ZY	d__Bacteria	p__Bacteroidota	c__Bacteroidia	o__Flavobacteriales	f__Flavobacteriaceae	g__Flavobacterium	s__	N/A	N/A	N/A	N/A	N/A	N/A	N/A	N/A	N/A	N/A	d__Bacteria;p__Bacteroidota;c__Bacteroidia;o__Flavobacteriales;f__Flavobacteriaceae;g__Flavobacterium;s__	ANI	classification based on placement in class-level tree	GCF_000425425.1, s__Flavobacterium daejeonense, 95.0, 93.74, 0.045; GCA_023253295.1, s__Flavobacterium sp023253295, 95.0, 84.78, 0.045; GCF_014596575.1, s__Flavobacterium pokkalii, 95.0, 84.77, 0.091; GCF_014639535.1, s__Flavobacterium palustre, 95.0, 82.14, 0.045; GCF_003076455.1, s__Flavobacterium faecale, 95.0, 80.57, 0.045; GCF_019656315.1, s__Flavobacterium sp019656315, 95.0, 78.64, 0.045; G…	32.39	11	0.99868	Genome has more than 10.0% of markers with multiple hits
ZY2.bin.041	ZY	d__Bacteria	p__Bacteroidota	c__Bacteroidia	o__Chitinophagales	f__Chitinophagaceae	g__Flavitalea	s__	N/A	N/A	N/A	N/A	N/A	N/A	N/A	N/A	N/A	N/A	d__Bacteria;p__Bacteroidota;c__Bacteroidia;o__Chitinophagales;f__Chitinophagaceae;g__Flavitalea;s__	ANI	classification based on placement in class-level tree	GCA_016786745.1, s__Flavitalea sp016786745, 95.0, 76.89, 0.022	31.16	11	0.94844	Genome has more than 12.5% of markers with multiple hits
ZY3.bin.001	ZY	Unclassified	Unclassified	Unclassified	Unclassified	Unclassified	Unclassified	Unclassified	N/A	N/A	N/A	N/A	N/A	N/A	N/A	N/A	N/A	N/A	N/A	N/A	N/A	N/A	N/A	N/A	N/A	No bacterial or archaeal marker
ZY3.bin.002	ZY	Unclassified Bacteria	Unclassified	Unclassified	Unclassified	Unclassified	Unclassified	Unclassified	N/A	N/A	N/A	N/A	N/A	N/A	N/A	N/A	N/A	N/A	N/A	N/A	N/A	N/A	N/A	N/A	N/A	Insufficient number of amino acids in MSA (3.7%)
ZY3.bin.004	ZY	d__Bacteria	p__Pseudomonadota	c__Alphaproteobacteria	o__Sphingomonadales	f__Sphingomonadaceae	g__Sphingomicrobium	s__	N/A	N/A	N/A	N/A	N/A	GCF_009720245.1	95	d__Bacteria;p__Pseudomonadota;c__Alphaproteobacteria;o__Sphingomonadales;f__Sphingomonadaceae;g__Sphingomicrobium;s__Sphingomicrobium segetis	84.04	0.757	d__Bacteria;p__Pseudomonadota;c__Alphaproteobacteria;o__Sphingomonadales;f__Sphingomonadaceae;g__Sphingomicrobium;s__	taxonomic classification defined by topology and ANI	classification based on placement in class-level tree	GCA_013361785.1, s__Sphingomicrobium sp013361785, 95.0, 80.56, 0.556; GCF_000620665.1, s__Sphingomicrobium sp000620665, 95.0, 79.62, 0.592; GCA_019247755.1, s__Sphingomicrobium sp019247755, 95.0, 79.15, 0.405; GCA_019242355.1, s__Sphingomicrobium sp019242355, 95.0, 79.15, 0.455; GCA_013812825.1, s__Sphingomicrobium sp013812825, 95.0, 79.04, 0.478; GCF_014396785.1, s__Sphingomicrobium luteum, 95.0…	23.89	11	0.98831	Genome has more than 30.8% of markers with multiple hits;Genome not assigned to closest species as it falls outside its pre-defined ANI radius
ZY3.bin.005	ZY	d__Bacteria	p__Pseudomonadota	c__Alphaproteobacteria	o__Sphingomonadales	f__Sphingomonadaceae	g__Sphingomicrobium	s__	N/A	N/A	N/A	N/A	N/A	N/A	N/A	N/A	N/A	N/A	d__Bacteria;p__Pseudomonadota;c__Alphaproteobacteria;o__Sphingomonadales;f__Sphingomonadaceae;g__Sphingomicrobium;s__	taxonomic classification defined by topology and ANI	classification based on placement in class-level tree	GCF_009720245.1, s__Sphingomicrobium segetis, 95.0, 81.48, 0.701; GCF_000620665.1, s__Sphingomicrobium sp000620665, 95.0, 80.29, 0.66; GCA_013361785.1, s__Sphingomicrobium sp013361785, 95.0, 79.71, 0.549; GCF_014396785.1, s__Sphingomicrobium luteum, 95.0, 79.66, 0.562; GCA_013812825.1, s__Sphingomicrobium sp013812825, 95.0, 79.15, 0.562; GCA_019247755.1, s__Sphingomicrobium sp019247755, 95.0, 79.…	28.68	11	0.96914	Genome has more than 18.3% of markers with multiple hits;Genome not assigned to closest species as it falls outside its pre-defined ANI radius
ZY3.bin.006	ZY	d__Bacteria	p__Gemmatimonadota	c__Gemmatimonadetes	o__Gemmatimonadales	f__GWC2-71-9	g__	s__	N/A	N/A	N/A	N/A	N/A	GCA_017889745.1	95	d__Bacteria;p__Gemmatimonadota;c__Gemmatimonadetes;o__Gemmatimonadales;f__GWC2-71-9;g__JAGGAG01;s__JAGGAG01 sp017889745	76.69	0.136	d__Bacteria;p__Gemmatimonadota;c__Gemmatimonadetes;o__Gemmatimonadales;f__GWC2-71-9;g__;s__	taxonomic classification defined by topology and ANI	classification based on placement in class-level tree	N/A	63.65	11	0.8416	Genome has more than 20.8% of markers with multiple hits
ZY3.bin.007	ZY	d__Bacteria	p__J088	c__	o__	f__	g__	s__	N/A	N/A	N/A	N/A	N/A	N/A	N/A	N/A	N/A	N/A	d__Bacteria;p__J088;c__;o__;f__;g__;s__	taxonomic novelty determined using RED	classification based on placement in backbone tree	N/A	10.84	11	0.26689	Genome domain questionable ( 13.3% Bacterial, 3.8% Archaeal)
ZY3.bin.008	ZY	d__Bacteria	p__Bacteroidota	c__Bacteroidia	o__Chitinophagales	f__Chitinophagaceae	g__	s__	N/A	N/A	N/A	N/A	N/A	N/A	N/A	N/A	N/A	N/A	d__Bacteria;p__Bacteroidota;c__Bacteroidia;o__Chitinophagales;f__Chitinophagaceae;g__;s__	taxonomic classification fully defined by topology	classification based on placement in class-level tree	N/A	11.1	4	0.84221	Genome domain questionable ( 14.2% Bacterial, 9.4% Archaeal)
ZY3.bin.009	ZY	Unclassified Bacteria	Unclassified	Unclassified	Unclassified	Unclassified	Unclassified	Unclassified	N/A	N/A	N/A	N/A	N/A	N/A	N/A	N/A	N/A	N/A	N/A	N/A	N/A	N/A	N/A	N/A	N/A	Insufficient number of amino acids in MSA (7.2%)
ZY3.bin.010	ZY	d__Bacteria	p__Pseudomonadota	c__Alphaproteobacteria	o__Sphingomonadales	f__Sphingomonadaceae	g__Sphingomicrobium	s__	N/A	N/A	N/A	N/A	N/A	GCA_013361785.1	95	d__Bacteria;p__Pseudomonadota;c__Alphaproteobacteria;o__Sphingomonadales;f__Sphingomonadaceae;g__Sphingomicrobium;s__Sphingomicrobium sp013361785	78.02	0.281	d__Bacteria;p__Pseudomonadota;c__Alphaproteobacteria;o__Sphingomonadales;f__Sphingomonadaceae;g__Sphingomicrobium;s__	taxonomic classification defined by topology and ANI	classification based on placement in class-level tree	GCF_014489515.1, s__Sphingomicrobium sediminicola, 95.0, 82.85, 0.473; GCA_019247755.1, s__Sphingomicrobium sp019247755, 95.0, 78.82, 0.246; GCF_014489495.1, s__Sphingomicrobium daechungense, 95.0, 78.68, 0.329; GCF_022568775.1, s__Sphingomicrobium sp022568775, 95.0, 78.55, 0.341; GCF_000620665.1, s__Sphingomicrobium sp000620665, 95.0, 78.54, 0.395; GCF_009720245.1, s__Sphingomicrobium segetis, 9…	13.82	11	0.9812	N/A
ZY3.bin.011	ZY	Unclassified Bacteria	Unclassified	Unclassified	Unclassified	Unclassified	Unclassified	Unclassified	N/A	N/A	N/A	N/A	N/A	N/A	N/A	N/A	N/A	N/A	N/A	N/A	N/A	N/A	N/A	N/A	N/A	Insufficient number of amino acids in MSA (4.6%)
ZY3.bin.012	ZY	d__Bacteria	p__Pseudomonadota	c__Alphaproteobacteria	o__Sphingomonadales	f__Sphingomonadaceae	g__Sphingomicrobium	s__	N/A	N/A	N/A	N/A	N/A	N/A	N/A	N/A	N/A	N/A	d__Bacteria;p__Pseudomonadota;c__Alphaproteobacteria;o__Sphingomonadales;f__Sphingomonadaceae;g__Sphingomicrobium;s__	ANI	classification based on placement in class-level tree	GCF_014489515.1, s__Sphingomicrobium sediminicola, 95.0, 83.37, 0.464; GCF_014396785.1, s__Sphingomicrobium luteum, 95.0, 79.74, 0.357; GCF_022568775.1, s__Sphingomicrobium sp022568775, 95.0, 79.58, 0.482; GCF_014489495.1, s__Sphingomicrobium daechungense, 95.0, 79.49, 0.446; GCA_019247755.1, s__Sphingomicrobium sp019247755, 95.0, 79.46, 0.304; GCF_000620665.1, s__Sphingomicrobium sp000620665, 95…	15.75	11	0.93265	Genome has more than 11.7% of markers with multiple hits
ZY3.bin.013	ZY	d__Bacteria	p__Acidobacteriota	c__Vicinamibacteria	o__Vicinamibacterales	f__2-12-FULL-66-21	g__	s__	N/A	N/A	N/A	N/A	N/A	N/A	N/A	N/A	N/A	N/A	d__Bacteria;p__Acidobacteriota;c__Vicinamibacteria;o__Vicinamibacterales;f__2-12-FULL-66-21;g__;s__	taxonomic novelty determined using RED	classification based on placement in class-level tree	N/A	35.27	11	0.89464	Genome has more than 14.2% of markers with multiple hits
ZY3.bin.014	ZY	d__Bacteria	p__Nitrospirota	c__Nitrospiria	o__Nitrospirales	f__Nitrospiraceae	g__Nitrospira_F	s__	N/A	N/A	N/A	N/A	N/A	GCA_024998685.1	95	d__Bacteria;p__Nitrospirota;c__Nitrospiria;o__Nitrospirales;f__Nitrospiraceae;g__Nitrospira_F;s__Nitrospira_F sp024998685	93.82	0.219	d__Bacteria;p__Nitrospirota;c__Nitrospiria;o__Nitrospirales;f__Nitrospiraceae;g__Nitrospira_F;s__	taxonomic classification defined by topology and ANI	classification based on placement in class-level tree	GCA_019636835.1, s__Nitrospira_F sp019636835, 95.0, 85.97, 0.175; GCA_018242685.1, s__Nitrospira_F sp018242685, 95.0, 85.82, 0.202; GCA_902500825.1, s__Nitrospira_F sp902500825, 95.0, 85.44, 0.211; GCA_011090425.1, s__Nitrospira_F sp011090425, 95.0, 82.96, 0.193; GCA_005116895.1, s__Nitrospira_F sp005116895, 95.0, 82.03, 0.211; GCA_919902665.1, s__Nitrospira_F sp919902665, 95.0, 81.73, 0.193; GCF…	26.47	11	0.99053	Genome has more than 12.5% of markers with multiple hits
ZY3.bin.015	ZY	d__Bacteria	p__Pseudomonadota	c__Alphaproteobacteria	o__Sphingomonadales	f__Sphingomonadaceae	g__Sphingomicrobium	s__	N/A	N/A	N/A	N/A	N/A	N/A	N/A	N/A	N/A	N/A	d__Bacteria;p__Pseudomonadota;c__Alphaproteobacteria;o__Sphingomonadales;f__Sphingomonadaceae;g__Sphingomicrobium;s__	ANI	classification based on placement in class-level tree	GCF_014489515.1, s__Sphingomicrobium sediminicola, 95.0, 81.67, 0.333; GCA_013361785.1, s__Sphingomicrobium sp013361785, 95.0, 78.5, 0.263; GCF_014489495.1, s__Sphingomicrobium daechungense, 95.0, 78.3, 0.295; GCA_023436615.1, s__Sphingomicrobium sp023436615, 95.0, 78.18, 0.237; GCF_023516495.1, s__Sphingomicrobium sp023516495, 95.0, 78.11, 0.256; GCF_022568775.1, s__Sphingomicrobium sp022568775,…	17.3	11	0.9708	Genome has more than 25.0% of markers with multiple hits
ZY3.bin.016	ZY	d__Bacteria	p__Pseudomonadota	c__Alphaproteobacteria	o__Rhizobiales	f__Xanthobacteraceae	g__Pseudolabrys	s__	N/A	N/A	N/A	N/A	N/A	N/A	N/A	N/A	N/A	N/A	d__Bacteria;p__Pseudomonadota;c__Alphaproteobacteria;o__Rhizobiales;f__Xanthobacteraceae;g__Pseudolabrys;s__	taxonomic classification defined by topology and ANI	classification based on placement in class-level tree	GCA_022841665.1, s__Pseudolabrys sp022841665, 95.0, 80.05, 0.629; GCF_003367395.1, s__Pseudolabrys taiwanensis, 95.0, 79.72, 0.672; GCA_001464835.1, s__Pseudolabrys sp001464835, 95.0, 79.44, 0.466; GCA_003133345.1, s__Pseudolabrys sp003133345, 95.0, 79.23, 0.483; GCA_903878085.1, s__Pseudolabrys sp903878085, 95.0, 79.2, 0.56; GCA_903839845.1, s__Pseudolabrys sp903839845, 95.0, 79.11, 0.534; GCA_0…	26.95	11	0.954	Genome has more than 19.2% of markers with multiple hits;Genome not assigned to closest species as it falls outside its pre-defined ANI radius
ZY3.bin.017	ZY	d__Bacteria	p__Acidobacteriota	c__Vicinamibacteria	o__Vicinamibacterales	f__2-12-FULL-66-21	g__	s__	N/A	N/A	N/A	N/A	N/A	N/A	N/A	N/A	N/A	N/A	d__Bacteria;p__Acidobacteriota;c__Vicinamibacteria;o__Vicinamibacterales;f__2-12-FULL-66-21;g__;s__	taxonomic novelty determined using RED	classification based on placement in class-level tree	N/A	13.72	11	0.88721	N/A
ZY3.bin.018	ZY	d__Bacteria	p__Pseudomonadota	c__Alphaproteobacteria	o__Sphingomonadales	f__Sphingomonadaceae	g__Sphingomicrobium	s__	N/A	N/A	N/A	N/A	N/A	N/A	N/A	N/A	N/A	N/A	d__Bacteria;p__Pseudomonadota;c__Alphaproteobacteria;o__Sphingomonadales;f__Sphingomonadaceae;g__Sphingomicrobium;s__	taxonomic classification defined by topology and ANI	classification based on placement in class-level tree	GCF_009720245.1, s__Sphingomicrobium segetis, 95.0, 80.3, 0.579; GCF_000620665.1, s__Sphingomicrobium sp000620665, 95.0, 79.19, 0.614; GCA_013361785.1, s__Sphingomicrobium sp013361785, 95.0, 78.66, 0.561; GCF_021502585.1, s__Sphingomicrobium sp021502585, 95.0, 78.48, 0.07; GCA_019247755.1, s__Sphingomicrobium sp019247755, 95.0, 78.2, 0.421; GCF_014396785.1, s__Sphingomicrobium luteum, 95.0, 78.08…	16.76	11	0.95439	Genome has more than 23.3% of markers with multiple hits;Genome not assigned to closest species as it falls outside its pre-defined ANI radius
ZY3.bin.019	ZY	d__Bacteria	p__Pseudomonadota	c__Alphaproteobacteria	o__Sphingomonadales	f__Sphingomonadaceae	g__Sphingomicrobium	s__	N/A	N/A	N/A	N/A	N/A	GCF_000620665.1	95	d__Bacteria;p__Pseudomonadota;c__Alphaproteobacteria;o__Sphingomonadales;f__Sphingomonadaceae;g__Sphingomicrobium;s__Sphingomicrobium sp000620665	79.42	0.706	d__Bacteria;p__Pseudomonadota;c__Alphaproteobacteria;o__Sphingomonadales;f__Sphingomonadaceae;g__Sphingomicrobium;s__	taxonomic classification defined by topology and ANI	classification based on placement in class-level tree	GCA_902806285.1, s__Sphingomicrobium sp902806285, 95.0, 80.23, 0.294; GCF_023516495.1, s__Sphingomicrobium sp023516495, 95.0, 79.54, 0.588; GCF_011300455.1, s__Sphingomicrobium piscis, 95.0, 79.24, 0.353; GCA_013361785.1, s__Sphingomicrobium sp013361785, 95.0, 79.2, 0.588; GCF_009720245.1, s__Sphingomicrobium segetis, 95.0, 79.08, 0.765; GCA_023436615.1, s__Sphingomicrobium sp023436615, 95.0, 78.…	14.58	11	0.97345	Genome has more than 15.0% of markers with multiple hits;Genome not assigned to closest species as it falls outside its pre-defined ANI radius
ZY3.bin.020	ZY	d__Bacteria	p__Pseudomonadota	c__Alphaproteobacteria	o__Sphingomonadales	f__Sphingomonadaceae	g__Sphingomicrobium	s__	N/A	N/A	N/A	N/A	N/A	N/A	N/A	N/A	N/A	N/A	d__Bacteria;p__Pseudomonadota;c__Alphaproteobacteria;o__Sphingomonadales;f__Sphingomonadaceae;g__Sphingomicrobium;s__	ANI	classification based on placement in class-level tree	GCA_023266535.1, s__Sphingomicrobium sp023266535, 95.0, 78.52, 0.415; GCF_014489515.1, s__Sphingomicrobium sediminicola, 95.0, 78.29, 0.313; GCF_014396785.1, s__Sphingomicrobium luteum, 95.0, 78.08, 0.395; GCF_000585415.1, s__Sphingomicrobium jaspsi, 95.0, 78.0, 0.333; GCF_003583725.1, s__Sphingomicrobium edaphi, 95.0, 77.98, 0.272; GCA_023392555.1, s__Sphingomicrobium sp023392555, 95.0, 77.98, 0…	14.92	11	0.96371	Genome has more than 10.0% of markers with multiple hits
ZY3.bin.021	ZY	d__Bacteria	p__Pseudomonadota	c__Gammaproteobacteria	o__Burkholderiales	f__SG8-39	g__SCGC-AG-212-J23	s__	N/A	N/A	N/A	N/A	N/A	N/A	N/A	N/A	N/A	N/A	d__Bacteria;p__Pseudomonadota;c__Gammaproteobacteria;o__Burkholderiales;f__SG8-39;g__SCGC-AG-212-J23;s__	taxonomic classification defined by topology and ANI	classification based on placement in class-level tree	GCA_005881595.1, s__SCGC-AG-212-J23 sp005881595, 95.0, 81.26, 0.348; GCA_001772055.1, s__SCGC-AG-212-J23 sp001772055, 95.0, 81.1, 0.261; GCA_004297625.1, s__SCGC-AG-212-J23 sp004297625, 95.0, 80.19, 0.565; GCA_005883675.1, s__SCGC-AG-212-J23 sp005883675, 95.0, 80.19, 0.435; GCA_019509895.1, s__SCGC-AG-212-J23 sp019509895, 95.0, 80.05, 0.348; GCA_019245555.1, s__SCGC-AG-212-J23 sp019245555, 95.0, …	20.58	11	0.94244	Genome has more than 21.7% of markers with multiple hits;Genome not assigned to closest species as it falls outside its pre-defined ANI radius
ZY3.bin.022	ZY	d__Bacteria	p__Pseudomonadota	c__Gammaproteobacteria	o__Burkholderiales	f__	g__	s__	N/A	N/A	N/A	N/A	N/A	N/A	N/A	N/A	N/A	N/A	d__Bacteria;p__Pseudomonadota;c__Gammaproteobacteria;o__Burkholderiales;f__;g__;s__	taxonomic novelty determined using RED	classification based on placement in class-level tree	N/A	24.75	11	0.61684	Genome has more than 21.7% of markers with multiple hits
ZY3.bin.023	ZY	d__Bacteria	p__Pseudomonadota	c__Alphaproteobacteria	o__Sphingomonadales	f__Sphingomonadaceae	g__Sphingomicrobium	s__	N/A	N/A	N/A	N/A	N/A	GCA_013816595.1	95	d__Bacteria;p__Pseudomonadota;c__Alphaproteobacteria;o__Sphingomonadales;f__Sphingomonadaceae;g__Sphingomicrobium;s__Sphingomicrobium sp013816595	76.38	0.243	d__Bacteria;p__Pseudomonadota;c__Alphaproteobacteria;o__Sphingomonadales;f__Sphingomonadaceae;g__Sphingomicrobium;s__	taxonomic classification defined by topology and ANI	classification based on placement in class-level tree	GCF_023516495.1, s__Sphingomicrobium sp023516495, 95.0, 78.6, 0.386; GCF_000620665.1, s__Sphingomicrobium sp000620665, 95.0, 78.5, 0.429; GCA_019247755.1, s__Sphingomicrobium sp019247755, 95.0, 78.47, 0.257; GCF_009720245.1, s__Sphingomicrobium segetis, 95.0, 78.33, 0.357; GCF_014396585.1, s__Sphingomicrobium rhizophilum, 95.0, 78.04, 0.186; GCA_013816785.1, s__Sphingomicrobium sp013816785, 95.0,…	12.08	11	0.9536	N/A
ZY3.bin.024	ZY	d__Bacteria	p__Acidobacteriota	c__Vicinamibacteria	o__Vicinamibacterales	f__2-12-FULL-66-21	g__	s__	N/A	N/A	N/A	N/A	N/A	N/A	N/A	N/A	N/A	N/A	d__Bacteria;p__Acidobacteriota;c__Vicinamibacteria;o__Vicinamibacterales;f__2-12-FULL-66-21;g__;s__	taxonomic classification fully defined by topology	classification based on placement in class-level tree	N/A	17.91	11	0.77261	Genome has more than 11.7% of markers with multiple hits
ZY3.bin.025	ZY	d__Bacteria	p__Pseudomonadota	c__Alphaproteobacteria	o__Sphingomonadales	f__Sphingomonadaceae	g__Sphingomicrobium	s__	N/A	N/A	N/A	N/A	N/A	N/A	N/A	N/A	N/A	N/A	d__Bacteria;p__Pseudomonadota;c__Alphaproteobacteria;o__Sphingomonadales;f__Sphingomonadaceae;g__Sphingomicrobium;s__	ANI	classification based on placement in class-level tree	GCF_009720245.1, s__Sphingomicrobium segetis, 95.0, 79.79, 0.382; GCA_023266535.1, s__Sphingomicrobium sp023266535, 95.0, 79.01, 0.441; GCA_902806285.1, s__Sphingomicrobium sp902806285, 95.0, 79.0, 0.206; GCA_902806295.1, s__Sphingomicrobium sp902806295, 95.0, 78.87, 0.176; GCA_013361785.1, s__Sphingomicrobium sp013361785, 95.0, 78.82, 0.265; GCF_003499275.1, s__Sphingomicrobium mesophilum, 95.0,…	14.68	11	0.92359	N/A
ZY3.bin.026	ZY	d__Bacteria	p__Pseudomonadota	c__Gammaproteobacteria	o__Burkholderiales	f__SG8-41	g__DSOT01	s__	N/A	N/A	N/A	N/A	N/A	GCA_016202565.1	95	d__Bacteria;p__Pseudomonadota;c__Gammaproteobacteria;o__Burkholderiales;f__SG8-41;g__DSOT01;s__DSOT01 sp016202565	81.22	0.589	d__Bacteria;p__Pseudomonadota;c__Gammaproteobacteria;o__Burkholderiales;f__SG8-41;g__DSOT01;s__	taxonomic classification defined by topology and ANI	classification based on placement in class-level tree	GCA_001772005.1, s__DSOT01 sp001772005, 95.0, 78.51, 0.434; GCA_001771985.1, s__DSOT01 sp001771985, 95.0, 77.86, 0.389; GCA_016202605.1, s__DSOT01 sp016202605, 95.0, 77.17, 0.246	32.87	11	0.96597	Genome has more than 20.0% of markers with multiple hits;Genome not assigned to closest species as it falls outside its pre-defined ANI radius
ZY3.bin.027	ZY	d__Bacteria	p__Gemmatimonadota	c__Gemmatimonadetes	o__Gemmatimonadales	f__Gemmatimonadaceae	g__UBA4720	s__	N/A	N/A	N/A	N/A	N/A	GCA_013813715.1	95	d__Bacteria;p__Gemmatimonadota;c__Gemmatimonadetes;o__Gemmatimonadales;f__Gemmatimonadaceae;g__UBA4720;s__UBA4720 sp013813715	77.17	0.129	d__Bacteria;p__Gemmatimonadota;c__Gemmatimonadetes;o__Gemmatimonadales;f__Gemmatimonadaceae;g__UBA4720;s__	taxonomic classification defined by topology and ANI	classification based on placement in class-level tree	GCA_902812375.1, s__UBA4720 sp902812375, 95.0, 77.27, 0.05; GCA_017881685.1, s__UBA4720 sp017881685, 95.0, 77.22, 0.157; GCA_023249395.1, s__UBA4720 sp023249395, 95.0, 77.21, 0.104; GCA_003134685.1, s__UBA4720 sp003134685, 95.0, 76.89, 0.068; GCA_017881465.1, s__UBA4720 sp017881465, 95.0, 76.86, 0.071; GCA_013816695.1, s__UBA4720 sp013816695, 95.0, 76.7, 0.032; GCA_017881545.1, s__UBA4720 sp01788…	30.27	11	0.93886	Genome has more than 39.2% of markers with multiple hits
ZY3.bin.028	ZY	d__Bacteria	p__Gemmatimonadota	c__Gemmatimonadetes	o__Gemmatimonadales	f__Gemmatimonadaceae	g__JAJKIV01	s__	N/A	N/A	N/A	N/A	N/A	GCA_021154285.1	95	d__Bacteria;p__Gemmatimonadota;c__Gemmatimonadetes;o__Gemmatimonadales;f__Gemmatimonadaceae;g__JAJKIV01;s__JAJKIV01 sp021154285	78.37	0.361	d__Bacteria;p__Gemmatimonadota;c__Gemmatimonadetes;o__Gemmatimonadales;f__Gemmatimonadaceae;g__JAJKIV01;s__	taxonomic classification defined by topology and ANI	classification based on placement in class-level tree	N/A	25.02	11	0.89852	Genome has more than 20.0% of markers with multiple hits
ZY3.bin.029	ZY	Unclassified Bacteria	Unclassified	Unclassified	Unclassified	Unclassified	Unclassified	Unclassified	N/A	N/A	N/A	N/A	N/A	N/A	N/A	N/A	N/A	N/A	N/A	N/A	N/A	N/A	N/A	N/A	N/A	Insufficient number of amino acids in MSA (7.5%)
ZY3.bin.030	ZY	Unclassified Bacteria	Unclassified	Unclassified	Unclassified	Unclassified	Unclassified	Unclassified	N/A	N/A	N/A	N/A	N/A	N/A	N/A	N/A	N/A	N/A	N/A	N/A	N/A	N/A	N/A	N/A	N/A	Insufficient number of amino acids in MSA (5.9%)
ZY3.bin.031	ZY	d__Bacteria	p__Pseudomonadota	c__	o__	f__	g__	s__	N/A	N/A	N/A	N/A	N/A	N/A	N/A	N/A	N/A	N/A	d__Bacteria;p__Pseudomonadota;c__;o__;f__;g__;s__	taxonomic novelty determined using RED	classification based on placement in backbone tree	N/A	25.96	11	0.35272	Genome has more than 17.5% of markers with multiple hits
ZY3.bin.032	ZY	d__Bacteria	p__Verrucomicrobiota	c__Verrucomicrobiae	o__Chthoniobacterales	f__UBA10450	g__Palsa-1392	s__	N/A	N/A	N/A	N/A	N/A	GCA_013695925.1	95	d__Bacteria;p__Verrucomicrobiota;c__Verrucomicrobiae;o__Chthoniobacterales;f__UBA10450;g__Palsa-1392;s__Palsa-1392 sp013695925	78.72	0.344	d__Bacteria;p__Verrucomicrobiota;c__Verrucomicrobiae;o__Chthoniobacterales;f__UBA10450;g__Palsa-1392;s__	taxonomic classification defined by topology and ANI	classification based on placement in class-level tree	GCA_003169975.1, s__Palsa-1392 sp003169975, 95.0, 78.63, 0.55; GCA_013815325.1, s__Palsa-1392 sp013815325, 95.0, 77.6, 0.321; GCA_013821455.1, s__Palsa-1392 sp013821455, 95.0, 77.33, 0.336	33.21	11	0.93921	Genome has more than 27.5% of markers with multiple hits;Genome not assigned to closest species as it falls outside its pre-defined ANI radius
ZY3.bin.033	ZY	d__Bacteria	p__Pseudomonadota	c__Zetaproteobacteria	o__	f__	g__	s__	N/A	N/A	N/A	N/A	N/A	N/A	N/A	N/A	N/A	N/A	d__Bacteria;p__Pseudomonadota;c__Zetaproteobacteria;o__;f__;g__;s__	taxonomic novelty determined using RED	classification based on placement in class-level tree	N/A	14.42	11	0.38857	backbone tree has incongruent class classification
ZY3.bin.034	ZY	d__Bacteria	p__Pseudomonadota	c__Gammaproteobacteria	o__Pseudomonadales	f__Pseudomonadaceae	g__Pseudomonas_E	s__	N/A	N/A	N/A	N/A	N/A	N/A	N/A	N/A	N/A	N/A	d__Bacteria;p__Pseudomonadota;c__Gammaproteobacteria;o__Pseudomonadales;f__Pseudomonadaceae;g__Pseudomonas_E;s__	taxonomic classification defined by topology and ANI	classification based on placement in class-level tree	GCF_900115555.1, s__Pseudomonas_E borbori, 95.0, 83.79, 0.731; GCF_018398425.1, s__Pseudomonas_E lalucatii, 95.0, 83.02, 0.731; GCF_900100495.1, s__Pseudomonas_E benzenivorans, 95.0, 82.96, 0.808; GCF_013184545.1, s__Pseudomonas_E sp013184545, 95.0, 82.93, 0.769; GCF_002025205.1, s__Pseudomonas_E sp002025205, 95.0, 82.64, 0.692; GCF_024397895.1, s__Pseudomonas_E benzenivorans_A, 95.0, 82.11, 0.69…	19.48	11	0.93937	Genome not assigned to closest species as it falls outside its pre-defined ANI radius
ZY3.bin.035	ZY	d__Bacteria	p__Pseudomonadota	c__Alphaproteobacteria	o__Reyranellales	f__	g__	s__	N/A	N/A	N/A	N/A	N/A	N/A	N/A	N/A	N/A	N/A	d__Bacteria;p__Pseudomonadota;c__Alphaproteobacteria;o__Reyranellales;f__;g__;s__	taxonomic novelty determined using RED	classification based on placement in class-level tree	N/A	16.5	11	0.65784	Genome has more than 14.2% of markers with multiple hits
ZY3.bin.036	ZY	d__Bacteria	p__Gemmatimonadota	c__Gemmatimonadetes	o__Gemmatimonadales	f__Gemmatimonadaceae	g__JAJKIV01	s__	N/A	N/A	N/A	N/A	N/A	GCA_021154285.1	95	d__Bacteria;p__Gemmatimonadota;c__Gemmatimonadetes;o__Gemmatimonadales;f__Gemmatimonadaceae;g__JAJKIV01;s__JAJKIV01 sp021154285	86.2	0.387	d__Bacteria;p__Gemmatimonadota;c__Gemmatimonadetes;o__Gemmatimonadales;f__Gemmatimonadaceae;g__JAJKIV01;s__	taxonomic classification defined by topology and ANI	classification based on placement in class-level tree	N/A	29.61	11	0.92308	Genome has more than 13.3% of markers with multiple hits
ZY3.bin.037	ZY	d__Bacteria	p__Pseudomonadota	c__Gammaproteobacteria	o__Burkholderiales	f__Nitrosomonadaceae	g__Nitrosospira	s__	N/A	N/A	N/A	N/A	N/A	GCF_900109785.1	95	d__Bacteria;p__Pseudomonadota;c__Gammaproteobacteria;o__Burkholderiales;f__Nitrosomonadaceae;g__Nitrosospira;s__Nitrosospira tenuis	81.86	0.327	d__Bacteria;p__Pseudomonadota;c__Gammaproteobacteria;o__Burkholderiales;f__Nitrosomonadaceae;g__Nitrosospira;s__	taxonomic classification defined by topology and ANI	classification based on placement in class-level tree	GCA_001899235.1, s__Nitrosospira sp001899235, 95.0, 83.64, 0.077; GCF_900115125.1, s__Nitrosospira briensis_A, 95.0, 83.07, 0.058; GCA_017306155.1, s__Nitrosospira multiformis_F, 95.0, 82.26, 0.096; GCF_000355765.4, s__Nitrosospira lacus, 95.0, 81.81, 0.115; GCF_900103165.1, s__Nitrosospira multiformis_D, 95.0, 81.56, 0.115; GCF_003050865.1, s__Nitrosospira multiformis_E, 95.0, 81.43, 0.096; GCA_…	26.2	11	0.94405	Genome has more than 20.8% of markers with multiple hits
ZY3.bin.038	ZY	d__Bacteria	p__Acidobacteriota	c__Blastocatellia	o__Pyrinomonadales	f__Pyrinomonadaceae	g__PSRF01	s__	N/A	N/A	N/A	N/A	N/A	GCA_020199835.1	95	d__Bacteria;p__Acidobacteriota;c__Blastocatellia;o__Pyrinomonadales;f__Pyrinomonadaceae;g__PSRF01;s__PSRF01 sp020199835	79.53	0.435	d__Bacteria;p__Acidobacteriota;c__Blastocatellia;o__Pyrinomonadales;f__Pyrinomonadaceae;g__PSRF01;s__	taxonomic classification defined by topology and ANI	classification based on placement in class-level tree	GCA_003488005.1, s__PSRF01 sp003488005, 95.0, 76.8, 0.087; GCA_013817595.1, s__PSRF01 sp013817595, 95.0, 75.92, 0.087; GCA_013697915.1, s__PSRF01 sp013697915, 95.0, 75.35, 0.174; GCA_013812905.1, s__PSRF01 sp013812905, 95.0, 74.79, 0.13; GCA_023717565.1, s__PSRF01 sp023717565, 95.0, 74.77, 0.087; GCA_023717605.1, s__PSRF01 sp023717605, 95.0, 74.67, 0.174; GCA_002427845.1, s__PSRF01 sp002427845, 9…	26.81	11	0.95425	Genome has more than 26.7% of markers with multiple hits
ZY3.bin.039	ZY	d__Bacteria	p__Chloroflexota	c__Limnocylindria	o__Limnocylindrales	f__	g__	s__	N/A	N/A	N/A	N/A	N/A	N/A	N/A	N/A	N/A	N/A	d__Bacteria;p__Chloroflexota;c__Limnocylindria;o__Limnocylindrales;f__;g__;s__	taxonomic novelty determined using RED	classification based on placement in class-level tree	N/A	23.4	11	0.60173	Genome has more than 13.3% of markers with multiple hits
ZY3.bin.040	ZY	d__Bacteria	p__Acidobacteriota	c__Blastocatellia	o__Pyrinomonadales	f__	g__	s__	N/A	N/A	N/A	N/A	N/A	N/A	N/A	N/A	N/A	N/A	d__Bacteria;p__Acidobacteriota;c__Blastocatellia;o__Pyrinomonadales;f__;g__;s__	taxonomic novelty determined using RED	classification based on placement in class-level tree	N/A	28.86	11	0.66047	Genome has more than 15.0% of markers with multiple hits
ZY3.bin.041	ZY	d__Bacteria	p__Bacteroidota	c__Bacteroidia	o__Chitinophagales	f__Chitinophagaceae	g__	s__	N/A	N/A	N/A	N/A	N/A	N/A	N/A	N/A	N/A	N/A	d__Bacteria;p__Bacteroidota;c__Bacteroidia;o__Chitinophagales;f__Chitinophagaceae;g__;s__	taxonomic novelty determined using RED	classification based on placement in class-level tree	N/A	31.44	11	0.91258	Genome has more than 20.8% of markers with multiple hits
ZY3.bin.042	ZY	d__Bacteria	p__Pseudomonadota	c__Gammaproteobacteria	o__Burkholderiales	f__Nitrosomonadaceae	g__Nitrosospira	s__	N/A	N/A	N/A	N/A	N/A	GCF_900109785.1	95	d__Bacteria;p__Pseudomonadota;c__Gammaproteobacteria;o__Burkholderiales;f__Nitrosomonadaceae;g__Nitrosospira;s__Nitrosospira tenuis	81.9	0.429	d__Bacteria;p__Pseudomonadota;c__Gammaproteobacteria;o__Burkholderiales;f__Nitrosomonadaceae;g__Nitrosospira;s__	taxonomic classification defined by topology and ANI	classification based on placement in class-level tree	GCF_900115125.1, s__Nitrosospira briensis_A, 95.0, 80.25, 0.143; GCA_013697655.1, s__Nitrosospira sp013697655, 95.0, 80.06, 0.095; GCF_900142705.1, s__Nitrosospira sp900142705, 95.0, 79.53, 0.19; GCF_900102495.1, s__Nitrosospira sp900102495, 95.0, 79.49, 0.238; GCA_017306155.1, s__Nitrosospira multiformis_F, 95.0, 78.9, 0.143; GCF_900119085.1, s__Nitrosospira sp900119085, 95.0, 78.56, 0.048; GCF_…	25.56	11	0.9563	Genome has more than 18.3% of markers with multiple hits

## Sheet: DF_Bin
CX_c	num	JS_c	num	XY_c	num	ZY_c	num	CX_f	num	JS_f	num	XY_f	num	ZY_f	num	CX_g	num	JS_g	num	XY_g	num	ZY-g	num
c__Alphaproteobacteria	32	c__Alphaproteobacteria	34	c__Alphaproteobacteria	17	c__Alphaproteobacteria	30	f__Sphingomonadaceae	26	f__Sphingomonadaceae	25	f__Sphingomonadaceae	14	f__Sphingomonadaceae	26	g__Sphingomicrobium	23	g__Sphingomicrobium	21	g__Sphingomicrobium	11	g__Sphingomicrobium	23
c__Blastocatellia	11	c__Gammaproteobacteria	13	c__Gemmatimonadetes	12	c__Gammaproteobacteria	18	f__Pyrinomonadaceae	11	f__Gemmatimonadaceae	9	f__Chitinophagaceae	13	f__Gemmatimonadaceae	10	g__PSRF01	8	g__SCGC-AG-212-J23	6	g__Nitrospira_F	5	g__SCGC-AG-212-J23	5
c__Vicinamibacteria	8	c__Gemmatimonadetes	13	c__Gammaproteobacteria	8	c__Gemmatimonadetes	14	f__2-12-FULL-66-21	4	f__Reyranellaceae	6	f__Gemmatimonadaceae	7	f__2-12-FULL-66-21	6	g__UBA12294	4	g__PSRF01	5	g__SCGC-AG-212-J23	4	g__JAJKIV01	4
c__Limnocylindria	7	c__Blastocatellia	6	c__Nitrospiria	7	c__Bacteroidia	7	f__EnvOPS12	4	f__SG8-39	6	f__Nitrospiraceae	7	f__Chitinophagaceae	6	g__66-474	3	g__Reyranella	5	g__UBA4720	4	g__PSRF01	4
c__Gammaproteobacteria	6	c__Vicinamibacteria	5	c__Bacteroidia	7	c__Vicinamibacteria	6	f__Nitrospiraceae	4	f__Pyrinomonadaceae	5	f__2-12-FULL-66-21	7	f__Nitrospiraceae	5	g__DP-20	3	g__UBA4720	5	g__DSOT01	3	g__UBA4720	4
c__Anaerolineae	4	c__Nitrospiria	4	c__Vicinamibacteria	5	c__Nitrospiria	5	f__Reyranellaceae	4	f__2-12-FULL-66-21	4	f__GWC2-71-9	4	f__SG8-39	5	g__Gp7-AA6	3	g__JAJKIV01	3	g__PSRF01	3	g__DSOT01	3
c__Nitrospiria	4	c__Bacteroidia	4	c__Blastocatellia	3	c__Blastocatellia	5	f__Gemmatimonadaceae	3	f__EnvOPS12	3	f__SG8-39	4	f__GWC2-71-9	4	g__Nitrospira_C	3	g__Rhizorhapis	3	g__Flavisolibacter	2	g__Nitrosospira	3
c__Binatia	3	c__Anaerolineae	3	c__Thermoanaerobaculia	2	c__Anaerolineae	2	f__Gp7-AA6	3	f__GWC2-71-9	3	f__Pyrinomonadaceae	4	f__Pyrinomonadaceae	4	g__Reyranella	3	g__UBA12294	3	g__Flavitalea	2	g__Pseudomonas_E	3
c__Gemmatimonadetes	3	c__Binatia	2	c__Anaerolineae	1	c__Binatia	2	f__QHBO01	3	f__Nitrospiraceae	3	f__SG8-41	3	f__Nitrosomonadaceae	3	g__Rhizorhapis	3	g__66-474	2	g__JAGGAG01	2	g__Flavitalea	2
c__Thermoanaerobaculia	3	c__Saccharimonadia	1	c__Binatia	1	c__Saccharimonadia	1	f__Rhodanobacteraceae	3	f__SG8-41	3	f__Xanthobacteraceae	3	f__Pseudomonadaceae	3	g__SCGC-AG-212-J23	3	g__DP-20	2	g__JAJKIV01	2	g__Nitrospira_C	2
c__Bacteroidia	2	c__Cyanobacteriia	1	c__Magnetococcia	1	c__Cyanobacteriia	1	f__SG8-39	3	f__Chitinophagaceae	2	f__Dongiaceae	2	f__SG8-41	3	g__CF-39	2	g__DSOT01	2	g__CADCVW01	1	g__Nitrospira_F	2
c__Babeliae	1	c__Methylomirabilia	1			c__Verrucomicrobiae	1	f__P2-11E	2	f__Rhodanobacteraceae	2		1	f__Burkholderiaceae	1	g__UBA4720	2	g__QHWT01	2	g__Hanamia	1	g__UBA12294	2
c__Polyangia	1	c__Verrucomicrobiae	1			c__Limnocylindria	1	f__Chitinophagaceae	1	f__UBA9968	2			f__Burkholderiaceae_B	1	g__2-12-FULL-66-21	1	g__FEN-1219	1	g__JACDDX01	1	g__VBAS01	2
c__Saccharimonadia	1					c__Zetaproteobacteria	1	f__Cyclobacteriaceae	1	f__Dongiaceae	1			f__Flavobacteriaceae	1	g__Chryseosolibacter	1	g__Flavitalea	1	g__JADGHE01	1	g__DP-20	1
								f__Haliangiaceae	1	f__Microcoleaceae	1			f__UBA10450	1	g__Hanamia	1	g__Microcoleus	1	g__Nitrospira_C	1	g__Flavobacterium	1
								f__UBA1547	1	f__Nitrosomonadaceae	1			f__UBA1547	1	g__JABFXX01	1	g__Nitrosospira	1	g__Pseudolabrys	1	g__JADGGM01	1
								f__UBA2999	1	f__UBA10450	1			f__UBA9968	1	g__JACPDI01	1	g__Nitrospira_C	1	g__Rhizorhapis	1	g__JALRBM01	1
								f__Xanthobacteraceae	1	f__UBA4665	1			f__Xanthobacteraceae	1	g__JAEWBQ01	1	g__Nitrospira_F	1	g__Sphingobium	1	g__Palsa-1392	1
										f__UBA6522	1					g__Nitrospira_F	1	g__Pseudolabrys	1	g__UBA12294	1	g__Pseudolabrys	1
										f__Xanthobacteraceae	1					g__Pseudolabrys	1	g__SYSU-D60009	1	g__VBAS01

## Sheet: Key_taxa
Taxa	CX1	CX2	CX3	JS1	JS2	JS3	XY1	XY2	XY3	ZY1	ZY2	ZY3
Catellatospora	6013	6382	6565	5593	6066	5833	7201	5777	7073	4964	5365	5796
Nissabacter	634	773	821	748	755	796	675	689	740	642	692	721
Acuticoccus	3962	4497	4398	4430	4652	4917	4111	3956	4414	3966	4027	4601
Alloactinosynnema	3228	3273	3523	3189	3291	3237	3235	3060	3403	2805	2844	3219
Diaminobutyricimonas	921	1021	914	881	933	955	898	845	936	767	809	868
Natronobiforma	984	1067	1069	979	1026	1055	915	893	1000	898	860	1005
Aurantimonas	3278	3966	3842	4243	4680	4967	4025	3981	4369	4052	4175	4406
Magnetospira	700	820	830	917	991	987	881	890	926	786	861	928
Limnobacter	189	212	219	331	635	485	433	485	456	305	274	358
Nordella	4822	5405	4985	8840	11219	15436	6881	10261	8484	8859	8351	9596
Amniculibacterium	179	232	143	281	261	193	432	338	283	369	312	362
Psychroserpens	119	162	141	247	269	204	376	349	300	317	283	348
Aquimarina	427	468	470	696	626	512	978	993	721	947	721	784
Noviherbaspirillum	2450	2923	2824	5526	4919	3896	3949	4026	4052	4290	6160	5534
Glaciimonas	279	308	333	482	396	404	427	416	447	510	586	481
