# Supplementary material for: Integrated metabolomic and metagenomic strategies shed light on interactions among planting environments, rhizosphere microbiota, and metabolites of tobacco in Yunnan, China
Source: Front Microbiol. 2024 May 9;15:1386150. doi: 10.3389/fmicb.2024.1386150 (PMC11112021; doi:10.3389/fmicb.2024.1386150)
Supplement: Supplementary file 4 [file Table_5.XLSX]

## Sheet: Gene_annotation
Gene_id	seed_ortholog	eggNOG_OGs	Description	Preferred_name	GOs	KEGG_ko	KEGG_Pathway	PFAMs
G_520599	1121033.AUCF01000033_gene3643	COG0517@1|root,COG0517@2|Bacteria,1NMH1@1224|Proteobacteria,2U9D8@28211|Alphaproteobacteria,2JT6V@204441|Rhodospirillales	Domain in cystathionine beta-synthase and other proteins.					CBS
G_168127	1237149.C900_01023	COG0382@1|root,COG0382@2|Bacteria,4NGNA@976|Bacteroidetes,47MCK@768503|Cytophagia	PFAM UbiA prenyltransferase	ubiA		ko:K03179	ko00130,ko01100,ko01110,map00130,map01100,map01110	UbiA
G_333252	1123267.JONN01000001_gene1689	COG1595@1|root,COG1595@2|Bacteria,1MZMC@1224|Proteobacteria,2TUUZ@28211|Alphaproteobacteria,2K0TM@204457|Sphingomonadales	Belongs to the sigma-70 factor family. ECF subfamily			ko:K03088		Sigma70_r2,Sigma70_r4_2
G_237509	709986.Deima_1217	COG1028@1|root,COG1028@2|Bacteria,1WIPQ@1297|Deinococcus-Thermus	COGs COG1028 Dehydrogenase with different specificities (related to short-chain alcohol dehydrogenase)			ko:K00046		adh_short,adh_short_C2
G_540613	1123504.JQKD01000002_gene3663	COG2050@1|root,COG2050@2|Bacteria,1PQAN@1224|Proteobacteria,2VRW3@28216|Betaproteobacteria,4AE29@80864|Comamonadaceae	PFAM thioesterase superfamily					4HBT
G_18794	1123267.JONN01000001_gene1333	COG1034@1|root,COG1034@2|Bacteria,1P8MN@1224|Proteobacteria,2TS97@28211|Alphaproteobacteria,2K16X@204457|Sphingomonadales	NADH-quinone oxidoreductase	nuoG		ko:K00336	ko00190,ko01100,map00190,map01100	Fer2_4,Molybdopterin,NADH-G_4Fe-4S_3,NADH_dhqG_C
G_233477	1297570.MESS4_360101	COG1948@1|root,COG5276@1|root,COG4880@2|Bacteria,COG5276@2|Bacteria,1MU72@1224|Proteobacteria,2TZVG@28211|Alphaproteobacteria,43MH7@69277|Phyllobacteriaceae	LVIVD repeat					LVIVD
G_434095	335659.S23_33050	COG4549@1|root,COG4549@2|Bacteria,1RGDY@1224|Proteobacteria,2VGUA@28211|Alphaproteobacteria,3JRBK@41294|Bradyrhizobiaceae	Domain of unkown function (DUF1775)			ko:K09796		DUF1775
G_451482	925409.KI911562_gene2277	COG2065@1|root,COG2065@2|Bacteria,4NFI1@976|Bacteroidetes,1IQWE@117747|Sphingobacteriia	uracil phosphoribosyltransferase	pyrR		ko:K02825	ko00240,ko01100,map00240,map01100	Pribosyltran
G_96816	861299.J421_5952	COG0031@1|root,COG0031@2|Bacteria,1ZTHE@142182|Gemmatimonadetes	Pyridoxal-phosphate dependent enzyme	cysK		ko:K01738	ko00270,ko00920,ko01100,ko01110,ko01120,ko01130,ko01200,ko01230,map00270,map00920,map01100,map01110,map01120,map01130,map01200,map01230	Glutaredoxin,PALP
G_280365	1123267.JONN01000001_gene2127	COG3672@1|root,COG3672@2|Bacteria	Periplasmic Protein					Peptidase_C93
G_193546	485917.Phep_2739	COG1063@1|root,COG1063@2|Bacteria,4NHCK@976|Bacteroidetes,1IQ8C@117747|Sphingobacteriia	PFAM Alcohol dehydrogenase					ADH_N,ADH_zinc_N
G_581081	580332.Slit_2679	COG1132@1|root,COG1132@2|Bacteria,1MUBM@1224|Proteobacteria,2VHAN@28216|Betaproteobacteria,44V3U@713636|Nitrosomonadales	Involved in lipid A export and possibly also in glycerophospholipid export and for biogenesis of the outer membrane. Transmembrane domains (TMD) form a pore in the inner membrane and the ATP-binding domain (NBD) is responsible for energy generation	msbA		ko:K02021,ko:K11085	ko02010,map02010	ABC_membrane,ABC_tran
G_22252	1123267.JONN01000002_gene132	COG0358@1|root,COG0358@2|Bacteria,1MUHC@1224|Proteobacteria,2TRU2@28211|Alphaproteobacteria,2K0VR@204457|Sphingomonadales	RNA polymerase that catalyzes the synthesis of short RNA molecules used as primers for DNA polymerase during DNA replication	dnaG		ko:K02316	ko03030,map03030	Toprim_4,Toprim_N,zf-CHC2
G_64370	452637.Oter_0943	COG0513@1|root,COG0513@2|Bacteria,46S5M@74201|Verrucomicrobia,3K7N6@414999|Opitutae	helicase superfamily c-terminal domain			ko:K11927	ko03018,map03018	DEAD,Helicase_C
G_310503	234267.Acid_7818	COG1520@1|root,COG1520@2|Bacteria,3Y6S9@57723|Acidobacteria	Part of the outer membrane protein assembly complex, which is involved in assembly and insertion of beta-barrel proteins into the outer membrane					-
G_175861	1031711.RSPO_c01457	COG0133@1|root,COG0133@2|Bacteria,1MUS8@1224|Proteobacteria,2VHV3@28216|Betaproteobacteria,1JZSI@119060|Burkholderiaceae	The beta subunit is responsible for the synthesis of L- tryptophan from indole and L-serine	trpB	GO:0000162,GO:0003674,GO:0005488,GO:0005515,GO:0005575,GO:0005622,GO:0005623,GO:0005737,GO:0006082,GO:0006520,GO:0006568,GO:0006576,GO:0006586,GO:0006725,GO:0006807,GO:0008150,GO:0008152,GO:0008652,GO:0009058,GO:0009072,GO:0009073,GO:0009308,GO:0009309,GO:0009987,GO:0016053,GO:0018130,GO:0019438,GO:0019752,GO:0034641,GO:0042401,GO:0042430,GO:0042435,GO:0042802,GO:0043436,GO:0044106,GO:0044237,GO:…	ko:K01696	ko00260,ko00400,ko01100,ko01110,ko01130,ko01230,map00260,map00400,map01100,map01110,map01130,map01230	PALP
G_475843	700598.Niako_0337	COG1595@1|root,COG1595@2|Bacteria,4NKHT@976|Bacteroidetes,1ISQP@117747|Sphingobacteriia	TIGRFAM RNA polymerase sigma factor, sigma-70 family			ko:K03088		Sigma70_r2,Sigma70_r4_2
G_190303	926549.KI421517_gene1866	COG4977@1|root,COG4977@2|Bacteria,4PMD8@976|Bacteroidetes,47Q18@768503|Cytophagia	helix_turn_helix, arabinose operon control protein			ko:K07506		HTH_18
G_741099	228405.HNE_0784	COG1396@1|root,COG1396@2|Bacteria,1NGM7@1224|Proteobacteria,2UJMU@28211|Alphaproteobacteria	Cro/C1-type HTH DNA-binding domain					HTH_3
G_494682	1379698.RBG1_1C00001G1213	COG1956@1|root,COG1956@2|Bacteria,2NPKF@2323|unclassified Bacteria	Domain present in phytochromes and cGMP-specific phosphodiesterases.	yebR		ko:K08968	ko00270,map00270	GAF,GAF_2
G_119421	1449126.JQKL01000004_gene551	COG0473@1|root,COG0473@2|Bacteria,1TPEM@1239|Firmicutes,24A63@186801|Clostridia,26A35@186813|unclassified Clostridiales	Isocitrate/isopropylmalate dehydrogenase	icd		ko:K00030	ko00020,ko01100,ko01110,ko01120,ko01130,ko01200,ko01210,ko01230,map00020,map01100,map01110,map01120,map01130,map01200,map01210,map01230	Iso_dh
G_537265	1038860.AXAP01000143_gene4098	COG0745@1|root,COG0745@2|Bacteria,1RD7E@1224|Proteobacteria,2U745@28211|Alphaproteobacteria,3K6ZS@41294|Bradyrhizobiaceae	cheY-homologous receiver domain	divK		ko:K11443	ko02020,ko04112,map02020,map04112	Response_reg
G_245534	1038859.AXAU01000002_gene255	COG1680@1|root,COG1680@2|Bacteria,1MY4Y@1224|Proteobacteria,2TYCG@28211|Alphaproteobacteria,3JTS9@41294|Bradyrhizobiaceae	Function proposed based on presence of conserved amino acid motif, structural feature or limited homology					Beta-lactamase
G_160401	861299.J421_3301	COG0039@1|root,COG0039@2|Bacteria,1ZSV3@142182|Gemmatimonadetes	Catalyzes the reversible oxidation of malate to oxaloacetate	mdh		ko:K00024	ko00020,ko00270,ko00620,ko00630,ko00680,ko00710,ko00720,ko01100,ko01110,ko01120,ko01130,ko01200,map00020,map00270,map00620,map00630,map00680,map00710,map00720,map01100,map01110,map01120,map01130,map01200	Ldh_1_C,Ldh_1_N
G_448615	1123372.AUIT01000003_gene930	COG0621@1|root,COG0621@2|Bacteria,2GGUF@200940|Thermodesulfobacteria	Catalyzes the methylthiolation of N6- (dimethylallyl)adenosine (i(6)A), leading to the formation of 2- methylthio-N6-(dimethylallyl)adenosine (ms(2)i(6)A) at position 37 in tRNAs that read codons beginning with uridine	miaB		ko:K06168		Radical_SAM,TRAM,UPF0004
G_163380	1298867.AUES01000026_gene3015	COG0019@1|root,COG0019@2|Bacteria,1MZ7Y@1224|Proteobacteria,2TSKB@28211|Alphaproteobacteria,3JRBN@41294|Bradyrhizobiaceae	Belongs to the Orn Lys Arg decarboxylase class-II family	speF		ko:K01581	ko00330,ko00480,ko01100,ko01110,ko01130,map00330,map00480,map01100,map01110,map01130	Orn_Arg_deC_N,Orn_DAP_Arg_deC
G_362404	1262914.BN533_00388	COG0577@1|root,COG0577@2|Bacteria,1TPUU@1239|Firmicutes,4H2H6@909932|Negativicutes	Efflux ABC transporter permease protein			ko:K02004		FtsX,MacB_PCD
G_543998	794903.OPIT5_09835	COG0346@1|root,COG0346@2|Bacteria	lactoylglutathione lyase activity					Glyoxalase
G_342701	1267535.KB906767_gene3770	COG0500@1|root,COG2226@2|Bacteria	methyltransferase					Methyltransf_25
G_389984	266835	COG2020@1|root,COG2020@2|Bacteria,1MXP9@1224|Proteobacteria,2U2A4@28211|Alphaproteobacteria,43MDZ@69277|Phyllobacteriaceae	PFAM Isoprenylcysteine carboxyl methyltransferase					ICMT,PEMT
G_30156	204669.Acid345_3039	28NTH@1|root,2ZBS4@2|Bacteria,3Y3NN@57723|Acidobacteria,2JIEU@204432|Acidobacteriia	Alginate export					Alginate_exp
G_211769	323098.Nwi_0773	COG2010@1|root,COG2010@2|Bacteria,1MYNE@1224|Proteobacteria,2V9Z1@28211|Alphaproteobacteria,3K5DU@41294|Bradyrhizobiaceae	Cytochrome c					Cytochrom_C
G_523865	1123267.JONN01000001_gene1596	COG2137@1|root,COG2137@2|Bacteria,1N2EE@1224|Proteobacteria,2U96W@28211|Alphaproteobacteria,2K59F@204457|Sphingomonadales	Regulatory protein RecX	recX		ko:K03565		RecX
G_60514	1095769.CAHF01000014_gene2884	COG0442@1|root,COG0442@2|Bacteria,1MU7E@1224|Proteobacteria,2VGZ9@28216|Betaproteobacteria,472MB@75682|Oxalobacteraceae	Catalyzes the attachment of proline to tRNA(Pro) in a two-step reaction proline is first activated by ATP to form Pro- AMP and then transferred to the acceptor end of tRNA(Pro). As ProRS can inadvertently accommodate and process non-cognate amino acids such as alanine and cysteine, to avoid such errors it has two additional distinct editing activities against alanine. One activity is designated a…	proS		ko:K01881	ko00970,map00970	HGTP_anticodon,tRNA-synt_2b,tRNA_edit
G_211770	159087.Daro_1732	COG1196@1|root,COG1196@2|Bacteria,1MUAQ@1224|Proteobacteria,2VJMF@28216|Betaproteobacteria,2KV3S@206389|Rhodocyclales	Required for chromosome condensation and partitioning	smc		ko:K03529		SMC_N,SMC_hinge
G_201681	595536.ADVE02000001_gene1835	COG4774@1|root,COG4774@2|Bacteria,1MV0X@1224|Proteobacteria,2TVX5@28211|Alphaproteobacteria,36ZSB@31993|Methylocystaceae	TonB dependent receptor			ko:K16090		Plug,TonB_dep_Rec
G_274071	330214.NIDE0271	COG3829@1|root,COG3829@2|Bacteria	transcription factor binding					HTH_8,PAS,PilZ,Sigma54_activat
G_25758	497964.CfE428DRAFT_4751	COG4122@1|root,COG4122@2|Bacteria,46TEU@74201|Verrucomicrobia	Pup-ligase protein			ko:K20814		Pup_ligase
G_395413	187272.Mlg_1810	COG0215@1|root,COG0215@2|Bacteria,1MV8H@1224|Proteobacteria,1RP5K@1236|Gammaproteobacteria,1WW6E@135613|Chromatiales	Belongs to the class-I aminoacyl-tRNA synthetase family	cysS		ko:K01883	ko00970,map00970	DALR_2,tRNA-synt_1e,tRNA-synt_1g
G_326385	1218074.BAXZ01000007_gene1911	COG2070@1|root,COG2070@2|Bacteria,1MWPC@1224|Proteobacteria,2VNNB@28216|Betaproteobacteria,1K5S5@119060|Burkholderiaceae	PFAM 2-nitropropane dioxygenase NPD			ko:K00459	ko00910,map00910	NMO
G_233478	935863.AWZR01000001_gene1970	COG2382@1|root,COG2382@2|Bacteria,1NFUS@1224|Proteobacteria,1T816@1236|Gammaproteobacteria,1XA10@135614|Xanthomonadales	Putative esterase			ko:K07214		Esterase
G_741101	1379270.AUXF01000005_gene387	COG0353@1|root,COG0353@2|Bacteria,1ZTJX@142182|Gemmatimonadetes	May play a role in DNA repair. It seems to be involved in an RecBC-independent recombinational process of DNA repair. It may act with RecF and RecO	recR		ko:K06187	ko03440,map03440	RecR,Toprim_4
G_812996	861299.J421_2949	COG0799@1|root,COG0799@2|Bacteria,1ZU0S@142182|Gemmatimonadetes	Functions as a ribosomal silencing factor. Interacts with ribosomal protein L14 (rplN), blocking formation of intersubunit bridge B8. Prevents association of the 30S and 50S ribosomal subunits and the formation of functional ribosomes, thus repressing translation	rsfS		ko:K09710		RsfS
G_510882	397278.JOJN01000006_gene1024	COG1506@1|root,COG1506@2|Bacteria,2I577@201174|Actinobacteria,4DPZX@85009|Propionibacteriales	Dienelactone hydrolase family					Peptidase_S9
G_553927	479434.Sthe_1782	COG0823@1|root,COG1506@1|root,COG0823@2|Bacteria,COG1506@2|Bacteria	serine-type peptidase activity	yidR	GO:0005975,GO:0005996,GO:0006063,GO:0006082,GO:0008150,GO:0008152,GO:0009056,GO:0009987,GO:0016052,GO:0016054,GO:0019586,GO:0019752,GO:0032787,GO:0043436,GO:0044237,GO:0044238,GO:0044248,GO:0044281,GO:0044282,GO:0046365,GO:0046395,GO:0046397,GO:0071704,GO:0072329,GO:1901575			DPPIV_N,DUF3748,PD40,Peptidase_S9
G_128254	1123267.JONN01000001_gene1733	COG1024@1|root,COG1250@1|root,COG1024@2|Bacteria,COG1250@2|Bacteria,1MU9P@1224|Proteobacteria,2TS8E@28211|Alphaproteobacteria,2K0RP@204457|Sphingomonadales	Belongs to the enoyl-CoA hydratase isomerase family			ko:K07516	ko00071,ko00362,ko00650,ko01100,ko01120,ko01200,ko01212,map00071,map00362,map00650,map01100,map01120,map01200,map01212	3HCDH,3HCDH_N,ECH_1
G_172613	32057.KB217478_gene2914	COG0523@1|root,COG0523@2|Bacteria,1G1BG@1117|Cyanobacteria,1HKYR@1161|Nostocales	Cobalamin synthesis protein cobW C-terminal domain					CobW_C,cobW
G_488506	379066.GAU_1896	COG1385@1|root,COG1385@2|Bacteria,1ZTJ2@142182|Gemmatimonadetes	Specifically methylates the N3 position of the uracil ring of uridine 1498 (m3U1498) in 16S rRNA. Acts on the fully assembled 30S ribosomal subunit			ko:K09761		Methyltrans_RNA
G_175862	1459636.NTE_00695	arCOG07781@1|root,arCOG07781@2157|Archaea	-					Big_1
G_41575	68170.KL590558_gene5389	COG3511@1|root,COG3511@2|Bacteria	phospholipase C			ko:K01114	ko00562,ko00564,ko00565,ko01100,ko01110,ko02024,ko04919,map00562,map00564,map00565,map01100,map01110,map02024,map04919	Phosphoesterase
G_5820	1459636.NTE_01932	COG2133@1|root,arCOG02796@2157|Archaea	COG2133 Glucose sorbosone dehydrogenases			ko:K21430		-
G_434096	1267533.KB906738_gene2095	COG4191@1|root,COG4585@1|root,COG4191@2|Bacteria,COG4585@2|Bacteria	Histidine kinase			ko:K07683	ko02020,map02020	ABC_sub_bind,GAF_2,GGDEF,HATPase_c,HisKA_3,PAS,PAS_3,PAS_4,PAS_8,PAS_9,dCache_1
G_463371	110319.CF8_0714	COG0202@1|root,COG0202@2|Bacteria,2GJJ5@201174|Actinobacteria,4DNW6@85009|Propionibacteriales	DNA-dependent RNA polymerase catalyzes the transcription of DNA into RNA using the four ribonucleoside triphosphates as substrates	rpoA	GO:0003674,GO:0003824,GO:0003899,GO:0005575,GO:0005618,GO:0005622,GO:0005623,GO:0005737,GO:0005829,GO:0005886,GO:0006139,GO:0006351,GO:0006354,GO:0006725,GO:0006807,GO:0008150,GO:0008152,GO:0009058,GO:0009059,GO:0009987,GO:0010467,GO:0016020,GO:0016070,GO:0016740,GO:0016772,GO:0016779,GO:0018130,GO:0019438,GO:0030312,GO:0032774,GO:0034062,GO:0034641,GO:0034645,GO:0034654,GO:0040007,GO:0043170,GO:…	ko:K03040	ko00230,ko00240,ko01100,ko03020,map00230,map00240,map01100,map03020	RNA_pol_A_CTD,RNA_pol_A_bac,RNA_pol_L
G_171083	290397.Adeh_3502	COG1073@1|root,COG1073@2|Bacteria,1MY4C@1224|Proteobacteria,42TB9@68525|delta/epsilon subdivisions,2WXEF@28221|Deltaproteobacteria,2YW3Y@29|Myxococcales	X-Pro dipeptidyl-peptidase (S15 family)			ko:K06889		Hydrolase_4
G_261952	1144307.PMI04_03326	COG1381@1|root,COG1381@2|Bacteria,1MVEJ@1224|Proteobacteria,2TTYW@28211|Alphaproteobacteria,2K120@204457|Sphingomonadales	Involved in DNA repair and RecF pathway recombination	recO		ko:K03584	ko03440,map03440	RecO_C,RecO_N
G_48535	1144307.PMI04_02905	COG0154@1|root,COG0154@2|Bacteria,1MU51@1224|Proteobacteria,2TSYS@28211|Alphaproteobacteria,2K1WY@204457|Sphingomonadales	Amidase			ko:K02433	ko00970,ko01100,map00970,map01100	Amidase
G_282394	1288494.EBAPG3_20380	COG0299@1|root,COG0299@2|Bacteria,1MWN1@1224|Proteobacteria,2VJG8@28216|Betaproteobacteria,371SB@32003|Nitrosomonadales	Catalyzes the transfer of a formyl group from 10- formyltetrahydrofolate to 5-phospho-ribosyl-glycinamide (GAR), producing 5-phospho-ribosyl-N-formylglycinamide (FGAR) and tetrahydrofolate	purN		ko:K11175	ko00230,ko00670,ko01100,ko01110,ko01130,map00230,map00670,map01100,map01110,map01130	Formyl_trans_N
G_428460	1266925.JHVX01000015_gene227	COG0150@1|root,COG0150@2|Bacteria,1MURG@1224|Proteobacteria,2VHJT@28216|Betaproteobacteria,372FX@32003|Nitrosomonadales	Phosphoribosylformylglycinamidine cyclo-ligase	purM		ko:K01933	ko00230,ko01100,ko01110,ko01130,map00230,map01100,map01110,map01130	AIRS,AIRS_C
G_520601	1461580.CCAS010000017_gene2032	COG0200@1|root,COG0200@2|Bacteria,1V3KE@1239|Firmicutes,4HFPW@91061|Bacilli,1ZFMY@1386|Bacillus	binds to the 23S rRNA	rplO	GO:0003674,GO:0003735,GO:0005198,GO:0005575,GO:0005622,GO:0005623,GO:0005737,GO:0005829,GO:0005840,GO:0015934,GO:0022625,GO:0022626,GO:0032991,GO:0043226,GO:0043228,GO:0043229,GO:0043232,GO:0044391,GO:0044422,GO:0044424,GO:0044444,GO:0044445,GO:0044446,GO:0044464,GO:1990904	ko:K02876	ko03010,map03010	Ribosomal_L27A
G_789600	981383.AEWH01000035_gene855	COG1841@1|root,COG1841@2|Bacteria,1VEG4@1239|Firmicutes	ribosomal protein l30	rpmD	GO:0005575,GO:0005622,GO:0005623,GO:0005737,GO:0005829,GO:0005840,GO:0015934,GO:0022625,GO:0022626,GO:0032991,GO:0043226,GO:0043228,GO:0043229,GO:0043232,GO:0044391,GO:0044422,GO:0044424,GO:0044444,GO:0044445,GO:0044446,GO:0044464,GO:1990904	ko:K02907	ko03010,map03010	Ribosomal_L30
G_439854	926566.Terro_3706	COG0098@1|root,COG0098@2|Bacteria,3Y2FE@57723|Acidobacteria,2JHKR@204432|Acidobacteriia	Located at the back of the 30S subunit body where it stabilizes the conformation of the head with respect to the body	rpsE		ko:K02988	ko03010,map03010	Ribosomal_S5,Ribosomal_S5_C
G_188728	883078.HMPREF9695_01748	COG2755@1|root,COG2755@2|Bacteria,1MWPZ@1224|Proteobacteria,2TSYR@28211|Alphaproteobacteria,3JQZT@41294|Bradyrhizobiaceae	GDSL-like Lipase/Acylhydrolase family					Lipase_GDSL_2
G_67935	420324.KI912004_gene8574	COG0626@1|root,COG0626@2|Bacteria,1MU57@1224|Proteobacteria,2TTMF@28211|Alphaproteobacteria,1JZ4P@119045|Methylobacteriaceae	Cys/Met metabolism PLP-dependent enzyme	metZ	GO:0000096,GO:0000097,GO:0003674,GO:0003824,GO:0003962,GO:0004123,GO:0006082,GO:0006520,GO:0006555,GO:0006790,GO:0006807,GO:0008150,GO:0008152,GO:0008652,GO:0009058,GO:0009066,GO:0009067,GO:0009086,GO:0009987,GO:0016053,GO:0016740,GO:0016765,GO:0016829,GO:0016846,GO:0019752,GO:0043436,GO:0044237,GO:0044238,GO:0044249,GO:0044272,GO:0044281,GO:0044283,GO:0046394,GO:0071704,GO:1901564,GO:1901566,GO:…	ko:K01739,ko:K10764	ko00270,ko00450,ko00920,ko01100,ko01110,ko01130,ko01230,map00270,map00450,map00920,map01100,map01110,map01130,map01230	Cys_Met_Meta_PP
G_661636	1198114.AciX9_3707	COG1669@1|root,COG1669@2|Bacteria	nucleotidyltransferase activity			ko:K07075		NTP_transf_2
G_621115	1173027.Mic7113_3539	COG2361@1|root,COG2361@2|Bacteria,1G8XT@1117|Cyanobacteria,1HD2W@1150|Oscillatoriales	Protein of unknown function DUF86					DUF86
G_337997	1229780.BN381_160027	COG1005@1|root,COG1005@2|Bacteria,2GIVY@201174|Actinobacteria,3UW85@52018|unclassified Actinobacteria (class)	NDH-1 shuttles electrons from NADH, via FMN and iron- sulfur (Fe-S) centers, to quinones in the respiratory chain. The immediate electron acceptor for the enzyme in this species is believed to be ubiquinone. Couples the redox reaction to proton translocation (for every two electrons transferred, four hydrogen ions are translocated across the cytoplasmic membrane), and thus conserves the redox ene…			ko:K00337	ko00190,ko01100,map00190,map01100	NADHdh
G_114630	318996.AXAZ01000001_gene4882	COG4664@1|root,COG4664@2|Bacteria,1R4MZ@1224|Proteobacteria,2TQNR@28211|Alphaproteobacteria,3JTY7@41294|Bradyrhizobiaceae	Tripartite ATP-independent periplasmic transporter, DctM component					DctM,DctQ
G_454389	760192.Halhy_5170	COG4675@1|root,COG4675@2|Bacteria,4NPGY@976|Bacteroidetes,1ITHH@117747|Sphingobacteriia	Phage Tail Collar Domain					Collar
G_408778	1231391.AMZF01000007_gene1472	COG1028@1|root,COG1028@2|Bacteria,1MU3W@1224|Proteobacteria,2WF8J@28216|Betaproteobacteria,3T9D4@506|Alcaligenaceae	KR domain					adh_short_C2
G_56958	1266925.JHVX01000003_gene642	COG0458@1|root,COG0458@2|Bacteria,1MUDZ@1224|Proteobacteria,2VI4A@28216|Betaproteobacteria,372Q5@32003|Nitrosomonadales	Belongs to the CarB family	carB		ko:K01955	ko00240,ko00250,ko01100,map00240,map00250,map01100	CPSase_L_D2,CPSase_L_D3,MGS
G_147516	1453505.JASY01000002_gene2334	COG0356@1|root,COG0356@2|Bacteria,4NEPK@976|Bacteroidetes,1HX71@117743|Flavobacteriia,2NSAS@237|Flavobacterium	it plays a direct role in the translocation of protons across the membrane	atpB		ko:K02108	ko00190,ko00195,ko01100,map00190,map00195,map01100	ATP-synt_A
G_190304	1267534.KB906758_gene2126	COG0500@1|root,COG2226@2|Bacteria,3Y4HC@57723|Acidobacteria	Hypothetical methyltransferase			ko:K07755		Methyltransf_31
G_560607	1242864.D187_001222	COG0394@1|root,COG0394@2|Bacteria,1MWYQ@1224|Proteobacteria,42RQI@68525|delta/epsilon subdivisions,2WNEC@28221|Deltaproteobacteria,2YUZQ@29|Myxococcales	Belongs to the low molecular weight phosphotyrosine protein phosphatase family	arsC		ko:K03741		LMWPc
G_523866	1123267.JONN01000001_gene2168	COG2983@1|root,COG2983@2|Bacteria,1RHMX@1224|Proteobacteria,2U99S@28211|Alphaproteobacteria,2K4JE@204457|Sphingomonadales	Belongs to the UPF0260 family			ko:K09160		CxxCxxCC
G_133452	1047013.AQSP01000140_gene2461	COG0438@1|root,COG0438@2|Bacteria,2NQED@2323|unclassified Bacteria	Glycosyl transferases group 1					Glyco_trans_1_4,Glycos_transf_1
G_448616	1267535.KB906767_gene2136	COG0673@1|root,COG0673@2|Bacteria,3Y78W@57723|Acidobacteria	Oxidoreductase family, NAD-binding Rossmann fold					GFO_IDH_MocA
G_748369	745310.G432_01365	COG0404@1|root,COG0404@2|Bacteria,1MV96@1224|Proteobacteria,2TRN4@28211|Alphaproteobacteria,2K1GI@204457|Sphingomonadales	Glycine cleavage system T protein	gcvT		ko:K00605	ko00260,ko00630,ko00670,ko01100,ko01110,ko01130,ko01200,map00260,map00630,map00670,map01100,map01110,map01130,map01200	GCV_T,GCV_T_C
G_227839	91464.S7335_3018	2AQ5P@1|root,31FB4@2|Bacteria,1G7CB@1117|Cyanobacteria	-					-
G_349990	330214.NIDE0299	COG0548@1|root,COG0548@2|Bacteria,3J0H3@40117|Nitrospirae	Belongs to the acetylglutamate kinase family. ArgB subfamily	argB		ko:K00930	ko00220,ko01100,ko01110,ko01130,ko01210,ko01230,map00220,map01100,map01110,map01130,map01210,map01230	AA_kinase
G_364817	1335760.ASTG01000013_gene2497	COG0499@1|root,COG0499@2|Bacteria,1MUQ2@1224|Proteobacteria,2TSJY@28211|Alphaproteobacteria,2K0R8@204457|Sphingomonadales	May play a key role in the regulation of the intracellular concentration of adenosylhomocysteine	ahcY		ko:K01251	ko00270,ko01100,map00270,map01100	AdoHcyase,AdoHcyase_NAD
G_587922	497964.CfE428DRAFT_1130	COG1263@1|root,COG1264@1|root,COG1263@2|Bacteria,COG1264@2|Bacteria,46TD7@74201|Verrucomicrobia	Phosphotransferase system, EIIC					PTS_EIIB,PTS_EIIC
G_61049	552811.Dehly_1109	COG3328@1|root,COG3328@2|Bacteria,2G6SX@200795|Chloroflexi,34DPA@301297|Dehalococcoidia	PFAM transposase mutator type					Transposase_mut
G_247609	861299.J421_2318	COG1744@1|root,COG1744@2|Bacteria,1ZTAF@142182|Gemmatimonadetes	ABC transporter substrate-binding protein PnrA-like			ko:K07335		Bmp
G_36787	1090318.ATTI01000001_gene2764	COG3590@1|root,COG3590@2|Bacteria,1MVNQ@1224|Proteobacteria,2TRU4@28211|Alphaproteobacteria,2K02W@204457|Sphingomonadales	peptidase M13					Peptidase_M13,Peptidase_M13_N
G_408779	1333856.L686_22410	COG3420@1|root,COG3420@2|Bacteria,1MVCD@1224|Proteobacteria,1RQ8F@1236|Gammaproteobacteria,1YZX1@136846|Pseudomonas stutzeri group	COG3420 Nitrous oxidase accessory protein	nosD		ko:K07218		NosD
G_627697	204669.Acid345_4302	COG0346@1|root,COG0346@2|Bacteria,3Y8DH@57723|Acidobacteria,2JNIW@204432|Acidobacteriia	Glyoxalase-like domain			ko:K05606	ko00280,ko00630,ko00640,ko00720,ko01100,ko01120,ko01200,map00280,map00630,map00640,map00720,map01100,map01120,map01200	Glyoxalase
G_501171	401053.AciPR4_1659	COG1846@1|root,COG1846@2|Bacteria,3Y97P@57723|Acidobacteria,2JNFY@204432|Acidobacteriia	helix_turn_helix multiple antibiotic resistance protein					MarR
G_286588	335541.Swol_2439	COG1215@1|root,COG1215@2|Bacteria,1TR2P@1239|Firmicutes,248SW@186801|Clostridia,42KKH@68298|Syntrophomonadaceae	Glycosyl transferase family group 2					Glyco_hydro_18,Glyco_tranf_2_3,Glycos_transf_2,Polysacc_deac_1
G_226024	688245.CtCNB1_0205	COG3119@1|root,COG3119@2|Bacteria,1MUJH@1224|Proteobacteria,2WEXA@28216|Betaproteobacteria,4AHE4@80864|Comamonadaceae	Sulfatase			ko:K01130	ko00140,ko00600,map00140,map00600	Sulfatase
G_374656	861299.J421_2883	COG0353@1|root,COG0353@2|Bacteria,1ZTJX@142182|Gemmatimonadetes	May play a role in DNA repair. It seems to be involved in an RecBC-independent recombinational process of DNA repair. It may act with RecF and RecO	recR		ko:K06187	ko03440,map03440	RecR,Toprim_4
G_838754	379066.GAU_1113	COG0718@1|root,COG0718@2|Bacteria,1ZU1F@142182|Gemmatimonadetes	Binds to DNA and alters its conformation. May be involved in regulation of gene expression, nucleoid organization and DNA protection			ko:K09747		YbaB_DNA_bd
G_196791	1288963.ADIS_0164	COG4225@1|root,COG4225@2|Bacteria,4NF1N@976|Bacteroidetes,47K76@768503|Cytophagia	Heparinase II/III-like protein					DUF4962,Hepar_II_III
G_392667	530564.Psta_0227	COG0764@1|root,COG0764@2|Bacteria,2IZNA@203682|Planctomycetes	3-hydroxymyristoyl 3-hydroxydecanoyl-(acyl carrier protein)			ko:K02372	ko00061,ko00780,ko01100,ko01212,map00061,map00780,map01100,map01212	FabA
G_10590	1453505.JASY01000008_gene887	COG1368@1|root,COG1368@2|Bacteria,4NFI9@976|Bacteroidetes,1HYR3@117743|Flavobacteriia,2NU1B@237|Flavobacterium	Sulfatase					Sulfatase
G_91657	1121887.AUDK01000025_gene1138	COG0795@1|root,COG0795@2|Bacteria,4NF8Y@976|Bacteroidetes,1HWXZ@117743|Flavobacteriia,2NT3N@237|Flavobacterium	membrane	lptG		ko:K11720	ko02010,map02010	YjgP_YjgQ
G_411496	1121887.AUDK01000025_gene1141	COG3545@1|root,COG3545@2|Bacteria,4NQ7E@976|Bacteroidetes,1I8T8@117743|Flavobacteriia,2NT5X@237|Flavobacterium	Alpha beta hydrolase			ko:K07002		Ser_hydrolase
G_707485	861299.J421_3458	COG0742@1|root,COG0742@2|Bacteria,1ZTVS@142182|Gemmatimonadetes	Conserved hypothetical protein 95			ko:K08316		Cons_hypoth95
G_494685	234267.Acid_7844	COG1793@1|root,COG3285@1|root,COG1793@2|Bacteria,COG3285@2|Bacteria,3Y2VV@57723|Acidobacteria	DNA polymerase LigD, ligase domain			ko:K01971	ko03450,map03450	DNA_ligase_A_C,DNA_ligase_A_M,LigD_N
G_156028	545264.KB898746_gene1011	COG3177@1|root,COG3177@2|Bacteria,1MV69@1224|Proteobacteria,1RRCR@1236|Gammaproteobacteria,1WYMQ@135613|Chromatiales	Adenylyltransferase that mediates the addition of adenosine 5'-monophosphate (AMP) to specific residues of target proteins					Fic,Fic_N
G_127014	945713.IALB_0896	COG0606@1|root,COG0606@2|Bacteria	chelatase, subunit chli	comM		ko:K07391		ChlI,Mg_chelatase,Mg_chelatase_C
G_19162	1123248.KB893348_gene367	COG0668@1|root,COG0668@2|Bacteria,4NFX6@976|Bacteroidetes,1IQV9@117747|Sphingobacteriia	mechanosensitive ion channel					MS_channel
G_276173	1499967.BAYZ01000158_gene443	COG0500@1|root,COG0500@2|Bacteria	methyltransferase activity	bioC		ko:K02169	ko00780,ko01100,map00780,map01100	Methyltransf_11,Methyltransf_23,Methyltransf_25,Methyltransf_31
G_400640	224911	COG1131@1|root,COG1131@2|Bacteria,1MUX3@1224|Proteobacteria,2TSI2@28211|Alphaproteobacteria,3JQY0@41294|Bradyrhizobiaceae	AAA domain, putative AbiEii toxin, Type IV TA system	nosF		ko:K01990,ko:K19340	ko02010,map02010	ABC_tran
G_263930	234267.Acid_4640	COG1682@1|root,COG1682@2|Bacteria,3Y7JV@57723|Acidobacteria	ABC-2 type transporter			ko:K09690	ko02010,map02010	ABC2_membrane
G_120632	867845.KI911784_gene840	COG1884@1|root,COG1884@2|Bacteria,2G62T@200795|Chloroflexi,374XE@32061|Chloroflexia	TIGRFAM methylmalonyl-CoA mutase, large subunit			ko:K01848	ko00280,ko00630,ko00640,ko00720,ko01100,ko01120,ko01200,map00280,map00630,map00640,map00720,map01100,map01120,map01200	MM_CoA_mutase
G_658297	1187851.A33M_1998	COG2064@1|root,COG2064@2|Bacteria,1MWAZ@1224|Proteobacteria,2TSFA@28211|Alphaproteobacteria,3FD8W@34008|Rhodovulum	Type II secretion system (T2SS), protein F			ko:K12511		T2SSF
G_782903	485918.Cpin_5947	COG1143@1|root,COG1143@2|Bacteria,4PKCQ@976|Bacteroidetes,1J0P2@117747|Sphingobacteriia	4Fe-4S binding domain	fdx1				Fer4_7
G_475844	1336243.JAEA01000001_gene1852	COG4319@1|root,COG4319@2|Bacteria,1R2GQ@1224|Proteobacteria,2TZK9@28211|Alphaproteobacteria	ketosteroid isomerase					DUF4440
G_369761	861299.J421_4169	COG0531@1|root,COG0531@2|Bacteria,1ZSQW@142182|Gemmatimonadetes	Amino acid permease			ko:K03294		AA_permease_2
G_115816	1120705.FG95_03496	COG0486@1|root,COG0486@2|Bacteria,1MUCQ@1224|Proteobacteria,2TQZW@28211|Alphaproteobacteria,2K0HT@204457|Sphingomonadales	Exhibits a very high intrinsic GTPase hydrolysis rate. Involved in the addition of a carboxymethylaminomethyl (cmnm) group at the wobble position (U34) of certain tRNAs, forming tRNA- cmnm(5)s(2)U34	mnmE		ko:K03650		MMR_HSR1,MnmE_helical,TrmE_N
G_147517	926569.ANT_16160	COG2606@1|root,COG2606@2|Bacteria,2G6MD@200795|Chloroflexi	Aminoacyl-tRNA editing domain					tRNA_edit
G_501172	1187851.A33M_3831	COG0685@1|root,COG0685@2|Bacteria,1MUC9@1224|Proteobacteria,2TQZA@28211|Alphaproteobacteria,3FCXI@34008|Rhodovulum	Methylenetetrahydrofolate reductase	metF	GO:0003674,GO:0003824,GO:0004489,GO:0005575,GO:0005622,GO:0005623,GO:0005737,GO:0005829,GO:0006730,GO:0008150,GO:0008152,GO:0009987,GO:0016491,GO:0016645,GO:0016646,GO:0044237,GO:0044281,GO:0044424,GO:0044444,GO:0044464,GO:0055114	ko:K00297	ko00670,ko00720,ko01100,ko01120,ko01200,ko01523,map00670,map00720,map01100,map01120,map01200,map01523	MTHFR
G_335683	1280944.HY17_18820	2DR6B@1|root,33ACQ@2|Bacteria,1NI4T@1224|Proteobacteria,2UKEW@28211|Alphaproteobacteria	-					-
G_425680	1187851.A33M_1485	COG0126@1|root,COG0126@2|Bacteria,1MUNU@1224|Proteobacteria,2TSKQ@28211|Alphaproteobacteria,3FCSM@34008|Rhodovulum	Phosphoglycerate kinase	pgk	GO:0003674,GO:0003824,GO:0004618,GO:0005575,GO:0005622,GO:0005623,GO:0005737,GO:0005975,GO:0006082,GO:0006090,GO:0006091,GO:0006096,GO:0006139,GO:0006163,GO:0006164,GO:0006165,GO:0006725,GO:0006732,GO:0006733,GO:0006753,GO:0006754,GO:0006757,GO:0006793,GO:0006796,GO:0006807,GO:0008150,GO:0008152,GO:0009056,GO:0009058,GO:0009108,GO:0009117,GO:0009123,GO:0009124,GO:0009126,GO:0009127,GO:0009132,GO:…	ko:K00927	ko00010,ko00710,ko01100,ko01110,ko01120,ko01130,ko01200,ko01230,map00010,map00710,map01100,map01110,map01120,map01130,map01200,map01230	PGK
G_479041	553385.JEMF01000018_gene922	COG5009@1|root,COG5009@2|Bacteria,1MU5A@1224|Proteobacteria,1RM7J@1236|Gammaproteobacteria,1XHH3@135619|Oceanospirillales	penicillin-binding protein	mrcA		ko:K05366	ko00550,ko01100,ko01501,map00550,map01100,map01501	PCB_OB,Transgly,Transpeptidase
G_514183	1123267.JONN01000001_gene1149	COG0233@1|root,COG0233@2|Bacteria,1N66T@1224|Proteobacteria,2U5B2@28211|Alphaproteobacteria,2K00Z@204457|Sphingomonadales	Responsible for the release of ribosomes from messenger RNA at the termination of protein biosynthesis. May increase the efficiency of translation by recycling ribosomes from one round of translation to another	frr		ko:K02838		RRF
G_372147	1380391.JIAS01000018_gene757	COG1475@1|root,COG1475@2|Bacteria,1MW2E@1224|Proteobacteria,2TSTN@28211|Alphaproteobacteria,2JQ1M@204441|Rhodospirillales	Belongs to the ParB family	parB		ko:K03497		ParBc
G_514184	1537715.JQFJ01000005_gene85	COG3605@1|root,COG3605@2|Bacteria,1QTTV@1224|Proteobacteria,2TR3Z@28211|Alphaproteobacteria,2K17Q@204457|Sphingomonadales	Belongs to the PEP-utilizing enzyme family	ptsP		ko:K08484	ko02060,map02060	GAF_2,PEP-utilisers_N,PEP-utilizers,PEP-utilizers_C
G_191915	243233.MCA0374	COG0463@1|root,COG0463@2|Bacteria,1MW2G@1224|Proteobacteria,1S22P@1236|Gammaproteobacteria	COG0463 Glycosyltransferases involved in cell wall biogenesis	dpm1		ko:K00721	ko00510,ko01100,map00510,map01100	Glycos_transf_2
G_120633	1123060.JONP01000009_gene2108	COG1995@1|root,COG1995@2|Bacteria,1MX5W@1224|Proteobacteria,2TSKF@28211|Alphaproteobacteria,2JRWE@204441|Rhodospirillales	Pyridoxal phosphate biosynthetic protein PdxA	pdxA		ko:K00097	ko00750,ko01100,map00750,map01100	PdxA
G_141855	1007103.AFHW01000085_gene2438	COG2133@1|root,COG3291@1|root,COG3506@1|root,COG4733@1|root,COG2133@2|Bacteria,COG3291@2|Bacteria,COG3506@2|Bacteria,COG4733@2|Bacteria,1TR38@1239|Firmicutes,4HBME@91061|Bacilli,26SSJ@186822|Paenibacillaceae	Quinoprotein glucose dehydrogenase	gdhB				GSDH
G_188729	1411123.JQNH01000001_gene731	COG1273@1|root,COG1273@2|Bacteria,1N4UX@1224|Proteobacteria,2TRTI@28211|Alphaproteobacteria	With LigD forms a non-homologous end joining (NHEJ) DNA repair enzyme, which repairs dsDNA breaks with reduced fidelity. Binds linear dsDNA with 5'- and 3'- overhangs but not closed circular dsDNA nor ssDNA. Recruits and stimulates the ligase activity of LigD	ku		ko:K10979	ko03450,map03450	Ku
G_118166	1268303.RHODMAR_2343	COG3386@1|root,COG3386@2|Bacteria,2HDRT@201174|Actinobacteria,4FZVY@85025|Nocardiaceae	PFAM SMP-30 Gluconolaconase					SBBP,SGL
G_164897	1123267.JONN01000001_gene517	COG4948@1|root,COG4948@2|Bacteria,1MURK@1224|Proteobacteria,2TRS9@28211|Alphaproteobacteria,2KCTY@204457|Sphingomonadales	mandelate racemase muconate lactonizing			ko:K01684,ko:K01781,ko:K08323	ko00040,ko00052,ko00627,ko01100,ko01120,map00040,map00052,map00627,map01100,map01120	MR_MLE_C,MR_MLE_N
G_514185	709797.CSIRO_0035	COG1116@1|root,COG1116@2|Bacteria,1R4XY@1224|Proteobacteria,2U3X6@28211|Alphaproteobacteria,3JZ2M@41294|Bradyrhizobiaceae	ABC transporter			ko:K02049		ABC_tran
G_744719	4577.GRMZM5G828312_P02	COG0176@1|root,KOG2772@2759|Eukaryota,37S59@33090|Viridiplantae,3GE0Z@35493|Streptophyta,3KV6S@4447|Liliopsida,3I9X4@38820|Poales	Transaldolase/Fructose-6-phosphate aldolase			ko:K00616	ko00030,ko01100,ko01110,ko01120,ko01130,ko01200,ko01230,map00030,map01100,map01110,map01120,map01130,map01200,map01230	TAL_FSA
G_274072	1380391.JIAS01000012_gene4070	COG0845@1|root,COG0845@2|Bacteria,1MU78@1224|Proteobacteria,2TSWK@28211|Alphaproteobacteria,2JP93@204441|Rhodospirillales	Belongs to the membrane fusion protein (MFP) (TC 8.A.1) family					Biotin_lipoyl_2,HlyD_D23
G_69812	883080.HMPREF9697_03138	COG0183@1|root,COG0183@2|Bacteria,1MU5G@1224|Proteobacteria,2TQQ7@28211|Alphaproteobacteria,3JRMV@41294|Bradyrhizobiaceae	Belongs to the thiolase family	phbA		ko:K00626	ko00071,ko00072,ko00280,ko00310,ko00362,ko00380,ko00620,ko00630,ko00640,ko00650,ko00720,ko00900,ko01100,ko01110,ko01120,ko01130,ko01200,ko01212,ko02020,map00071,map00072,map00280,map00310,map00362,map00380,map00620,map00630,map00640,map00650,map00720,map00900,map01100,map01110,map01120,map01130,map01200,map01212,map02020	Thiolase_C,Thiolase_N
G_85289	1123248.KB893316_gene4579	COG0628@1|root,COG0628@2|Bacteria,4NFHZ@976|Bacteroidetes,1IP2U@117747|Sphingobacteriia	Permease					AI-2E_transport
G_408780	929556.Solca_1384	COG1670@1|root,COG1670@2|Bacteria,4NNT2@976|Bacteroidetes,1J1AF@117747|Sphingobacteriia	Acetyltransferase (GNAT) domain			ko:K03790		Acetyltransf_3
G_425681	925409.KI911562_gene2155	COG0457@1|root,COG0457@2|Bacteria,4NQR8@976|Bacteroidetes,1ISBH@117747|Sphingobacteriia	Protein of unknown function (DUF2911)					DUF2911
G_172614	861299.J421_3477	COG0767@1|root,COG0767@2|Bacteria,1ZUC4@142182|Gemmatimonadetes	Permease MlaE			ko:K02066	ko02010,map02010	MlaE
G_297338	502025.Hoch_3973	COG1136@1|root,COG1136@2|Bacteria,1MVSQ@1224|Proteobacteria,42QNS@68525|delta/epsilon subdivisions,2WMSN@28221|Deltaproteobacteria,2YURX@29|Myxococcales	Part of the ABC transporter complex LolCDE involved in the translocation of mature outer membrane-directed lipoproteins, from the inner membrane to the periplasmic chaperone, LolA. Responsible for the formation of the LolA-lipoprotein complex in an ATP-dependent manner	lolD		ko:K09810	ko02010,map02010	ABC_tran
G_58495	335543.Sfum_3743	COG4591@1|root,COG4591@2|Bacteria,1MVV7@1224|Proteobacteria,42MV0@68525|delta/epsilon subdivisions,2WITK@28221|Deltaproteobacteria,2MQRN@213462|Syntrophobacterales	TIGRFAM Lipoprotein releasing system, transmembrane protein, LolC E family	lolC		ko:K09808	ko02010,map02010	FtsX,MacB_PCD
G_604812	682795.AciX8_1376	COG1190@1|root,COG1190@2|Bacteria,3Y3N0@57723|Acidobacteria,2JI1W@204432|Acidobacteriia	Belongs to the class-II aminoacyl-tRNA synthetase family	lysS		ko:K04567	ko00970,map00970	tRNA-synt_2,tRNA_anti-codon
G_75206	1123267.JONN01000002_gene157	COG2234@1|root,COG2234@2|Bacteria,1MV86@1224|Proteobacteria,2TVJ5@28211|Alphaproteobacteria,2K04D@204457|Sphingomonadales	Peptidase, M28					PA,Peptidase_M28
G_139036	450851.PHZ_c1121	COG4257@1|root,COG4257@2|Bacteria,1QR8W@1224|Proteobacteria,2TRQ1@28211|Alphaproteobacteria	Inactivates the type B streptogramin antibiotics by linearizing the lactone ring at the ester linkage, generating a free phenylglycine carboxylate and converting the threonyl moiety into 2-amino-butenoic acid			ko:K18235		-
G_188730	331113.SNE_A07830	COG1028@1|root,COG1028@2|Bacteria,2JG7F@204428|Chlamydiae	KR domain			ko:K00034	ko00030,ko01120,ko01200,map00030,map01120,map01200	adh_short_C2
G_387416	1283299.AUKG01000001_gene1807	2B0AB@1|root,31SMB@2|Bacteria,2HUBK@201174|Actinobacteria,4CU1A@84995|Rubrobacteria	-					-
G_460322	1121904.ARBP01000002_gene7201	COG2062@1|root,COG2062@2|Bacteria,4NQFM@976|Bacteroidetes,47R7I@768503|Cytophagia	PFAM Phosphoglycerate mutase	sixA		ko:K08296		His_Phos_1
G_156029	861299.J421_3809	COG0058@1|root,COG0058@2|Bacteria,1ZSZ3@142182|Gemmatimonadetes	Carbohydrate phosphorylase			ko:K00688	ko00500,ko01100,ko01110,ko02026,ko04217,ko04910,ko04922,ko04931,map00500,map01100,map01110,map02026,map04217,map04910,map04922,map04931	DUF3417,Phosphorylase
G_80103	485913.Krac_7041	COG1233@1|root,COG1233@2|Bacteria	all-trans-retinol 13,14-reductase activity					Amino_oxidase,NAD_binding_8
G_333253	1123267.JONN01000001_gene2333	COG0628@1|root,COG0628@2|Bacteria,1MW0B@1224|Proteobacteria,2TQSH@28211|Alphaproteobacteria,2K0XW@204457|Sphingomonadales	permease					AI-2E_transport
G_533907	1123248.KB893337_gene2492	2EPBE@1|root,32PNH@2|Bacteria,4PGV9@976|Bacteroidetes,1IUFN@117747|Sphingobacteriia	-					-
G_408781	485918.Cpin_5469	COG0105@1|root,COG0105@2|Bacteria,4NM5B@976|Bacteroidetes,1ISC1@117747|Sphingobacteriia	Major role in the synthesis of nucleoside triphosphates other than ATP. The ATP gamma phosphate is transferred to the NDP beta phosphate via a ping-pong mechanism, using a phosphorylated active-site intermediate	ndk		ko:K00940	ko00230,ko00240,ko00983,ko01100,ko01110,ko01130,ko04016,map00230,map00240,map00983,map01100,map01110,map01130,map04016	NDK
G_466380	1223523.H340_30798	29SM8@1|root,30DSN@2|Bacteria,2H3BM@201174|Actinobacteria	-					-
G_715120	700598.Niako_6514	COG1013@1|root,COG1013@2|Bacteria,4NIE0@976|Bacteroidetes,1IZ5W@117747|Sphingobacteriia	COGs COG1013 Pyruvate ferredoxin oxidoreductase and related 2-oxoacid ferredoxin oxidoreductase beta subunit	oorB		ko:K00175	ko00010,ko00020,ko00620,ko00650,ko00720,ko01100,ko01120,ko01130,ko01200,map00010,map00020,map00620,map00650,map00720,map01100,map01120,map01130,map01200	TPP_enzyme_C
G_278297	926569.ANT_22460	COG0571@1|root,COG0571@2|Bacteria,2G6PD@200795|Chloroflexi	Digests double-stranded RNA. Involved in the processing of primary rRNA transcript to yield the immediate precursors to the large and small rRNAs (23S and 16S). Processes some mRNAs, and tRNAs when they are encoded in the rRNA operon. Processes pre- crRNA and tracrRNA of type II CRISPR loci if present in the organism	rnc	GO:0003674,GO:0003676,GO:0003723,GO:0003725,GO:0003824,GO:0004518,GO:0004519,GO:0004521,GO:0004525,GO:0004540,GO:0005488,GO:0006139,GO:0006396,GO:0006725,GO:0006807,GO:0008150,GO:0008152,GO:0009987,GO:0010467,GO:0016070,GO:0016787,GO:0016788,GO:0016891,GO:0016893,GO:0032296,GO:0034641,GO:0043170,GO:0044237,GO:0044238,GO:0046483,GO:0071704,GO:0090304,GO:0090305,GO:0090501,GO:0090502,GO:0097159,GO:…	ko:K03685	ko03008,ko05205,map03008,map05205	Ribonucleas_3_3,dsrm
G_25222	1163617.SCD_n00823	COG0119@1|root,COG0119@2|Bacteria,1MUNQ@1224|Proteobacteria,2VI4G@28216|Betaproteobacteria	Catalyzes the condensation of the acetyl group of acetyl-CoA with 3-methyl-2-oxobutanoate (2-oxoisovalerate) to form 3-carboxy-3-hydroxy-4-methylpentanoate (2-isopropylmalate)	leuA		ko:K01649	ko00290,ko00620,ko01100,ko01110,ko01210,ko01230,map00290,map00620,map01100,map01110,map01210,map01230	HMGL-like,LeuA_dimer
G_374658	115417.EPrPW00000022732	2C7NX@1|root,2SPMC@2759|Eukaryota,1MI1A@121069|Pythiales	function. Source PGD					-
G_826942	670307.HYPDE_23228	COG0459@1|root,COG0459@2|Bacteria	protein refolding	groL	GO:0003674,GO:0005488,GO:0005515,GO:0005575,GO:0005622,GO:0005623,GO:0005737,GO:0005829,GO:0006457,GO:0006458,GO:0008150,GO:0009987,GO:0016465,GO:0032991,GO:0044183,GO:0044424,GO:0044444,GO:0044445,GO:0044464,GO:0051082,GO:0061077,GO:0101031,GO:1990220	ko:K04077	ko03018,ko04212,ko04940,ko05134,ko05152,map03018,map04212,map04940,map05134,map05152	Cpn60_TCP1
G_601501	526227.Mesil_3081	COG1690@1|root,COG1690@2|Bacteria,1WMKR@1297|Deinococcus-Thermus	tRNA-splicing ligase RtcB			ko:K14415		RtcB
G_848360	240015.ACP_1427	COG0257@1|root,COG0257@2|Bacteria,3Y5X6@57723|Acidobacteria,2JK4W@204432|Acidobacteriia	Belongs to the bacterial ribosomal protein bL36 family	rpmJ		ko:K02919	ko03010,map03010	Ribosomal_L36
G_384780	861299.J421_1358	COG0477@1|root,COG2814@2|Bacteria	Major facilitator Superfamily					MFS_1,Sugar_tr
G_213512	1123267.JONN01000001_gene441	COG0769@1|root,COG0769@2|Bacteria,1MU6P@1224|Proteobacteria,2TVXI@28211|Alphaproteobacteria,2K12F@204457|Sphingomonadales	Catalyzes the addition of meso-diaminopimelic acid to the nucleotide precursor UDP-N-acetylmuramoyl-L-alanyl-D-glutamate (UMAG) in the biosynthesis of bacterial cell-wall peptidoglycan	murE		ko:K01928	ko00300,ko00550,map00300,map00550	Mur_ligase,Mur_ligase_C,Mur_ligase_M
G_504411	1038859.AXAU01000003_gene5882	COG1593@1|root,COG1593@2|Bacteria,1MU0F@1224|Proteobacteria,2TQW5@28211|Alphaproteobacteria,3JV7P@41294|Bradyrhizobiaceae	Function proposed based on presence of conserved amino acid motif, structural feature or limited homology					DctM
G_237510	1300345.LF41_1419	COG2820@1|root,COG2820@2|Bacteria,1QVR4@1224|Proteobacteria,1T2HJ@1236|Gammaproteobacteria,1X3C6@135614|Xanthomonadales	Catalyzes the hydrolysis of AMP to form adenine and ribose 5-phosphate using water as the nucleophile			ko:K01241	ko00230,map00230	PNP_UDP_1
G_67309	1430440.MGMSRv2_0022	COG0050@1|root,COG0050@2|Bacteria,1MVC0@1224|Proteobacteria,2TQP8@28211|Alphaproteobacteria,2JPKS@204441|Rhodospirillales	This protein promotes the GTP-dependent binding of aminoacyl-tRNA to the A-site of ribosomes during protein biosynthesis	tuf	GO:0005575,GO:0005622,GO:0005623,GO:0005737,GO:0044424,GO:0044464	ko:K02358		GTP_EFTU,GTP_EFTU_D2,GTP_EFTU_D3
G_270036	1123267.JONN01000001_gene2322	COG0027@1|root,COG0027@2|Bacteria,1N3KA@1224|Proteobacteria,2TVIF@28211|Alphaproteobacteria,2K0X5@204457|Sphingomonadales	Involved in the de novo purine biosynthesis. Catalyzes the transfer of formate to 5-phospho-ribosyl-glycinamide (GAR), producing 5-phospho-ribosyl-N-formylglycinamide (FGAR). Formate is provided by PurU via hydrolysis of 10-formyl-tetrahydrofolate	purT		ko:K08289	ko00230,ko00670,ko01100,ko01110,ko01130,map00230,map00670,map01100,map01110,map01130	ATP-grasp
G_20385	580332.Slit_0368	COG4258@1|root,COG4258@2|Bacteria,1MU1E@1224|Proteobacteria,2VHXY@28216|Betaproteobacteria,44WBH@713636|Nitrosomonadales	MMPL family					MMPL
G_766050	1123373.ATXI01000001_gene512	COG1706@1|root,COG1706@2|Bacteria,2GGRG@200940|Thermodesulfobacteria	Assembles around the rod to form the L-ring and probably protects the motor basal body from shearing forces during rotation	flgI		ko:K02394	ko02040,map02040	FlgI
G_220549	118005.AWNK01000006_gene1321	COG0739@1|root,COG3951@1|root,COG0739@2|Bacteria,COG3951@2|Bacteria	Flagellar rod assembly protein muramidase FlgJ	flgJ		ko:K02395,ko:K08259,ko:K08309,ko:K21472		Peptidase_M23,Rod-binding
G_707486	1123267.JONN01000001_gene2209	COG0654@1|root,COG0654@2|Bacteria,1MU6I@1224|Proteobacteria,2TRZU@28211|Alphaproteobacteria,2JZY3@204457|Sphingomonadales	Ubiquinone biosynthesis hydroxylase, UbiH UbiF VisC COQ6 family			ko:K03185	ko00130,ko01100,ko01110,map00130,map01100,map01110	FAD_binding_3
G_729907	391600.ABRU01000059_gene2163	COG4430@1|root,COG4430@2|Bacteria,1RGC9@1224|Proteobacteria,2VGQ2@28211|Alphaproteobacteria	Bacteriocin-protection, YdeI or OmpD-Associated					OmdA
G_591455	1123267.JONN01000001_gene677	COG1733@1|root,COG1733@2|Bacteria,1MZ6N@1224|Proteobacteria,2UC19@28211|Alphaproteobacteria,2K6D3@204457|Sphingomonadales	HxlR-like helix-turn-helix					HxlR
G_457264	926550.CLDAP_09710	COG1215@1|root,COG1215@2|Bacteria,2G6BS@200795|Chloroflexi	PFAM Glycosyl transferase family 2					Glycos_transf_2
G_247610	1286093.C266_07845	COG0775@1|root,COG0775@2|Bacteria,1PETT@1224|Proteobacteria,2VX38@28216|Betaproteobacteria,1K1N8@119060|Burkholderiaceae	Phosphorylase superfamily					PNP_UDP_1
G_62722	935261.JAGL01000008_gene2343	COG0526@1|root,COG0526@2|Bacteria,1RC8N@1224|Proteobacteria,2U7IW@28211|Alphaproteobacteria,43NJ4@69277|Phyllobacteriaceae	COG0526, thiol-disulfide isomerase and thioredoxins					AhpC-TSA
G_577678	525904.Tter_2339	COG1914@1|root,COG1914@2|Bacteria,2NNYP@2323|unclassified Bacteria	Natural resistance-associated macrophage protein					Nramp
G_359909	583345.Mmol_2122	COG2928@1|root,COG2928@2|Bacteria,1MWT5@1224|Proteobacteria,2VH65@28216|Betaproteobacteria,2KKZ9@206350|Nitrosomonadales	Protein of unknown function (DUF502)					DUF502
G_237511	234267.Acid_6194	COG0577@1|root,COG0577@2|Bacteria,3Y31H@57723|Acidobacteria	FtsX-like permease family					FtsX,MacB_PCD
G_99371	215803.DB30_6994	COG0719@1|root,COG0719@2|Bacteria,1MVK0@1224|Proteobacteria,42QXC@68525|delta/epsilon subdivisions,2WN3M@28221|Deltaproteobacteria,2YY27@29|Myxococcales	Uncharacterized protein family (UPF0051)	sufD		ko:K09015		UPF0051
G_235491	397945.Aave_0664	COG2181@1|root,COG2181@2|Bacteria,1MXGZ@1224|Proteobacteria,2VK31@28216|Betaproteobacteria,4A9JT@80864|Comamonadaceae	nitrate reductase, gamma subunit	narI		ko:K00374	ko00910,ko01120,ko02020,map00910,map01120,map02020	Nitrate_red_gam
G_369762	1000565.METUNv1_02354	COG2180@1|root,COG2180@2|Bacteria,1MY4E@1224|Proteobacteria,2VQI7@28216|Betaproteobacteria,2KWE7@206389|Rhodocyclales	Nitrate reductase delta subunit			ko:K00373	ko02020,map02020	Nitrate_red_del
G_222328	1395571.TMS3_0108310	COG0645@1|root,COG2187@1|root,COG0645@2|Bacteria,COG2187@2|Bacteria,1MU9M@1224|Proteobacteria,1RPG3@1236|Gammaproteobacteria	protein conserved in bacteria			ko:K07028		AAA_33,APH
G_15543	1366046.HIMB11_02336	COG0457@1|root,COG0457@2|Bacteria,1MVMG@1224|Proteobacteria,2TSGE@28211|Alphaproteobacteria,3ZID8@58840|unclassified Rhodobacteraceae	Tetratricopeptide repeat					Sulfotransfer_3,TPR_1,TPR_11,TPR_16,TPR_19,TPR_2,TPR_6,TPR_8
G_109162	1123267.JONN01000002_gene316	COG2201@1|root,COG2201@2|Bacteria,1MWCN@1224|Proteobacteria,2TSGV@28211|Alphaproteobacteria,2K0GS@204457|Sphingomonadales	catalyzes the demethylation of specific methylglutamate residues introduced into the chemoreceptors (methyl-accepting chemotaxis proteins) by CheR	cheB		ko:K03412	ko02020,ko02030,map02020,map02030	CheB_methylest,Response_reg
G_759021	1123267.JONN01000002_gene315	COG0745@1|root,COG0745@2|Bacteria,1QU38@1224|Proteobacteria,2TVXD@28211|Alphaproteobacteria,2KEGQ@204457|Sphingomonadales	cheY-homologous receiver domain			ko:K03413	ko02020,ko02030,map02020,map02030	Response_reg
G_297339	279238.Saro_0257	COG4705@1|root,COG4705@2|Bacteria,1MVMJ@1224|Proteobacteria,2TS5R@28211|Alphaproteobacteria,2K0R0@204457|Sphingomonadales	Repeat of Unknown Function (DUF347)					DUF347
G_654835	709797.CSIRO_1892	COG0683@1|root,COG0683@2|Bacteria,1MUCB@1224|Proteobacteria,2TRWV@28211|Alphaproteobacteria,3JVAV@41294|Bradyrhizobiaceae	Periplasmic binding protein domain					Peripla_BP_6
G_187088	314278.NB231_00350	COG0053@1|root,COG0053@2|Bacteria,1MVH8@1224|Proteobacteria,1RQ3E@1236|Gammaproteobacteria,1WY4U@135613|Chromatiales	PFAM Cation efflux					Cation_efflux,ZT_dimer
G_127015	1380391.JIAS01000019_gene1351	COG1566@1|root,COG1566@2|Bacteria,1QUDS@1224|Proteobacteria,2TW6B@28211|Alphaproteobacteria,2JYWI@204441|Rhodospirillales	HlyD family secretion protein			ko:K01993		Biotin_lipoyl_2,HlyD_3
G_598112	1287116.X734_26145	COG2259@1|root,COG2259@2|Bacteria,1NDJF@1224|Proteobacteria,2UFHM@28211|Alphaproteobacteria	DoxX			ko:K15977		DoxX
G_799045	1265502.KB905930_gene1450	COG0411@1|root,COG0411@2|Bacteria,1MXHT@1224|Proteobacteria,2VMYA@28216|Betaproteobacteria,4AC90@80864|Comamonadaceae	PFAM ABC transporter related			ko:K01995	ko02010,ko02024,map02010,map02024	ABC_tran,BCA_ABC_TP_C
G_52676	1123267.JONN01000001_gene1327	COG1008@1|root,COG1008@2|Bacteria,1MV7V@1224|Proteobacteria,2TSNK@28211|Alphaproteobacteria,2K0EQ@204457|Sphingomonadales	NADH ubiquinone oxidoreductase subunit	nuoM		ko:K00342	ko00190,ko01100,map00190,map01100	Oxidored_q5_N,Proton_antipo_M
G_469511	391038.Bphy_3066	COG0665@1|root,COG4121@1|root,COG0665@2|Bacteria,COG4121@2|Bacteria,1MZW5@1224|Proteobacteria,2VHGY@28216|Betaproteobacteria,1K1MC@119060|Burkholderiaceae	Catalyzes the last two steps in the biosynthesis of 5- methylaminomethyl-2-thiouridine (mnm(5)s(2)U) at the wobble position (U34) in tRNA. Catalyzes the FAD-dependent demodification of cmnm(5)s(2)U34 to nm(5)s(2)U34, followed by the transfer of a methyl group from S-adenosyl-L-methionine to nm(5)s(2)U34, to form mnm(5)s(2)U34	mnmC		ko:K15461		DAO,Methyltransf_30
G_213513	1005048.CFU_2449	COG1304@1|root,COG1304@2|Bacteria,1MUEZ@1224|Proteobacteria,2VH77@28216|Betaproteobacteria,4734B@75682|Oxalobacteraceae	L-lactate dehydrogenase	lldD		ko:K00101,ko:K00104	ko00620,ko00630,ko01100,ko01110,ko01120,ko01130,map00620,map00630,map01100,map01110,map01120,map01130	FMN_dh
G_776300	1123267.JONN01000001_gene2223	COG1309@1|root,COG1309@2|Bacteria,1RE97@1224|Proteobacteria,2U8N9@28211|Alphaproteobacteria,2K3XR@204457|Sphingomonadales	Transcriptional regulator					TetR_N
G_340290	279714.FuraDRAFT_1484	COG0625@1|root,COG0625@2|Bacteria,1RK1K@1224|Proteobacteria,2WEV9@28216|Betaproteobacteria	Glutathione S-transferase, C-terminal domain			ko:K00799	ko00480,ko00980,ko00982,ko00983,ko01524,ko05200,ko05204,ko05225,ko05418,map00480,map00980,map00982,map00983,map01524,map05200,map05204,map05225,map05418	GST_C,GST_N_3
G_62723	1173028.ANKO01000236_gene2484	COG0671@1|root,COG0671@2|Bacteria,1GHH3@1117|Cyanobacteria,1HI2U@1150|Oscillatoriales	PAP2 superfamily					CARDB,PAP2
G_107049	330214.NIDE1215	COG0407@1|root,COG0407@2|Bacteria,3J0C3@40117|Nitrospirae	Catalyzes the decarboxylation of four acetate groups of uroporphyrinogen-III to yield coproporphyrinogen-III	hemE	GO:0003674,GO:0003824,GO:0004853,GO:0005575,GO:0005622,GO:0005623,GO:0005737,GO:0005829,GO:0006725,GO:0006778,GO:0006779,GO:0006783,GO:0006807,GO:0008150,GO:0008152,GO:0009058,GO:0009987,GO:0016829,GO:0016830,GO:0016831,GO:0018130,GO:0019438,GO:0033013,GO:0033014,GO:0034641,GO:0042168,GO:0042440,GO:0044237,GO:0044249,GO:0044271,GO:0044424,GO:0044444,GO:0044464,GO:0046148,GO:0046483,GO:0051186,GO:…	ko:K01599	ko00860,ko01100,ko01110,map00860,map01100,map01110	URO-D
G_203304	926550.CLDAP_19150	COG1232@1|root,COG1232@2|Bacteria,2G687@200795|Chloroflexi	Catalyzes the 6-electron oxidation of protoporphyrinogen-IX to form protoporphyrin-IX			ko:K00231	ko00860,ko01100,ko01110,map00860,map01100,map01110	Amino_oxidase
G_301529	1123248.KB893337_gene2404	COG0628@1|root,COG0628@2|Bacteria,4NFHZ@976|Bacteroidetes,1IRW4@117747|Sphingobacteriia	PFAM Uncharacterised protein family UPF0118					AI-2E_transport
G_13816	497964.CfE428DRAFT_1568	COG0358@1|root,COG0358@2|Bacteria,46S6C@74201|Verrucomicrobia	RNA polymerase that catalyzes the synthesis of short RNA molecules used as primers for DNA polymerase during DNA replication	dnaG		ko:K02316	ko03030,map03030	DnaB_bind,Toprim_2,Toprim_N,zf-CHC2
G_190305	1044.EH31_00510	COG0665@1|root,COG0665@2|Bacteria,1MY0G@1224|Proteobacteria,2TRM2@28211|Alphaproteobacteria,2K9SG@204457|Sphingomonadales	FAD dependent oxidoreductase					DAO
G_601502	1449076.JOOE01000003_gene3182	COG2606@1|root,COG2606@2|Bacteria,1RD82@1224|Proteobacteria,2U7H0@28211|Alphaproteobacteria,2K43C@204457|Sphingomonadales	Prolyl-tRNA synthetase					tRNA_edit
G_431267	323097.Nham_0044	COG3807@1|root,COG3807@2|Bacteria,1RHM2@1224|Proteobacteria,2UA1R@28211|Alphaproteobacteria,3JT0T@41294|Bradyrhizobiaceae	Bacterial SH3 domain	MA20_24010		ko:K01876	ko00970,map00970	SH3_4
G_164898	1392488.JHZY01000004_gene2563	COG1063@1|root,COG1063@2|Bacteria,4NE11@976|Bacteroidetes,1HY2I@117743|Flavobacteriia,2XK9E@283735|Leeuwenhoekiella	Alcohol dehydrogenase GroES-like domain	yjmD_2		ko:K00008,ko:K18369	ko00040,ko00051,ko00640,ko01100,map00040,map00051,map00640,map01100	ADH_N,ADH_N_assoc,ADH_zinc_N,ADH_zinc_N_2
G_397981	234267.Acid_3095	COG3828@1|root,COG3828@2|Bacteria	Trehalose utilisation			ko:K09992		ThuA
G_598113	702113.PP1Y_AT37097	COG5388@1|root,COG5388@2|Bacteria,1R74W@1224|Proteobacteria,2TUTW@28211|Alphaproteobacteria,2K1EC@204457|Sphingomonadales	PAS domain					-
G_733692	392499.Swit_0558	COG0695@1|root,COG0695@2|Bacteria,1N72P@1224|Proteobacteria,2UFM1@28211|Alphaproteobacteria,2K5VT@204457|Sphingomonadales	Has a glutathione-disulfide oxidoreductase activity in the presence of NADPH and glutathione reductase. Reduces low molecular weight disulfides and proteins	grxC		ko:K03676		Glutaredoxin
G_206721	1123267.JONN01000002_gene194	COG0388@1|root,COG0388@2|Bacteria,1MUUB@1224|Proteobacteria,2TRGZ@28211|Alphaproteobacteria,2K16U@204457|Sphingomonadales	Nitrilase cyanide hydratase and apolipoprotein N-acyltransferase			ko:K11206		CN_hydrolase
G_10137	379066.GAU_2748	COG4188@1|root,COG4188@2|Bacteria,1ZUJV@142182|Gemmatimonadetes	Chlorophyllase enzyme					Chlorophyllase2
G_154595	646529.Desaci_3047	COG0330@1|root,COG0330@2|Bacteria,1TPXU@1239|Firmicutes,248MP@186801|Clostridia	SPFH Band 7 PHB domain protein					Band_7
G_73902	1123267.JONN01000001_gene761	COG4805@1|root,COG4805@2|Bacteria,1MUBX@1224|Proteobacteria,2TSUQ@28211|Alphaproteobacteria,2K0TH@204457|Sphingomonadales	protein conserved in bacteria					DUF885
G_658299	1123267.JONN01000001_gene1583	COG4530@1|root,COG4530@2|Bacteria,1N42Z@1224|Proteobacteria,2UDI6@28211|Alphaproteobacteria,2K62H@204457|Sphingomonadales	Protein of unknown function (FYDLN_acid)					FYDLN_acid
G_185406	443143.GM18_2775	COG0821@1|root,COG0821@2|Bacteria,1MUAX@1224|Proteobacteria,42M3V@68525|delta/epsilon subdivisions,2WJJ4@28221|Deltaproteobacteria	Converts 2C-methyl-D-erythritol 2,4-cyclodiphosphate (ME-2,4cPP) into 1-hydroxy-2-methyl-2-(E)-butenyl 4-diphosphate	ispG	GO:0003674,GO:0003824,GO:0006081,GO:0006082,GO:0006090,GO:0006629,GO:0006644,GO:0006720,GO:0006793,GO:0006796,GO:0008150,GO:0008152,GO:0008299,GO:0008610,GO:0008654,GO:0009058,GO:0009240,GO:0009987,GO:0016491,GO:0016725,GO:0019288,GO:0019637,GO:0019682,GO:0019752,GO:0032787,GO:0043436,GO:0044237,GO:0044238,GO:0044249,GO:0044255,GO:0044281,GO:0046429,GO:0046490,GO:0052592,GO:0055114,GO:0071704,GO:…	ko:K03526	ko00900,ko01100,ko01110,ko01130,map00900,map01100,map01110,map01130	GcpE
G_621117	105420.BBPO01000051_gene1908	COG4412@1|root,COG4412@2|Bacteria	peptidase activity, acting on L-amino acid peptides					He_PIG,Peptidase_M6
G_301530	497964.CfE428DRAFT_0256	COG2204@1|root,COG2204@2|Bacteria	phosphorelay signal transduction system	frgC		ko:K07714	ko02020,map02020	GAF_2,HTH_8,Pkinase,Response_reg,Sigma54_activat
G_374659	1379698.RBG1_1C00001G1352	COG0428@1|root,COG0428@2|Bacteria,2NQ6J@2323|unclassified Bacteria	ZIP Zinc transporter	zupT		ko:K07238,ko:K11021,ko:K16267		Zip
G_83709	945713.IALB_0512	COG1814@1|root,COG1814@2|Bacteria	cellular manganese ion homeostasis					Rubrerythrin,VIT1
G_482248	1485544.JQKP01000017_gene624	COG2010@1|root,COG2010@2|Bacteria,1RHGQ@1224|Proteobacteria,2WCCQ@28216|Betaproteobacteria,44VT7@713636|Nitrosomonadales	Cytochrome C oxidase, cbb3-type, subunit III					Cytochrome_CBB3
G_187089	1382359.JIAL01000001_gene579	COG1611@1|root,COG1611@2|Bacteria,3Y2MR@57723|Acidobacteria,2JHUP@204432|Acidobacteriia	Possible lysine decarboxylase			ko:K06966	ko00230,ko00240,map00230,map00240	Lysine_decarbox
G_71091	1121405.dsmv_1452	COG3876@1|root,COG3876@2|Bacteria,1MX3S@1224|Proteobacteria,42N6K@68525|delta/epsilon subdivisions,2WKFH@28221|Deltaproteobacteria,2MI37@213118|Desulfobacterales	Protein of unknown function (DUF1343)					DUF1343
G_425684	928724.SacglDRAFT_01218	COG0748@1|root,COG0748@2|Bacteria,2I3CW@201174|Actinobacteria,4E51C@85010|Pseudonocardiales	TIGRFAM deazaflavin-dependent nitroreductase family protein					F420H2_quin_red
G_69813	1121887.AUDK01000005_gene3168	COG3004@1|root,COG3004@2|Bacteria,4NFC4@976|Bacteroidetes,1HXXZ@117743|Flavobacteriia,2NS9U@237|Flavobacterium	Na( ) H( ) antiporter that extrudes sodium in exchange for external protons	nhaA		ko:K03313		Na_H_antiport_1
G_9971	1121887.AUDK01000005_gene3165	COG1256@1|root,COG1256@2|Bacteria,4PKD3@976|Bacteroidetes,1HX3Q@117743|Flavobacteriia,2NU3S@237|Flavobacterium	Domain of Unknown Function (DUF349)					DUF349
G_8616	1218108.KB908292_gene1754	COG1196@1|root,COG3593@1|root,COG1196@2|Bacteria,COG3593@2|Bacteria,4NGAJ@976|Bacteroidetes,1HZZF@117743|Flavobacteriia	AAA ATPase domain					AAA_15
G_227840	324925.Ppha_0354	COG3440@1|root,COG3440@2|Bacteria	regulation of methylation-dependent chromatin silencing			ko:K07451,ko:K07454		AAA_5,DUF3883,HNH,HNH_2,WD40
G_604814	1131812.JQMS01000001_gene2049	COG1943@1|root,COG1943@2|Bacteria,4NJZI@976|Bacteroidetes,1HXEM@117743|Flavobacteriia,2P09K@237|Flavobacterium	Transposase IS200 like					Y1_Tnp
G_297340	1492738.FEM21_05170	COG0551@1|root,COG0551@2|Bacteria,4NR9W@976|Bacteroidetes,1ICZ4@117743|Flavobacteriia,2NW9T@237|Flavobacterium	Nuclease-related domain					NERD,zf-C4_Topoisom
G_36788	1121887.AUDK01000005_gene3160	COG5267@1|root,COG5267@2|Bacteria,4NHSB@976|Bacteroidetes,1HYER@117743|Flavobacteriia,2NT9Q@237|Flavobacterium	Protein of unknown function (DUF1800)					DUF1800
G_12370	1121887.AUDK01000005_gene3155	COG3975@1|root,COG3975@2|Bacteria,4NE4D@976|Bacteroidetes,1HXD0@117743|Flavobacteriia,2NTZ4@237|Flavobacterium	Peptidase M61					PDZ_2,Peptidase_M61
G_282395	1121887.AUDK01000005_gene3154	28V2E@1|root,2ZUEY@2|Bacteria,4PKBB@976|Bacteroidetes,1IJ6C@117743|Flavobacteriia,2NT40@237|Flavobacterium	Domain of unknown function (DUF4369)					DUF4369
G_205	1121887.AUDK01000005_gene3153	COG0745@1|root,COG0784@1|root,COG4251@1|root,COG0745@2|Bacteria,COG0784@2|Bacteria,COG4251@2|Bacteria,4NFBM@976|Bacteroidetes,1HYZJ@117743|Flavobacteriia,2NTFR@237|Flavobacterium	Histidine kinase					4HB_MCP_1,CHASE3,GAF_2,HAMP,HATPase_c,HisKA,Response_reg
G_164899	1242864.D187_000036	COG2267@1|root,COG2267@2|Bacteria,1R08U@1224|Proteobacteria,42XGE@68525|delta/epsilon subdivisions,2X8N8@28221|Deltaproteobacteria,2Z36G@29|Myxococcales	Pfam:DUF2305					Abhydrolase_1
G_18270	700598.Niako_7219	COG1009@1|root,COG1009@2|Bacteria,4NEBM@976|Bacteroidetes,1IQWT@117747|Sphingobacteriia	Proton-translocating NADH-quinone oxidoreductase, chain L	nuoL		ko:K00341	ko00190,ko01100,map00190,map01100	Proton_antipo_M,Proton_antipo_N
G_11158	861299.J421_5944	COG0624@1|root,COG0624@2|Bacteria	succinyl-diaminopimelate desuccinylase activity					M20_dimer,Peptidase_M20
G_644678	1449076.JOOE01000003_gene3316	2EG8Z@1|root,33A0S@2|Bacteria,1NKBI@1224|Proteobacteria,2UN0S@28211|Alphaproteobacteria,2K67X@204457|Sphingomonadales	-					-
G_125709	861299.J421_3272	COG0332@1|root,COG0332@2|Bacteria,1ZSP4@142182|Gemmatimonadetes	Catalyzes the condensation reaction of fatty acid synthesis by the addition to an acyl acceptor of two carbons from malonyl-ACP. Catalyzes the first condensation reaction which initiates fatty acid synthesis and may therefore play a role in governing the total rate of fatty acid production. Possesses both acetoacetyl-ACP synthase and acetyl transacylase activities. Its substrate specificity deter…			ko:K00648	ko00061,ko01100,ko01212,map00061,map01100,map01212	ACP_syn_III,ACP_syn_III_C
G_654837	861299.J421_3273	COG0416@1|root,COG0416@2|Bacteria,1ZSN4@142182|Gemmatimonadetes	Catalyzes the reversible formation of acyl-phosphate (acyl-PO(4)) from acyl- acyl-carrier-protein (acyl-ACP). This enzyme utilizes acyl-ACP as fatty acyl donor, but not acyl-CoA	plsX		ko:K03621	ko00561,ko00564,ko01100,ko01110,map00561,map00564,map01100,map01110	FA_synthesis
G_200021	926569.ANT_12620	COG0266@1|root,COG0266@2|Bacteria,2G6BB@200795|Chloroflexi	Involved in base excision repair of DNA damaged by oxidation or by mutagenic agents. Acts as DNA glycosylase that recognizes and removes damaged bases. Has a preference for oxidized purines, such as 7,8-dihydro-8-oxoguanine (8-oxoG). Has AP (apurinic apyrimidinic) lyase activity and introduces nicks in the DNA strand. Cleaves the DNA backbone by beta-delta elimination to generate a single-strand …	fpg		ko:K10563	ko03410,map03410	Fapy_DNA_glyco,H2TH,zf-FPG_IleRS
G_517422	1333856.L686_13440	COG0693@1|root,COG0693@2|Bacteria,1MYS4@1224|Proteobacteria,1RZUY@1236|Gammaproteobacteria,1Z06D@136846|Pseudomonas stutzeri group	DJ-1/PfpI family					DJ-1_PfpI
G_259853	1215092.PA6_005_00280	COG0500@1|root,COG2226@2|Bacteria,1N9JV@1224|Proteobacteria,1RP9E@1236|Gammaproteobacteria,1YE4U@136841|Pseudomonas aeruginosa group	Methyltransferase domain					Methyltransf_25
G_627698	279714.FuraDRAFT_2132	COG3450@1|root,COG3450@2|Bacteria,1REFN@1224|Proteobacteria,2VYDE@28216|Betaproteobacteria	Protein of unknown function (DUF861)			ko:K06995		Cupin_3
G_675547	1124983.PFLCHA0_c51600	COG0789@1|root,COG3708@1|root,COG0789@2|Bacteria,COG3708@2|Bacteria,1REB7@1224|Proteobacteria,1SHXB@1236|Gammaproteobacteria	helix_turn_helix, mercury resistance					Cass2,MerR_1,TipAS
G_97670	1297742.A176_00293	COG0665@1|root,COG0665@2|Bacteria,1MVIZ@1224|Proteobacteria,42REB@68525|delta/epsilon subdivisions,2WNWD@28221|Deltaproteobacteria,2YUH8@29|Myxococcales	FAD dependent oxidoreductase	thiO		ko:K03153	ko00730,ko01100,map00730,map01100	DAO
G_766051	1037409.BJ6T_30360	2CF48@1|root,33NKN@2|Bacteria,1NIUB@1224|Proteobacteria,2UKZ0@28211|Alphaproteobacteria,3K4T6@41294|Bradyrhizobiaceae	-					-
G_118167	1123267.JONN01000001_gene1697	COG1472@1|root,COG1472@2|Bacteria,1MVAJ@1224|Proteobacteria,2TRJK@28211|Alphaproteobacteria,2JZUV@204457|Sphingomonadales	beta-N-acetylhexosaminidase	nagZ		ko:K01207	ko00520,ko00531,ko01100,ko01501,map00520,map00531,map01100,map01501	Glyco_hydro_3
G_257774	101852.XP_008082538.1	COG0235@1|root,KOG3699@2759|Eukaryota,38BZP@33154|Opisthokonta,3NX5M@4751|Fungi,3QMJG@4890|Ascomycota,20YVK@147548|Leotiomycetes	Class II Aldolase and Adducin N-terminal domain					Aldolase_II
G_354896	1134413.ANNK01000087_gene230	2A6Y0@1|root,30VSY@2|Bacteria,1UBK3@1239|Firmicutes,4IN01@91061|Bacilli,1ZMCM@1386|Bacillus	Auxin binding protein					Cupin_2
G_406062	1231391.AMZF01000068_gene2178	COG3435@1|root,COG3435@2|Bacteria	Cupin domain					Cupin_2
G_179023	1187851.A33M_1684	COG0726@1|root,COG0726@2|Bacteria,1PJQG@1224|Proteobacteria,2TR9X@28211|Alphaproteobacteria	polysaccharide deacetylase					Polysacc_deac_1
G_9916	1123267.JONN01000001_gene1061	COG0506@1|root,COG4230@1|root,COG0506@2|Bacteria,COG4230@2|Bacteria,1MV93@1224|Proteobacteria,2TQPT@28211|Alphaproteobacteria,2K1B6@204457|Sphingomonadales	Oxidizes proline to glutamate for use as a carbon and nitrogen source	putA		ko:K13821	ko00250,ko00330,ko01100,ko01110,ko01130,map00250,map00330,map01100,map01110,map01130	Aldedh,Pro_dh,Pro_dh-DNA_bdg
G_584516	1123267.JONN01000002_gene150	COG0034@1|root,COG0034@2|Bacteria,1MU0V@1224|Proteobacteria,2TR8V@28211|Alphaproteobacteria,2K0C0@204457|Sphingomonadales	Catalyzes the formation of phosphoribosylamine from phosphoribosylpyrophosphate (PRPP) and glutamine	purF		ko:K00764	ko00230,ko00250,ko01100,ko01110,ko01130,map00230,map00250,map01100,map01110,map01130	GATase_7,Pribosyltran
G_278298	1123267.JONN01000001_gene908	COG0300@1|root,COG0300@2|Bacteria,1QUNR@1224|Proteobacteria,2TW24@28211|Alphaproteobacteria,2K1AC@204457|Sphingomonadales	COG1028 Dehydrogenases with different specificities (related to short-chain alcohol dehydrogenases)					adh_short
G_229668	7739.XP_002607780.1	COG1028@1|root,COG2124@1|root,KOG0156@2759|Eukaryota,KOG0725@2759|Eukaryota,395BZ@33154|Opisthokonta,3BCHN@33208|Metazoa,3CYSE@33213|Bilateria,48BDP@7711|Chordata	dehydrogenase 14	HSD17B14	GO:0003674,GO:0003824,GO:0004303,GO:0005488,GO:0005515,GO:0005575,GO:0005622,GO:0005623,GO:0005737,GO:0005829,GO:0006629,GO:0006694,GO:0006703,GO:0006706,GO:0008150,GO:0008152,GO:0008202,GO:0008210,GO:0008610,GO:0009056,GO:0009058,GO:0009987,GO:0010817,GO:0016042,GO:0016229,GO:0016491,GO:0016614,GO:0016616,GO:0033764,GO:0034754,GO:0042445,GO:0042446,GO:0042802,GO:0044237,GO:0044238,GO:0044249,GO:…	ko:K00826	ko00270,ko00280,ko00290,ko00770,ko01100,ko01110,ko01130,ko01210,ko01230,map00270,map00280,map00290,map00770,map01100,map01110,map01130,map01210,map01230	adh_short,adh_short_C2
G_400641	1267534.KB906756_gene701	COG5434@1|root,COG5434@2|Bacteria,3Y2SR@57723|Acidobacteria,2JIUJ@204432|Acidobacteriia	Right handed beta helix region					Glyco_hydro_28
G_137588	1123060.JONP01000012_gene2728	COG0643@1|root,COG0643@2|Bacteria,1MUAG@1224|Proteobacteria,2U501@28211|Alphaproteobacteria,2JVVV@204441|Rhodospirillales	Two component signalling adaptor domain					CheW,HATPase_c,Hpt
G_27400	929713.NIASO_16075	COG1874@1|root,COG1874@2|Bacteria,4P1ST@976|Bacteroidetes,1IWAV@117747|Sphingobacteriia	Glycosyl hydrolases family 35			ko:K12308	ko00052,map00052	Glyco_hydro_35
G_239523	925409.KI911562_gene2772	COG0696@1|root,COG0696@2|Bacteria,4PNG1@976|Bacteroidetes,1J0YG@117747|Sphingobacteriia	Type I phosphodiesterase / nucleotide pyrophosphatase					Metalloenzyme,Phosphodiest
G_707487	243160.BMA2239	COG0144@1|root,COG0144@2|Bacteria,1MV2Q@1224|Proteobacteria,2VI1D@28216|Betaproteobacteria,1K0D5@119060|Burkholderiaceae	Belongs to the class I-like SAM-binding methyltransferase superfamily. RsmB NOP family	rsmB_2	GO:0000154,GO:0001510,GO:0003674,GO:0003824,GO:0005575,GO:0005622,GO:0005623,GO:0005634,GO:0005730,GO:0006139,GO:0006364,GO:0006396,GO:0006725,GO:0006807,GO:0008150,GO:0008152,GO:0008168,GO:0008173,GO:0008757,GO:0009451,GO:0009987,GO:0010467,GO:0016070,GO:0016072,GO:0016740,GO:0016741,GO:0022613,GO:0031167,GO:0031974,GO:0031981,GO:0032259,GO:0034470,GO:0034641,GO:0034660,GO:0042254,GO:0043170,GO:…	ko:K03500		Methyltr_RsmB-F,Methyltr_RsmF_N
G_406063	861299.J421_4375	COG1595@1|root,COG1595@2|Bacteria,1ZTNR@142182|Gemmatimonadetes	Sigma-70 region 2			ko:K03088		Sigma70_r2,Sigma70_r4_2
G_109163	1101190.ARWB01000001_gene1937	COG1231@1|root,COG1231@2|Bacteria,1MUPQ@1224|Proteobacteria,2TRVT@28211|Alphaproteobacteria	amine oxidase			ko:K00274	ko00260,ko00330,ko00340,ko00350,ko00360,ko00380,ko00950,ko00982,ko01100,ko01110,ko04726,ko04728,ko05030,ko05031,ko05034,map00260,map00330,map00340,map00350,map00360,map00380,map00950,map00982,map01100,map01110,map04726,map04728,map05030,map05031,map05034	Amino_oxidase
G_14483	234267.Acid_5783	COG1032@1|root,COG1032@2|Bacteria	radical SAM domain protein					Radical_SAM
G_10206	1492737.FEM08_33700	COG3307@1|root,COG3307@2|Bacteria,4NJ9U@976|Bacteroidetes,1HZUU@117743|Flavobacteriia,2NVHQ@237|Flavobacterium	O-Antigen ligase					Esterase,TPR_19,TPR_8,Wzy_C
G_7958	1122621.ATZA01000075_gene1816	COG0550@1|root,COG0550@2|Bacteria,4NE6R@976|Bacteroidetes,1IPNY@117747|Sphingobacteriia	DNA topoisomerase			ko:K03169		Topoisom_bac,Toprim,Toprim_Crpt
G_188	555500.I215_09251	COG0642@1|root,COG0745@1|root,COG3292@1|root,COG0745@2|Bacteria,COG2205@2|Bacteria,COG3292@2|Bacteria,4NDXU@976|Bacteroidetes,1HXUN@117743|Flavobacteriia	Histidine kinase-, DNA gyrase B-, and HSP90-like ATPase					HATPase_c,HTH_18,HisKA,Reg_prop,Response_reg,Y_Y_Y
G_604815	861299.J421_3822	COG0335@1|root,COG0335@2|Bacteria,1ZTUC@142182|Gemmatimonadetes	This protein is located at the 30S-50S ribosomal subunit interface and may play a role in the structure and function of the aminoacyl-tRNA binding site	rplS		ko:K02884	ko03010,map03010	Ribosomal_L19
G_722561	398525.KB900701_gene824	2BSG2@1|root,32MI6@2|Bacteria,1R8QW@1224|Proteobacteria,2U2VW@28211|Alphaproteobacteria,3JX8X@41294|Bradyrhizobiaceae	-					-
G_174229	395963.Bind_2102	COG1388@1|root,COG1388@2|Bacteria,1MY1S@1224|Proteobacteria,2TVJ0@28211|Alphaproteobacteria	Domain of Unknown Function (DUF1259)					DUF1529
G_587923	1267535.KB906767_gene5334	COG1188@1|root,COG1188@2|Bacteria,3Y5C6@57723|Acidobacteria,2JJNN@204432|Acidobacteriia	RNA-binding S4 domain protein			ko:K04762		S4
G_460323	1340493.JNIF01000003_gene4444	COG0609@1|root,COG0609@2|Bacteria,3Y7KJ@57723|Acidobacteria	FecCD transport family					FecCD
G_43015	1266925.JHVX01000002_gene968	COG3724@1|root,COG3724@2|Bacteria,1MUJV@1224|Proteobacteria,2VP16@28216|Betaproteobacteria,372RM@32003|Nitrosomonadales	Catalyzes the hydrolysis of N(2)-succinylarginine into N(2)-succinylornithine, ammonia and CO(2)	astB		ko:K01484	ko00330,ko01100,map00330,map01100	AstB
G_382121	1089552.KI911559_gene717	2C9CJ@1|root,32RP4@2|Bacteria,1MZ6X@1224|Proteobacteria,2UC82@28211|Alphaproteobacteria,2JTHJ@204441|Rhodospirillales	-					-
G_744722	1463881.KL591024_gene4144	COG0010@1|root,COG0010@2|Bacteria,2H81I@201174|Actinobacteria	Belongs to the arginase family			ko:K01476	ko00220,ko00330,ko01100,ko01110,ko01130,ko01230,ko05146,map00220,map00330,map01100,map01110,map01130,map01230,map05146	Arginase
G_403316	1123267.JONN01000001_gene1149	COG0233@1|root,COG0233@2|Bacteria,1N66T@1224|Proteobacteria,2U5B2@28211|Alphaproteobacteria,2K00Z@204457|Sphingomonadales	Responsible for the release of ribosomes from messenger RNA at the termination of protein biosynthesis. May increase the efficiency of translation by recycling ribosomes from one round of translation to another	frr		ko:K02838		RRF
G_95000	1123267.JONN01000001_gene2395	COG1629@1|root,COG1629@2|Bacteria,1QUTW@1224|Proteobacteria,2TW7F@28211|Alphaproteobacteria,2KECH@204457|Sphingomonadales	TonB-dependent Receptor Plug Domain					Plug,TonB_dep_Rec
G_367251	1123267.JONN01000001_gene1432	COG0671@1|root,COG0671@2|Bacteria,1RDK3@1224|Proteobacteria,2U7BJ@28211|Alphaproteobacteria,2K70Y@204457|Sphingomonadales	Acid phosphatase homologues			ko:K19302	ko00550,map00550	PAP2
G_308210	1121887.AUDK01000020_gene2398	2CIIW@1|root,32UKR@2|Bacteria,4PCZM@976|Bacteroidetes,1IDHF@117743|Flavobacteriia,2NYF7@237|Flavobacterium	-					-
G_2135	1121887.AUDK01000020_gene2402	COG2982@1|root,COG2982@2|Bacteria,4NEJQ@976|Bacteroidetes,1HXHN@117743|Flavobacteriia,2NT26@237|Flavobacterium	AsmA-like C-terminal region			ko:K07289		AsmA,AsmA_2
G_407	1121887.AUDK01000020_gene2403	COG4733@1|root,COG4733@2|Bacteria,4PPKU@976|Bacteroidetes,1I62W@117743|Flavobacteriia,2NZZ1@237|Flavobacterium	Concanavalin A-like lectin/glucanases superfamily					Laminin_G_3
G_460324	330214.NIDE4324	COG1446@1|root,COG1446@2|Bacteria,3J19S@40117|Nitrospirae	Asparaginase			ko:K13051		Asparaginase_2
G_77269	627192.SLG_24530	COG0006@1|root,COG0006@2|Bacteria,1MUZS@1224|Proteobacteria,2TRQ5@28211|Alphaproteobacteria,2K0GN@204457|Sphingomonadales	Belongs to the peptidase M24B family			ko:K01271		Creatinase_N,Peptidase_M24
G_193547	158500.BV97_05631	COG0845@1|root,COG0845@2|Bacteria,1R9MI@1224|Proteobacteria	Belongs to the membrane fusion protein (MFP) (TC 8.A.1) family			ko:K15727		HlyD_D23
G_547331	1090319.KE386571_gene890	COG3474@1|root,COG3474@2|Bacteria,1N7IW@1224|Proteobacteria,2UFCP@28211|Alphaproteobacteria,2K730@204457|Sphingomonadales	Cytochrome c					Cytochrom_C
G_255809	1267533.KB906733_gene2989	COG0642@1|root,COG2205@2|Bacteria,3Y2M7@57723|Acidobacteria	Histidine kinase					HATPase_c,HisKA
G_127016	1122604.JONR01000025_gene4602	COG0457@1|root,COG3710@1|root,COG5616@1|root,COG0457@2|Bacteria,COG3710@2|Bacteria,COG5616@2|Bacteria,1MUMZ@1224|Proteobacteria,1SHX7@1236|Gammaproteobacteria,1X4MN@135614|Xanthomonadales	Transcriptional regulatory protein, C terminal					Trans_reg_C
G_105083	1254432.SCE1572_50440	COG1680@1|root,COG1680@2|Bacteria,1MVPR@1224|Proteobacteria	COG1680 Beta-lactamase class C and other penicillin binding proteins					Beta-lactamase
G_54475	1123248.KB893315_gene3251	COG3843@1|root,COG3843@2|Bacteria,4NG66@976|Bacteroidetes,1IRJI@117747|Sphingobacteriia	Relaxase/Mobilisation nuclease domain					Relaxase
G_141856	1485544.JQKP01000002_gene1539	COG0859@1|root,COG0859@2|Bacteria,1MYZA@1224|Proteobacteria,2VPK7@28216|Betaproteobacteria,44WH1@713636|Nitrosomonadales	Glycosyltransferase family 9 (heptosyltransferase)	rfaC		ko:K02841	ko00540,ko01100,map00540,map01100	Glyco_transf_9
G_340291	1038859.AXAU01000010_gene1806	COG0028@1|root,COG0028@2|Bacteria,1MWC3@1224|Proteobacteria,2TTA2@28211|Alphaproteobacteria,3JS9T@41294|Bradyrhizobiaceae	Thiamine pyrophosphate enzyme, central domain	MA20_15555		ko:K01652	ko00290,ko00650,ko00660,ko00770,ko01100,ko01110,ko01130,ko01210,ko01230,map00290,map00650,map00660,map00770,map01100,map01110,map01130,map01210,map01230	TPP_enzyme_C,TPP_enzyme_M,TPP_enzyme_N
G_52677	1547437.LL06_25225	COG0065@1|root,COG0065@2|Bacteria,1MVYR@1224|Proteobacteria,2TT8I@28211|Alphaproteobacteria,43JYS@69277|Phyllobacteriaceae	Aconitase family (aconitate hydratase)			ko:K01703	ko00290,ko00660,ko00966,ko01100,ko01110,ko01210,ko01230,map00290,map00660,map00966,map01100,map01110,map01210,map01230	Aconitase
G_154596	1123248.KB893337_gene2435	COG3669@1|root,COG3669@2|Bacteria,4NE74@976|Bacteroidetes,1IRC7@117747|Sphingobacteriia	Alpha-L-fucosidase			ko:K01206	ko00511,map00511	Alpha_L_fucos,Fucosidase_C
G_807569	392499.Swit_3872	COG0736@1|root,COG0736@2|Bacteria,1MZBF@1224|Proteobacteria,2U77S@28211|Alphaproteobacteria,2K4ID@204457|Sphingomonadales	Transfers the 4'-phosphopantetheine moiety from coenzyme A to a Ser of acyl-carrier-protein	acpS		ko:K00997	ko00770,map00770	ACPS
G_379580	1123267.JONN01000001_gene2334	COG0681@1|root,COG0681@2|Bacteria,1MXUF@1224|Proteobacteria,2TR9N@28211|Alphaproteobacteria,2K1V9@204457|Sphingomonadales	Belongs to the peptidase S26 family			ko:K03100	ko02024,ko03060,map02024,map03060	Peptidase_S24
G_776302	1123267.JONN01000001_gene2334	COG0681@1|root,COG0681@2|Bacteria,1MXUF@1224|Proteobacteria,2TR9N@28211|Alphaproteobacteria,2K1V9@204457|Sphingomonadales	Belongs to the peptidase S26 family			ko:K03100	ko02024,ko03060,map02024,map03060	Peptidase_S24
G_278299	686340.Metal_3431	COG4948@1|root,COG4948@2|Bacteria,1Q9Q3@1224|Proteobacteria,1RXJC@1236|Gammaproteobacteria,1XGSN@135618|Methylococcales	Mandelate racemase muconate lactonizing enzyme		GO:0000287,GO:0003674,GO:0003824,GO:0005488,GO:0006518,GO:0006725,GO:0006807,GO:0008150,GO:0008152,GO:0009056,GO:0009712,GO:0009987,GO:0016853,GO:0016854,GO:0016872,GO:0018850,GO:0018958,GO:0019336,GO:0019439,GO:0019614,GO:0034641,GO:0043167,GO:0043169,GO:0043603,GO:0044237,GO:0044248,GO:0046872,GO:0071704,GO:1901360,GO:1901361,GO:1901564,GO:1901575,GO:1901615,GO:1901616			MR_MLE_C,MR_MLE_N
G_485330	1047013.AQSP01000139_gene2362	COG1555@1|root,COG1555@2|Bacteria,2NQ6P@2323|unclassified Bacteria	Helix-hairpin-helix motif	comEA		ko:K02237		HHH_3,SLBB
G_648079	1121896.JMLU01000029_gene2947	COG2827@1|root,COG2827@2|Bacteria,4NSI7@976|Bacteroidetes,1I2RZ@117743|Flavobacteriia,2NXN4@237|Flavobacterium	endonuclease containing a URI domain			ko:K07461		GIY-YIG
G_648080	1347087.CBYO010000005_gene675	COG0607@1|root,COG0607@2|Bacteria,1VB3C@1239|Firmicutes,4HKWP@91061|Bacilli	rhodanese					Rhodanese
G_333254	1123267.JONN01000001_gene418	COG0312@1|root,COG0312@2|Bacteria,1MUVW@1224|Proteobacteria,2TSAV@28211|Alphaproteobacteria,2K048@204457|Sphingomonadales	modulator of DNA gyrase	pmbA		ko:K03592		PmbA_TldD
G_520603	745310.G432_09715	COG1832@1|root,COG1832@2|Bacteria,1N03D@1224|Proteobacteria,2TUIY@28211|Alphaproteobacteria,2K4FQ@204457|Sphingomonadales	CoA binding domain			ko:K06929		CoA_binding_2
G_661640	279238.Saro_3334	COG0489@1|root,COG0489@2|Bacteria,1MU7R@1224|Proteobacteria,2TRDM@28211|Alphaproteobacteria,2K1RH@204457|Sphingomonadales	Binds and transfers iron-sulfur (Fe-S) G_s to target apoproteins. Can hydrolyze ATP			ko:K03593		ParA
G_50326	1500257.JQNM01000014_gene2942	COG4819@1|root,COG4819@2|Bacteria,1PPGT@1224|Proteobacteria,2UQEU@28211|Alphaproteobacteria,4BJEW@82115|Rhizobiaceae	Ethanolamine utilisation protein EutA					EutA
G_280367	861299.J421_2540	COG0601@1|root,COG0601@2|Bacteria,1ZSXJ@142182|Gemmatimonadetes	Binding-protein-dependent transport system inner membrane component			ko:K02033	ko02024,map02024	BPD_transp_1
G_288666	278963.ATWD01000001_gene4510	COG1836@1|root,COG1836@2|Bacteria,3Y537@57723|Acidobacteria,2JJM4@204432|Acidobacteriia	Integral membrane protein DUF92					DUF92
G_288667	1396141.BATP01000020_gene78	COG0714@1|root,COG0714@2|Bacteria,46TCY@74201|Verrucomicrobia,2ITSU@203494|Verrucomicrobiae	ATPase family associated with various cellular activities (AAA)					AAA_3
G_158985	497964.CfE428DRAFT_1796	COG0169@1|root,COG0169@2|Bacteria,46SVF@74201|Verrucomicrobia	Involved in the biosynthesis of the chorismate, which leads to the biosynthesis of aromatic amino acids. Catalyzes the reversible NADPH linked reduction of 3-dehydroshikimate (DHSA) to yield shikimate (SA)	aroE		ko:K00014	ko00400,ko01100,ko01110,ko01130,ko01230,map00400,map01100,map01110,map01130,map01230	Shikimate_DH,Shikimate_dh_N
G_488509	1123267.JONN01000001_gene1574	COG0589@1|root,COG0589@2|Bacteria,1R9XB@1224|Proteobacteria,2U59E@28211|Alphaproteobacteria,2K49I@204457|Sphingomonadales	Universal stress protein					Usp
G_634356	1122185.N792_10935	COG0347@1|root,COG0347@2|Bacteria,1RGWK@1224|Proteobacteria,1S67I@1236|Gammaproteobacteria,1X6VI@135614|Xanthomonadales	at high nitrogen levels P-II prevents the phosphorylation of NR-I, the transcriptional activator of the glutamine synthetase gene (glnA)	glnB2		ko:K04751,ko:K04752	ko02020,map02020	P-II
G_630979	925409.KI911562_gene2741	COG1284@1|root,COG1418@1|root,COG1284@2|Bacteria,COG1418@2|Bacteria,4NG9F@976|Bacteroidetes,1IPVB@117747|Sphingobacteriia	protein conserved in bacteria (DUF2179)					DUF2179,HD,YitT_membrane
G_303765	1123248.KB893319_gene4058	COG0210@1|root,COG0210@2|Bacteria,4NDWN@976|Bacteroidetes,1IP3C@117747|Sphingobacteriia	DNA helicase	pcrA		ko:K03657	ko03420,ko03430,map03420,map03430	UvrD-helicase,UvrD_C
G_76599	1095769.CAHF01000023_gene479	COG1804@1|root,COG1804@2|Bacteria,1MU2K@1224|Proteobacteria,2VHFW@28216|Betaproteobacteria,475Y7@75682|Oxalobacteraceae	CoA-transferase family III					CoA_transf_3
G_292993	666684.AfiDRAFT_2050	COG0593@1|root,COG0593@2|Bacteria,1N4PG@1224|Proteobacteria,2U96K@28211|Alphaproteobacteria,3JQY4@41294|Bradyrhizobiaceae	Bacterial dnaA protein	hda				Bac_DnaA
G_454392	1237149.C900_05342	COG0745@1|root,COG5000@1|root,COG0745@2|Bacteria,COG5000@2|Bacteria,4NFFM@976|Bacteroidetes,47MZF@768503|Cytophagia	His Kinase A (phosphoacceptor) domain					HATPase_c,HisKA,PAS,PAS_9,Response_reg
G_416875	1449076.JOOE01000001_gene2245	COG3104@1|root,COG3104@2|Bacteria,1MW6W@1224|Proteobacteria,2U15C@28211|Alphaproteobacteria,2K2WX@204457|Sphingomonadales	amino acid peptide transporter			ko:K03305		PTR2
G_224094	1292034.OR37_01609	COG0159@1|root,COG0159@2|Bacteria,1MXJV@1224|Proteobacteria,2TQN2@28211|Alphaproteobacteria,2KG0U@204458|Caulobacterales	The alpha subunit is responsible for the aldol cleavage of indoleglycerol phosphate to indole and glyceraldehyde 3- phosphate	trpA		ko:K01695	ko00260,ko00400,ko01100,ko01110,ko01130,ko01230,map00260,map00400,map01100,map01110,map01130,map01230	Trp_syntA
G_69814	383372.Rcas_0558	COG1804@1|root,COG1804@2|Bacteria,2G7RA@200795|Chloroflexi,377XS@32061|Chloroflexia	PFAM L-carnitine dehydratase bile acid-inducible protein F			ko:K07749		CoA_transf_3
G_718824	187272.Mlg_0069	COG0500@1|root,COG2226@2|Bacteria,1MX8I@1224|Proteobacteria,1RMAU@1236|Gammaproteobacteria,1WWSM@135613|Chromatiales	Methyltransferase required for the conversion of demethylmenaquinol (DMKH2) to menaquinol (MKH2) and the conversion of 2-polyprenyl-6-methoxy-1,4-benzoquinol (DDMQH2) to 2- polyprenyl-3-methyl-6-methoxy-1,4-benzoquinol (DMQH2)	ubiE		ko:K03183	ko00130,ko01100,ko01110,map00130,map01100,map01110	Ubie_methyltran
G_537268	1121943.KB900010_gene2736	COG4993@1|root,COG4993@2|Bacteria,1MUQX@1224|Proteobacteria,1RN5D@1236|Gammaproteobacteria,1XH89@135619|Oceanospirillales	Dehydrogenase			ko:K00114	ko00010,ko00625,ko01100,ko01110,ko01120,ko01130,map00010,map00625,map01100,map01110,map01120,map01130	PQQ
G_143262	279238.Saro_0161	COG1154@1|root,COG1154@2|Bacteria,1MUSJ@1224|Proteobacteria,2TRDD@28211|Alphaproteobacteria,2K0XY@204457|Sphingomonadales	Catalyzes the acyloin condensation reaction between C atoms 2 and 3 of pyruvate and glyceraldehyde 3-phosphate to yield 1-deoxy-D-xylulose-5-phosphate (DXP)	dxs		ko:K01662	ko00730,ko00900,ko01100,ko01110,ko01130,map00730,map00900,map01100,map01110,map01130	DXP_synthase_N,Transket_pyr,Transketolase_C
G_755574	1537715.JQFJ01000002_gene2172	COG0762@1|root,COG0762@2|Bacteria,1N73Q@1224|Proteobacteria,2UFZR@28211|Alphaproteobacteria,2K6UW@204457|Sphingomonadales	integral membrane protein			ko:K02221		YGGT
G_8003	886293.Sinac_6278	COG4219@1|root,COG4219@2|Bacteria,2J205@203682|Planctomycetes	BlaR1 peptidase M56					Peptidase_M56,Thioredoxin_7
G_799046	1192759.AKIB01000009_gene2524	COG0576@1|root,COG0576@2|Bacteria,1RH8T@1224|Proteobacteria,2U5V2@28211|Alphaproteobacteria,2K3XC@204457|Sphingomonadales	Participates actively in the response to hyperosmotic and heat shock by preventing the aggregation of stress-denatured proteins, in association with DnaK and GrpE. It is the nucleotide exchange factor for DnaK and may function as a thermosensor. Unfolded proteins bind initially to DnaJ	grpE		ko:K03687		GrpE
G_210058	1123269.NX02_14890	COG0471@1|root,COG0471@2|Bacteria,1MU0K@1224|Proteobacteria,2TSFS@28211|Alphaproteobacteria,2K1E7@204457|Sphingomonadales	Citrate transporter					CitMHS
G_222329	1379270.AUXF01000001_gene1926	COG1529@1|root,COG1529@2|Bacteria,1ZUQ4@142182|Gemmatimonadetes	Aldehyde oxidase and xanthine dehydrogenase, a/b hammerhead domain			ko:K07303		Ald_Xan_dh_C2
G_488510	1121935.AQXX01000108_gene438	COG1638@1|root,COG1638@2|Bacteria,1MVYB@1224|Proteobacteria,1RQG9@1236|Gammaproteobacteria,1XHPC@135619|Oceanospirillales	TRAP-type C4-dicarboxylate transport system, periplasmic component					DctP
G_425685	397945.Aave_3298	COG3090@1|root,COG3090@2|Bacteria,1N01Z@1224|Proteobacteria	transport system small permease component					DctQ
G_71756	335543.Sfum_3552	COG1835@1|root,COG1835@2|Bacteria,1NFGW@1224|Proteobacteria,43357@68525|delta/epsilon subdivisions,2WYDN@28221|Deltaproteobacteria	PFAM Acyltransferase					Acyl_transf_3
G_10380	1173022.Cri9333_3522	COG0643@1|root,COG2198@1|root,COG0643@2|Bacteria,COG2198@2|Bacteria,1G26V@1117|Cyanobacteria,1HABC@1150|Oscillatoriales	Signal transducing histidine kinase, homodimeric domain			ko:K03407	ko02020,ko02030,map02020,map02030	CheW,H-kinase_dim,HATPase_c,Hpt
G_109164	1380355.JNIJ01000006_gene3041	COG3547@1|root,COG3547@2|Bacteria,1MUER@1224|Proteobacteria,2TQTP@28211|Alphaproteobacteria,3JR1M@41294|Bradyrhizobiaceae	PFAM transposase IS116 IS110 IS902 family			ko:K07486		DEDD_Tnp_IS110,Transposase_20
G_776303	1123269.NX02_09070	COG5465@1|root,COG5465@2|Bacteria,1REC1@1224|Proteobacteria,2U7UP@28211|Alphaproteobacteria,2K1T3@204457|Sphingomonadales	Putative bacterial sensory transduction regulator					YbjN
G_116968	1207063.P24_07349	COG0609@1|root,COG0609@2|Bacteria,1MV9W@1224|Proteobacteria,2TR9A@28211|Alphaproteobacteria,2JQV1@204441|Rhodospirillales	Belongs to the binding-protein-dependent transport system permease family. FecCD subfamily			ko:K02015	ko02010,map02010	FecCD
G_213514	1207063.P24_07354	COG1120@1|root,COG1120@2|Bacteria,1MUNG@1224|Proteobacteria,2TV55@28211|Alphaproteobacteria,2JRV1@204441|Rhodospirillales	ATPases associated with a variety of cellular activities			ko:K02013	ko02010,map02010	ABC_tran
G_121929	1121127.JAFA01000005_gene4804	COG1975@1|root,COG1975@2|Bacteria,1MXKU@1224|Proteobacteria,2VHIK@28216|Betaproteobacteria,1K1XI@119060|Burkholderiaceae	XdhC and CoxI family	coxI		ko:K07402		XdhC_C,XdhC_CoxI
G_364819	1234595.C725_1505	COG0784@1|root,COG0784@2|Bacteria,1MX3Y@1224|Proteobacteria,2TT2R@28211|Alphaproteobacteria,4BR3J@82117|unclassified Alphaproteobacteria	cheY-homologous receiver domain	phyR				Response_reg,Sigma70_r4_2
G_563910	861299.J421_4120	COG3544@1|root,COG3544@2|Bacteria,1ZTPN@142182|Gemmatimonadetes	Domain of unknown function (DUF305)					DUF305
G_601505	1123267.JONN01000001_gene1547	COG0093@1|root,COG0093@2|Bacteria,1RCWZ@1224|Proteobacteria,2U743@28211|Alphaproteobacteria,2K4G3@204457|Sphingomonadales	Binds to 23S rRNA. Forms part of two intersubunit bridges in the 70S ribosome	rplN		ko:K02874	ko03010,map03010	Ribosomal_L14
G_54030	323097.Nham_0243	COG0697@1|root,COG0697@2|Bacteria,1MXCD@1224|Proteobacteria,2TR27@28211|Alphaproteobacteria,3JRGT@41294|Bradyrhizobiaceae	EamA-like transporter family	MA20_19820				EamA
G_748370	1346791.M529_16855	2DNTE@1|root,32Z25@2|Bacteria,1NK1C@1224|Proteobacteria,2UJRY@28211|Alphaproteobacteria,2K7CU@204457|Sphingomonadales	-					-
G_672018	1502850.FG91_01430	2DNTE@1|root,32Z25@2|Bacteria,1NC1W@1224|Proteobacteria,2UGD6@28211|Alphaproteobacteria,2KCC6@204457|Sphingomonadales	-					-
G_533911	1112214.AHIS01000043_gene1862	COG3175@1|root,COG3175@2|Bacteria,1RDTU@1224|Proteobacteria,2U6ZT@28211|Alphaproteobacteria,2K3WU@204457|Sphingomonadales	Exerts its effect at some terminal stage of cytochrome c oxidase synthesis, probably by being involved in the insertion of the copper B into subunit I	ctaG		ko:K02258	ko00190,ko01100,ko04714,map00190,map01100,map04714	CtaG_Cox11
G_718825	1123234.AUKI01000011_gene1459	COG2273@1|root,COG2273@2|Bacteria,4NMEJ@976|Bacteroidetes	Glycosyl hydrolases family 16					Glyco_hydro_16
G_306023	1121887.AUDK01000021_gene965	COG2189@1|root,COG2189@2|Bacteria,4NHTG@976|Bacteroidetes,1I9UF@117743|Flavobacteriia,2NXV7@237|Flavobacterium	DNA methylase			ko:K00571,ko:K07319		MerR,N6_N4_Mtase
G_115817	1121887.AUDK01000021_gene966	COG0276@1|root,COG0276@2|Bacteria,4NE83@976|Bacteroidetes,1HXUV@117743|Flavobacteriia,2NSHY@237|Flavobacterium	Catalyzes the ferrous insertion into protoporphyrin IX	hemH		ko:K01772	ko00860,ko01100,ko01110,map00860,map01100,map01110	Ferrochelatase
G_29924	1121887.AUDK01000021_gene968	COG5000@1|root,COG5000@2|Bacteria,4NE49@976|Bacteroidetes,1HXA7@117743|Flavobacteriia,2NUAA@237|Flavobacterium	Histidine kinase	zraS_1				HATPase_c,HisKA
G_127017	1121887.AUDK01000021_gene977	COG0208@1|root,COG0208@2|Bacteria,4NE91@976|Bacteroidetes,1HWJI@117743|Flavobacteriia,2NTZF@237|Flavobacterium	fatty acid desaturase	desA1		ko:K03921	ko00061,ko01040,ko01212,map00061,map01040,map01212	FA_desaturase_2
G_9692	1121887.AUDK01000021_gene983	COG0741@1|root,COG1388@1|root,COG0741@2|Bacteria,COG1388@2|Bacteria,4NEKW@976|Bacteroidetes,1HYXP@117743|Flavobacteriia,2NTFQ@237|Flavobacterium	transglycosylase	mltD		ko:K08307		LysM,SLT
G_67936	1121887.AUDK01000021_gene984	COG0126@1|root,COG0126@2|Bacteria,4NFW2@976|Bacteroidetes,1HX73@117743|Flavobacteriia,2NSDY@237|Flavobacterium	Belongs to the phosphoglycerate kinase family	pgk		ko:K00927	ko00010,ko00710,ko01100,ko01110,ko01120,ko01130,ko01200,ko01230,map00010,map00710,map01100,map01110,map01120,map01130,map01200,map01230	PGK
G_137590	1121887.AUDK01000021_gene990	COG3064@1|root,COG3064@2|Bacteria,4NESI@976|Bacteroidetes,1HXS4@117743|Flavobacteriia,2NT09@237|Flavobacterium	Type IX secretion system membrane protein PorP/SprF					PorP_SprF
G_0	1121887.AUDK01000021_gene991	COG2911@1|root,COG2911@2|Bacteria,4PKAY@976|Bacteroidetes,1IJ62@117743|Flavobacteriia,2P0JD@237|Flavobacterium	C-terminal domain of CHU protein family					CHU_C,DUF11,SprB
G_144651	525904.Tter_0051	COG0187@1|root,COG0187@2|Bacteria,2NNSN@2323|unclassified Bacteria	A type II topoisomerase that negatively supercoils closed circular double-stranded (ds) DNA in an ATP-dependent manner to modulate DNA topology and maintain chromosomes in an underwound state. Negative supercoiling favors strand separation, and DNA replication, transcription, recombination and repair, all of which involve strand separation. Also able to catalyze the interconversion of other topol…	gyrB	GO:0000166,GO:0000287,GO:0003674,GO:0003824,GO:0003916,GO:0003918,GO:0005488,GO:0005524,GO:0005575,GO:0005618,GO:0005623,GO:0005886,GO:0006139,GO:0006259,GO:0006265,GO:0006725,GO:0006807,GO:0006996,GO:0007059,GO:0008094,GO:0008144,GO:0008150,GO:0008152,GO:0009295,GO:0009987,GO:0016020,GO:0016043,GO:0016462,GO:0016787,GO:0016817,GO:0016818,GO:0016853,GO:0016887,GO:0017076,GO:0017111,GO:0030312,GO:…	ko:K02470		DNA_gyraseB,DNA_gyraseB_C,HATPase_c,Toprim
G_46043	438753.AZC_2901	COG3979@1|root,COG3979@2|Bacteria,1R5T0@1224|Proteobacteria,2VEZG@28211|Alphaproteobacteria,3EYEA@335928|Xanthobacteraceae	Chitin-binding domain type 3					Glyco_hydro_18,fn3
G_166498	1123267.JONN01000001_gene2259	COG0330@1|root,COG0330@2|Bacteria,1P8ZI@1224|Proteobacteria,2TTBE@28211|Alphaproteobacteria,2JZUP@204457|Sphingomonadales	COG0330 Membrane protease subunits, stomatin prohibitin homologs					Band_7
G_324112	511.JT27_01925	COG0563@1|root,COG0563@2|Bacteria,1MXCZ@1224|Proteobacteria,2VH1C@28216|Betaproteobacteria,3T1WS@506|Alcaligenaceae	Catalyzes the reversible transfer of the terminal phosphate group between ATP and AMP. Plays an important role in cellular energy homeostasis and in adenine nucleotide metabolism	adk	GO:0005575,GO:0005622,GO:0005623,GO:0005737,GO:0044424,GO:0044464	ko:K00939	ko00230,ko00730,ko01100,ko01110,ko01130,map00230,map00730,map01100,map01110,map01130	ADK,ADK_lid
G_324113	265072.Mfla_2087	COG1212@1|root,COG1212@2|Bacteria,1MUUU@1224|Proteobacteria,2VINM@28216|Betaproteobacteria,2KKCN@206350|Nitrosomonadales	Activates KDO (a required 8-carbon sugar) for incorporation into bacterial lipopolysaccharide in Gram-negative bacteria	kdsB		ko:K00979	ko00540,ko01100,map00540,map01100	CTP_transf_3
G_846519	323848.Nmul_A1027	COG2835@1|root,COG2835@2|Bacteria,1N6Y2@1224|Proteobacteria,2VW58@28216|Betaproteobacteria,373MM@32003|Nitrosomonadales	Trm112p-like protein	ycaR		ko:K09791		Trm112p
G_259854	316057.RPD_2440	COG0436@1|root,COG0436@2|Bacteria,1MW0Z@1224|Proteobacteria,2TS06@28211|Alphaproteobacteria,3JRRH@41294|Bradyrhizobiaceae	Aminotransferase class I and II	aspB				Aminotran_1_2
G_66148	1123267.JONN01000001_gene947	COG0349@1|root,COG0349@2|Bacteria,1MURV@1224|Proteobacteria,2TSQM@28211|Alphaproteobacteria,2K0ID@204457|Sphingomonadales	Exonuclease involved in the 3' processing of various precursor tRNAs. Initiates hydrolysis at the 3'-terminus of an RNA molecule and releases 5'-mononucleotides	rnd		ko:K03684		DNA_pol_A_exo1,HRDC
G_101269	1123267.JONN01000001_gene1681	COG1485@1|root,COG1485@2|Bacteria,1MUUW@1224|Proteobacteria,2TRG1@28211|Alphaproteobacteria,2K2A7@204457|Sphingomonadales	AFG1 family ATPase			ko:K06916		AFG1_ATPase
G_630980	215803.DB30_7304	COG0640@1|root,COG0640@2|Bacteria,1N7VH@1224|Proteobacteria,434F5@68525|delta/epsilon subdivisions,2WYSK@28221|Deltaproteobacteria,2Z0HZ@29|Myxococcales	helix_turn_helix, Arsenical Resistance Operon Repressor					HTH_5
G_442757	1267535.KB906767_gene484	COG3832@1|root,COG3832@2|Bacteria,3Y4SH@57723|Acidobacteria,2JN2B@204432|Acidobacteriia	Polyketide cyclase / dehydrase and lipid transport					AHSA1
G_174230	1101190.ARWB01000001_gene1255	COG0223@1|root,COG0223@2|Bacteria,1MW07@1224|Proteobacteria,2U0GD@28211|Alphaproteobacteria,371CA@31993|Methylocystaceae	Formyl transferase, C-terminal domain			ko:K00604	ko00670,ko00970,map00670,map00970	Formyl_trans_C,Formyl_trans_N
G_319606	1385517.N800_11750	COG3055@1|root,COG3055@2|Bacteria,1NHAC@1224|Proteobacteria,1RYBY@1236|Gammaproteobacteria,1XAGU@135614|Xanthomonadales	Converts alpha-N-acetylneuranimic acid (Neu5Ac) to the beta-anomer, accelerating the equilibrium between the alpha- and beta-anomers. Probably facilitates sialidase-negative bacteria to compete sucessfully for limited amounts of extracellular Neu5Ac, which is likely taken up in the beta-anomer. In addition, the rapid removal of sialic acid from solution might be advantageous to the bacterium to d…					-
G_345190	1301100.HG529275_gene1628	COG3103@1|root,COG3584@1|root,COG3103@2|Bacteria,COG3584@2|Bacteria,1TTIK@1239|Firmicutes,2493P@186801|Clostridia,36FEK@31979|Clostridiaceae	3D domain					3D,SH3_3
G_312681	1096930.L284_01155	COG4553@1|root,COG4553@2|Bacteria,1MVUH@1224|Proteobacteria,2TQXW@28211|Alphaproteobacteria,2K1W9@204457|Sphingomonadales	de-polymerase	phaZ		ko:K05973	ko00650,map00650	PHB_depo_C
G_211771	1123248.KB893317_gene4397	COG1680@1|root,COG1680@2|Bacteria,4NGZR@976|Bacteroidetes,1ISPB@117747|Sphingobacteriia	COGs COG1680 Beta-lactamase class C and other penicillin binding protein					Beta-lactamase
G_648081	266779.Meso_1088	COG3544@1|root,COG3544@2|Bacteria,1MVU8@1224|Proteobacteria,2TSBT@28211|Alphaproteobacteria,43KZ7@69277|Phyllobacteriaceae	Domain of unknown function (DUF305)					DUF305
G_154597	204669.Acid345_2500	COG0031@1|root,COG0031@2|Bacteria,3Y39Y@57723|Acidobacteria,2JJ08@204432|Acidobacteriia	Pyridoxal-phosphate dependent enzyme			ko:K01738	ko00270,ko00920,ko01100,ko01110,ko01120,ko01130,ko01200,ko01230,map00270,map00920,map01100,map01110,map01120,map01130,map01200,map01230	PALP
G_98524	1267211.KI669560_gene2302	COG0591@1|root,COG0591@2|Bacteria,4NEN8@976|Bacteroidetes,1INRR@117747|Sphingobacteriia	Belongs to the sodium solute symporter (SSF) (TC 2.A.21) family	yidK				SSF
G_282396	1121033.AUCF01000002_gene567	COG0539@1|root,COG0539@2|Bacteria,1MVAV@1224|Proteobacteria,2TQPV@28211|Alphaproteobacteria,2JR06@204441|Rhodospirillales	thus facilitating recognition of the initiation point. It is needed to translate mRNA with a short Shine-Dalgarno (SD) purine-rich sequence	rpsA		ko:K02945	ko03010,map03010	S1
G_349991	234267.Acid_1496	COG1974@1|root,COG1974@2|Bacteria,3Y47Z@57723|Acidobacteria	Represses a number of genes involved in the response to DNA damage (SOS response), including recA and lexA. In the presence of single-stranded DNA, RecA interacts with LexA causing an autocatalytic cleavage which disrupts the DNA-binding part of LexA, leading to derepression of the SOS regulon and eventually DNA repair	lexA		ko:K01356		LexA_DNA_bind,Peptidase_S24
G_641271	234267.Acid_1497	2DF57@1|root,2ZQIC@2|Bacteria,3Y8V0@57723|Acidobacteria	Protein of unknown function (DUF2934)					DUF2934
G_306024	1034943.BN1094_02096	COG0477@1|root,COG2814@2|Bacteria	Major facilitator Superfamily					MFS_1
G_654838	243164.DET0551	COG0568@1|root,COG0568@2|Bacteria,2G5W3@200795|Chloroflexi,34D2Y@301297|Dehalococcoidia	Sigma factors are initiation factors that promote the attachment of RNA polymerase to specific initiation sites and are then released. This sigma factor is the primary sigma factor during exponential growth	rpoD		ko:K03086		Sigma70_r1_2,Sigma70_r2,Sigma70_r3,Sigma70_r4
G_527181	1395571.TMS3_0115935	COG2259@1|root,COG2259@2|Bacteria,1RDYW@1224|Proteobacteria,1S3RT@1236|Gammaproteobacteria	DoxX family			ko:K15977		DoxX
G_497935	1395571.TMS3_0115940	COG4623@1|root,COG4623@2|Bacteria,1MWDS@1224|Proteobacteria,1RM8W@1236|Gammaproteobacteria	Murein-degrading enzyme that degrades murein glycan strands and insoluble, high-molecular weight murein sacculi, with the concomitant formation of a 1,6-anhydromuramoyl product. Lytic transglycosylases (LTs) play an integral role in the metabolism of the peptidoglycan (PG) sacculus. Their lytic action creates space within the PG sacculus to allow for its expansion as well as for the insertion of …	mltF2	GO:0005575,GO:0005623,GO:0009279,GO:0016020,GO:0019867,GO:0030312,GO:0030313,GO:0031975,GO:0044462,GO:0044464,GO:0071944	ko:K18691		SBP_bac_3,SLT
G_303766	936455.KI421499_gene95	COG0600@1|root,COG0600@2|Bacteria,1MV98@1224|Proteobacteria,2TXGN@28211|Alphaproteobacteria,3JWXK@41294|Bradyrhizobiaceae	Binding-protein-dependent transport system inner membrane component			ko:K02050		BPD_transp_1
G_306025	671143.DAMO_1591	COG2386@1|root,COG2386@2|Bacteria,2NPSF@2323|unclassified Bacteria	CcmB protein	ccmB	GO:0003674,GO:0003824,GO:0005575,GO:0005623,GO:0005886,GO:0005887,GO:0016020,GO:0016021,GO:0016462,GO:0016787,GO:0016817,GO:0016818,GO:0016887,GO:0017111,GO:0031224,GO:0031226,GO:0032991,GO:0042623,GO:0043190,GO:0044425,GO:0044459,GO:0044464,GO:0071944,GO:0098533,GO:0098796,GO:0098797,GO:1902494,GO:1902495,GO:1904949,GO:1990351	ko:K02193,ko:K02194	ko02010,map02010	CcmB
G_284502	264732.Moth_2471	COG0081@1|root,COG0081@2|Bacteria,1TPTS@1239|Firmicutes,247JB@186801|Clostridia,42ETC@68295|Thermoanaerobacterales	Binds directly to 23S rRNA. The L1 stalk is quite mobile in the ribosome, and is involved in E site tRNA release	rplA		ko:K02863	ko03010,map03010	Ribosomal_L1
G_637772	234267.Acid_4350	COG0560@1|root,COG0560@2|Bacteria,3Y6IV@57723|Acidobacteria	haloacid dehalogenase-like hydrolase					HAD
G_715121	204669.Acid345_1509	293PJ@1|root,2ZR58@2|Bacteria,3Y96W@57723|Acidobacteria	-					-
G_110248	314230.DSM3645_23311	COG1680@1|root,COG1680@2|Bacteria,2IZJ5@203682|Planctomycetes	COG1680 Beta-lactamase class C and other penicillin binding					Beta-lactamase
G_146104	234267.Acid_4808	COG0524@1|root,COG0524@2|Bacteria,3Y659@57723|Acidobacteria	pfkB family carbohydrate kinase			ko:K18478		PfkB
G_439857	392499.Swit_2929	COG0621@1|root,COG0621@2|Bacteria,1MUCS@1224|Proteobacteria,2TRYD@28211|Alphaproteobacteria,2K0WZ@204457|Sphingomonadales	2-methylthioadenine			ko:K18707		Radical_SAM,UPF0004
G_382122	1122963.AUHB01000010_gene1528	COG3652@1|root,COG3652@2|Bacteria,1PW5X@1224|Proteobacteria,2U5JE@28211|Alphaproteobacteria	Domain of unknown function (DUF4142)			ko:K08995		DUF4142
G_630981	1208323.B30_03320	COG0564@1|root,COG0564@2|Bacteria,1MVJ5@1224|Proteobacteria,2TQYW@28211|Alphaproteobacteria	Responsible for synthesis of pseudouridine from uracil	rluA		ko:K06177		PseudoU_synth_2
G_523869	1379270.AUXF01000004_gene3098	COG0720@1|root,COG0720@2|Bacteria,1ZTV2@142182|Gemmatimonadetes	6-pyruvoyl tetrahydropterin synthase			ko:K01737	ko00790,ko01100,map00790,map01100	PTPS
G_263931	861299.J421_2705	COG4221@1|root,COG4221@2|Bacteria,1ZTPW@142182|Gemmatimonadetes	KR domain					adh_short
G_707488	861299.J421_2766	COG0222@1|root,COG0222@2|Bacteria,1ZTTC@142182|Gemmatimonadetes	Forms part of the ribosomal stalk which helps the ribosome interact with GTP-bound translation factors. Is thus essential for accurate translation	rplL		ko:K02935	ko03010,map03010	Ribosomal_L12,Ribosomal_L12_N
G_137591	204669.Acid345_1454	COG1884@1|root,COG1884@2|Bacteria,3Y2PQ@57723|Acidobacteria,2JHJN@204432|Acidobacteriia	Methylmalonyl-CoA mutase			ko:K01848	ko00280,ko00630,ko00640,ko00720,ko01100,ko01120,ko01200,map00280,map00630,map00640,map00720,map01100,map01120,map01200	MM_CoA_mutase
G_611237	1174684.EBMC1_08421	COG3104@1|root,COG3104@2|Bacteria,1MW6W@1224|Proteobacteria,2U15C@28211|Alphaproteobacteria,2K2WX@204457|Sphingomonadales	amino acid peptide transporter			ko:K03305		PTR2
G_308212	1234595.C725_2265	COG1573@1|root,COG1573@2|Bacteria,1MW8T@1224|Proteobacteria,2TSAR@28211|Alphaproteobacteria,4BR9D@82117|unclassified Alphaproteobacteria	Domain of unknown function (DUF4130			ko:K21929	ko03410,map03410	DUF4130,UDG
G_203305	1123267.JONN01000001_gene2437	COG0469@1|root,COG0469@2|Bacteria,1MU21@1224|Proteobacteria,2TRFV@28211|Alphaproteobacteria,2K07D@204457|Sphingomonadales	Belongs to the pyruvate kinase family	pyk		ko:K00873	ko00010,ko00230,ko00620,ko01100,ko01110,ko01120,ko01130,ko01200,ko01230,ko04922,ko04930,ko05165,ko05203,ko05230,map00010,map00230,map00620,map01100,map01110,map01120,map01130,map01200,map01230,map04922,map04930,map05165,map05203,map05230	PK,PK_C
G_648082	1123267.JONN01000001_gene2450	COG0824@1|root,COG0824@2|Bacteria,1MZH6@1224|Proteobacteria,2UBYM@28211|Alphaproteobacteria,2K4JS@204457|Sphingomonadales	thioesterase			ko:K07107		4HBT,4HBT_2
G_299389	1089547.KB913013_gene334	COG2989@1|root,COG2989@2|Bacteria,4NH3J@976|Bacteroidetes,47MU1@768503|Cytophagia	L,D-transpeptidase catalytic domain			ko:K21470		PG_binding_1,YkuD
G_102178	1123229.AUBC01000002_gene1873	COG0683@1|root,COG0683@2|Bacteria,1MUCB@1224|Proteobacteria,2TRWV@28211|Alphaproteobacteria,3JS24@41294|Bradyrhizobiaceae	Periplasmic binding protein domain			ko:K01999	ko02010,ko02024,map02010,map02024	Peripla_BP_6
G_748371	1270196.JCKI01000012_gene3437	COG2827@1|root,COG2827@2|Bacteria,4NV6N@976|Bacteroidetes,1IUQV@117747|Sphingobacteriia	GIY-YIG catalytic domain protein			ko:K07461		GIY-YIG
G_431268	204669.Acid345_2150	2DMJE@1|root,32RYR@2|Bacteria,3Y4XN@57723|Acidobacteria,2JJFS@204432|Acidobacteriia	Domain of unknown function (DUF4112)					DUF4112
G_434099	1197906.CAJQ02000051_gene33	COG1167@1|root,COG1167@2|Bacteria,1MV6F@1224|Proteobacteria,2TR7I@28211|Alphaproteobacteria,3JRS7@41294|Bradyrhizobiaceae	Alanine-glyoxylate amino-transferase	MA20_07365		ko:K00375,ko:K05825	ko00300,ko01100,ko01130,ko01210,map00300,map01100,map01130,map01210	Aminotran_1_2,GntR
G_772903	1249627.D779_3647	COG0842@1|root,COG0842@2|Bacteria,1MW5R@1224|Proteobacteria,1RPB4@1236|Gammaproteobacteria,1WXQP@135613|Chromatiales	PFAM ABC-2 type transporter			ko:K01992		ABC2_membrane_3
G_102179	880073.Calab_1818	COG0803@1|root,COG0803@2|Bacteria,2NPH3@2323|unclassified Bacteria	Belongs to the bacterial solute-binding protein 9 family	znuA		ko:K02077,ko:K09815,ko:K09818	ko02010,map02010	ZnuA
G_188731	880073.Calab_1817	COG1108@1|root,COG1108@2|Bacteria,2NQ6F@2323|unclassified Bacteria	ABC 3 transport family	znuB		ko:K02075,ko:K09816	ko02010,map02010	ABC-3
G_707489	448385.sce0729	COG3344@1|root,COG3344@2|Bacteria,1REEG@1224|Proteobacteria,43BHY@68525|delta/epsilon subdivisions,2X6WC@28221|Deltaproteobacteria,2Z3DB@29|Myxococcales	High confidence in function and specificity					RVT_1
G_84525	118005.AWNK01000005_gene1526	COG1060@1|root,COG1060@2|Bacteria	7,8-didemethyl-8-hydroxy-5-deazariboflavin synthase activity	mqnE	GO:0003674,GO:0003824,GO:0006732,GO:0008150,GO:0008152,GO:0009058,GO:0009108,GO:0009987,GO:0016740,GO:0016765,GO:0044237,GO:0044249,GO:0044689,GO:0051186,GO:0051188	ko:K11779,ko:K11780,ko:K11781,ko:K18285	ko00130,ko00680,ko01110,ko01120,map00130,map00680,map01110,map01120	Radical_SAM
G_431269	399739.Pmen_3323	COG5001@1|root,COG5001@2|Bacteria,1MU2C@1224|Proteobacteria,1RM8A@1236|Gammaproteobacteria,1YE31@136841|Pseudomonas aeruginosa group	Putative diguanylate phosphodiesterase	bifA		ko:K21024	ko02025,map02025	EAL,GGDEF,PAS_3
G_196792	861299.J421_0599	COG1273@1|root,COG1273@2|Bacteria	With LigD forms a non-homologous end joining (NHEJ) DNA repair enzyme, which repairs dsDNA breaks with reduced fidelity. Binds linear dsDNA with 5'- and 3'- overhangs but not closed circular dsDNA nor ssDNA. Recruits and stimulates the ligase activity of LigD	ku	GO:0003674,GO:0003676,GO:0003677,GO:0003690,GO:0005488,GO:0097159,GO:1901363	ko:K10979	ko03450,map03450	Ku
G_41576	1395571.TMS3_0107090	COG1262@1|root,COG1262@2|Bacteria,1MUNC@1224|Proteobacteria,1RQI4@1236|Gammaproteobacteria	methyltransferase	sumf2				DinB_2,FGE-sulfatase,Methyltransf_11,Methyltransf_12,Methyltransf_23,Methyltransf_25,Methyltransf_31
G_627700	4096.XP_009798319.1	COG2801@1|root,KOG0017@2759|Eukaryota,37UIU@33090|Viridiplantae,3GY7W@35493|Streptophyta	gag-polypeptide of LTR copia-type					Retrotran_gag_2
G_297341	1395571.TMS3_0103555	COG0745@1|root,COG0745@2|Bacteria,1MY2Z@1224|Proteobacteria,1RN41@1236|Gammaproteobacteria	phosphate regulon transcriptional regulatory protein PhoB	phoB	GO:0001098,GO:0001108,GO:0003674,GO:0005488,GO:0005515,GO:0005575,GO:0005622,GO:0005623,GO:0005737,GO:0006355,GO:0008150,GO:0009889,GO:0010468,GO:0010556,GO:0019219,GO:0019222,GO:0031323,GO:0031326,GO:0042802,GO:0043254,GO:0044087,GO:0044424,GO:0044464,GO:0050789,GO:0050794,GO:0051128,GO:0051171,GO:0051252,GO:0060255,GO:0065007,GO:0080090,GO:1903506,GO:2000112,GO:2000142,GO:2001141	ko:K07657	ko02020,map02020	Response_reg,Trans_reg_C
G_658300	745310.G432_08885	COG2096@1|root,COG2096@2|Bacteria,1RDUF@1224|Proteobacteria,2U5J1@28211|Alphaproteobacteria,2K3VX@204457|Sphingomonadales	adenosyltransferase			ko:K00798	ko00860,ko01100,map00860,map01100	Cob_adeno_trans
G_689657	663610.JQKO01000025_gene250	COG2207@1|root,COG2207@2|Bacteria,1N0FA@1224|Proteobacteria,2TW52@28211|Alphaproteobacteria,3ND0G@45404|Beijerinckiaceae	Cupin					Cupin_6,HTH_18
G_156030	1056820.KB900634_gene1892	COG3675@1|root,COG3675@2|Bacteria,1N5JX@1224|Proteobacteria,1S9PB@1236|Gammaproteobacteria,2PQ33@256005|Alteromonadales genera incertae sedis	Lipase (class 3)					Lipase_3
G_196793	1449076.JOOE01000002_gene1289	COG0491@1|root,COG0491@2|Bacteria,1MVC3@1224|Proteobacteria,2TUAZ@28211|Alphaproteobacteria,2K18T@204457|Sphingomonadales	COG0491 Zn-dependent hydrolases, including glyoxylases					Lactamase_B
G_57483	1123267.JONN01000001_gene1648	COG0438@1|root,COG0438@2|Bacteria,1NU0D@1224|Proteobacteria,2U2M4@28211|Alphaproteobacteria,2K040@204457|Sphingomonadales	Glycosyltransferase Family 4					Glyco_trans_1_4,Glyco_transf_4
G_215274	296591.Bpro_4519	COG1012@1|root,COG1012@2|Bacteria,1MU1V@1224|Proteobacteria,2VH71@28216|Betaproteobacteria,4ABR0@80864|Comamonadaceae	Belongs to the aldehyde dehydrogenase family			ko:K00141,ko:K00152	ko00622,ko00623,ko00626,ko00627,ko01100,ko01120,ko01220,map00622,map00623,map00626,map00627,map01100,map01120,map01220	Aldedh
G_255811	1449353.JQMQ01000005_gene1526	COG1804@1|root,COG1804@2|Bacteria,2GIU7@201174|Actinobacteria,2NEQU@228398|Streptacidiphilus	CoA-transferase family III	frc		ko:K07544,ko:K07749	ko00623,ko01100,ko01120,ko01220,map00623,map01100,map01120,map01220	CoA_transf_3
G_563911	1030157.AFMP01000019_gene660	COG2947@1|root,COG2947@2|Bacteria,1RHRU@1224|Proteobacteria,2U71N@28211|Alphaproteobacteria,2K5EU@204457|Sphingomonadales	EVE domain					EVE
G_682627	1292034.OR37_00422	COG0642@1|root,COG2205@2|Bacteria,1MW8M@1224|Proteobacteria,2TUSJ@28211|Alphaproteobacteria	Histidine kinase					HAMP,HATPase_c,HisKA
G_584518	1123267.JONN01000001_gene611	COG1028@1|root,COG1028@2|Bacteria,1MUBQ@1224|Proteobacteria,2TRPN@28211|Alphaproteobacteria,2K13W@204457|Sphingomonadales	Belongs to the short-chain dehydrogenases reductases (SDR) family					adh_short,adh_short_C2
G_340292	365046.Rta_17280	COG0642@1|root,COG2205@2|Bacteria,1MUAK@1224|Proteobacteria,2VJ6W@28216|Betaproteobacteria,4A9M8@80864|Comamonadaceae	histidine kinase HAMP region domain protein	risS		ko:K07638	ko02020,ko02026,map02020,map02026	HAMP,HATPase_c,HisKA,RisS_PPD
G_601506	204536.SULAZ_1001	COG0463@1|root,COG0463@2|Bacteria,2G4TR@200783|Aquificae	Glycosyl transferase family 2			ko:K00721	ko00510,ko01100,map00510,map01100	Glycos_transf_2
G_25584	1267533.KB906740_gene292	COG1858@1|root,COG1858@2|Bacteria	electron transfer activity			ko:K00428		CCP_MauG
G_675548	159087.Daro_1306	COG2963@1|root,COG2963@2|Bacteria,1N06K@1224|Proteobacteria,2VUF3@28216|Betaproteobacteria,2KZ7Q@206389|Rhodocyclales	Transposase					HTH_Tnp_1
G_436956	861299.J421_2365	2C181@1|root,34B2S@2|Bacteria,1ZU30@142182|Gemmatimonadetes	-					-
G_722562	379066.GAU_2069	2BWJK@1|root,3480I@2|Bacteria,1ZU2S@142182|Gemmatimonadetes	-					-
G_834282	745310.G432_17260	COG0745@1|root,COG0745@2|Bacteria,1MU67@1224|Proteobacteria,2TRTZ@28211|Alphaproteobacteria,2K1RM@204457|Sphingomonadales	COG0745 Response regulators consisting of a CheY-like receiver domain and a winged-helix DNA-binding domain			ko:K02483		Response_reg,Trans_reg_C
G_24128	1123267.JONN01000001_gene1738	COG0519@1|root,COG0519@2|Bacteria,1MU2A@1224|Proteobacteria,2TRN0@28211|Alphaproteobacteria,2JZZK@204457|Sphingomonadales	Catalyzes the synthesis of GMP from XMP	guaA		ko:K01951	ko00230,ko00983,ko01100,map00230,map00983,map01100	GATase,GMP_synt_C,NAD_synthase
G_786317	1219049.SP5_037_00010	COG0203@1|root,COG0203@2|Bacteria,1RCWN@1224|Proteobacteria,2U749@28211|Alphaproteobacteria,2K4J0@204457|Sphingomonadales	Ribosomal protein L17	rplQ		ko:K02879	ko03010,map03010	Ribosomal_L17
G_169614	13689.BV96_02976	COG2159@1|root,COG2159@2|Bacteria,1R5PG@1224|Proteobacteria,2U2G9@28211|Alphaproteobacteria,2K1BU@204457|Sphingomonadales	PFAM amidohydrolase 2			ko:K03392	ko00380,ko01100,map00380,map01100	Amidohydro_2
G_387417	1095769.CAHF01000010_gene1216	COG0148@1|root,COG0148@2|Bacteria,1MU1N@1224|Proteobacteria,2VH7Y@28216|Betaproteobacteria,472ZF@75682|Oxalobacteraceae	Catalyzes the reversible conversion of 2- phosphoglycerate into phosphoenolpyruvate. It is essential for the degradation of carbohydrates via glycolysis	eno	GO:0000015,GO:0000287,GO:0003674,GO:0003824,GO:0004634,GO:0005488,GO:0005515,GO:0005575,GO:0005576,GO:0005622,GO:0005623,GO:0005737,GO:0005829,GO:0005856,GO:0005975,GO:0006082,GO:0006090,GO:0006091,GO:0006096,GO:0006139,GO:0006163,GO:0006164,GO:0006165,GO:0006725,GO:0006732,GO:0006733,GO:0006753,GO:0006754,GO:0006757,GO:0006793,GO:0006796,GO:0006807,GO:0008150,GO:0008152,GO:0009056,GO:0009058,GO:…	ko:K01689	ko00010,ko00680,ko01100,ko01110,ko01120,ko01130,ko01200,ko01230,ko03018,ko04066,map00010,map00680,map01100,map01110,map01120,map01130,map01200,map01230,map03018,map04066	Enolase_C,Enolase_N
G_190306	360910.BAV0484	COG0559@1|root,COG0559@2|Bacteria,1N5XH@1224|Proteobacteria,2VZQN@28216|Betaproteobacteria,3T23U@506|Alcaligenaceae	Belongs to the binding-protein-dependent transport system permease family			ko:K01997	ko02010,ko02024,map02010,map02024	BPD_transp_2
G_55483	861299.J421_3071	COG0769@1|root,COG0769@2|Bacteria,1ZSS3@142182|Gemmatimonadetes	Catalyzes the addition of meso-diaminopimelic acid to the nucleotide precursor UDP-N-acetylmuramoyl-L-alanyl-D-glutamate (UMAG) in the biosynthesis of bacterial cell-wall peptidoglycan	murE		ko:K01928	ko00300,ko00550,map00300,map00550	Mur_ligase,Mur_ligase_C,Mur_ligase_M
G_815649	392499.Swit_2665	COG3791@1|root,COG3791@2|Bacteria,1RE8S@1224|Proteobacteria,2U73V@28211|Alphaproteobacteria,2K4NT@204457|Sphingomonadales	Glutathione-dependent formaldehyde-activating enzyme					GFA
G_191916	690850.Desaf_0098	COG0859@1|root,COG0859@2|Bacteria,1QUID@1224|Proteobacteria,43D98@68525|delta/epsilon subdivisions	Glycosyltransferase family 9 (heptosyltransferase)					Glyco_transf_9,Methyltransf_23
G_301531	1123267.JONN01000001_gene1733	COG1024@1|root,COG1250@1|root,COG1024@2|Bacteria,COG1250@2|Bacteria,1MU9P@1224|Proteobacteria,2TS8E@28211|Alphaproteobacteria,2K0RP@204457|Sphingomonadales	Belongs to the enoyl-CoA hydratase isomerase family			ko:K07516	ko00071,ko00362,ko00650,ko01100,ko01120,ko01200,ko01212,map00071,map00362,map00650,map01100,map01120,map01200,map01212	3HCDH,3HCDH_N,ECH_1
G_183808	913325.N799_01765	COG4774@1|root,COG4774@2|Bacteria,1MV0X@1224|Proteobacteria,1RN3C@1236|Gammaproteobacteria,1X38Y@135614|Xanthomonadales	receptor			ko:K16090		Plug,TonB_dep_Rec
G_190307	1510531.JQJJ01000009_gene526	COG0028@1|root,COG0028@2|Bacteria,1MU6U@1224|Proteobacteria,2TSB1@28211|Alphaproteobacteria,3JTWC@41294|Bradyrhizobiaceae	Thiamine pyrophosphate enzyme, central domain	MA20_00650		ko:K01652	ko00290,ko00650,ko00660,ko00770,ko01100,ko01110,ko01130,ko01210,ko01230,map00290,map00650,map00660,map00770,map01100,map01110,map01130,map01210,map01230	TPP_enzyme_C,TPP_enzyme_M,TPP_enzyme_N
G_156031	700598.Niako_6051	COG0524@1|root,COG0524@2|Bacteria,4NFJ9@976|Bacteroidetes,1INMS@117747|Sphingobacteriia	PFAM pfkB family carbohydrate kinase	ydjH				PfkB
G_78693	105559.Nwat_2982	COG1459@1|root,COG1459@2|Bacteria,1MV4U@1224|Proteobacteria,1RQ86@1236|Gammaproteobacteria,1WWYV@135613|Chromatiales	Type II secretion system			ko:K02455	ko03070,ko05111,map03070,map05111	T2SSF
G_150318	591157.SSLG_01981	COG0451@1|root,COG0451@2|Bacteria,2GK8K@201174|Actinobacteria	Epimerase dehydratase			ko:K17947	ko00523,ko01130,map00523,map01130	Epimerase,GDP_Man_Dehyd
G_395415	234267.Acid_7247	COG1595@1|root,COG1595@2|Bacteria,3Y815@57723|Acidobacteria	Sigma-70, region 4			ko:K03088		Sigma70_r2,Sigma70_r4_2
G_310505	4155.Migut.D01338.1.p	COG0052@1|root,KOG0832@2759|Eukaryota,37S1B@33090|Viridiplantae,3GHIA@35493|Streptophyta,44SIK@71274|asterids	Ribosomal protein S2	rps2	GO:0000313,GO:0000314,GO:0003674,GO:0003735,GO:0005198,GO:0005575,GO:0005622,GO:0005623,GO:0005737,GO:0005739,GO:0005759,GO:0005761,GO:0005763,GO:0005840,GO:0006412,GO:0006518,GO:0006807,GO:0008150,GO:0008152,GO:0009058,GO:0009059,GO:0009507,GO:0009532,GO:0009536,GO:0009570,GO:0009987,GO:0010467,GO:0015935,GO:0016020,GO:0019538,GO:0031974,GO:0032991,GO:0034641,GO:0034645,GO:0043043,GO:0043170,GO:…	ko:K02967	ko03010,map03010	Ribosomal_S2
G_124413	1121033.AUCF01000024_gene266	COG0045@1|root,COG0045@2|Bacteria,1MVCE@1224|Proteobacteria,2TRXK@28211|Alphaproteobacteria,2JPG4@204441|Rhodospirillales	Succinyl-CoA synthetase functions in the citric acid cycle (TCA), coupling the hydrolysis of succinyl-CoA to the synthesis of either ATP or GTP and thus represents the only step of substrate-level phosphorylation in the TCA. The beta subunit provides nucleotide specificity of the enzyme and binds the substrate succinate, while the binding sites for coenzyme A and phosphate are found in the alpha …	sucC		ko:K01903	ko00020,ko00640,ko00660,ko00720,ko01100,ko01110,ko01120,ko01130,ko01200,map00020,map00640,map00660,map00720,map01100,map01110,map01120,map01130,map01200	ATP-grasp_2,Ligase_CoA
G_183809	1449076.JOOE01000002_gene894	COG5001@1|root,COG5001@2|Bacteria,1MU2C@1224|Proteobacteria,2TQS3@28211|Alphaproteobacteria,2KCM1@204457|Sphingomonadales	Putative diguanylate phosphodiesterase					EAL,GGDEF
G_187092	861299.J421_2844	COG0860@1|root,COG0860@2|Bacteria,1ZT6J@142182|Gemmatimonadetes	Ami_3			ko:K01448	ko01503,map01503	Amidase_3
G_431270	1123267.JONN01000001_gene424	COG1597@1|root,COG1597@2|Bacteria,1R78V@1224|Proteobacteria,2U0V0@28211|Alphaproteobacteria,2K03G@204457|Sphingomonadales	Diacylglycerol kinase					DAGK_cat
G_801970	10228.TriadP35112	COG0201@1|root,2QSNV@2759|Eukaryota,3A378@33154|Opisthokonta,3BQGC@33208|Metazoa	SecY translocase					SecY
G_324114	1219049.SP5_100_00010	COG0563@1|root,COG0563@2|Bacteria,1MXCZ@1224|Proteobacteria,2TT6A@28211|Alphaproteobacteria,2JZW8@204457|Sphingomonadales	Catalyzes the reversible transfer of the terminal phosphate group between ATP and AMP. Plays an important role in cellular energy homeostasis and in adenine nucleotide metabolism	adk		ko:K00939	ko00230,ko00730,ko01100,ko01110,ko01130,map00230,map00730,map01100,map01110,map01130	ADK,ADK_lid
G_841353	1122137.AQXF01000006_gene977	COG0050@1|root,COG0050@2|Bacteria,1MVC0@1224|Proteobacteria,2UAWT@28211|Alphaproteobacteria	Elongation factor Tu C-terminal domain					GTP_EFTU_D2,GTP_EFTU_D3
G_67937	1382359.JIAL01000001_gene657	COG4447@1|root,COG4447@2|Bacteria,3Y3TM@57723|Acidobacteria,2JHSZ@204432|Acidobacteriia	cellulose binding					BNR
G_479042	861299.J421_3418	COG4799@1|root,COG4799@2|Bacteria,1ZTGE@142182|Gemmatimonadetes	Carboxyl transferase domain			ko:K01966	ko00280,ko00630,ko00640,ko01100,ko01120,ko01130,ko01200,map00280,map00630,map00640,map01100,map01120,map01130,map01200	Carboxyl_trans
G_689658	861299.J421_3535	COG0006@1|root,COG0006@2|Bacteria,1ZSTY@142182|Gemmatimonadetes	Creatinase/Prolidase N-terminal domain			ko:K01262		Creatinase_N,Peptidase_M24
G_164900	84531.JMTZ01000070_gene1825	COG0308@1|root,COG0308@2|Bacteria,1MUCI@1224|Proteobacteria,1RMFB@1236|Gammaproteobacteria,1X62U@135614|Xanthomonadales	Peptidase family M1 domain					Peptidase_M1
G_411498	627192.SLG_23760	COG0457@1|root,COG0457@2|Bacteria,1REXI@1224|Proteobacteria,2UB1S@28211|Alphaproteobacteria,2K3CM@204457|Sphingomonadales	Putative 2OG-Fe(II) oxygenase					2OG-FeII_Oxy_5,TPR_16,TPR_8
G_382124	1123267.JONN01000001_gene2342	COG0652@1|root,COG0652@2|Bacteria,1RGF5@1224|Proteobacteria,2U980@28211|Alphaproteobacteria,2K19C@204457|Sphingomonadales	peptidyl-prolyl cis-trans isomerase			ko:K03767	ko01503,ko04217,map01503,map04217	Phytase-like,Pro_isomerase
G_29704	1123267.JONN01000001_gene1238	COG3391@1|root,COG3391@2|Bacteria	amine dehydrogenase activity					Cupin_2,MRJP
G_226025	349102.Rsph17025_0374	COG1173@1|root,COG1173@2|Bacteria,1MW3R@1224|Proteobacteria,2TUCW@28211|Alphaproteobacteria,1FBC7@1060|Rhodobacter	inner membrane component	ddpC	GO:0005575,GO:0005623,GO:0005886,GO:0005887,GO:0016020,GO:0016021,GO:0031224,GO:0031226,GO:0044425,GO:0044459,GO:0044464,GO:0071944	ko:K02034	ko02024,map02024	BPD_transp_1,OppC_N
G_32988	234267.Acid_7059	COG1703@1|root,COG1703@2|Bacteria,3Y40X@57723|Acidobacteria	ArgK protein			ko:K07588		ArgK,Glyoxalase_4
G_501174	1460640.JCM19046_3299	COG0094@1|root,COG0094@2|Bacteria,1TPE0@1239|Firmicutes,4HBAX@91061|Bacilli,1ZB6T@1386|Bacillus	This is 1 of the proteins that binds and probably mediates the attachment of the 5S RNA into the large ribosomal subunit, where it forms part of the central protuberance. In the 70S ribosome it contacts protein S13 of the 30S subunit (bridge B1b), connecting the 2 subunits	rplE	GO:0000027,GO:0003674,GO:0003676,GO:0003723,GO:0003735,GO:0005198,GO:0005488,GO:0005575,GO:0005622,GO:0005623,GO:0005737,GO:0005829,GO:0005840,GO:0006412,GO:0006518,GO:0006807,GO:0006996,GO:0008150,GO:0008152,GO:0009058,GO:0009059,GO:0009987,GO:0010467,GO:0015934,GO:0016043,GO:0019538,GO:0022607,GO:0022613,GO:0022618,GO:0022625,GO:0022626,GO:0032991,GO:0034622,GO:0034641,GO:0034645,GO:0042254,GO:…	ko:K02931	ko03010,map03010	Ribosomal_L5,Ribosomal_L5_C
G_672020	28042.GU90_16760	COG0199@1|root,COG0199@2|Bacteria,2IKN9@201174|Actinobacteria,4E5SK@85010|Pseudonocardiales	Binds 16S rRNA, required for the assembly of 30S particles and may also be responsible for determining the conformation of the 16S rRNA at the A site	rpsN	GO:0003674,GO:0003735,GO:0005198,GO:0005575,GO:0005618,GO:0005622,GO:0005623,GO:0005737,GO:0005840,GO:0006412,GO:0006518,GO:0006807,GO:0008150,GO:0008152,GO:0009058,GO:0009059,GO:0009987,GO:0010467,GO:0015935,GO:0019538,GO:0030312,GO:0032991,GO:0034641,GO:0034645,GO:0043043,GO:0043170,GO:0043226,GO:0043228,GO:0043229,GO:0043232,GO:0043603,GO:0043604,GO:0044237,GO:0044238,GO:0044249,GO:0044260,GO:…	ko:K02954	ko03010,map03010	Ribosomal_S14
G_574201	1340493.JNIF01000003_gene3221	COG0096@1|root,COG0096@2|Bacteria,3Y4IE@57723|Acidobacteria	One of the primary rRNA binding proteins, it binds directly to 16S rRNA central domain where it helps coordinate assembly of the platform of the 30S subunit	rpsH		ko:K02994	ko03010,map03010	Ribosomal_S8
G_707490	1267533.KB906736_gene1436	COG3861@1|root,COG3861@2|Bacteria,3Y5WZ@57723|Acidobacteria,2JM78@204432|Acidobacteriia	electron transporter, transferring electrons within the cyclic electron transport pathway of photosynthesis activity					DUF3341
G_57484	861299.J421_3626	COG5557@1|root,COG5557@2|Bacteria,1ZTCE@142182|Gemmatimonadetes	Pfam Polysulphide reductase, NrfD					-
G_707491	1123267.JONN01000001_gene1769	COG1862@1|root,COG1862@2|Bacteria,1MZT2@1224|Proteobacteria,2UBZ6@28211|Alphaproteobacteria,2K62B@204457|Sphingomonadales	Preprotein translocase subunit YajC	yajC		ko:K03210	ko02024,ko03060,ko03070,map02024,map03060,map03070	YajC
G_454393	1123267.JONN01000001_gene1766	COG1220@1|root,COG1220@2|Bacteria,1MVK9@1224|Proteobacteria,2TRXC@28211|Alphaproteobacteria,2K0UP@204457|Sphingomonadales	this subunit has chaperone activity. The binding of ATP and its subsequent hydrolysis by HslU are essential for unfolding of protein substrates subsequently hydrolyzed by HslV. HslU recognizes the N-terminal part of its protein substrates and unfolds these before they are guided to HslV for hydrolysis	hslU		ko:K03667		AAA_2,ClpB_D2-small
G_389986	1449065.JMLL01000010_gene555	29CWT@1|root,2ZZUX@2|Bacteria,1REF2@1224|Proteobacteria,2U7K7@28211|Alphaproteobacteria,43J2Y@69277|Phyllobacteriaceae	UPF0314 protein					DUF2585
G_789602	379066.GAU_2138	COG2859@1|root,COG2859@2|Bacteria,1ZUNC@142182|Gemmatimonadetes	Protein of unknown function (DUF541)			ko:K09797		SIMPL
G_265925	756272.Plabr_2321	COG1520@1|root,COG1520@2|Bacteria	amino acid activation for nonribosomal peptide biosynthetic process					PQQ_2,PQQ_3
G_239525	1123267.JONN01000001_gene1364	COG0606@1|root,COG0606@2|Bacteria,1MU4R@1224|Proteobacteria,2TQU6@28211|Alphaproteobacteria,2K1A3@204457|Sphingomonadales	ATPase with chaperone activity			ko:K07391		ChlI,Mg_chelatase,Mg_chelatase_C
G_257776	861299.J421_2063	COG0648@1|root,COG0648@2|Bacteria,1ZT71@142182|Gemmatimonadetes	Xylose isomerase-like TIM barrel			ko:K01151	ko03410,map03410	AP_endonuc_2
G_290836	1123267.JONN01000001_gene1482	COG4206@1|root,COG4206@2|Bacteria,1R1WX@1224|Proteobacteria,2U0GK@28211|Alphaproteobacteria,2K1DC@204457|Sphingomonadales	receptor					Plug,TonB_dep_Rec
G_544005	35754.JNYJ01000075_gene8651	COG3474@1|root,COG3474@2|Bacteria,2HB9W@201174|Actinobacteria	Cytochrome c					Cytochrom_C
G_679124	1096930.L284_16755	2AMHV@1|root,31CDG@2|Bacteria,1RGVA@1224|Proteobacteria,2U98Q@28211|Alphaproteobacteria,2K54G@204457|Sphingomonadales	Protein of unknown function (DUF1153)					DUF1153
G_737440	1112212.JH584235_gene1858	COG2261@1|root,COG2261@2|Bacteria,1N8B3@1224|Proteobacteria,2UKNY@28211|Alphaproteobacteria,2K64H@204457|Sphingomonadales	Transglycosylase associated protein					Transgly_assoc
G_460325	745310.G432_10495	COG2968@1|root,COG2968@2|Bacteria,1RH7T@1224|Proteobacteria,2U981@28211|Alphaproteobacteria,2K40S@204457|Sphingomonadales	Protein of unknown function (DUF541)			ko:K09807		SIMPL
G_475847	1232410.KI421418_gene2171	COG3678@1|root,COG3678@2|Bacteria,1RBDH@1224|Proteobacteria,42XU4@68525|delta/epsilon subdivisions,2WSMH@28221|Deltaproteobacteria,43VU5@69541|Desulfuromonadales	Heavy-metal resistance					LTXXQ
G_139037	1353531.AZNX01000002_gene4911	COG0477@1|root,COG0477@2|Bacteria,1MU46@1224|Proteobacteria,2TRAP@28211|Alphaproteobacteria,4BDFS@82115|Rhizobiaceae	Sugar (and other) transporter					MFS_1,Sugar_tr
G_56959	1123267.JONN01000001_gene1300	COG2234@1|root,COG2234@2|Bacteria,1MWBX@1224|Proteobacteria,2U2RE@28211|Alphaproteobacteria,2JZWX@204457|Sphingomonadales	Peptidase, M28					Peptidase_M28
G_263932	469383.Cwoe_3355	COG3832@1|root,COG3832@2|Bacteria,2IQUJ@201174|Actinobacteria	glyoxalase III activity					AHSA1
G_88489	1340493.JNIF01000003_gene2877	COG0666@1|root,COG0666@2|Bacteria,3Y6UE@57723|Acidobacteria	Ankyrin repeat					Ank,Ank_2
G_89253	1120705.FG95_02957	2DDXM@1|root,2ZJQE@2|Bacteria,1P5TP@1224|Proteobacteria	Psort location Cytoplasmic, score 8.96					-
G_428461	861299.J421_0519	COG0664@1|root,COG0664@2|Bacteria	cyclic nucleotide binding	MA20_24885	GO:0000166,GO:0003674,GO:0003824,GO:0005488,GO:0008080,GO:0016407,GO:0016410,GO:0016740,GO:0016746,GO:0016747,GO:0017076,GO:0030551,GO:0030552,GO:0030554,GO:0032553,GO:0032555,GO:0032559,GO:0036094,GO:0043167,GO:0043168,GO:0097159,GO:0097367,GO:1901265,GO:1901363	ko:K07001,ko:K10914	ko02020,ko02024,ko02025,ko02026,ko05111,map02020,map02024,map02025,map02026,map05111	Acetyltransf_3,cNMP_binding
G_408783	1123267.JONN01000001_gene2352	COG4133@1|root,COG4133@2|Bacteria,1MZPC@1224|Proteobacteria,2TVBT@28211|Alphaproteobacteria,2K5BJ@204457|Sphingomonadales	once thought to export heme, this seems not to be the case, but its exact role is uncertain. Responsible for energy coupling to the transport system	ccmA		ko:K02193	ko02010,map02010	ABC_tran
G_567261	1123267.JONN01000001_gene2353	COG3824@1|root,COG3824@2|Bacteria,1N18M@1224|Proteobacteria,2UBUK@28211|Alphaproteobacteria,2K6IY@204457|Sphingomonadales	protein conserved in bacteria					Zincin_1
G_239526	420324.KI911948_gene9190	COG0488@1|root,COG0488@2|Bacteria,1MU37@1224|Proteobacteria,2TR3X@28211|Alphaproteobacteria,1JR5E@119045|Methylobacteriaceae	ABC transporter related	uup	GO:0003674,GO:0003676,GO:0003677,GO:0003824,GO:0005488,GO:0005575,GO:0005622,GO:0005623,GO:0005737,GO:0005886,GO:0008150,GO:0009314,GO:0009628,GO:0010528,GO:0016020,GO:0016462,GO:0016787,GO:0016817,GO:0016818,GO:0016887,GO:0017111,GO:0019219,GO:0019222,GO:0031323,GO:0044424,GO:0044464,GO:0050789,GO:0050794,GO:0050896,GO:0051052,GO:0051171,GO:0060255,GO:0065007,GO:0070894,GO:0071944,GO:0080090,GO:…	ko:K15738		ABC_tran,ABC_tran_CTD
G_121930	379066.GAU_1757	COG0772@1|root,COG0772@2|Bacteria,1ZSXM@142182|Gemmatimonadetes	Cell cycle protein			ko:K05837		FTSW_RODA_SPOVE
G_204973	1380391.JIAS01000018_gene1059	COG3181@1|root,COG3181@2|Bacteria,1MXEX@1224|Proteobacteria,2U8QU@28211|Alphaproteobacteria,2JWYA@204441|Rhodospirillales	Tripartite tricarboxylate transporter family receptor					TctC
G_301532	1122612.AUBA01000003_gene1612	COG0677@1|root,COG0677@2|Bacteria,1MUC6@1224|Proteobacteria,2TR5F@28211|Alphaproteobacteria,2K04J@204457|Sphingomonadales	Belongs to the UDP-glucose GDP-mannose dehydrogenase family			ko:K02474,ko:K13015	ko00520,map00520	UDPG_MGDP_dh,UDPG_MGDP_dh_C,UDPG_MGDP_dh_N
G_263933	1194165.CAJF01000009_gene871	COG1129@1|root,COG1129@2|Bacteria,2GJ3F@201174|Actinobacteria	Part of the ABC transporter complex RbsABC involved in ribose import. Responsible for energy coupling to the transport system			ko:K10441	ko02010,map02010	ABC_tran
G_352484	1396141.BATP01000038_gene1203	COG1262@1|root,COG1262@2|Bacteria,46SPX@74201|Verrucomicrobia,2IV38@203494|Verrucomicrobiae	Sulfatase-modifying factor enzyme 1					FGE-sulfatase
G_488512	1081640.AGFU01000025_gene2494	COG0735@1|root,COG0735@2|Bacteria,1MZIW@1224|Proteobacteria,2U9G4@28211|Alphaproteobacteria,2K4GM@204457|Sphingomonadales	Belongs to the Fur family			ko:K09823	ko02024,map02024	FUR
G_611240	1123267.JONN01000002_gene260	2E2R2@1|root,32XTN@2|Bacteria,1NHQU@1224|Proteobacteria,2TVUG@28211|Alphaproteobacteria,2KE8A@204457|Sphingomonadales	MerC mercury resistance protein					MerC
G_342703	1121288.AULL01000019_gene1429	COG0431@1|root,COG0431@2|Bacteria,4NN6P@976|Bacteroidetes,1I207@117743|Flavobacteriia,3ZRSX@59732|Chryseobacterium	NADPH-dependent FMN reductase			ko:K19784		FMN_red
G_310506	1205680.CAKO01000002_gene2679	COG4126@1|root,COG4126@2|Bacteria,1R3SB@1224|Proteobacteria,2U0YJ@28211|Alphaproteobacteria	AroM protein			ko:K14591		AroM
G_729910	1123248.KB893340_gene2688	COG0358@1|root,COG0358@2|Bacteria	DNA primase activity	traP				AAA_25,DUF3991,Toprim_2,zf-CHC2
G_324115	485917.Phep_0449	COG4225@1|root,COG4225@2|Bacteria,4NHP2@976|Bacteroidetes,1J18A@117747|Sphingobacteriia	Glycosyl Hydrolase Family 88					Glyco_hydro_88
G_183810	1173021.ALWA01000019_gene332	COG1020@1|root,COG1020@2|Bacteria,1G0XE@1117|Cyanobacteria	Amino acid adenylation domain					AMP-binding,AMP-binding_C,Condensation,PP-binding
G_217008	1229780.BN381_80217	COG1946@1|root,COG1946@2|Bacteria	acyl-CoA hydrolase activity					4HBT_3
G_96817	640081.Dsui_3403	COG3164@1|root,COG3164@2|Bacteria,1MXWF@1224|Proteobacteria,2VH52@28216|Betaproteobacteria,2KUGH@206389|Rhodocyclales	Protein of unknown function					AsmA_2,DUF3971,DUF748
G_198390	290397.Adeh_1612	COG0587@1|root,COG0587@2|Bacteria,1MUE4@1224|Proteobacteria,42MYQ@68525|delta/epsilon subdivisions,2WJM2@28221|Deltaproteobacteria,2YTST@29|Myxococcales	DNA polymerase involved in damage-induced mutagenesis and translesion synthesis (TLS). It is not the major replicative DNA polymerase	dnaE2	GO:0006950,GO:0006974,GO:0007154,GO:0008150,GO:0009432,GO:0009605,GO:0009987,GO:0009991,GO:0031668,GO:0033554,GO:0050896,GO:0051716,GO:0071496	ko:K02337,ko:K14162	ko00230,ko00240,ko01100,ko03030,ko03430,ko03440,map00230,map00240,map01100,map03030,map03430,map03440	DNA_pol3_alpha,HHH_6,PHP,tRNA_anti-codon
G_581084	1123267.JONN01000001_gene2162	COG1762@1|root,COG1762@2|Bacteria,1RD0E@1224|Proteobacteria,2U7B0@28211|Alphaproteobacteria,2K6E5@204457|Sphingomonadales	PTS IIA-like nitrogen-regulatory protein PtsN	ptsN		ko:K02806	ko02060,map02060	PTS_EIIA_2
G_570768	1123267.JONN01000001_gene2165	COG3773@1|root,COG3773@2|Bacteria,1RDSV@1224|Proteobacteria,2U8XY@28211|Alphaproteobacteria,2K4PG@204457|Sphingomonadales	COG3773 Cell wall hydrolyses involved in spore germination					Hydrolase_2
G_497937	1123267.JONN01000001_gene1585	COG0028@1|root,COG0028@2|Bacteria,1MU6U@1224|Proteobacteria,2TSB1@28211|Alphaproteobacteria,2K0EY@204457|Sphingomonadales	Belongs to the TPP enzyme family			ko:K01652	ko00290,ko00650,ko00660,ko00770,ko01100,ko01110,ko01130,ko01210,ko01230,map00290,map00650,map00660,map00770,map01100,map01110,map01130,map01210,map01230	TPP_enzyme_C,TPP_enzyme_M,TPP_enzyme_N
G_550680	1089550.ATTH01000001_gene2150	COG0738@1|root,COG0738@2|Bacteria,4NFTC@976|Bacteroidetes	Pfam Major Facilitator Superfamily					MFS_1
G_581085	1242864.D187_005861	COG0154@1|root,COG0154@2|Bacteria,1MUVQ@1224|Proteobacteria,42MAH@68525|delta/epsilon subdivisions,2WJT7@28221|Deltaproteobacteria,2YVB7@29|Myxococcales	Amidase			ko:K01426,ko:K02433	ko00330,ko00360,ko00380,ko00627,ko00643,ko00970,ko01100,ko01120,map00330,map00360,map00380,map00627,map00643,map00970,map01100,map01120	Amidase
G_276174	639030.JHVA01000001_gene1118	COG0577@1|root,COG0577@2|Bacteria,3Y44G@57723|Acidobacteria,2JHKI@204432|Acidobacteriia	MacB-like periplasmic core domain					FtsX,MacB_PCD
G_411499	1123267.JONN01000001_gene970	COG2148@1|root,COG2148@2|Bacteria,1MV6W@1224|Proteobacteria,2U148@28211|Alphaproteobacteria,2KD5X@204457|Sphingomonadales	Bacterial sugar transferase			ko:K21303		Bac_transf
G_347615	204669.Acid345_3000	COG2010@1|root,COG2010@2|Bacteria,3Y2MN@57723|Acidobacteria,2JI6T@204432|Acidobacteriia	Cytochrome C oxidase, cbb3-type, subunit III					Cytochrome_CBB3
G_523871	525904.Tter_1593	COG2010@1|root,COG2010@2|Bacteria,2NPSE@2323|unclassified Bacteria	Protein of unknown function (DUF3341)					DUF3341
G_33530	1121019.AUMN01000006_gene3048	COG5549@1|root,COG5549@2|Bacteria	protein import					PG_binding_1,Peptidase_M10
G_93295	643648.Slip_1742	COG2876@1|root,COG2876@2|Bacteria,1TP61@1239|Firmicutes,24812@186801|Clostridia,42JHR@68298|Syntrophomonadaceae	NeuB family	aroF1		ko:K03856	ko00400,ko01100,ko01110,ko01130,ko01230,map00400,map01100,map01110,map01130,map01230	DAHP_synth_1
G_434100	700598.Niako_1151	2CJ96@1|root,32S9H@2|Bacteria,4NTVR@976|Bacteroidetes,1IUDZ@117747|Sphingobacteriia	-					-
G_261954	1123248.KB893326_gene1375	COG0702@1|root,COG0702@2|Bacteria,4NICI@976|Bacteroidetes,1IT5M@117747|Sphingobacteriia	NmrA-like family					NmrA
G_485333	629773.AORY01000012_gene805	COG0823@1|root,COG1506@1|root,COG0823@2|Bacteria,COG1506@2|Bacteria,1MWGR@1224|Proteobacteria,2TUXY@28211|Alphaproteobacteria,2K16Q@204457|Sphingomonadales	peptidase S9					PD40,Peptidase_S9
G_454394	1461694.ATO9_22530	COG0454@1|root,COG0456@2|Bacteria,1QUS0@1224|Proteobacteria,2TXDS@28211|Alphaproteobacteria	COG0454 Histone acetyltransferase HPA2 and related acetyltransferases					Acetyltransf_1
G_90811	1123267.JONN01000001_gene1270	COG1066@1|root,COG1066@2|Bacteria,1MUJQ@1224|Proteobacteria,2TS6F@28211|Alphaproteobacteria,2K1F3@204457|Sphingomonadales	DNA-dependent ATPase involved in processing of recombination intermediates, plays a role in repairing DNA breaks. Stimulates the branch migration of RecA-mediated strand transfer reactions, allowing the 3' invading strand to extend heteroduplex DNA faster. Binds ssDNA in the presence of ADP but not other nucleotides, has ATPase activity that is stimulated by ssDNA and various branched DNA structu…	radA		ko:K04485		AAA_25,ATPase,ChlI
G_337998	28444.JODQ01000010_gene3175	COG1216@1|root,COG1216@2|Bacteria,2IIII@201174|Actinobacteria,4EJ59@85012|Streptosporangiales	Glycosyl transferase, family 2					-
G_517423	536019.Mesop_4385	COG4221@1|root,COG4221@2|Bacteria,1PWXN@1224|Proteobacteria,2U2SU@28211|Alphaproteobacteria	Domain of unknown function (DUF4336)					DUF4336
G_436958	1297865.APJD01000014_gene849	COG0663@1|root,COG0663@2|Bacteria,1RD76@1224|Proteobacteria,2U5GR@28211|Alphaproteobacteria,3JTNJ@41294|Bradyrhizobiaceae	Bacterial transferase hexapeptide (six repeats)	MA20_32230				Hexapep
G_168129	717785.HYPMC_4049	COG0500@1|root,COG0500@2|Bacteria,1RIQB@1224|Proteobacteria,2U356@28211|Alphaproteobacteria,3N8QI@45401|Hyphomicrobiaceae	methyltransferase					Methyltransf_23
G_570769	700598.Niako_4030	COG4319@1|root,COG4319@2|Bacteria	-					SnoaL_2
G_129514	1267535.KB906767_gene3653	COG0657@1|root,COG0657@2|Bacteria	acetylesterase activity					Abhydrolase_3,Peptidase_S9
G_454395	861299.J421_3275	COG1399@1|root,COG1399@2|Bacteria,1ZTSW@142182|Gemmatimonadetes	Uncharacterized ACR, COG1399			ko:K07040		DUF177
G_333256	1123267.JONN01000001_gene2045	COG3963@1|root,COG3963@2|Bacteria,1R81B@1224|Proteobacteria,2U46R@28211|Alphaproteobacteria,2K2HK@204457|Sphingomonadales	Methyltransferase					Methyltransf_25
G_72427	1123267.JONN01000001_gene2046	COG1502@1|root,COG1502@2|Bacteria,1MWUW@1224|Proteobacteria,2U2TG@28211|Alphaproteobacteria,2K02V@204457|Sphingomonadales	COG1502 Phosphatidylserine phosphatidylglycerophosphate cardiolipi n synthases and related enzymes			ko:K06131	ko00564,ko01100,map00564,map01100	PLDc_2
G_288668	1123267.JONN01000001_gene1005	2923J@1|root,2ZPNK@2|Bacteria,1NHX1@1224|Proteobacteria,2UC0M@28211|Alphaproteobacteria,2K5BN@204457|Sphingomonadales	rod shape-determining protein MreD			ko:K03571		MreD
G_171087	1248916.ANFY01000004_gene1677	COG0730@1|root,COG0730@2|Bacteria,1R6MR@1224|Proteobacteria,2URRK@28211|Alphaproteobacteria	Sulfite exporter TauE/SafE					TauE
G_217009	1267534.KB906761_gene1211	COG1228@1|root,COG1228@2|Bacteria,3Y4IP@57723|Acidobacteria,2JMQC@204432|Acidobacteriia	Amidohydrolase family					Amidohydro_1
G_20386	1380355.JNIJ01000004_gene2851	COG2303@1|root,COG2303@2|Bacteria,1MV19@1224|Proteobacteria,2TQKQ@28211|Alphaproteobacteria,3JUPN@41294|Bradyrhizobiaceae	GMC oxidoreductase	MA20_01285		ko:K00108	ko00260,ko01100,map00260,map01100	GMC_oxred_C,GMC_oxred_N
G_553930	1120983.KB894570_gene1457	COG0305@1|root,COG0305@2|Bacteria,1MUG9@1224|Proteobacteria,2TSF9@28211|Alphaproteobacteria,1JN4B@119043|Rhodobiaceae	it exhibits DNA-dependent ATPase activity and contains distinct active sites for ATP binding, DNA binding, and interaction with DnaC protein, primase, and other prepriming proteins	dnaB		ko:K02314	ko03030,ko04112,map03030,map04112	DnaB,DnaB_C
G_448619	344747.PM8797T_30312	COG0589@1|root,COG0589@2|Bacteria,2J042@203682|Planctomycetes	COG0589 Universal stress protein UspA and related nucleotide-binding proteins					Usp
G_577681	1165096.ARWF01000001_gene2279	COG0672@1|root,COG0672@2|Bacteria	high-affinity ferrous iron transmembrane transporter activity			ko:K07243		DUF2318,FTR1
G_700346	582899.Hden_2748	COG3258@1|root,COG3258@2|Bacteria,1NIQK@1224|Proteobacteria,2U0YV@28211|Alphaproteobacteria	Cytochrome c class I			ko:K19713		Cytochrom_C,Cytochrome_CBB3
G_151734	234267.Acid_3348	COG0624@1|root,COG0624@2|Bacteria,3Y2XS@57723|Acidobacteria	PFAM Peptidase M20					M20_dimer,Peptidase_M20,Peptidase_M28
G_560611	1267211.KI669560_gene1548	COG2332@1|root,COG2332@2|Bacteria,4NN85@976|Bacteroidetes	Heme chaperone required for the biogenesis of c-type cytochromes. Transiently binds heme delivered by CcmC and transfers the heme to apo-cytochromes in a process facilitated by CcmF and CcmH			ko:K02197		CcmE
G_171088	745310.G432_05695	COG0714@1|root,COG0714@2|Bacteria,1MXIW@1224|Proteobacteria,2TS1Z@28211|Alphaproteobacteria,2K0S6@204457|Sphingomonadales	Aerobic cobaltochelatase subunit CobS			ko:K09882	ko00860,ko01100,map00860,map01100	AAA_5,CbbQ_C,CobS_N
G_648084	1090320.KB900605_gene3385	28X1J@1|root,344AU@2|Bacteria,1N404@1224|Proteobacteria,2UC94@28211|Alphaproteobacteria,2K65T@204457|Sphingomonadales	-					-
G_520605	1123267.JONN01000001_gene1112	COG1983@1|root,COG1983@2|Bacteria,1RHXA@1224|Proteobacteria,2UA9Z@28211|Alphaproteobacteria,2K54F@204457|Sphingomonadales	PspC domain	pspC		ko:K03973		PspC
G_715122	1123267.JONN01000001_gene1113	2EH78@1|root,33AZ2@2|Bacteria,1N7AP@1224|Proteobacteria,2UGJI@28211|Alphaproteobacteria,2K6SQ@204457|Sphingomonadales	Phage shock protein B	pspB		ko:K03970		PspB
G_312683	1123267.JONN01000001_gene1114	COG1842@1|root,COG1842@2|Bacteria,1NC7S@1224|Proteobacteria,2U6CN@28211|Alphaproteobacteria,2K2DP@204457|Sphingomonadales	Phage shock protein A	pspA		ko:K03969		PspA_IM30
G_574203	1173028.ANKO01000147_gene1308	COG0076@1|root,COG0076@2|Bacteria,1G3F8@1117|Cyanobacteria,1H9S6@1150|Oscillatoriales	PFAM Pyridoxal-dependent decarboxylase conserved domain			ko:K01580,ko:K01593,ko:K13745	ko00250,ko00260,ko00350,ko00360,ko00380,ko00410,ko00430,ko00650,ko00901,ko00950,ko00965,ko01100,ko01110,ko01120,ko02024,ko04726,ko04727,ko04728,ko04940,ko05030,ko05031,ko05034,map00250,map00260,map00350,map00360,map00380,map00410,map00430,map00650,map00901,map00950,map00965,map01100,map01110,map01120,map02024,map04726,map04727,map04728,map04940,map05030,map05031,map05034	Pyridoxal_deC
G_15646	1033802.SSPSH_000464	COG2989@1|root,COG2989@2|Bacteria,1MV14@1224|Proteobacteria,1RQR7@1236|Gammaproteobacteria	protein conserved in bacteria			ko:K21470		PG_binding_1,YkuD
G_25986	1123248.KB893385_gene4797	COG0730@1|root,COG1648@1|root,COG0730@2|Bacteria,COG1648@2|Bacteria,4NI81@976|Bacteroidetes,1IPH7@117747|Sphingobacteriia	membrane transporter protein	cysG		ko:K02304,ko:K07090	ko00860,ko01100,ko01110,ko01120,map00860,map01100,map01110,map01120	NAD_binding_7,Sirohm_synth_M,TauE
G_737441	471881.PROPEN_02560	COG0155@1|root,COG0155@2|Bacteria,1MVVB@1224|Proteobacteria,1RMFH@1236|Gammaproteobacteria,3Z1E8@583|Proteus	Component of the sulfite reductase complex that catalyzes the 6-electron reduction of sulfite to sulfide. This is one of several activities required for the biosynthesis of L- cysteine from sulfate	cysI	GO:0003674,GO:0003824,GO:0004783,GO:0005488,GO:0005575,GO:0005622,GO:0005623,GO:0006790,GO:0008150,GO:0008152,GO:0009337,GO:0009987,GO:0016002,GO:0016491,GO:0016651,GO:0016667,GO:0016668,GO:0016673,GO:0019419,GO:0020037,GO:0032991,GO:0044237,GO:0044424,GO:0044464,GO:0046906,GO:0048037,GO:0050311,GO:0051536,GO:0051539,GO:0051540,GO:0055114,GO:0097159,GO:1901363	ko:K00381	ko00920,ko01100,ko01120,map00920,map01100,map01120	NIR_SIR,NIR_SIR_ferr
G_494686	401526.TcarDRAFT_1099	2ABAI@1|root,310R4@2|Bacteria,1VZAC@1239|Firmicutes	-					-
G_665059	485917.Phep_2239	COG4289@1|root,COG4289@2|Bacteria,4NEU3@976|Bacteroidetes	protein conserved in bacteria					DUF2264,Glyco_hydro_16,Glyco_hydro_88
G_198391	991.IW20_18460	COG3717@1|root,COG3717@2|Bacteria,4NDUV@976|Bacteroidetes,1HY64@117743|Flavobacteriia,2NSDV@237|Flavobacterium	Catalyzes the isomerization of 5-dehydro-4-deoxy-D- glucuronate to 3-deoxy-D-glycero-2,5-hexodiulosonate	kduI		ko:K01815	ko00040,map00040	KduI
G_389987	1223521.BBJX01000008_gene1265	COG0588@1|root,COG0588@2|Bacteria,1MUVE@1224|Proteobacteria,2VHEK@28216|Betaproteobacteria,4AAD1@80864|Comamonadaceae	Belongs to the phosphoglycerate mutase family. BPG- dependent PGAM subfamily	gpmA		ko:K01834	ko00010,ko00260,ko00680,ko01100,ko01110,ko01120,ko01130,ko01200,ko01230,ko04922,ko05230,map00010,map00260,map00680,map01100,map01110,map01120,map01130,map01200,map01230,map04922,map05230	His_Phos_1
G_191917	1485544.JQKP01000012_gene2146	COG4942@1|root,COG4942@2|Bacteria,1MY3E@1224|Proteobacteria,2VIV9@28216|Betaproteobacteria,44VHE@713636|Nitrosomonadales	Peptidase family M23	envC				Peptidase_M23
G_253689	1395571.TMS3_0100095	COG0547@1|root,COG0547@2|Bacteria,1MUPV@1224|Proteobacteria,1RNXV@1236|Gammaproteobacteria	Catalyzes the transfer of the phosphoribosyl group of 5- phosphorylribose-1-pyrophosphate (PRPP) to anthranilate to yield N-(5'-phosphoribosyl)-anthranilate (PRA)	trpD	GO:0000162,GO:0003674,GO:0003824,GO:0004048,GO:0006082,GO:0006520,GO:0006568,GO:0006576,GO:0006586,GO:0006725,GO:0006807,GO:0008150,GO:0008152,GO:0008652,GO:0009058,GO:0009072,GO:0009073,GO:0009308,GO:0009309,GO:0009987,GO:0016053,GO:0016740,GO:0016757,GO:0016763,GO:0018130,GO:0019438,GO:0019752,GO:0034641,GO:0042401,GO:0042430,GO:0042435,GO:0043436,GO:0044106,GO:0044237,GO:0044238,GO:0044249,GO:…	ko:K00766	ko00400,ko01100,ko01110,ko01130,ko01230,map00400,map01100,map01110,map01130,map01230	Glycos_trans_3N,Glycos_transf_3
G_384781	861299.J421_4133	2CB8S@1|root,30PE6@2|Bacteria,1ZV1Q@142182|Gemmatimonadetes	Protein of unknown function (DUF4199)					DUF4199
G_103101	1123267.JONN01000001_gene1320	2AKKZ@1|root,31BDD@2|Bacteria,1NNE3@1224|Proteobacteria,2UMPR@28211|Alphaproteobacteria,2K4ZT@204457|Sphingomonadales	-					-
G_188732	1254432.SCE1572_43755	COG0265@1|root,COG1005@1|root,COG0265@2|Bacteria,COG1005@2|Bacteria,1MU2R@1224|Proteobacteria,42MMX@68525|delta/epsilon subdivisions,2WIX8@28221|Deltaproteobacteria,2YYND@29|Myxococcales	NDH-1 shuttles electrons from NADH, via FMN and iron- sulfur (Fe-S) centers, to quinones in the respiratory chain. The immediate electron acceptor for the enzyme in this species is believed to be ubiquinone. Couples the redox reaction to proton translocation (for every two electrons transferred, four hydrogen ions are translocated across the cytoplasmic membrane), and thus conserves the redox ene…	nuoH		ko:K00337	ko00190,ko01100,map00190,map01100	NADHdh,PDZ_2
G_331013	1123267.JONN01000001_gene1202	COG0744@1|root,COG0744@2|Bacteria,1RDAQ@1224|Proteobacteria,2U0NP@28211|Alphaproteobacteria,2K0ZN@204457|Sphingomonadales	Peptidoglycan polymerase that catalyzes glycan chain elongation from lipid-linked precursors	mtgA		ko:K03814	ko00550,map00550	Transgly
G_8167	1123267.JONN01000001_gene1200	COG0587@1|root,COG0587@2|Bacteria,1MUIF@1224|Proteobacteria,2TSCN@28211|Alphaproteobacteria,2K1R8@204457|Sphingomonadales	DNA polymerase	dnaE		ko:K02337	ko00230,ko00240,ko01100,ko03030,ko03430,ko03440,map00230,map00240,map01100,map03030,map03430,map03440	DNA_pol3_alpha,HHH_6,PHP
G_475848	1287116.X734_18875	COG2723@1|root,COG2723@2|Bacteria,1MWU7@1224|Proteobacteria,2TUXP@28211|Alphaproteobacteria,43N4R@69277|Phyllobacteriaceae	beta-glucosidase					Glyco_hydro_42,Glycos_transf_1
G_144652	1123267.JONN01000002_gene25	COG1018@1|root,COG1018@2|Bacteria,1MY2Q@1224|Proteobacteria,2U0WY@28211|Alphaproteobacteria,2K3BZ@204457|Sphingomonadales	Oxidoreductase FAD-binding domain			ko:K00523,ko:K02613	ko00360,ko00520,ko01120,map00360,map00520,map01120	FAD_binding_6,Fer2,NAD_binding_1
G_460326	861299.J421_1140	28JRZ@1|root,2Z9HI@2|Bacteria	Domain of unknown function (DUF4126)					DUF4126
G_641273	261292.Nit79A3_2786	COG3167@1|root,COG3167@2|Bacteria,1RBGW@1224|Proteobacteria,2VH68@28216|Betaproteobacteria,372ZW@32003|Nitrosomonadales	Pilus assembly protein, PilO	pilO		ko:K02664		PilO
G_425686	1000565.METUNv1_01942	COG3168@1|root,COG3168@2|Bacteria,1RI6V@1224|Proteobacteria,2VSVR@28216|Betaproteobacteria,2KWK4@206389|Rhodocyclales	pilus assembly protein PilP	pilP		ko:K02665		PilP
G_598115	1095769.CAHF01000013_gene3320	COG0115@1|root,COG0115@2|Bacteria,1MVB0@1224|Proteobacteria,2VHR7@28216|Betaproteobacteria,47362@75682|Oxalobacteraceae	Belongs to the class-IV pyridoxal-phosphate-dependent aminotransferase family	ilvE		ko:K00826	ko00270,ko00280,ko00290,ko00770,ko01100,ko01110,ko01130,ko01210,ko01230,map00270,map00280,map00290,map00770,map01100,map01110,map01130,map01210,map01230	Aminotran_4
G_810401	1307761.L21SP2_0428	COG0229@1|root,COG0229@2|Bacteria,2JBF4@203691|Spirochaetes	SelR domain	msrB		ko:K07305		SelR
G_124415	485918.Cpin_6526	COG1196@1|root,COG1196@2|Bacteria,4PN6S@976|Bacteroidetes,1ISCQ@117747|Sphingobacteriia	nuclear chromosome segregation					-
G_314953	1007105.PT7_0708	COG0559@1|root,COG0559@2|Bacteria,1MU25@1224|Proteobacteria,2VJAS@28216|Betaproteobacteria,3T2EI@506|Alcaligenaceae	Belongs to the binding-protein-dependent transport system permease family	livH		ko:K01997	ko02010,ko02024,map02010,map02024	BPD_transp_2
G_436959	1123248.KB893385_gene4810	COG1801@1|root,COG1801@2|Bacteria,4NQ30@976|Bacteroidetes,1IWW0@117747|Sphingobacteriia	Protein of unknown function DUF72					DUF72
G_608036	1123057.P872_20420	COG1028@1|root,COG1028@2|Bacteria,4NGQY@976|Bacteroidetes,47JWP@768503|Cytophagia	KR domain			ko:K00038	ko00140,ko01100,map00140,map01100	adh_short_C2
G_598116	398767.Glov_1341	COG0048@1|root,COG0048@2|Bacteria,1RCWY@1224|Proteobacteria,42RDQ@68525|delta/epsilon subdivisions,2WND8@28221|Deltaproteobacteria,43URA@69541|Desulfuromonadales	With S4 and S5 plays an important role in translational accuracy	rpsL		ko:K02950	ko03010,map03010	Ribosom_S12_S23
G_469514	1123267.JONN01000001_gene1046	COG0678@1|root,COG0678@2|Bacteria,1MU0H@1224|Proteobacteria,2U6ZN@28211|Alphaproteobacteria,2K3WE@204457|Sphingomonadales	Alkyl hydroperoxide reductase					Redoxin
G_387419	1123267.JONN01000001_gene1047	COG1678@1|root,COG1678@2|Bacteria,1RCXM@1224|Proteobacteria,2TTX4@28211|Alphaproteobacteria,2K3S2@204457|Sphingomonadales	Belongs to the UPF0301 (AlgH) family			ko:K07735		DUF179
G_523873	1266925.JHVX01000002_gene715	2A8Y6@1|root,30Y1U@2|Bacteria,1PJX1@1224|Proteobacteria,2W88U@28216|Betaproteobacteria,37484@32003|Nitrosomonadales	-					-
G_504414	1123267.JONN01000001_gene933	COG2927@1|root,COG2927@2|Bacteria,1RGVC@1224|Proteobacteria,2U94V@28211|Alphaproteobacteria,2K5Y0@204457|Sphingomonadales	DNA polymerase III	holC		ko:K02339	ko00230,ko00240,ko01100,ko03030,ko03430,ko03440,map00230,map00240,map01100,map03030,map03430,map03440	DNA_pol3_chi
G_668519	1123267.JONN01000001_gene1466	COG3134@1|root,COG3134@2|Bacteria,1NKNE@1224|Proteobacteria,2URYI@28211|Alphaproteobacteria,2K657@204457|Sphingomonadales	Glycine zipper 2TM domain					Rick_17kDa_Anti
G_345191	301.JNHE01000036_gene4302	COG4544@1|root,COG4544@2|Bacteria,1MZQU@1224|Proteobacteria,1SBZA@1236|Gammaproteobacteria,1YKTE@136841|Pseudomonas aeruginosa group	Component of the SOS system and an inhibitor of cell division. Accumulation of SulA causes rapid cessation of cell division and the appearance of long, non-septate filaments. In the presence of GTP, binds a polymerization-competent form of FtsZ in a 1 1 ratio, thus inhibiting FtsZ polymerization and therefore preventing it from participating in the assembly of the Z ring. This mechanism prevents …					RecA
G_594803	1123073.KB899243_gene666	2CX7C@1|root,32T1D@2|Bacteria,1N2N3@1224|Proteobacteria,1S4YA@1236|Gammaproteobacteria	-					-
G_454396	398767.Glov_2229	COG0388@1|root,COG0388@2|Bacteria,1RIQI@1224|Proteobacteria,42T6J@68525|delta/epsilon subdivisions,2WPVY@28221|Deltaproteobacteria	PFAM Nitrilase cyanide hydratase and apolipoprotein N-acyltransferase					CN_hydrolase
G_166501	1267211.KI669560_gene1404	COG1012@1|root,COG1012@2|Bacteria,4NFPJ@976|Bacteroidetes,1INP0@117747|Sphingobacteriia	Belongs to the aldehyde dehydrogenase family	pcd		ko:K00128	ko00010,ko00053,ko00071,ko00280,ko00310,ko00330,ko00340,ko00380,ko00410,ko00561,ko00620,ko00625,ko00903,ko00981,ko01100,ko01110,ko01120,ko01130,map00010,map00053,map00071,map00280,map00310,map00330,map00340,map00380,map00410,map00561,map00620,map00625,map00903,map00981,map01100,map01110,map01120,map01130	Aldedh
G_349992	1150600.ADIARSV_0069	COG1820@1|root,COG1820@2|Bacteria,4NJ35@976|Bacteroidetes,1INWT@117747|Sphingobacteriia	Belongs to the metallo-dependent hydrolases superfamily. NagA family			ko:K01443	ko00520,ko01130,map00520,map01130	Amidohydro_1
G_80830	357808.RoseRS_1768	COG0554@1|root,COG0554@2|Bacteria,2G5TV@200795|Chloroflexi,3751K@32061|Chloroflexia	Key enzyme in the regulation of glycerol uptake and metabolism. Catalyzes the phosphorylation of glycerol to yield sn- glycerol 3-phosphate	glpK	GO:0003674,GO:0003824,GO:0004370,GO:0005975,GO:0006066,GO:0006071,GO:0006793,GO:0006796,GO:0008150,GO:0008152,GO:0009987,GO:0016301,GO:0016310,GO:0016740,GO:0016772,GO:0016773,GO:0019400,GO:0019751,GO:0044237,GO:0044238,GO:0044262,GO:0044281,GO:0071704,GO:1901615	ko:K00864	ko00561,ko01100,ko03320,ko04626,map00561,map01100,map03320,map04626	FGGY_C,FGGY_N
G_25406	1288494.EBAPG3_22400	COG0365@1|root,COG0365@2|Bacteria,1MUF5@1224|Proteobacteria,2VIP3@28216|Betaproteobacteria,372WX@32003|Nitrosomonadales	Catalyzes the conversion of acetate into acetyl-CoA (AcCoA), an essential intermediate at the junction of anabolic and catabolic pathways. AcsA undergoes a two-step reaction. In the first half reaction, AcsA combines acetate with ATP to form acetyl-adenylate (AcAMP) intermediate. In the second half reaction, it can then transfer the acetyl group from AcAMP to the sulfhydryl group of CoA, forming …	acsA		ko:K01895	ko00010,ko00620,ko00640,ko00680,ko00720,ko01100,ko01110,ko01120,ko01130,ko01200,map00010,map00620,map00640,map00680,map00720,map01100,map01110,map01120,map01130,map01200	ACAS_N,AMP-binding,AMP-binding_C
G_544006	1123267.JONN01000001_gene1267	COG0822@1|root,COG0822@2|Bacteria,1RDGB@1224|Proteobacteria,2U74A@28211|Alphaproteobacteria,2K54B@204457|Sphingomonadales	NifU homolog involved in Fe-S G_ formation					NifU_N
G_520606	1234595.C725_1762	COG0215@1|root,COG0215@2|Bacteria,1MV8H@1224|Proteobacteria,2TQQ1@28211|Alphaproteobacteria,4BPUV@82117|unclassified Alphaproteobacteria	Belongs to the class-I aminoacyl-tRNA synthetase family	cysS		ko:K01883	ko00970,map00970	DALR_2,tRNA-synt_1e
G_553932	1289387.AUKW01000009_gene4274	COG1792@1|root,COG1792@2|Bacteria,2GJN0@201174|Actinobacteria	Involved in formation and maintenance of cell shape	mreC		ko:K03570		MreC
G_397983	1395571.TMS3_0118765	COG0543@1|root,COG0633@1|root,COG0543@2|Bacteria,COG0633@2|Bacteria,1R8HS@1224|Proteobacteria,1S3SS@1236|Gammaproteobacteria	COG0543 2-polyprenylphenol hydroxylase and related flavodoxin oxidoreductases					FAD_binding_6,Fer2,NAD_binding_1
G_308213	316056.RPC_2823	COG0002@1|root,COG0002@2|Bacteria,1MVJ6@1224|Proteobacteria,2TRMT@28211|Alphaproteobacteria,3JRRU@41294|Bradyrhizobiaceae	Catalyzes the NADPH-dependent reduction of N-acetyl-5- glutamyl phosphate to yield N-acetyl-L-glutamate 5-semialdehyde	argC		ko:K00145	ko00220,ko01100,ko01110,ko01130,ko01210,ko01230,map00220,map01100,map01110,map01130,map01210,map01230	Semialdhyde_dh,Semialdhyde_dhC
G_51311	62928.azo0882	COG0771@1|root,COG0771@2|Bacteria,1MVYD@1224|Proteobacteria,2VHJ1@28216|Betaproteobacteria,2KU87@206389|Rhodocyclales	Cell wall formation. Catalyzes the addition of glutamate to the nucleotide precursor UDP-N-acetylmuramoyl-L-alanine (UMA)	murD		ko:K01925	ko00471,ko00550,ko01100,map00471,map00550,map01100	Mur_ligase_C,Mur_ligase_M
G_414153	485918.Cpin_6225	COG5608@1|root,COG5608@2|Bacteria,4NVQ5@976|Bacteroidetes,1IZWS@117747|Sphingobacteriia	Late embryogenesis abundant protein					LEA_2
G_317310	216596.RL0486	COG0457@1|root,COG0457@2|Bacteria,1RJ8H@1224|Proteobacteria,2UANA@28211|Alphaproteobacteria,4BBGS@82115|Rhizobiaceae	Tetratricopeptide repeat					-
G_217010	1452718.JBOY01000050_gene1146	COG1063@1|root,COG1063@2|Bacteria,1MW6Y@1224|Proteobacteria,1RRPT@1236|Gammaproteobacteria	COG1063 Threonine dehydrogenase and related Zn-dependent dehydrogenases					ADH_N,ADH_N_assoc,ADH_zinc_N
G_815650	1280946.HY29_03195	2EGHT@1|root,33A9W@2|Bacteria,1NHZD@1224|Proteobacteria,2V70B@28211|Alphaproteobacteria,43YSN@69657|Hyphomonadaceae	-					-
G_229670	745014.OMB55_00003860	COG2271@1|root,COG2271@2|Bacteria,1MVPS@1224|Proteobacteria,1SZF1@1236|Gammaproteobacteria	Major Facilitator Superfamily					MFS_1
G_431272	935261.JAGL01000019_gene563	COG0745@1|root,COG0745@2|Bacteria,1MZ8W@1224|Proteobacteria,2U9PK@28211|Alphaproteobacteria,43K9E@69277|Phyllobacteriaceae	response regulator receiver	MA20_20475				Response_reg
G_533913	1007104.SUS17_2910	COG0114@1|root,COG0114@2|Bacteria,1MUQI@1224|Proteobacteria,2TQM7@28211|Alphaproteobacteria,2K0K7@204457|Sphingomonadales	Involved in the TCA cycle. Catalyzes the stereospecific interconversion of fumarate to L-malate	fumC		ko:K01679	ko00020,ko00620,ko00720,ko01100,ko01110,ko01120,ko01130,ko01200,ko04934,ko05200,ko05211,map00020,map00620,map00720,map01100,map01110,map01120,map01130,map01200,map04934,map05200,map05211	FumaraseC_C,Lyase_1
G_436961	1123267.JONN01000001_gene2379	2BYSU@1|root,32R3U@2|Bacteria,1MZ0R@1224|Proteobacteria,2U9AE@28211|Alphaproteobacteria,2K44Z@204457|Sphingomonadales	Lipid A 3-O-deacylase (PagL)					PagL
G_20810	1267535.KB906767_gene2422	COG3055@1|root,COG3055@2|Bacteria	Converts alpha-N-acetylneuranimic acid (Neu5Ac) to the beta-anomer, accelerating the equilibrium between the alpha- and beta-anomers. Probably facilitates sialidase-negative bacteria to compete sucessfully for limited amounts of extracellular Neu5Ac, which is likely taken up in the beta-anomer. In addition, the rapid removal of sialic acid from solution might be advantageous to the bacterium to d…					Big_5,GSDH,HYR,He_PIG,Laminin_G_3,Malectin,NPCBM
G_403317	1122218.KB893654_gene2301	29CWT@1|root,2ZZUX@2|Bacteria,1REF2@1224|Proteobacteria,2U7K7@28211|Alphaproteobacteria,1JVD1@119045|Methylobacteriaceae	Protein of unknown function (DUF2585)					DUF2585
G_550681	1173020.Cha6605_6261	COG1403@1|root,COG1403@2|Bacteria,1G7ZB@1117|Cyanobacteria	PFAM HNH endonuclease					HNH
G_7412	56107.Cylst_2029	COG0642@1|root,COG0745@1|root,COG2202@1|root,COG2203@1|root,COG0745@2|Bacteria,COG2202@2|Bacteria,COG2203@2|Bacteria,COG2205@2|Bacteria,1G09B@1117|Cyanobacteria,1HKT0@1161|Nostocales	Histidine kinase-, DNA gyrase B-, and HSP90-like ATPase					DUF4118,GAF_2,HATPase_c,HisKA,PAS_3,PAS_4,PAS_9,Response_reg
G_119422	1123267.JONN01000002_gene265	COG1154@1|root,COG1154@2|Bacteria,1MUSJ@1224|Proteobacteria,2TRDD@28211|Alphaproteobacteria,2K0XY@204457|Sphingomonadales	Catalyzes the acyloin condensation reaction between C atoms 2 and 3 of pyruvate and glyceraldehyde 3-phosphate to yield 1-deoxy-D-xylulose-5-phosphate (DXP)	dxs		ko:K01662	ko00730,ko00900,ko01100,ko01110,ko01130,map00730,map00900,map01100,map01110,map01130	DXP_synthase_N,Transket_pyr,Transketolase_C
G_215276	632292.Calhy_0458	COG1078@1|root,COG1078@2|Bacteria,1TPVB@1239|Firmicutes,24DGJ@186801|Clostridia,42IKP@68295|Thermoanaerobacterales	SMART Metal-dependent phosphohydrolase, HD region			ko:K06885		HD
G_422787	479434.Sthe_2396	COG1807@1|root,COG1807@2|Bacteria,2G85B@200795|Chloroflexi	Dolichyl-phosphate-mannose-protein mannosyltransferase					PMT_2
G_762630	1382358.JHVN01000011_gene1959	COG1587@1|root,COG1587@2|Bacteria,1UHSJ@1239|Firmicutes,4HFY4@91061|Bacilli,21VNY@150247|Anoxybacillus	Uroporphyrinogen-III synthase HemD	hemD		ko:K01719	ko00860,ko01100,ko01110,ko01120,map00860,map01100,map01110,map01120	HEM4
G_132153	1191523.MROS_0604	COG0113@1|root,COG0113@2|Bacteria	porphobilinogen synthase activity	hemB	GO:0000287,GO:0003674,GO:0003824,GO:0004655,GO:0005488,GO:0005575,GO:0005618,GO:0005622,GO:0005623,GO:0005737,GO:0005829,GO:0006725,GO:0006778,GO:0006779,GO:0006783,GO:0006807,GO:0008150,GO:0008152,GO:0008270,GO:0009058,GO:0009987,GO:0016829,GO:0016835,GO:0016836,GO:0018130,GO:0019438,GO:0030312,GO:0033013,GO:0033014,GO:0034641,GO:0042168,GO:0042440,GO:0043167,GO:0043169,GO:0044237,GO:0044249,GO:…	ko:K01698	ko00860,ko01100,ko01110,ko01120,map00860,map01100,map01110,map01120	ALAD
G_389988	485913.Krac_8169	COG0111@1|root,COG0111@2|Bacteria,2G6KY@200795|Chloroflexi	D-isomer specific 2-hydroxyacid dehydrogenase, NAD-binding					2-Hacid_dh,2-Hacid_dh_C
G_18912	1150600.ADIARSV_3177	COG2304@1|root,COG2304@2|Bacteria,4NKB6@976|Bacteroidetes,1IQFS@117747|Sphingobacteriia	Vault protein inter-alpha-trypsin domain					VIT
G_651418	1231185.BAMP01000011_gene2071	COG0784@1|root,COG0784@2|Bacteria,1NC9X@1224|Proteobacteria,2TXEG@28211|Alphaproteobacteria	histidine kinase A domain protein			ko:K13587	ko02020,ko04112,map02020,map04112	HAMP,HATPase_c,HisKA,PAS,PAS_4,Response_reg,dCache_2
G_272041	1187851.A33M_2070	COG2255@1|root,COG2255@2|Bacteria,1MU38@1224|Proteobacteria,2TQNG@28211|Alphaproteobacteria,3FCJV@34008|Rhodovulum	The RuvA-RuvB complex in the presence of ATP renatures cruciform structure in supercoiled DNA with palindromic sequence, indicating that it may promote strand exchange reactions in homologous recombination. RuvAB is a helicase that mediates the Holliday junction migration by localized denaturation and reannealing	ruvB	GO:0006950,GO:0006974,GO:0007154,GO:0008150,GO:0009432,GO:0009605,GO:0009987,GO:0009991,GO:0031668,GO:0033554,GO:0050896,GO:0051716,GO:0071496	ko:K03551	ko03440,map03440	RuvB_C,RuvB_N
G_208387	1340493.JNIF01000004_gene643	COG1596@1|root,COG1596@2|Bacteria,3Y591@57723|Acidobacteria	Polysaccharide biosynthesis/export protein			ko:K01991	ko02026,map02026	Poly_export,SLBB
G_617915	670292.JH26_19300	COG1226@1|root,COG1226@2|Bacteria,1R97G@1224|Proteobacteria	PFAM Ion transport			ko:K10716		Ion_trans,Ion_trans_2
G_328704	383381.EH30_03165	COG2234@1|root,COG2234@2|Bacteria,1NE83@1224|Proteobacteria,2TSF8@28211|Alphaproteobacteria,2K0KQ@204457|Sphingomonadales	Peptidase, M28					PA,Peptidase_M28
G_72428	504472.Slin_4720	COG3533@1|root,COG3533@2|Bacteria,4NFW3@976|Bacteroidetes,47M6F@768503|Cytophagia	Beta-L-arabinofuranosidase, GH127			ko:K09955		F5_F8_type_C,Glyco_hydro_127
G_425688	1123267.JONN01000001_gene1395	COG0452@1|root,COG0452@2|Bacteria,1MVQP@1224|Proteobacteria,2TRN1@28211|Alphaproteobacteria,2K0N6@204457|Sphingomonadales	Catalyzes two steps in the biosynthesis of coenzyme A. In the first step cysteine is conjugated to 4'-phosphopantothenate to form 4-phosphopantothenoylcysteine, in the latter compound is decarboxylated to form 4'-phosphopantotheine	coaBC		ko:K13038	ko00770,ko01100,map00770,map01100	DFP,Flavoprotein
G_23630	1123267.JONN01000001_gene1829	COG4805@1|root,COG4805@2|Bacteria,1R4HM@1224|Proteobacteria,2TTG9@28211|Alphaproteobacteria,2K3EP@204457|Sphingomonadales	Bacterial protein of unknown function (DUF885)					DUF885
G_741104	1205680.CAKO01000002_gene3098	COG0559@1|root,COG0559@2|Bacteria,1MU25@1224|Proteobacteria,2TSDS@28211|Alphaproteobacteria,2JPSA@204441|Rhodospirillales	Belongs to the binding-protein-dependent transport system permease family			ko:K01997	ko02010,ko02024,map02010,map02024	BPD_transp_2
G_434102	1081640.AGFU01000063_gene3752	COG0625@1|root,COG0625@2|Bacteria,1RA05@1224|Proteobacteria,2TS58@28211|Alphaproteobacteria,2K1M0@204457|Sphingomonadales	Glutathione S-transferase			ko:K00799	ko00480,ko00980,ko00982,ko00983,ko01524,ko05200,ko05204,ko05225,ko05418,map00480,map00980,map00982,map00983,map01524,map05200,map05204,map05225,map05418	GST_C,GST_C_2,GST_N,GST_N_3
G_56960	589865.DaAHT2_2019	COG0732@1|root,COG0732@2|Bacteria,1PGCR@1224|Proteobacteria,43A14@68525|delta/epsilon subdivisions,2WYXJ@28221|Deltaproteobacteria,2MNGS@213118|Desulfobacterales	Type I restriction modification DNA specificity domain			ko:K01154		Methylase_S
G_416876	1408813.AYMG01000025_gene2660	COG1502@1|root,COG1502@2|Bacteria,4NMXS@976|Bacteroidetes,1ISBY@117747|Sphingobacteriia	ORF6N domain					ORF6N
G_703903	1123248.KB893348_gene196	COG0646@1|root,COG0646@2|Bacteria,4NFRF@976|Bacteroidetes,1IR6C@117747|Sphingobacteriia	Methionine synthase	metH		ko:K00548	ko00270,ko00450,ko00670,ko01100,ko01110,ko01230,map00270,map00450,map00670,map01100,map01110,map01230	B12-binding,B12-binding_2,Met_synt_B12,Pterin_bind,S-methyl_trans
G_321862	1280682.AUKA01000003_gene1248	COG0500@1|root,COG0500@2|Bacteria	methyltransferase activity	ubiE8				Glycos_transf_2,LicD,Methyltransf_11,Methyltransf_23,Methyltransf_25
G_651419	68570.DC74_2765	2DGW4@1|root,2ZXGZ@2|Bacteria,2GTIQ@201174|Actinobacteria	-					-
G_594804	68570.DC74_2765	2DGW4@1|root,2ZXGZ@2|Bacteria,2GTIQ@201174|Actinobacteria	-					-
G_367252	194867.ALBQ01000017_gene2411	COG0438@1|root,COG0438@2|Bacteria,1N5HW@1224|Proteobacteria,2TVGD@28211|Alphaproteobacteria,2K0NH@204457|Sphingomonadales	PFAM glycosyl transferase group 1					Glyco_trans_1_4,Glycos_transf_1
G_374661	1454010.JEOE01000005_gene1702	COG1678@1|root,COG1678@2|Bacteria,2GNRA@201174|Actinobacteria	Belongs to the UPF0301 (AlgH) family		GO:0005575,GO:0005623,GO:0005886,GO:0016020,GO:0044464,GO:0071944	ko:K07735		DUF179
G_243538	234267.Acid_5561	COG2267@1|root,COG2267@2|Bacteria	carboxylic ester hydrolase activity					Abhydrolase_1,Hydrolase_4
G_22770	404589.Anae109_2459	COG0751@1|root,COG0751@2|Bacteria,1MV2F@1224|Proteobacteria,42M6A@68525|delta/epsilon subdivisions,2WJIT@28221|Deltaproteobacteria,2YUNH@29|Myxococcales	Glycyl-tRNA synthetase beta subunit	glyS		ko:K01879	ko00970,map00970	DALR_1,tRNA_synt_2f
G_842546	1198452.Jab_2c18730	COG0633@1|root,COG0633@2|Bacteria,1RHDC@1224|Proteobacteria,2VSQE@28216|Betaproteobacteria,474PQ@75682|Oxalobacteraceae	ferredoxin, 2Fe-2S type	fdx		ko:K04755		Fer2
G_729911	1123392.AQWL01000005_gene2996	2AFZK@1|root,3163J@2|Bacteria,1PWSQ@1224|Proteobacteria,2WCBD@28216|Betaproteobacteria,1KTD1@119069|Hydrogenophilales	-					-
G_239527	745310.G432_17805	COG0021@1|root,COG0021@2|Bacteria,1MUEY@1224|Proteobacteria,2TQUX@28211|Alphaproteobacteria,2K0UZ@204457|Sphingomonadales	Belongs to the transketolase family	tktA		ko:K00615	ko00030,ko00710,ko01051,ko01100,ko01110,ko01120,ko01130,ko01200,ko01230,map00030,map00710,map01051,map01100,map01110,map01120,map01130,map01200,map01230	Transket_pyr,Transketolase_C,Transketolase_N
G_141857	1123267.JONN01000001_gene1220	COG1012@1|root,COG1012@2|Bacteria,1MU1V@1224|Proteobacteria,2TQR1@28211|Alphaproteobacteria,2K0Q5@204457|Sphingomonadales	COG1012 NAD-dependent aldehyde dehydrogenases					Aldedh
G_116969	1123267.JONN01000001_gene902	COG1013@1|root,COG1013@2|Bacteria,1R5BF@1224|Proteobacteria,2TR4R@28211|Alphaproteobacteria,2K1JI@204457|Sphingomonadales	COG1013 Pyruvate ferredoxin oxidoreductase and related 2-oxoacid ferredoxin oxidoreductases, beta subunit			ko:K00175	ko00010,ko00020,ko00620,ko00650,ko00720,ko01100,ko01120,ko01130,ko01200,map00010,map00020,map00620,map00650,map00720,map01100,map01120,map01130,map01200	TPP_enzyme_C
G_164901	1123267.JONN01000001_gene1029	2AM82@1|root,31C2W@2|Bacteria,1P3W8@1224|Proteobacteria,2UVCJ@28211|Alphaproteobacteria,2KB9A@204457|Sphingomonadales	PilZ domain					PilZ
G_395416	99598.Cal7507_3323	28K2Y@1|root,2Z9S8@2|Bacteria	-					-
G_3574	1047013.AQSP01000124_gene2676	COG4796@1|root,COG4796@2|Bacteria,2NPEQ@2323|unclassified Bacteria	Secretin and TonB N terminus short domain	pilQ		ko:K02666		AMIN,STN,Secretin,Secretin_N
G_237513	1292034.OR37_00686	COG1131@1|root,COG1131@2|Bacteria,1MUX3@1224|Proteobacteria,2TR2P@28211|Alphaproteobacteria,2KFF0@204458|Caulobacterales	ABC transporter			ko:K01990		ABC_tran
G_177384	861299.J421_3976	COG4796@1|root,COG4796@2|Bacteria,1ZSRT@142182|Gemmatimonadetes	AMIN domain			ko:K02666		AMIN,Secretin,Secretin_N
G_672022	1242864.D187_002936	COG1359@1|root,COG1359@2|Bacteria,1RI7W@1224|Proteobacteria,42Y4G@68525|delta/epsilon subdivisions,2WTC4@28221|Deltaproteobacteria,2YV68@29|Myxococcales	Antibiotic biosynthesis monooxygenase					ABM
G_183811	861299.J421_1346	COG1266@1|root,COG1266@2|Bacteria	CAAX protease self-immunity					Abi
G_627702	1122970.AUHC01000009_gene258	COG0621@1|root,COG0621@2|Bacteria,1MUCS@1224|Proteobacteria,2TRYD@28211|Alphaproteobacteria,2K0WZ@204457|Sphingomonadales	2-methylthioadenine			ko:K18707		Radical_SAM,UPF0004
G_239528	929713.NIASO_20785	COG0457@1|root,COG0457@2|Bacteria,4NDX0@976|Bacteroidetes,1IQB6@117747|Sphingobacteriia	Pfam:SusD			ko:K21572		SusD-like_3,SusD_RagB
G_239529	929713.NIASO_20785	COG0457@1|root,COG0457@2|Bacteria,4NDX0@976|Bacteroidetes,1IQB6@117747|Sphingobacteriia	Pfam:SusD			ko:K21572		SusD-like_3,SusD_RagB
G_96818	1408813.AYMG01000012_gene946	COG2972@1|root,COG2972@2|Bacteria,4NHM5@976|Bacteroidetes,1IRRM@117747|Sphingobacteriia	PFAM histidine kinase					HATPase_c_5,His_kinase
G_312684	485918.Cpin_5599	COG1629@1|root,COG4771@2|Bacteria,4NJBC@976|Bacteroidetes,1J04Q@117747|Sphingobacteriia	Outer membrane protein beta-barrel family					CarbopepD_reg_2,CarboxypepD_reg,OMP_b-brl_3,Plug
G_80831	1123267.JONN01000001_gene1153	COG0750@1|root,COG0750@2|Bacteria,1MU91@1224|Proteobacteria,2TQXJ@28211|Alphaproteobacteria,2K0AZ@204457|Sphingomonadales	zinc metalloprotease	rseP		ko:K11749	ko02024,ko04112,map02024,map04112	PDZ,PDZ_2,Peptidase_M50
G_454397	1266925.JHVX01000004_gene1242	COG1007@1|root,COG1007@2|Bacteria,1MV56@1224|Proteobacteria,2VHWX@28216|Betaproteobacteria,3740T@32003|Nitrosomonadales	Proton-conducting membrane transporter			ko:K00343	ko00190,ko01100,map00190,map01100	Proton_antipo_M
G_18632	379066.GAU_0737	COG0587@1|root,COG0587@2|Bacteria,1ZT8N@142182|Gemmatimonadetes	Helix-hairpin-helix motif			ko:K02337	ko00230,ko00240,ko01100,ko03030,ko03430,ko03440,map00230,map00240,map01100,map03030,map03430,map03440	DNA_pol3_alpha,HHH_6,PHP
G_672023	1123247.AUIJ01000043_gene804	COG1479@1|root,COG1479@2|Bacteria,1NRBC@1224|Proteobacteria,2TSI9@28211|Alphaproteobacteria	Protein of unknown function (DUF1524)					DUF1524,DUF262
G_494687	545694.TREPR_2022	2DPAY@1|root,331AT@2|Bacteria,2J9DX@203691|Spirochaetes	-					ASCH
G_66149	1126627.BAWE01000004_gene4610	COG0232@1|root,COG0232@2|Bacteria,1MVQ2@1224|Proteobacteria,2TRCD@28211|Alphaproteobacteria,3JT2W@41294|Bradyrhizobiaceae	Belongs to the dGTPase family. Type 2 subfamily	dgt	GO:0003674,GO:0003824,GO:0006139,GO:0006163,GO:0006195,GO:0006203,GO:0006725,GO:0006753,GO:0006793,GO:0006796,GO:0006807,GO:0008150,GO:0008152,GO:0008832,GO:0009056,GO:0009058,GO:0009117,GO:0009141,GO:0009143,GO:0009144,GO:0009146,GO:0009151,GO:0009155,GO:0009166,GO:0009200,GO:0009204,GO:0009215,GO:0009217,GO:0009262,GO:0009264,GO:0009394,GO:0009987,GO:0016787,GO:0016788,GO:0016793,GO:0018130,GO:…	ko:K01129	ko00230,map00230	HD,HD_assoc
G_196795	472759.Nhal_3170	COG1249@1|root,COG1249@2|Bacteria,1MU2Z@1224|Proteobacteria,1RMC0@1236|Gammaproteobacteria,1WVV8@135613|Chromatiales	Belongs to the class-I pyridine nucleotide-disulfide oxidoreductase family			ko:K00383	ko00480,ko04918,map00480,map04918	Pyr_redox_2,Pyr_redox_dim
G_779631	379066.GAU_1778	COG0102@1|root,COG0102@2|Bacteria,1ZTIS@142182|Gemmatimonadetes	This protein is one of the early assembly proteins of the 50S ribosomal subunit, although it is not seen to bind rRNA by itself. It is important during the early stages of 50S assembly	rplM		ko:K02871	ko03010,map03010	Ribosomal_L13
G_150319	404589.Anae109_3228	COG0642@1|root,COG3437@1|root,COG2205@2|Bacteria,COG3437@2|Bacteria,1NRP8@1224|Proteobacteria	Histidine kinase					GAF,GAF_2,HATPase_c,HisKA,PAS,PAS_3,PAS_4,PocR,Response_reg,RsbRD_N
G_504417	502025.Hoch_4162	COG0639@1|root,COG0639@2|Bacteria,1MUV1@1224|Proteobacteria,42RNB@68525|delta/epsilon subdivisions,2WQ81@28221|Deltaproteobacteria,2YTTJ@29|Myxococcales	Diadenosine tetraphosphatase and related serine threonine protein phosphatases					Metallophos_2
G_226026	1122970.AUHC01000002_gene1395	COG1397@1|root,COG2453@1|root,COG1397@2|Bacteria,COG2453@2|Bacteria,1NTUR@1224|Proteobacteria,2U0DV@28211|Alphaproteobacteria,2K2FA@204457|Sphingomonadales	ADP-ribosylglycohydrolase			ko:K05521		ADP_ribosyl_GH,DSPc
G_436962	1112216.JH594425_gene2646	2AKWP@1|root,31BQ3@2|Bacteria,1Q7KF@1224|Proteobacteria,2VDRS@28211|Alphaproteobacteria,2K5UE@204457|Sphingomonadales	-					-
G_32457	379066.GAU_1730	COG0265@1|root,COG0265@2|Bacteria,1ZTAM@142182|Gemmatimonadetes	Trypsin			ko:K04771	ko01503,ko02020,map01503,map02020	PDZ_2,Trypsin_2
G_80832	1123267.JONN01000001_gene1727	COG1960@1|root,COG1960@2|Bacteria,1MUBH@1224|Proteobacteria,2TVBB@28211|Alphaproteobacteria,2K1G8@204457|Sphingomonadales	Acyl-CoA dehydrogenase, N-terminal domain					Acyl-CoA_dh_1,Acyl-CoA_dh_M,Acyl-CoA_dh_N
G_624400	1123267.JONN01000002_gene147	COG1071@1|root,COG1071@2|Bacteria,1MU5R@1224|Proteobacteria,2TRSS@28211|Alphaproteobacteria,2K0VG@204457|Sphingomonadales	The pyruvate dehydrogenase complex catalyzes the overall conversion of pyruvate to acetyl-CoA and CO(2)	pdhA		ko:K00161	ko00010,ko00020,ko00620,ko01100,ko01110,ko01120,ko01130,ko01200,ko04066,ko04922,ko05230,map00010,map00020,map00620,map01100,map01110,map01120,map01130,map01200,map04066,map04922,map05230	E1_dh
G_544008	1123267.JONN01000001_gene815	COG4957@1|root,COG4957@2|Bacteria,1RGUW@1224|Proteobacteria,2U99M@28211|Alphaproteobacteria,2K4EY@204457|Sphingomonadales	Transcriptional regulator					ROS_MUCR
G_340293	1123267.JONN01000001_gene817	COG1214@1|root,COG1214@2|Bacteria,1MXPH@1224|Proteobacteria,2TTM2@28211|Alphaproteobacteria,2K59A@204457|Sphingomonadales	peptidase M22					Peptidase_M22
G_389989	1123267.JONN01000001_gene866	COG0694@1|root,COG0694@2|Bacteria,1MVQ1@1224|Proteobacteria,2TUD1@28211|Alphaproteobacteria,2K0IN@204457|Sphingomonadales	COG0694 Thioredoxin-like proteins and domains					Nfu_N,NifU
G_679125	1122605.KB893625_gene2098	28I6D@1|root,2Z89E@2|Bacteria,4NIIX@976|Bacteroidetes,1IPPJ@117747|Sphingobacteriia	EcsC protein family					EcsC
G_457269	1205680.CAKO01000038_gene2019	2DBSD@1|root,2ZARI@2|Bacteria,1MX0F@1224|Proteobacteria,2TUNC@28211|Alphaproteobacteria,2JV17@204441|Rhodospirillales	-					GRDB
G_222330	4098.XP_009617114.1	2E64D@1|root,2SCVS@2759|Eukaryota,380RV@33090|Viridiplantae	-					Retrotrans_gag
G_658302	1123267.JONN01000001_gene1583	COG4530@1|root,COG4530@2|Bacteria,1N42Z@1224|Proteobacteria,2UDI6@28211|Alphaproteobacteria,2K62H@204457|Sphingomonadales	Protein of unknown function (FYDLN_acid)					FYDLN_acid
G_718830	1449076.JOOE01000002_gene993	2C12A@1|root,33B7C@2|Bacteria,1NMUW@1224|Proteobacteria,2UKV3@28211|Alphaproteobacteria,2KC7F@204457|Sphingomonadales	-					-
G_150320	1090320.KB900608_gene236	COG1388@1|root,COG1388@2|Bacteria,1MY1S@1224|Proteobacteria,2TVJ0@28211|Alphaproteobacteria,2K1AT@204457|Sphingomonadales	Domain of Unknown Function (DUF1259)					DUF1529
G_237514	1205680.CAKO01000035_gene292	COG1012@1|root,COG1012@2|Bacteria,1MUHV@1224|Proteobacteria,2TSMD@28211|Alphaproteobacteria,2JQQU@204441|Rhodospirillales	Aldehyde dehydrogenase family			ko:K00140	ko00280,ko00410,ko00562,ko00640,ko01100,ko01200,map00280,map00410,map00562,map00640,map01100,map01200	Aldedh
G_553933	1380355.JNIJ01000011_gene876	COG1192@1|root,COG1192@2|Bacteria,1R923@1224|Proteobacteria,2U0YP@28211|Alphaproteobacteria,3JUUH@41294|Bradyrhizobiaceae	ATPase MipZ					MipZ
G_253690	582744.Msip34_0955	2C5U9@1|root,30VS0@2|Bacteria,1RGNG@1224|Proteobacteria,2VS67@28216|Betaproteobacteria	Bacterial protein of unknown function (Gcw_chp)					Gcw_chp
G_114631	1123377.AUIV01000015_gene256	COG0332@1|root,COG0332@2|Bacteria,1P9I2@1224|Proteobacteria,1S3GP@1236|Gammaproteobacteria,1X388@135614|Xanthomonadales	synthase			ko:K22317		ACP_syn_III,ACP_syn_III_C
G_601510	370438.PTH_1061	COG0013@1|root,COG0013@2|Bacteria,1TPK6@1239|Firmicutes,248M3@186801|Clostridia,260FP@186807|Peptococcaceae	Catalyzes the attachment of alanine to tRNA(Ala) in a two-step reaction alanine is first activated by ATP to form Ala- AMP and then transferred to the acceptor end of tRNA(Ala). Also edits incorrectly charged Ser-tRNA(Ala) and Gly-tRNA(Ala) via its editing domain	alaS		ko:K01872	ko00970,map00970	DHHA1,tRNA-synt_2c,tRNA_SAD
G_203306	331869.BAL199_06149	COG4191@1|root,COG4191@2|Bacteria,1RCM9@1224|Proteobacteria,2TQQ9@28211|Alphaproteobacteria,4BP62@82117|unclassified Alphaproteobacteria	His Kinase A (phosphoacceptor) domain					HATPase_c,HisKA,PAS,PAS_3,PAS_4,PAS_9,Response_reg
G_148915	234267.Acid_0497	COG1622@1|root,COG2010@1|root,COG1622@2|Bacteria,COG2010@2|Bacteria,3Y2GR@57723|Acidobacteria	Subunits I and II form the functional core of the enzyme complex. Electrons originating in cytochrome c are transferred via heme a and Cu(A) to the binuclear center formed by heme a3 and Cu(B)			ko:K02275	ko00190,ko01100,map00190,map01100	COX2,COX2_TM,Cytochrom_C,Cytochrome_CBB3
G_627704	886293.Sinac_5242	2C3PP@1|root,2Z954@2|Bacteria,2J2AE@203682|Planctomycetes	-					-
G_686136	330214.NIDE1723	COG0251@1|root,COG0251@2|Bacteria,3J144@40117|Nitrospirae	Endoribonuclease L-PSP					YjgF_endoribonc
G_10255	690585.JNNU01000004_gene4261	COG0654@1|root,COG0654@2|Bacteria,1MUN4@1224|Proteobacteria,2TSTC@28211|Alphaproteobacteria,4BM6M@82115|Rhizobiaceae	Phenol hydroxylase, C-terminal dimerisation domain			ko:K03380	ko00623,ko00627,ko01120,map00623,map00627,map01120	FAD_binding_3,Phe_hydrox_dim
G_61050	1304883.KI912532_gene2477	COG0265@1|root,COG0265@2|Bacteria,1MU63@1224|Proteobacteria,2VI4Q@28216|Betaproteobacteria,2KUVY@206389|Rhodocyclales	Belongs to the peptidase S1C family	degQ		ko:K04771	ko01503,ko02020,map01503,map02020	PDZ_2,Trypsin_2
G_20811	309801.trd_0668	COG1193@1|root,COG1193@2|Bacteria,2G5R8@200795|Chloroflexi,27XIK@189775|Thermomicrobia	Endonuclease that is involved in the suppression of homologous recombination and may therefore have a key role in the control of bacterial genetic diversity	mutS2		ko:K07456	ko03430,map03430	MutS_V,Smr
G_537271	932678.THERU_08435	COG0073@1|root,COG0073@2|Bacteria,2G5HK@200783|Aquificae	t-RNA-binding domain protein	metG'		ko:K01874,ko:K06878	ko00450,ko00970,map00450,map00970	tRNA_bind
G_196796	330214.NIDE2928	2CHNQ@1|root,2Z7KM@2|Bacteria	-					-
G_428463	298653.Franean1_1915	COG4122@1|root,COG4122@2|Bacteria,2GP7A@201174|Actinobacteria,4ETYD@85013|Frankiales	O-methyltransferase			ko:K00588	ko00360,ko00940,ko00941,ko00945,ko01100,ko01110,map00360,map00940,map00941,map00945,map01100,map01110	Methyltransf_3
G_253691	1227739.Hsw_3055	COG2220@1|root,COG2220@2|Bacteria,4NGD5@976|Bacteroidetes,47KU7@768503|Cytophagia	Belongs to the UPF0173 family					Lactamase_B_2,Lactamase_B_3
G_82257	1380346.JNIH01000009_gene1733	COG1409@1|root,COG1409@2|Bacteria,2I4SI@201174|Actinobacteria	Hydrolyzes cAMP to 5'-AMP. Plays an important regulatory role in modulating the intracellular concentration of cAMP, thereby influencing cAMP-dependent processes					Metallophos
G_445670	500632.CLONEX_03866	COG0745@1|root,COG0745@2|Bacteria,1TQY9@1239|Firmicutes,24D6A@186801|Clostridia	Response regulator receiver domain protein	phoB		ko:K07658	ko02020,map02020	Response_reg,Trans_reg_C
G_233479	1216976.AX27061_1387	COG1007@1|root,COG1007@2|Bacteria,1MV56@1224|Proteobacteria,2VHWX@28216|Betaproteobacteria,3T2ZU@506|Alcaligenaceae	NDH-1 shuttles electrons from NADH, via FMN and iron- sulfur (Fe-S) centers, to quinones in the respiratory chain. The immediate electron acceptor for the enzyme in this species is believed to be ubiquinone. Couples the redox reaction to proton translocation (for every two electrons transferred, four hydrogen ions are translocated across the cytoplasmic membrane), and thus conserves the redox ene…	nuoN		ko:K00343	ko00190,ko01100,map00190,map01100	Proton_antipo_M
G_416878	1005048.CFU_1606	COG0494@1|root,COG0494@2|Bacteria,1RCX7@1224|Proteobacteria,2VRU5@28216|Betaproteobacteria,4729H@75682|Oxalobacteraceae	NUDIX domain	nudF		ko:K01515	ko00230,map00230	NUDIX
G_634360	1537715.JQFJ01000002_gene1704	COG0779@1|root,COG0779@2|Bacteria,1RDP2@1224|Proteobacteria,2TS4E@28211|Alphaproteobacteria,2K45N@204457|Sphingomonadales	Required for maturation of 30S ribosomal subunits	rimP		ko:K09748		DUF150,DUF150_C
G_308214	314225.ELI_03430	28I6R@1|root,2Z89N@2|Bacteria,1R906@1224|Proteobacteria,2U3KW@28211|Alphaproteobacteria,2K8US@204457|Sphingomonadales	-					-
G_442759	1187851.A33M_0385	COG0745@1|root,COG0745@2|Bacteria,1QYPQ@1224|Proteobacteria,2TXUW@28211|Alphaproteobacteria	Response regulator receiver					Response_reg
G_614568	883078.HMPREF9695_03436	COG0578@1|root,COG0578@2|Bacteria,1N3A8@1224|Proteobacteria,2TT6D@28211|Alphaproteobacteria,3JTPB@41294|Bradyrhizobiaceae	C-terminal domain of alpha-glycerophosphate oxidase			ko:K00111	ko00564,ko01110,map00564,map01110	DAO,DAO_C
G_537272	194867.ALBQ01000023_gene3222	COG0488@1|root,COG0488@2|Bacteria,1MU37@1224|Proteobacteria,2TS7G@28211|Alphaproteobacteria,2K0YK@204457|Sphingomonadales	ABC transporter					ABC_tran,ABC_tran_Xtn
G_172615	685778.AORL01000025_gene74	COG0457@1|root,COG0457@2|Bacteria,1MVMG@1224|Proteobacteria,2TSGE@28211|Alphaproteobacteria,2K26Q@204457|Sphingomonadales	Sulfotransferase family					Sulfotransfer_3,TPR_16
G_231559	1187851.A33M_2414	COG0028@1|root,COG0028@2|Bacteria,1MWVW@1224|Proteobacteria,2TTH5@28211|Alphaproteobacteria	Belongs to the TPP enzyme family	ilvB		ko:K01652	ko00290,ko00650,ko00660,ko00770,ko01100,ko01110,ko01130,ko01210,ko01230,map00290,map00650,map00660,map00770,map01100,map01110,map01130,map01210,map01230	TPP_enzyme_C,TPP_enzyme_M,TPP_enzyme_N
G_460327	1380391.JIAS01000017_gene622	COG0782@1|root,COG0782@2|Bacteria,1RHU5@1224|Proteobacteria,2U95I@28211|Alphaproteobacteria,2JX3W@204441|Rhodospirillales	Transcription elongation factor, GreA/GreB, C-term					GreA_GreB
G_627705	1380394.JADL01000002_gene1321	COG0483@1|root,COG0483@2|Bacteria,1R3TP@1224|Proteobacteria,2U4FB@28211|Alphaproteobacteria,2JT38@204441|Rhodospirillales	Inositol monophosphatase family			ko:K01092	ko00521,ko00562,ko01100,ko04070,map00521,map00562,map01100,map04070	Inositol_P
G_129516	1123267.JONN01000001_gene398	COG1295@1|root,COG1295@2|Bacteria,1MXQA@1224|Proteobacteria,2TTN5@28211|Alphaproteobacteria,2K0UY@204457|Sphingomonadales	ribonuclease BN			ko:K07058		Virul_fac_BrkB
G_479043	379066.GAU_2310	COG3391@1|root,COG3391@2|Bacteria,1ZSNC@142182|Gemmatimonadetes	amine dehydrogenase activity					-
G_507626	1123267.JONN01000001_gene1907	COG0463@1|root,COG0463@2|Bacteria,1MWE5@1224|Proteobacteria,2TRRT@28211|Alphaproteobacteria,2K121@204457|Sphingomonadales	Glycosyl transferase family 2			ko:K20534		Glycos_transf_2
G_364820	639283.Snov_4492	COG4992@1|root,COG4992@2|Bacteria,1MV3C@1224|Proteobacteria,2TSGT@28211|Alphaproteobacteria,3EZ5D@335928|Xanthobacteraceae	Aminotransferase class-III	argD	GO:0003674,GO:0005488,GO:0005515,GO:0008144,GO:0019842,GO:0030170,GO:0036094,GO:0042802,GO:0043167,GO:0043168,GO:0048037,GO:0050662,GO:0070279,GO:0097159,GO:1901363	ko:K00821	ko00220,ko00300,ko01100,ko01110,ko01120,ko01130,ko01210,ko01230,map00220,map00300,map01100,map01110,map01120,map01130,map01210,map01230	Aminotran_3
G_23281	1449049.JONW01000007_gene3991	COG1629@1|root,COG4771@2|Bacteria,1MVFB@1224|Proteobacteria,2U2KS@28211|Alphaproteobacteria,2KG59@204458|Caulobacterales	TonB dependent receptor					Plug,TonB_dep_Rec
G_485334	861299.J421_0783	COG5002@1|root,COG5002@2|Bacteria	protein histidine kinase activity					GAF_2,HATPase_c,HisKA,PAS,PAS_9,Response_reg
G_156032	1123267.JONN01000001_gene1910	COG2230@1|root,COG2230@2|Bacteria,1MX3U@1224|Proteobacteria,2TR8K@28211|Alphaproteobacteria,2K0PR@204457|Sphingomonadales	synthase			ko:K00574		CMAS
G_587924	517722.AEUE01000001_gene2588	2EK71@1|root,33DXE@2|Bacteria,1R0PR@1224|Proteobacteria,2TYSR@28211|Alphaproteobacteria,2KEN4@204457|Sphingomonadales	EF hand					EF-hand_5
G_574204	398527.Bphyt_1677	COG1309@1|root,COG1309@2|Bacteria,1RDIM@1224|Proteobacteria,2VJQ5@28216|Betaproteobacteria,1K1H5@119060|Burkholderiaceae	PFAM regulatory protein TetR					TetR_N
G_591458	314256.OG2516_09523	2D8NJ@1|root,32TRP@2|Bacteria,1N6PQ@1224|Proteobacteria,2VGWA@28211|Alphaproteobacteria	-					-
G_259855	1121033.AUCF01000003_gene3327	COG0726@1|root,COG0726@2|Bacteria,1R5QW@1224|Proteobacteria,2TTV0@28211|Alphaproteobacteria,2JS3M@204441|Rhodospirillales	polysaccharide deacetylase					-
G_425689	420324.KI911999_gene8064	28JZZ@1|root,2Z9PZ@2|Bacteria,1N3C6@1224|Proteobacteria,2TSCX@28211|Alphaproteobacteria,1JTZB@119045|Methylobacteriaceae	-					-
G_119424	1395571.TMS3_0101945	2DBJX@1|root,2Z9P4@2|Bacteria,1MYUJ@1224|Proteobacteria	outer membrane (Porin)					OprD
G_352488	234267.Acid_7036	COG0389@1|root,COG0389@2|Bacteria,3Y3EV@57723|Acidobacteria	Poorly processive, error-prone DNA polymerase involved in untargeted mutagenesis. Copies undamaged DNA at stalled replication forks, which arise in vivo from mismatched or misaligned primer ends. These misaligned primers can be extended by PolIV. Exhibits no 3'-5' exonuclease (proofreading) activity. May be involved in translesional synthesis, in conjunction with the beta clamp from PolIII			ko:K14161		IMS
G_97671	172088.AUGA01000006_gene8149	COG0411@1|root,COG4177@1|root,COG0411@2|Bacteria,COG4177@2|Bacteria,1MUTY@1224|Proteobacteria,2TQVU@28211|Alphaproteobacteria,3JRTU@41294|Bradyrhizobiaceae	Belongs to the binding-protein-dependent transport system permease family			ko:K01995,ko:K01998	ko02010,ko02024,map02010,map02024	ABC_tran,BCA_ABC_TP_C,BPD_transp_2
G_507627	1123248.KB893318_gene4139	2BZ6M@1|root,2Z7HW@2|Bacteria,4NJ7B@976|Bacteroidetes,1IXEI@117747|Sphingobacteriia	Domain of Unknown Function (DUF1080)					DUF1080
G_507628	1347392.CCEZ01000007_gene2103	COG0055@1|root,COG0055@2|Bacteria,1TPGF@1239|Firmicutes,2489W@186801|Clostridia,36ERS@31979|Clostridiaceae	Produces ATP from ADP in the presence of a proton gradient across the membrane. The catalytic sites are hosted primarily by the beta subunits	atpD	GO:0005575,GO:0005623,GO:0005886,GO:0016020,GO:0044464,GO:0071944	ko:K02112	ko00190,ko00195,ko01100,map00190,map00195,map01100	ATP-synt_ab,ATP-synt_ab_N
G_501176	751994.AGIG01000027_gene1433	COG0454@1|root,COG0456@2|Bacteria,1RJ1K@1224|Proteobacteria,1S6RV@1236|Gammaproteobacteria	PFAM GCN5-related N-acetyltransferase					Acetyltransf_1
G_69140	452637.Oter_2587	COG1333@1|root,COG1333@2|Bacteria,46SUY@74201|Verrucomicrobia,3K75U@414999|Opitutae	ResB-like family					ResB
G_20236	234267.Acid_5676	COG0515@1|root,COG1262@1|root,COG1506@1|root,COG0515@2|Bacteria,COG1262@2|Bacteria,COG1506@2|Bacteria	serine-type peptidase activity			ko:K01990,ko:K08884,ko:K12132,ko:K18912	ko00340,map00340	FGE-sulfatase,Peptidase_S15,Pkinase
G_715123	1205680.CAKO01000030_gene4930	COG0454@1|root,COG0456@2|Bacteria,1N1SU@1224|Proteobacteria,2UA9R@28211|Alphaproteobacteria,2JZ5F@204441|Rhodospirillales	Acetyltransferase (GNAT) domain					Acetyltransf_1
G_507629	1112216.JH594425_gene1746	COG0300@1|root,COG0300@2|Bacteria,1RG9T@1224|Proteobacteria,2TW0V@28211|Alphaproteobacteria,2KCP4@204457|Sphingomonadales	KR domain			ko:K07124		adh_short
G_377116	585502.HMPREF0645_2683	COG0756@1|root,COG0756@2|Bacteria,4NNI4@976|Bacteroidetes,2FR7A@200643|Bacteroidia	This enzyme is involved in nucleotide metabolism it produces dUMP, the immediate precursor of thymidine nucleotides and it decreases the intracellular concentration of dUTP so that uracil cannot be incorporated into DNA	dut	GO:0000287,GO:0003674,GO:0003824,GO:0004170,GO:0005488,GO:0006139,GO:0006220,GO:0006221,GO:0006226,GO:0006244,GO:0006725,GO:0006753,GO:0006793,GO:0006796,GO:0006807,GO:0008150,GO:0008152,GO:0009056,GO:0009058,GO:0009117,GO:0009123,GO:0009124,GO:0009129,GO:0009130,GO:0009141,GO:0009143,GO:0009147,GO:0009149,GO:0009157,GO:0009162,GO:0009165,GO:0009166,GO:0009176,GO:0009177,GO:0009200,GO:0009204,GO:…	ko:K01520	ko00240,ko00983,ko01100,map00240,map00983,map01100	dUTPase
G_485335	748247.AZKH_4320	COG1267@1|root,COG1267@2|Bacteria,1MZJA@1224|Proteobacteria,2VSP2@28216|Betaproteobacteria,2KW78@206389|Rhodocyclales	Lipid phosphatase which dephosphorylates phosphatidylglycerophosphate (PGP) to phosphatidylglycerol (PG)	pgpA		ko:K01095	ko00564,ko01100,map00564,map01100	PgpA
G_66731	450851.PHZ_c3007	COG0457@1|root,COG0457@2|Bacteria,1MVMG@1224|Proteobacteria,2TSGE@28211|Alphaproteobacteria,2KFVS@204458|Caulobacterales	Sulfotransferase					Sulfotransfer_3,TPR_14,TPR_16,TPR_19,TPR_8
G_116970	1123267.JONN01000001_gene2428	COG1201@1|root,COG1201@2|Bacteria,1MUSW@1224|Proteobacteria,2TR7V@28211|Alphaproteobacteria,2K0I6@204457|Sphingomonadales	helicase	lhr		ko:K03724		DEAD,DEAD_assoc,Helicase_C
G_77271	1282887.AUJG01000002_gene907	COG1033@1|root,COG1033@2|Bacteria,1VHSF@1239|Firmicutes,24R7H@186801|Clostridia	COG NOG22472 non supervised orthologous group					YARHG,zinc_ribbon_2
G_21645	1123267.JONN01000001_gene691	COG4206@1|root,COG4206@2|Bacteria,1MUZG@1224|Proteobacteria,2TUNP@28211|Alphaproteobacteria,2K1AW@204457|Sphingomonadales	receptor			ko:K02014		Plug,TonB_dep_Rec
G_43016	1449049.JONW01000008_gene489	COG0845@1|root,COG0845@2|Bacteria,1MUI8@1224|Proteobacteria,2TSP0@28211|Alphaproteobacteria,2KH9Q@204458|Caulobacterales	TIGRFAM type I secretion membrane fusion protein, HlyD family			ko:K02022		Biotin_lipoyl_2,HlyD,HlyD_3
G_263934	1449049.JONW01000008_gene490	COG4618@1|root,COG4618@2|Bacteria,1NTI5@1224|Proteobacteria,2TR17@28211|Alphaproteobacteria	COG4618 ABC-type protease lipase transport system, ATPase and permease components			ko:K06148,ko:K12536,ko:K16299	ko02010,map02010	ABC_membrane,ABC_tran
G_563912	1123267.JONN01000001_gene756	COG0642@1|root,COG0642@2|Bacteria,1MX6R@1224|Proteobacteria,2TS9N@28211|Alphaproteobacteria,2K1P6@204457|Sphingomonadales	Histidine kinase					2CSK_N,HATPase_c
G_34073	714943.Mucpa_3256	COG2244@1|root,COG2244@2|Bacteria	polysaccharide biosynthetic process					Polysacc_synt,Polysacc_synt_C
G_741105	497964.CfE428DRAFT_1901	COG0236@1|root,COG0236@2|Bacteria,46T18@74201|Verrucomicrobia	Carrier of the growing fatty acid chain in fatty acid biosynthesis	acpP		ko:K02078		PP-binding
G_63808	1288963.ADIS_4509	COG3264@1|root,COG3264@2|Bacteria,4NEAM@976|Bacteroidetes,47PIS@768503|Cytophagia	Small-conductance mechanosensitive channel					MS_channel
G_206723	926550.CLDAP_09390	COG0454@1|root,COG0456@2|Bacteria	acetyltransferase					Acetyltransf_1,Acetyltransf_6
G_267935	1122194.AUHU01000007_gene175	COG5001@1|root,COG5001@2|Bacteria,1MU2C@1224|Proteobacteria,1RM8A@1236|Gammaproteobacteria,464FM@72275|Alteromonadaceae	Putative diguanylate phosphodiesterase					CHASE,EAL,GAF,GAF_2,GGDEF,PAS,PAS_3,PAS_4,PAS_9
G_428464	1123267.JONN01000001_gene2117	COG1434@1|root,COG1434@2|Bacteria,1RHMV@1224|Proteobacteria,2U957@28211|Alphaproteobacteria,2K4KS@204457|Sphingomonadales	DUF218 domain					DUF218
G_347616	1030157.AFMP01000014_gene3385	COG2177@1|root,COG2177@2|Bacteria,1MXKQ@1224|Proteobacteria,2TSNT@28211|Alphaproteobacteria,2K43P@204457|Sphingomonadales	Cell division protein	ftsX		ko:K09811	ko02010,map02010	FtsX
G_107050	309801.trd_1613	COG1198@1|root,COG1198@2|Bacteria,2G60J@200795|Chloroflexi,27XP2@189775|Thermomicrobia	Involved in the restart of stalled replication forks. Recognizes and binds the arrested nascent DNA chain at stalled replication forks. It can open the DNA duplex, via its helicase activity, and promote assembly of the primosome and loading of the major replicative helicase DnaB onto DNA	priA		ko:K04066	ko03440,map03440	DEAD,Helicase_C
G_598119	1096546.WYO_3579	COG0110@1|root,COG0110@2|Bacteria,1RA2T@1224|Proteobacteria,2U5F8@28211|Alphaproteobacteria,1JUIR@119045|Methylobacteriaceae	PFAM transferase hexapeptide repeat containing protein	nodL	GO:0003674,GO:0003824,GO:0005488,GO:0005515,GO:0005575,GO:0005622,GO:0005623,GO:0005737,GO:0005829,GO:0008150,GO:0008374,GO:0008925,GO:0009987,GO:0016043,GO:0016407,GO:0016413,GO:0016740,GO:0016746,GO:0016747,GO:0022607,GO:0042802,GO:0043933,GO:0044085,GO:0044424,GO:0044444,GO:0044464,GO:0051259,GO:0051260,GO:0065003,GO:0070206,GO:0070207,GO:0071840	ko:K00661		Hexapep,Hexapep_2,Mac
G_611242	1459636.NTE_00871	COG1801@1|root,arCOG04291@2157|Archaea,41T6J@651137|Thaumarchaeota	Protein of unknown function DUF72					DUF72
G_818114	1198449.ACAM_0977	COG3369@1|root,arCOG01667@2157|Archaea,2XSEU@28889|Crenarchaeota	CDGSH-type zinc finger. Function unknown.					zf-CDGSH
G_557280	317655.Sala_2225	COG1249@1|root,COG1249@2|Bacteria,1MU2U@1224|Proteobacteria,2TRN7@28211|Alphaproteobacteria,2K1EA@204457|Sphingomonadales	COG1249 Pyruvate 2-oxoglutarate dehydrogenase complex, dihydrolipoamide dehydrogenase (E3) component, and related enzymes			ko:K00382	ko00010,ko00020,ko00260,ko00280,ko00620,ko00630,ko00640,ko01100,ko01110,ko01120,ko01130,ko01200,map00010,map00020,map00260,map00280,map00620,map00630,map00640,map01100,map01110,map01120,map01130,map01200	Pyr_redox_2,Pyr_redox_dim
G_59483	1298867.AUES01000017_gene3998	COG0683@1|root,COG0683@2|Bacteria,1N11P@1224|Proteobacteria,2TRQ4@28211|Alphaproteobacteria,3JVI6@41294|Bradyrhizobiaceae	Periplasmic binding protein			ko:K01999	ko02010,ko02024,map02010,map02024	Peripla_BP_6
G_257778	948870.I7HJC3_9CAUD	4QCHF@10239|Viruses,4QW57@35237|dsDNA viruses no RNA stage,4QPIH@28883|Caudovirales,4QHVS@10662|Myoviridae	PhoH-like protein					-
G_79411	1380386.JIAW01000003_gene718	28HUE@1|root,2Z815@2|Bacteria,2GMGU@201174|Actinobacteria,233BI@1762|Mycobacteriaceae	-					-
G_397987	1121939.L861_17625	COG0625@1|root,COG0625@2|Bacteria,1MUN3@1224|Proteobacteria,1RMF7@1236|Gammaproteobacteria,1XIZH@135619|Oceanospirillales	Belongs to the GST superfamily			ko:K11209		GST_C,GST_N
G_160402	1100720.ALKN01000028_gene2636	COG0697@1|root,COG0697@2|Bacteria,1PB22@1224|Proteobacteria,2VYG5@28216|Betaproteobacteria,4AHYC@80864|Comamonadaceae	EamA-like transporter family					EamA
G_737443	861299.J421_2630	COG0355@1|root,COG0355@2|Bacteria,1ZU1K@142182|Gemmatimonadetes	Produces ATP from ADP in the presence of a proton gradient across the membrane	atpC		ko:K02114	ko00190,ko00195,ko01100,map00190,map00195,map01100	ATP-synt_DE_N
G_448620	1125973.JNLC01000011_gene593	COG0673@1|root,COG0673@2|Bacteria,1MXUP@1224|Proteobacteria,2TV6R@28211|Alphaproteobacteria	Oxidoreductase	ligC		ko:K10219	ko00350,ko00362,ko00627,ko01120,ko01220,map00350,map00362,map00627,map01120,map01220	GFO_IDH_MocA,GFO_IDH_MocA_C
G_105084	1123267.JONN01000002_gene316	COG2201@1|root,COG2201@2|Bacteria,1MWCN@1224|Proteobacteria,2TSGV@28211|Alphaproteobacteria,2K0GS@204457|Sphingomonadales	catalyzes the demethylation of specific methylglutamate residues introduced into the chemoreceptors (methyl-accepting chemotaxis proteins) by CheR	cheB		ko:K03412	ko02020,ko02030,map02020,map02030	CheB_methylest,Response_reg
G_530546	1121912.AUHD01000001_gene2284	COG2148@1|root,COG2148@2|Bacteria,4NNHR@976|Bacteroidetes,1I2JE@117743|Flavobacteriia	Bacterial sugar transferase					Bac_transf
G_8712	1123267.JONN01000001_gene1776	COG0272@1|root,COG0272@2|Bacteria,1MV3R@1224|Proteobacteria,2TRHK@28211|Alphaproteobacteria,2K00E@204457|Sphingomonadales	DNA ligase that catalyzes the formation of phosphodiester linkages between 5'-phosphoryl and 3'-hydroxyl groups in double-stranded DNA using NAD as a coenzyme and as the energy source for the reaction. It is essential for DNA replication and repair of damaged DNA	ligA		ko:K01972	ko03030,ko03410,ko03420,ko03430,map03030,map03410,map03420,map03430	BRCT,DNA_ligase_OB,DNA_ligase_ZBD,DNA_ligase_aden,HHH_2
G_100305	1123267.JONN01000001_gene1710	COG0248@1|root,COG0248@2|Bacteria,1MV35@1224|Proteobacteria,2TT2C@28211|Alphaproteobacteria,2K1HK@204457|Sphingomonadales	exopolyphosphatase			ko:K01524	ko00230,map00230	Ppx-GppA
G_18380	234267.Acid_2671	COG0633@1|root,COG3894@1|root,COG0633@2|Bacteria,COG3894@2|Bacteria,3Y7VX@57723|Acidobacteria	Domain of unknown function (DUF4445)					DUF4445,Fer2
G_61051	234267.Acid_2672	COG1410@1|root,COG1410@2|Bacteria	methionine synthase	metH2		ko:K00548	ko00270,ko00450,ko00670,ko01100,ko01110,ko01230,map00270,map00450,map00670,map01100,map01110,map01230	Met_synt_B12
G_553934	1470591.BW41_01728	COG4805@1|root,COG4805@2|Bacteria,1MUBX@1224|Proteobacteria,2TSUQ@28211|Alphaproteobacteria,2K0GU@204457|Sphingomonadales	protein conserved in bacteria					DUF885
G_553935	1144275.COCOR_05654	COG3380@1|root,COG3380@2|Bacteria,1R5C0@1224|Proteobacteria	Catalyzes the oxidation of the 1,2-dihydro- and 1,6- dihydro- isomeric forms of beta-NAD(P) back to beta-NAD(P) . May serve to protect primary metabolism dehydrogenases from inhibition by the 1,2-dihydro- and 1,6-dihydro-beta-NAD(P) isomers		GO:0000166,GO:0003674,GO:0003824,GO:0005488,GO:0008150,GO:0008152,GO:0016491,GO:0016651,GO:0036094,GO:0043167,GO:0043168,GO:0048037,GO:0050660,GO:0050661,GO:0050662,GO:0050664,GO:0051287,GO:0055114,GO:0071949,GO:0097159,GO:1901265,GO:1901363	ko:K06955		Amino_oxidase,NAD_binding_8
G_150321	1234595.C725_2592	COG1131@1|root,COG1131@2|Bacteria,1MUW7@1224|Proteobacteria,2TR2Q@28211|Alphaproteobacteria,4BP5B@82117|unclassified Alphaproteobacteria	ABC transporter	hndI	GO:0005575,GO:0005623,GO:0005886,GO:0008150,GO:0009314,GO:0009628,GO:0010165,GO:0010212,GO:0016020,GO:0044464,GO:0050896,GO:0071944	ko:K01990		ABC_tran
G_624401	292415.Tbd_1946	2EV5S@1|root,33NKJ@2|Bacteria,1NI0N@1224|Proteobacteria,2VYM4@28216|Betaproteobacteria	Protein of unknown function (DUF3568)					DUF3568
G_78695	1121382.JQKG01000006_gene3557	COG0596@1|root,COG0596@2|Bacteria	hydrolase activity, acting on ester bonds	estX				Abhydrolase_1,Abhydrolase_6,Hydrolase_4
G_121931	1123267.JONN01000001_gene1677	COG0624@1|root,COG0624@2|Bacteria,1MWJS@1224|Proteobacteria,2TUHT@28211|Alphaproteobacteria,2K1MW@204457|Sphingomonadales	Acetylornithine deacetylase Succinyl-diaminopimelate					M20_dimer,Peptidase_M20,Peptidase_M28
G_675549	67356.KL575646_gene1057	COG1404@1|root,COG1404@2|Bacteria,2GKJR@201174|Actinobacteria	Belongs to the peptidase S8 family					PPC,Peptidase_S8
G_204976	1123248.KB893359_gene2125	COG2996@1|root,COG2996@2|Bacteria,4NGS6@976|Bacteroidetes,1IS7G@117747|Sphingobacteriia	S1 domain	yitL		ko:K00243		S1_2
G_696718	392499.Swit_3964	COG1212@1|root,COG1212@2|Bacteria,1MUUU@1224|Proteobacteria,2TUQM@28211|Alphaproteobacteria,2K293@204457|Sphingomonadales	3-deoxy-manno-octulosonate cytidylyltransferase			ko:K00979	ko00540,ko01100,map00540,map01100	CTP_transf_3
G_222331	1123267.JONN01000002_gene240	COG0647@1|root,COG0647@2|Bacteria,1MU9Y@1224|Proteobacteria,2TUH0@28211|Alphaproteobacteria	sugar phosphatases of the HAD superfamily					Hydrolase_6,Hydrolase_like
G_523874	1123267.JONN01000001_gene2168	COG2983@1|root,COG2983@2|Bacteria,1RHMX@1224|Proteobacteria,2U99S@28211|Alphaproteobacteria,2K4JE@204457|Sphingomonadales	Belongs to the UPF0260 family			ko:K09160		CxxCxxCC
G_119425	797302.Halru_2444	arCOG05130@1|root,arCOG05130@2157|Archaea,2XZ27@28890|Euryarchaeota,23Y3Y@183963|Halobacteria	-					-
G_297342	1123267.JONN01000001_gene1469	COG1045@1|root,COG1045@2|Bacteria,1MVFX@1224|Proteobacteria,2TQQ5@28211|Alphaproteobacteria,2K2GH@204457|Sphingomonadales	serine acetyltransferase	cysE		ko:K00640	ko00270,ko00920,ko01100,ko01110,ko01120,ko01200,ko01230,ko05111,map00270,map00920,map01100,map01110,map01120,map01200,map01230,map05111	Hexapep
G_434103	1380391.JIAS01000018_gene856	2BNNA@1|root,32HB8@2|Bacteria,1R624@1224|Proteobacteria,2U216@28211|Alphaproteobacteria,2JSCK@204441|Rhodospirillales	-					-
G_741106	318464.IO99_01835	COG3860@1|root,COG3860@2|Bacteria,1VICJ@1239|Firmicutes,24RGR@186801|Clostridia,36MQ0@31979|Clostridiaceae	Uncharacterized protein conserved in bacteria (DUF2087)					DUF2087
G_540619	856793.MICA_1591	COG1132@1|root,COG1132@2|Bacteria,1MUBM@1224|Proteobacteria,2TQMR@28211|Alphaproteobacteria,4BR89@82117|unclassified Alphaproteobacteria	ABC transporter transmembrane region	abcT3	GO:0003674,GO:0003824,GO:0005215,GO:0005319,GO:0006810,GO:0006869,GO:0008150,GO:0010876,GO:0015399,GO:0015405,GO:0016462,GO:0016787,GO:0016817,GO:0016818,GO:0016887,GO:0017111,GO:0022804,GO:0022857,GO:0033036,GO:0034040,GO:0042623,GO:0042626,GO:0043492,GO:0051179,GO:0051234,GO:0055085,GO:0071702	ko:K06147,ko:K18893	ko02010,map02010	ABC_membrane,ABC_tran
G_41577	1187851.A33M_0944	COG0612@1|root,COG0612@2|Bacteria,1MVST@1224|Proteobacteria,2TRFB@28211|Alphaproteobacteria,3FCYB@34008|Rhodovulum	Peptidase M16 inactive domain	MA20_05655		ko:K07263		Peptidase_M16,Peptidase_M16_C
G_297343	521098.Aaci_2898	COG0235@1|root,COG0235@2|Bacteria,1TPDV@1239|Firmicutes,4H9W0@91061|Bacilli	links the arabinose metabolic pathway to the pentose phosphate pathway and allows the bacteria to use arabinose as an energy source	araD	GO:0003674,GO:0003824,GO:0005488,GO:0005575,GO:0005622,GO:0005623,GO:0005737,GO:0005829,GO:0005975,GO:0005996,GO:0006793,GO:0006796,GO:0008150,GO:0008152,GO:0008270,GO:0008742,GO:0009056,GO:0009058,GO:0009987,GO:0016052,GO:0016829,GO:0016830,GO:0016832,GO:0016853,GO:0016854,GO:0016857,GO:0019321,GO:0019323,GO:0019566,GO:0019568,GO:0019569,GO:0019572,GO:0019637,GO:0043167,GO:0043169,GO:0044237,GO:…	ko:K03077	ko00040,ko00053,ko01100,ko01120,map00040,map00053,map01100,map01120	Aldolase_II
G_172616	314256.OG2516_15109	293XZ@1|root,2ZRD0@2|Bacteria	-					-
G_689663	266265.Bxe_A0025	COG0559@1|root,COG0559@2|Bacteria,1MXMC@1224|Proteobacteria,2VJ1Y@28216|Betaproteobacteria,1K081@119060|Burkholderiaceae	Belongs to the binding-protein-dependent transport system permease family			ko:K01997	ko02010,ko02024,map02010,map02024	BPD_transp_2
G_472700	1112212.JH584235_gene2671	COG3104@1|root,COG3104@2|Bacteria,1MW6W@1224|Proteobacteria,2U15C@28211|Alphaproteobacteria,2K05X@204457|Sphingomonadales	amino acid peptide transporter			ko:K03305		PTR2
G_392669	1234364.AMSF01000037_gene101	COG1894@1|root,COG1894@2|Bacteria,1MV8F@1224|Proteobacteria,1RMUD@1236|Gammaproteobacteria,1X2ZD@135614|Xanthomonadales	NDH-1 shuttles electrons from NADH, via FMN and iron- sulfur (Fe-S) centers, to quinones in the respiratory chain	nuoF		ko:K00335	ko00190,ko01100,map00190,map01100	Complex1_51K,NADH_4Fe-4S,SLBB
G_19704	426114.THI_0884	COG0067@1|root,COG0069@1|root,COG0070@1|root,COG0067@2|Bacteria,COG0069@2|Bacteria,COG0070@2|Bacteria,1MU7B@1224|Proteobacteria,2VHUY@28216|Betaproteobacteria,1KISW@119065|unclassified Burkholderiales	glutamate synthase	gltB		ko:K00265,ko:K00284	ko00250,ko00630,ko00910,ko01100,ko01110,ko01120,ko01130,ko01230,map00250,map00630,map00910,map01100,map01110,map01120,map01130,map01230	GATase_2,GXGXG,Glu_syn_central,Glu_synthase
G_43450	153721.MYP_2384	COG1538@1|root,COG1538@2|Bacteria,4NIUB@976|Bacteroidetes,47RJM@768503|Cytophagia	Outer membrane efflux protein					OEP
G_641275	1121887.AUDK01000012_gene1602	COG0633@1|root,COG0633@2|Bacteria,4PDD3@976|Bacteroidetes,1IDVP@117743|Flavobacteriia,2NZBP@237|Flavobacterium	2Fe-2S iron-sulfur G_ binding domain					Fer2
G_65009	1492738.FEM21_12160	COG1017@1|root,COG1018@1|root,COG1017@2|Bacteria,COG1018@2|Bacteria,4NIAE@976|Bacteroidetes,1HXRD@117743|Flavobacteriia,2NU6M@237|Flavobacterium	Belongs to the globin family	hmp		ko:K05916	ko05132,map05132	FAD_binding_6,Fer2,Globin,NAD_binding_1
G_584521	1121887.AUDK01000014_gene2457	2BVXR@1|root,32QYG@2|Bacteria,4NQMX@976|Bacteroidetes,1I3BN@117743|Flavobacteriia,2NWS7@237|Flavobacterium	tRNA (5-methylaminomethyl-2-thiouridylate)-methyltransferase					DoxX
G_113458	1408473.JHXO01000009_gene3261	COG2055@1|root,COG2055@2|Bacteria,4NGVC@976|Bacteroidetes,2FYMX@200643|Bacteroidia	Malate/L-lactate dehydrogenase			ko:K08092	ko00040,ko00053,map00040,map00053	Ldh_2
G_63809	1121887.AUDK01000014_gene2480	COG1680@1|root,COG1680@2|Bacteria,4NFMQ@976|Bacteroidetes,1HZPP@117743|Flavobacteriia,2NT8W@237|Flavobacterium	penicillin-binding protein					Beta-lactamase
G_38090	1121887.AUDK01000014_gene2482	COG0114@1|root,COG0114@2|Bacteria,4NEQP@976|Bacteroidetes,1HX3F@117743|Flavobacteriia,2NSTW@237|Flavobacterium	Involved in the TCA cycle. Catalyzes the stereospecific interconversion of fumarate to L-malate	fumC		ko:K01679	ko00020,ko00620,ko00720,ko01100,ko01110,ko01120,ko01130,ko01200,ko04934,ko05200,ko05211,map00020,map00620,map00720,map01100,map01110,map01120,map01130,map01200,map04934,map05200,map05211	FumaraseC_C,Lyase_1
G_290837	1121887.AUDK01000014_gene2488	COG0664@1|root,COG0664@2|Bacteria,4NJR1@976|Bacteroidetes,1HZZA@117743|Flavobacteriia,2NTWR@237|Flavobacterium	Crp-like helix-turn-helix domain					HTH_Crp_2,cNMP_binding
G_104059	1121887.AUDK01000014_gene2492	COG2234@1|root,COG2234@2|Bacteria,4NFDJ@976|Bacteroidetes,1HX7X@117743|Flavobacteriia,2NTJM@237|Flavobacterium	peptidase, M28					PA,Peptidase_M28
G_63298	497964.CfE428DRAFT_6589	COG1703@1|root,COG2185@1|root,COG1703@2|Bacteria,COG2185@2|Bacteria,46TIM@74201|Verrucomicrobia	TIGRFAM LAO AO transport system ATPase			ko:K07588		ArgK,B12-binding
G_12966	497964.CfE428DRAFT_6590	COG1884@1|root,COG1884@2|Bacteria	Catalyzes the reversible interconversion of isobutyryl- CoA and n-butyryl-CoA, using radical chemistry. Also exhibits GTPase activity, associated with its G-protein domain (MeaI) that functions as a chaperone that assists cofactor delivery and proper holo-enzyme assembly	icmF	GO:0000166,GO:0000287,GO:0001882,GO:0001883,GO:0003674,GO:0003824,GO:0003924,GO:0005488,GO:0005515,GO:0005525,GO:0006139,GO:0006163,GO:0006637,GO:0006725,GO:0006732,GO:0006753,GO:0006790,GO:0006793,GO:0006796,GO:0006807,GO:0008144,GO:0008150,GO:0008152,GO:0009117,GO:0009150,GO:0009259,GO:0009987,GO:0016462,GO:0016787,GO:0016817,GO:0016818,GO:0016853,GO:0016866,GO:0017076,GO:0017111,GO:0019001,GO:…	ko:K11942		ArgK,B12-binding,MM_CoA_mutase
G_224095	290397.Adeh_3055	COG0297@1|root,COG0438@1|root,COG0297@2|Bacteria,COG0438@2|Bacteria,1MWEM@1224|Proteobacteria,42U3H@68525|delta/epsilon subdivisions,2WQBB@28221|Deltaproteobacteria	PFAM Glycosyl transferase, group 1					Glyco_trans_4_4,Glyco_transf_4,Glycos_transf_1
G_786319	1550073.JROH01000027_gene962	COG1410@1|root,COG1410@2|Bacteria,1MV6G@1224|Proteobacteria,2TQTG@28211|Alphaproteobacteria,2K2MT@204457|Sphingomonadales	Vitamin B12 dependent methionine synthase, activation domain					Met_synt_B12
G_182177	452637.Oter_3586	COG1914@1|root,COG1914@2|Bacteria,46SH7@74201|Verrucomicrobia	H( )-stimulated, divalent metal cation uptake system	mntH		ko:K03322		Nramp
G_436964	1280689.AUJC01000009_gene3435	COG2045@1|root,COG2045@2|Bacteria,1V56I@1239|Firmicutes,248U8@186801|Clostridia,36DZE@31979|Clostridiaceae	Belongs to the ComB family	comB		ko:K05979	ko00680,ko01120,map00680,map01120	2-ph_phosp
G_143263	1280390.CBQR020000102_gene2550	COG2423@1|root,COG2423@2|Bacteria,1TPHM@1239|Firmicutes,4HD58@91061|Bacilli,26UDF@186822|Paenibacillaceae	Ornithine cyclodeaminase/mu-crystallin family			ko:K01750	ko00330,ko01110,ko01130,ko01230,map00330,map01110,map01130,map01230	OCD_Mu_crystall
G_454398	768710.DesyoDRAFT_0694	COG0436@1|root,COG0436@2|Bacteria,1TP0J@1239|Firmicutes,247NQ@186801|Clostridia,25ZZ5@186807|Peptococcaceae	PFAM Aminotransferase class I and II					Aminotran_1_2
G_111319	1121405.dsmv_2950	COG0642@1|root,COG2205@2|Bacteria,1MW8M@1224|Proteobacteria,42QF7@68525|delta/epsilon subdivisions,2WJAU@28221|Deltaproteobacteria,2MJ5H@213118|Desulfobacterales	HAMP (Histidine kinases, Adenylyl cyclases, Methyl binding proteins, Phosphatases) domain			ko:K07644	ko02020,map02020	HAMP,HATPase_c,HisKA,PAS_9,Response_reg
G_408785	743722.Sph21_2640	COG4948@1|root,COG4948@2|Bacteria,4NIIJ@976|Bacteroidetes,1IPCK@117747|Sphingobacteriia	PFAM Mandelate racemase muconate lactonizing enzyme, C-terminal			ko:K01684	ko00052,ko01100,ko01120,map00052,map01100,map01120	MR_MLE_C,MR_MLE_N
G_17982	234267.Acid_4983	COG1620@1|root,COG1620@2|Bacteria,3Y2ZA@57723|Acidobacteria	L-lactate permease			ko:K03303		Lactate_perm
G_102181	234267.Acid_4846	COG3836@1|root,COG3836@2|Bacteria	2-keto-3-deoxy-L-rhamnonate aldolase activity			ko:K02510	ko00350,ko01120,map00350,map01120	HpcH_HpaI
G_530547	153721.MYP_3376	COG0457@1|root,COG0457@2|Bacteria,4NQJ3@976|Bacteroidetes,47VGQ@768503|Cytophagia	Tetratricopeptide repeat					-
G_263935	263358.VAB18032_20115	COG0642@1|root,COG2205@2|Bacteria,2GK1J@201174|Actinobacteria,4DB92@85008|Micromonosporales	His Kinase A (phosphoacceptor) domain			ko:K07654	ko02020,map02020	HAMP,HATPase_c,HisKA
G_491588	1123367.C666_14750	COG0526@1|root,COG0526@2|Bacteria,1MZ5J@1224|Proteobacteria,2VU93@28216|Betaproteobacteria,2KWJG@206389|Rhodocyclales	COG0526 Thiol-disulfide isomerase and thioredoxins					AhpC-TSA,Redoxin
G_517424	1304883.KI912532_gene1080	COG0511@1|root,COG0511@2|Bacteria,1RCXA@1224|Proteobacteria,2VR5S@28216|Betaproteobacteria,2KWBJ@206389|Rhodocyclales	first, biotin carboxylase catalyzes the carboxylation of the carrier protein and then the transcarboxylase transfers the carboxyl group to form malonyl-CoA	accB		ko:K02160	ko00061,ko00620,ko00640,ko00720,ko01100,ko01110,ko01120,ko01130,ko01200,ko01212,map00061,map00620,map00640,map00720,map01100,map01110,map01120,map01130,map01200,map01212	Biotin_lipoyl
G_624402	391625.PPSIR1_26953	COG0472@1|root,COG0472@2|Bacteria,1MUTK@1224|Proteobacteria,42MCP@68525|delta/epsilon subdivisions,2WJDS@28221|Deltaproteobacteria,2YWXN@29|Myxococcales	First step of the lipid cycle reactions in the biosynthesis of the cell wall peptidoglycan	mraY		ko:K01000	ko00550,ko01100,ko01502,map00550,map01100,map01502	Glycos_transf_4,MraY_sig1
G_581090	378806.STAUR_0597	COG1167@1|root,COG1167@2|Bacteria,1MV6F@1224|Proteobacteria,42MID@68525|delta/epsilon subdivisions,2WJYT@28221|Deltaproteobacteria,2YU2A@29|Myxococcales	helix_turn_helix gluconate operon transcriptional repressor					Aminotran_1_2,GntR
G_168130	1123267.JONN01000002_gene349	COG1215@1|root,COG1215@2|Bacteria,1QU2F@1224|Proteobacteria,2U0P8@28211|Alphaproteobacteria,2K007@204457|Sphingomonadales	Glycosyl transferase family 2					Glycos_transf_2
G_140450	1313172.YM304_28090	COG0662@1|root,COG0662@2|Bacteria	Cupin 2, conserved barrel domain protein					Cupin_2
G_689664	925775.XVE_1101	COG0266@1|root,COG0266@2|Bacteria,1NR8T@1224|Proteobacteria,1SKSW@1236|Gammaproteobacteria,1X3P4@135614|Xanthomonadales	formamidopyrimidine-DNA glycosylase			ko:K05522	ko03410,map03410	Fapy_DNA_glyco,H2TH
G_195107	1385517.N800_07865	COG0697@1|root,COG0697@2|Bacteria,1MXPW@1224|Proteobacteria,1SB7X@1236|Gammaproteobacteria,1X5BG@135614|Xanthomonadales	EamA-like transporter family					EamA
G_40481	330214.NIDE4254	COG0624@1|root,COG0624@2|Bacteria	succinyl-diaminopimelate desuccinylase activity					M20_dimer,Peptidase_M20
G_24129	1123267.JONN01000001_gene1738	COG0519@1|root,COG0519@2|Bacteria,1MU2A@1224|Proteobacteria,2TRN0@28211|Alphaproteobacteria,2JZZK@204457|Sphingomonadales	Catalyzes the synthesis of GMP from XMP	guaA		ko:K01951	ko00230,ko00983,ko01100,map00230,map00983,map01100	GATase,GMP_synt_C,NAD_synthase
G_414154	861299.J421_3253	2DWX3@1|root,342B9@2|Bacteria,1ZTXN@142182|Gemmatimonadetes	Lipopolysaccharide-assembly, LptC-related					LptC
G_328706	1125973.JNLC01000015_gene3332	COG0621@1|root,COG0621@2|Bacteria,1MUCS@1224|Proteobacteria,2TRYD@28211|Alphaproteobacteria,3JTP7@41294|Bradyrhizobiaceae	MiaB-like tRNA modifying enzyme	mtaB	GO:0003674,GO:0003824,GO:0006139,GO:0006396,GO:0006399,GO:0006400,GO:0006725,GO:0006807,GO:0008033,GO:0008150,GO:0008152,GO:0009451,GO:0009987,GO:0010467,GO:0016070,GO:0016740,GO:0016782,GO:0034470,GO:0034641,GO:0034660,GO:0035596,GO:0035598,GO:0035600,GO:0043170,GO:0043412,GO:0044237,GO:0044238,GO:0046483,GO:0050497,GO:0071704,GO:0090304,GO:1901360	ko:K18707		Radical_SAM,UPF0004
G_177385	1123267.JONN01000001_gene1984	COG0457@1|root,COG0457@2|Bacteria,1MVMG@1224|Proteobacteria,2TSGE@28211|Alphaproteobacteria,2K26Q@204457|Sphingomonadales	Sulfotransferase family					Sulfotransfer_3,TPR_1,TPR_16,TPR_19,TPR_8
G_44141	1123267.JONN01000001_gene2329	COG2989@1|root,COG2989@2|Bacteria,1MV14@1224|Proteobacteria,2TRJ9@28211|Alphaproteobacteria,2K0KA@204457|Sphingomonadales	protein conserved in bacteria			ko:K21470		YkuD
G_514187	330214.NIDE0950	COG0537@1|root,COG0537@2|Bacteria	bis(5'-adenosyl)-triphosphatase activity					HIT
G_136180	234267.Acid_6571	COG0577@1|root,COG0577@2|Bacteria	efflux transmembrane transporter activity					-
G_182178	1123267.JONN01000001_gene1771	COG0341@1|root,COG0341@2|Bacteria,1MU74@1224|Proteobacteria,2TSFW@28211|Alphaproteobacteria,2K18K@204457|Sphingomonadales	Part of the Sec protein translocase complex. Interacts with the SecYEG preprotein conducting channel. SecDF uses the proton motive force (PMF) to complete protein translocation after the ATP-dependent function of SecA	secF		ko:K03074	ko03060,ko03070,map03060,map03070	SecD_SecF,Sec_GG
G_377117	379066.GAU_1398	COG0005@1|root,COG0005@2|Bacteria,1ZUII@142182|Gemmatimonadetes	The purine nucleoside phosphorylases catalyze the phosphorolytic breakdown of the N-glycosidic bond in the beta- (deoxy)ribonucleoside molecules, with the formation of the corresponding free purine bases and pentose-1-phosphate			ko:K03783	ko00230,ko00240,ko00760,ko01100,ko01110,map00230,map00240,map00760,map01100,map01110	PNP_UDP_1
G_347617	1463885.KL578402_gene7699	COG0060@1|root,COG0060@2|Bacteria,2GK9M@201174|Actinobacteria	amino acids such as valine, to avoid such errors it has two additional distinct tRNA(Ile)-dependent editing activities. One activity is designated as 'pretransfer' editing and involves the hydrolysis of activated Val-AMP. The other activity is designated 'posttransfer' editing and involves deacylation of mischarged Val-tRNA(Ile)	ileS	GO:0003674,GO:0003824,GO:0004812,GO:0004822,GO:0005575,GO:0005622,GO:0005623,GO:0005737,GO:0006082,GO:0006139,GO:0006399,GO:0006412,GO:0006418,GO:0006428,GO:0006518,GO:0006520,GO:0006725,GO:0006807,GO:0008150,GO:0008152,GO:0009058,GO:0009059,GO:0009987,GO:0010467,GO:0016070,GO:0016874,GO:0016875,GO:0019538,GO:0019752,GO:0034641,GO:0034645,GO:0034660,GO:0043038,GO:0043039,GO:0043043,GO:0043170,GO:…	ko:K01870	ko00970,map00970	Anticodon_1,tRNA-synt_1
G_830759	318996.AXAZ01000057_gene1900	COG3181@1|root,COG3181@2|Bacteria,1MU58@1224|Proteobacteria,2U0X6@28211|Alphaproteobacteria,3JTUV@41294|Bradyrhizobiaceae	Tripartite tricarboxylate transporter family receptor					TctC
G_463374	243233.MCA2877	COG3876@1|root,COG3876@2|Bacteria,1MX3S@1224|Proteobacteria,1RSA3@1236|Gammaproteobacteria,1XEB5@135618|Methylococcales	Protein of unknown function (DUF1343)					DUF1343
G_274073	1411123.JQNH01000001_gene280	COG0365@1|root,COG0365@2|Bacteria,1MUF5@1224|Proteobacteria,2TR3P@28211|Alphaproteobacteria	COG0365 Acyl-coenzyme A synthetases AMP-(fatty) acid ligases	MA20_38120		ko:K08295	ko00627,ko01120,map00627,map01120	AMP-binding,AMP-binding_C
G_77986	1395571.TMS3_0119395	COG1960@1|root,COG1960@2|Bacteria,1MUDR@1224|Proteobacteria,1RPGB@1236|Gammaproteobacteria	acyl-CoA dehydrogenase			ko:K00249	ko00071,ko00280,ko00410,ko00640,ko01100,ko01110,ko01130,ko01200,ko01212,ko03320,map00071,map00280,map00410,map00640,map01100,map01110,map01130,map01200,map01212,map03320	Acyl-CoA_dh_1,Acyl-CoA_dh_M,Acyl-CoA_dh_N
G_737444	1234595.C725_2059	2DNW5@1|root,32ZGI@2|Bacteria,1MZA8@1224|Proteobacteria,2UD5I@28211|Alphaproteobacteria	COG3668 Plasmid stabilization system protein					Rho_N
G_245536	1411123.JQNH01000001_gene2979	28M8G@1|root,2ZAMM@2|Bacteria,1MVBT@1224|Proteobacteria,2TTGC@28211|Alphaproteobacteria	RES					RES
G_748373	402626.Rpic_3673	29CX4@1|root,2ZZV8@2|Bacteria,1RFY7@1224|Proteobacteria,2VR98@28216|Betaproteobacteria,1K464@119060|Burkholderiaceae	signal peptide protein					DUF4390
G_553937	1248917.ANFX01000021_gene1669	COG1137@1|root,COG1137@2|Bacteria,1MU8M@1224|Proteobacteria,2TR7F@28211|Alphaproteobacteria,2K0YX@204457|Sphingomonadales	ABC-type (Unclassified) transport system, ATPase component			ko:K06861	ko02010,map02010	ABC_tran,BCA_ABC_TP_C
G_411502	1033737.CAEV01000060_gene3602	COG0178@1|root,COG0178@2|Bacteria,1TPIJ@1239|Firmicutes,2485F@186801|Clostridia,36E0I@31979|Clostridiaceae	The UvrABC repair system catalyzes the recognition and processing of DNA lesions. UvrA is an ATPase and a DNA-binding protein. A damage recognition complex composed of 2 UvrA and 2 UvrB subunits scans DNA for abnormalities. When the presence of a lesion has been verified by UvrB, the UvrA molecules dissociate	uvrA		ko:K03701	ko03420,map03420	ABC_tran
G_63810	379066.GAU_2547	COG3266@1|root,COG3266@2|Bacteria,1ZT0N@142182|Gemmatimonadetes	domain, Protein					-
G_12023	509635.N824_15665	COG1395@1|root,COG1395@2|Bacteria,4NHQT@976|Bacteroidetes,1IP43@117747|Sphingobacteriia	RagB SusD domain protein			ko:K21572		SusD-like_3,SusD_RagB
G_229672	1121101.HMPREF1532_02127	COG1629@1|root,COG1629@2|Bacteria,4NDXS@976|Bacteroidetes,2FKYX@200643|Bacteroidia,4AK5Y@815|Bacteroidaceae	TonB-linked outer membrane protein, SusC RagA family					CarbopepD_reg_2,Plug,STN,TonB_dep_Rec
G_395418	1123267.JONN01000001_gene1917	COG1022@1|root,COG1022@2|Bacteria,1MU4D@1224|Proteobacteria,2TSSI@28211|Alphaproteobacteria,2K12J@204457|Sphingomonadales	synthetase			ko:K01897	ko00061,ko00071,ko01100,ko01212,ko02024,ko03320,ko04146,ko04216,ko04714,ko04920,map00061,map00071,map01100,map01212,map02024,map03320,map04146,map04216,map04714,map04920	AMP-binding
G_224096	330214.NIDE2547	COG1912@1|root,COG1912@2|Bacteria,3J0RG@40117|Nitrospirae	S-adenosyl-l-methionine hydroxide adenosyltransferase			ko:K22205		SAM_adeno_trans
G_661644	1288494.EBAPG3_31570	2AFQI@1|root,315SD@2|Bacteria,1PW4A@1224|Proteobacteria,2WBPS@28216|Betaproteobacteria,373JB@32003|Nitrosomonadales	-					-
G_428465	66269.NL54_09030	COG1064@1|root,COG1064@2|Bacteria,1MUTT@1224|Proteobacteria,1RZTJ@1236|Gammaproteobacteria,3W2U7@53335|Pantoea	to Lutiella nitroferrum 2002, Alcohol dehydrogenase zinc-binding domain protein (NCBI ZP_03697377.1)	yphC		ko:K00001	ko00010,ko00071,ko00350,ko00625,ko00626,ko00830,ko00980,ko00982,ko01100,ko01110,ko01120,ko01130,ko01220,map00010,map00071,map00350,map00625,map00626,map00830,map00980,map00982,map01100,map01110,map01120,map01130,map01220	ADH_N,ADH_zinc_N
G_265926	1230476.C207_06387	COG3616@1|root,COG3616@2|Bacteria,1N2SF@1224|Proteobacteria,2VFY5@28211|Alphaproteobacteria,3JTZ4@41294|Bradyrhizobiaceae	Putative serine dehydratase domain			ko:K20757		Ala_racemase_N,D-ser_dehydrat
G_504419	1150626.PHAMO_280019	COG0664@1|root,COG0664@2|Bacteria,1R5P7@1224|Proteobacteria,2TV0F@28211|Alphaproteobacteria,2JT6E@204441|Rhodospirillales	COG0664 cAMP-binding proteins - catabolite gene activator and regulatory subunit of cAMP-dependent protein kinases			ko:K21563		HTH_Crp_2,cNMP_binding
G_185407	1429916.X566_18850	COG0413@1|root,COG0413@2|Bacteria,1MU3B@1224|Proteobacteria,2TQT1@28211|Alphaproteobacteria,3JTTZ@41294|Bradyrhizobiaceae	Catalyzes the reversible reaction in which hydroxymethyl group from 5,10-methylenetetrahydrofolate is transferred onto alpha-ketoisovalerate to form ketopantoate	panB		ko:K00606	ko00770,ko01100,ko01110,map00770,map01100,map01110	Pantoate_transf
G_237515	595460.RRSWK_04549	COG4122@1|root,COG4122@2|Bacteria	O-methyltransferase activity					Methyltransf_24
G_367253	113395.AXAI01000002_gene5580	COG4191@1|root,COG4191@2|Bacteria,1RCM9@1224|Proteobacteria,2TQQ9@28211|Alphaproteobacteria,3JR0R@41294|Bradyrhizobiaceae	Response regulator receiver					GAF_2,HATPase_c,HisKA,PAS_3,PAS_4,Response_reg
G_109165	1187851.A33M_2610	COG1052@1|root,COG1052@2|Bacteria,1MU2D@1224|Proteobacteria,2TSM8@28211|Alphaproteobacteria	Belongs to the D-isomer specific 2-hydroxyacid dehydrogenase family			ko:K00015	ko00630,ko01100,ko01110,ko01120,map00630,map01100,map01110,map01120	2-Hacid_dh,2-Hacid_dh_C
G_157519	1267534.KB906759_gene1798	COG2972@1|root,COG2972@2|Bacteria,3Y4IB@57723|Acidobacteria	Histidine kinase					His_kinase
G_99372	272562.CA_C2199	COG3882@1|root,COG3882@2|Bacteria,1TTCC@1239|Firmicutes,24A4U@186801|Clostridia,36G4Q@31979|Clostridiaceae	HAD-superfamily phosphatase, subfamily IIIC					NIF
G_22934	1298867.AUES01000037_gene745	COG1994@1|root,COG1994@2|Bacteria,1MW9I@1224|Proteobacteria,2U0H8@28211|Alphaproteobacteria,3K33G@41294|Bradyrhizobiaceae	Peptidase, M50 family					PqqD
G_759028	1030157.AFMP01000051_gene339	COG0051@1|root,COG0051@2|Bacteria,1RGWF@1224|Proteobacteria,2U95D@28211|Alphaproteobacteria,2K4QE@204457|Sphingomonadales	Involved in the binding of tRNA to the ribosomes	rpsJ		ko:K02946	ko03010,map03010	Ribosomal_S10
G_661646	392499.Swit_2122	COG2076@1|root,COG2076@2|Bacteria,1MZ6P@1224|Proteobacteria,2UBR4@28211|Alphaproteobacteria,2K583@204457|Sphingomonadales	Small Multidrug Resistance protein			ko:K11741		Multi_Drug_Res
G_282397	1123240.ATVO01000008_gene2479	COG0154@1|root,COG0154@2|Bacteria,1MUVQ@1224|Proteobacteria,2TV11@28211|Alphaproteobacteria,2K0M0@204457|Sphingomonadales	Asp-tRNAAsn Glu-tRNAGln amidotransferase A subunit			ko:K01426	ko00330,ko00360,ko00380,ko00627,ko00643,ko01120,map00330,map00360,map00380,map00627,map00643,map01120	Amidase
G_634362	1237149.C900_02592	COG1695@1|root,COG1695@2|Bacteria,4NV8A@976|Bacteroidetes,47VZE@768503|Cytophagia	Transcriptional regulator PadR-like family					PadR
G_715125	926569.ANT_02430	2A1JS@1|root,30PTP@2|Bacteria,2G9H1@200795|Chloroflexi	-					-
G_354898	629773.AORY01000005_gene2780	COG1385@1|root,COG1385@2|Bacteria,1MXCU@1224|Proteobacteria,2TS0N@28211|Alphaproteobacteria,2K0TB@204457|Sphingomonadales	Specifically methylates the N3 position of the uracil ring of uridine 1498 (m3U1498) in 16S rRNA. Acts on the fully assembled 30S ribosomal subunit	rsmE		ko:K09761		Methyltrans_RNA
G_553938	1112216.JH594425_gene1083	COG1131@1|root,COG1131@2|Bacteria,1MUW7@1224|Proteobacteria,2TR2Q@28211|Alphaproteobacteria,2K06G@204457|Sphingomonadales	ABC-type multidrug transport system, ATPase component			ko:K01990		ABC_tran
G_700350	1123267.JONN01000001_gene2462	COG1028@1|root,COG1028@2|Bacteria,1MUS7@1224|Proteobacteria,2TTYG@28211|Alphaproteobacteria,2K4G4@204457|Sphingomonadales	KR domain					adh_short
G_634363	1279009.ADICEAN_03817	COG4772@1|root,COG4772@2|Bacteria,4PKTE@976|Bacteroidetes,47KHE@768503|Cytophagia	PFAM TonB-dependent Receptor Plug Domain			ko:K02014		CarbopepD_reg_2,Plug,TonB_dep_Rec
G_668521	700598.Niako_0321	COG0607@1|root,COG0607@2|Bacteria,4NVM6@976|Bacteroidetes,1IZ3G@117747|Sphingobacteriia	Rhodanese Homology Domain					Rhodanese
G_96819	1234364.AMSF01000061_gene2119	COG1668@1|root,COG1668@2|Bacteria,1R3RG@1224|Proteobacteria,1RQT1@1236|Gammaproteobacteria,1X3GM@135614|Xanthomonadales	permease	natB		ko:K09696	ko02010,ko02020,map02010,map02020	ABC2_membrane_2,ABC2_membrane_3
G_288669	572477.Alvin_0632	COG0488@1|root,COG0488@2|Bacteria,1MU37@1224|Proteobacteria,1RPWS@1236|Gammaproteobacteria,1WWTW@135613|Chromatiales	ABC transporter					ABC_tran,ABC_tran_Xtn
G_379583	1449076.JOOE01000001_gene2370	COG3508@1|root,COG3508@2|Bacteria,1MV9G@1224|Proteobacteria,2TRFI@28211|Alphaproteobacteria,2K0UM@204457|Sphingomonadales	Involved in the catabolism of homogentisate (2,5- dihydroxyphenylacetate or 2,5-OH-PhAc), a central intermediate in the degradation of phenylalanine and tyrosine. Catalyzes the oxidative ring cleavage of the aromatic ring of homogentisate to yield maleylacetoacetate	hmgA		ko:K00451	ko00350,ko00643,ko01100,ko01120,map00350,map00643,map01100,map01120	HgmA
G_414155	1242864.D187_000308	COG1297@1|root,COG1297@2|Bacteria,1N7SK@1224|Proteobacteria,42PMM@68525|delta/epsilon subdivisions,2WWD4@28221|Deltaproteobacteria,2YTYG@29|Myxococcales	oligopeptide transporter, OPT family					OPT
G_98525	1358423.N180_15590	COG1297@1|root,COG1297@2|Bacteria,4NEIY@976|Bacteroidetes,1IP8J@117747|Sphingobacteriia	OPT oligopeptide transporter protein					OPT
G_53583	1082933.MEA186_04576	COG0475@1|root,COG0475@2|Bacteria,1MVGV@1224|Proteobacteria,2TUCH@28211|Alphaproteobacteria	Sodium hydrogen exchanger					Na_H_Exchanger
G_837425	1082933.MEA186_04581	COG0529@1|root,COG0529@2|Bacteria	adenylylsulfate kinase activity	cysC	GO:0003674,GO:0003824,GO:0004020,GO:0006793,GO:0006796,GO:0008150,GO:0008152,GO:0009987,GO:0016301,GO:0016310,GO:0016740,GO:0016772,GO:0016773,GO:0044237	ko:K00860,ko:K00955	ko00230,ko00261,ko00450,ko00920,ko01100,ko01120,ko01130,map00230,map00261,map00450,map00920,map01100,map01120,map01130	APS_kinase
G_278300	1123393.KB891331_gene2915	COG1385@1|root,COG1385@2|Bacteria,1MXCU@1224|Proteobacteria,2VJS2@28216|Betaproteobacteria,1KSFC@119069|Hydrogenophilales	RNA methyltransferase			ko:K09761		Methyltrans_RNA
G_587926	1123072.AUDH01000001_gene2964	COG2721@1|root,COG2721@2|Bacteria,1MU9V@1224|Proteobacteria,2TTDT@28211|Alphaproteobacteria,2JPTS@204441|Rhodospirillales	D-galactarate dehydratase / Altronate hydrolase, C terminus			ko:K01685	ko00040,ko01100,map00040,map01100	GD_AH_C,SAF
G_338001	1120972.AUMH01000018_gene1964	COG3718@1|root,COG3718@2|Bacteria,1TR6M@1239|Firmicutes,4HCDY@91061|Bacilli	Involved in the isomerization of 5-deoxy-glucuronate (5DG) to 5-dehydro-2-deoxy-D-gluconate (DKG or 2-deoxy-5-keto-D- gluconate)	iolB		ko:K03337	ko00562,ko01100,ko01120,map00562,map01100,map01120	KduI
G_644683	714943.Mucpa_5563	COG2730@1|root,COG2730@2|Bacteria	polysaccharide catabolic process	bglC3		ko:K01179,ko:K05991	ko00500,ko01100,map00500,map01100	CBM_2,CBM_3,Cellulase,F5_F8_type_C,Glyco_hydro_48,fn3
G_249704	1123267.JONN01000001_gene1872	COG1463@1|root,COG1463@2|Bacteria,1MU4B@1224|Proteobacteria,2U1JN@28211|Alphaproteobacteria,2K12E@204457|Sphingomonadales	ABC-type transport system involved in resistance to organic solvents, periplasmic component			ko:K02067	ko02010,map02010	MlaD
G_364821	1123267.JONN01000001_gene1871	COG3218@1|root,COG3218@2|Bacteria,1RKTW@1224|Proteobacteria,2UAXY@28211|Alphaproteobacteria,2K5KR@204457|Sphingomonadales	transport system auxiliary component	linN		ko:K18480		ABC_trans_aux
G_411503	1123267.JONN01000002_gene223	COG2340@1|root,COG2340@2|Bacteria,1N9SZ@1224|Proteobacteria,2UTM1@28211|Alphaproteobacteria,2KE6B@204457|Sphingomonadales	SCP / Tpx-1 / Ag5 / PR-1 / Sc7 family of extracellular domains.					CAP
G_504420	983545.Glaag_2950	COG0662@1|root,COG0662@2|Bacteria,1QX05@1224|Proteobacteria,1T31V@1236|Gammaproteobacteria,46D37@72275|Alteromonadaceae	Cupin domain					Cupin_2
G_379584	745310.G432_00795	COG0334@1|root,COG0334@2|Bacteria,1MUXS@1224|Proteobacteria,2VGKD@28211|Alphaproteobacteria,2K0AY@204457|Sphingomonadales	Belongs to the Glu Leu Phe Val dehydrogenases family			ko:K00263	ko00280,ko00290,ko01100,ko01110,ko01130,map00280,map00290,map01100,map01110,map01130	ELFV_dehydrog,ELFV_dehydrog_N
G_10591	745310.G432_00820	COG1138@1|root,COG1138@2|Bacteria,1MUQS@1224|Proteobacteria,2TRNG@28211|Alphaproteobacteria,2K1MA@204457|Sphingomonadales	cytochrome C	ccmF		ko:K02198		CcmF_C,Cytochrom_C_asm
G_51786	1340493.JNIF01000003_gene4071	COG0520@1|root,COG0520@2|Bacteria,3Y4TH@57723|Acidobacteria	Aminotransferase class-V					Aminotran_5
G_206724	714943.Mucpa_5125	COG0788@1|root,COG0788@2|Bacteria,4NEGJ@976|Bacteroidetes,1IQCP@117747|Sphingobacteriia	Catalyzes the hydrolysis of 10-formyltetrahydrofolate (formyl-FH4) to formate and tetrahydrofolate (FH4)	purU		ko:K01433	ko00630,ko00670,map00630,map00670	ACT,Formyl_trans_N
G_83710	700598.Niako_1665	COG5434@1|root,COG5434@2|Bacteria,4PN6D@976|Bacteroidetes,1IV5T@117747|Sphingobacteriia	Belongs to the glycosyl hydrolase 28 family					-
G_310507	314231.FP2506_10486	28I6R@1|root,2Z89N@2|Bacteria,1R906@1224|Proteobacteria,2U3KW@28211|Alphaproteobacteria	-					-
G_27798	392499.Swit_0486	COG0143@1|root,COG0143@2|Bacteria,1MUBY@1224|Proteobacteria,2TQKA@28211|Alphaproteobacteria,2K0VF@204457|Sphingomonadales	Is required not only for elongation of protein synthesis but also for the initiation of all mRNA translation through initiator tRNA(fMet) aminoacylation	metG		ko:K01874	ko00450,ko00970,map00450,map00970	Anticodon_1,tRNA-synt_1g
G_136181	1123267.JONN01000002_gene359	COG0470@1|root,COG0470@2|Bacteria,1MY1W@1224|Proteobacteria,2TV3E@28211|Alphaproteobacteria,2JZZA@204457|Sphingomonadales	DNA polymerase	holB		ko:K02341	ko00230,ko00240,ko01100,ko03030,ko03430,ko03440,map00230,map00240,map01100,map03030,map03430,map03440	DNA_pol3_delta2
G_69815	1123267.JONN01000002_gene357	COG1686@1|root,COG1686@2|Bacteria,1MUU7@1224|Proteobacteria,2TS1P@28211|Alphaproteobacteria,2K17Y@204457|Sphingomonadales	Belongs to the peptidase S11 family	dac		ko:K07258	ko00550,ko01100,map00550,map01100	PBP5_C,Peptidase_S11
G_32193	68570.DC74_1100	COG0169@1|root,COG0169@2|Bacteria	shikimate 3-dehydrogenase (NADP+) activity	aroE	GO:0000166,GO:0003674,GO:0003824,GO:0003855,GO:0004764,GO:0005488,GO:0005575,GO:0005622,GO:0005623,GO:0005737,GO:0005829,GO:0006082,GO:0008150,GO:0008152,GO:0009058,GO:0009423,GO:0009987,GO:0016053,GO:0016491,GO:0016614,GO:0016616,GO:0016829,GO:0016835,GO:0016836,GO:0019632,GO:0019752,GO:0032787,GO:0036094,GO:0043436,GO:0043648,GO:0043650,GO:0044237,GO:0044249,GO:0044281,GO:0044283,GO:0044424,GO:…	ko:K00014,ko:K13832	ko00400,ko01100,ko01110,ko01130,ko01230,map00400,map01100,map01110,map01130,map01230	DHquinase_I,Shikimate_DH,Shikimate_dh_N
G_359911	365044.Pnap_3008	COG2863@1|root,COG2863@2|Bacteria,1PFFQ@1224|Proteobacteria,2VXBF@28216|Betaproteobacteria,4AFPX@80864|Comamonadaceae	cytochrome					Cytochrome_CBB3
G_77987	861299.J421_2383	COG1249@1|root,COG1249@2|Bacteria,1ZTF7@142182|Gemmatimonadetes	Pyridine nucleotide-disulphide oxidoreductase, dimerisation domain			ko:K00382	ko00010,ko00020,ko00260,ko00280,ko00620,ko00630,ko00640,ko01100,ko01110,ko01120,ko01130,ko01200,map00010,map00020,map00260,map00280,map00620,map00630,map00640,map01100,map01110,map01120,map01130,map01200	Pyr_redox_2,Pyr_redox_dim
G_422788	1144310.PMI07_006458	COG1840@1|root,COG1840@2|Bacteria,1N9WT@1224|Proteobacteria,2UV2M@28211|Alphaproteobacteria,4BM48@82115|Rhizobiaceae	Bacterial extracellular solute-binding protein					SBP_bac_6
G_161869	1120951.AUBG01000001_gene856	COG0166@1|root,COG0166@2|Bacteria,4NDV0@976|Bacteroidetes,1HXFR@117743|Flavobacteriia	Belongs to the GPI family	pgi		ko:K01810	ko00010,ko00030,ko00500,ko00520,ko01100,ko01110,ko01120,ko01130,ko01200,map00010,map00030,map00500,map00520,map01100,map01110,map01120,map01130,map01200	PGI
G_479045	552811.Dehly_0996	COG1181@1|root,COG1181@2|Bacteria,2G5RS@200795|Chloroflexi,34CTK@301297|Dehalococcoidia	Belongs to the D-alanine--D-alanine ligase family	ddlB1		ko:K01921,ko:K01955	ko00240,ko00250,ko00473,ko00550,ko01100,ko01502,map00240,map00250,map00473,map00550,map01100,map01502	Dala_Dala_lig_C
G_110249	1500301.JQMF01000023_gene5528	COG2203@1|root,COG4191@1|root,COG2203@2|Bacteria,COG4191@2|Bacteria,1RCM9@1224|Proteobacteria,2TTJ0@28211|Alphaproteobacteria,4BM4C@82115|Rhizobiaceae	GAF domain					GAF,GAF_2,HAMP,HATPase_c,HisKA,dCache_1
G_143264	1123267.JONN01000002_gene104	COG0188@1|root,COG0188@2|Bacteria,1MURI@1224|Proteobacteria,2TQRQ@28211|Alphaproteobacteria,2K0IA@204457|Sphingomonadales	Topoisomerase IV is essential for chromosome segregation. It relaxes supercoiled DNA. Performs the decatenation events required during the replication of a circular DNA molecule	parC		ko:K02621		DNA_gyraseA_C,DNA_topoisoIV
G_577684	1500257.JQNM01000014_gene2920	2AAE0@1|root,30ZQ8@2|Bacteria,1PMNU@1224|Proteobacteria,2V08Z@28211|Alphaproteobacteria,4BJFF@82115|Rhizobiaceae	-					-
G_414156	1123261.AXDW01000009_gene158	COG2193@1|root,COG2193@2|Bacteria,1RAQ8@1224|Proteobacteria,1S2G2@1236|Gammaproteobacteria,1X60R@135614|Xanthomonadales	Bacterioferritin (cytochrome b1)			ko:K03594	ko00860,map00860	Ferritin
G_434104	1449076.JOOE01000003_gene3124	COG0626@1|root,COG0626@2|Bacteria,1MU57@1224|Proteobacteria,2TW14@28211|Alphaproteobacteria,2K1W3@204457|Sphingomonadales	Catalyzes the formation of methanethiol and 2-ocobutanoate from L-methionine			ko:K01761	ko00270,ko00450,map00270,map00450	Cys_Met_Meta_PP
G_257779	861299.J421_3532	COG2045@1|root,COG2045@2|Bacteria,1ZTM8@142182|Gemmatimonadetes	2-phosphosulpholactate phosphatase	comB		ko:K05979	ko00680,ko01120,map00680,map01120	2-ph_phosp
G_739	1121887.AUDK01000003_gene2789	COG1629@1|root,COG1629@2|Bacteria,4NDXS@976|Bacteroidetes,1HWYV@117743|Flavobacteriia,2P0T1@237|Flavobacterium	TonB dependent receptor					CarbopepD_reg_2,Plug,STN,TonB_dep_Rec
G_71092	1121887.AUDK01000003_gene2790	COG3712@1|root,COG3712@2|Bacteria,4NE6N@976|Bacteroidetes,1HWRF@117743|Flavobacteriia,2NTZD@237|Flavobacterium	FecR protein					DUF4974,FecR
G_43017	1121887.AUDK01000022_gene2857	COG0334@1|root,COG0334@2|Bacteria,4NEBH@976|Bacteroidetes,1HY7D@117743|Flavobacteriia,2NU4S@237|Flavobacterium	Belongs to the Glu Leu Phe Val dehydrogenases family	gdhA		ko:K00262	ko00220,ko00250,ko00910,ko01100,map00220,map00250,map00910,map01100	ELFV_dehydrog,ELFV_dehydrog_N
G_550682	1038859.AXAU01000003_gene5951	COG0747@1|root,COG0747@2|Bacteria,1MUZH@1224|Proteobacteria,2TU1J@28211|Alphaproteobacteria,3K62N@41294|Bradyrhizobiaceae	Bacterial extracellular solute-binding proteins, family 5 Middle	MA20_17250		ko:K02035	ko02024,map02024	SBP_bac_5
G_422789	1096546.WYO_0725	COG3753@1|root,COG3753@2|Bacteria,1N7FF@1224|Proteobacteria,2UFFP@28211|Alphaproteobacteria,1JSRJ@119045|Methylobacteriaceae	Bacterial protein of unknown function (DUF937)					DUF937
G_282398	926569.ANT_02430	2A1JS@1|root,30PTP@2|Bacteria,2G9H1@200795|Chloroflexi	-					-
G_406066	215803.DB30_8367	COG5000@1|root,COG5000@2|Bacteria,1MWKZ@1224|Proteobacteria,4345U@68525|delta/epsilon subdivisions,2X20T@28221|Deltaproteobacteria,2YVEZ@29|Myxococcales	PAS domain					HATPase_c,PAS
G_544009	237727.NAP1_11208	COG3565@1|root,COG3565@2|Bacteria,1RD7C@1224|Proteobacteria,2U78G@28211|Alphaproteobacteria,2K4FM@204457|Sphingomonadales	dioxygenase of extradiol dioxygenase family			ko:K06991		Glyoxalase
G_301534	395965.Msil_0163	COG1814@1|root,COG1814@2|Bacteria,1MUZE@1224|Proteobacteria,2TT6M@28211|Alphaproteobacteria,3NAJT@45404|Beijerinckiaceae	VIT family					VIT1
G_347618	1283283.ATXA01000027_gene157	COG1309@1|root,COG1309@2|Bacteria,2IIY2@201174|Actinobacteria	Bacterial regulatory proteins, tetR family					TetR_N
G_451487	1382306.JNIM01000001_gene2203	COG0662@1|root,COG0662@2|Bacteria	Cupin 2, conserved barrel domain protein					Cupin_2
G_372150	1340493.JNIF01000004_gene63	COG3295@1|root,COG3295@2|Bacteria,3Y7GZ@57723|Acidobacteria	Putative PepSY_TM-like			ko:K09939		PepSY_TM_like_2
G_352489	234267.Acid_5642	COG1477@1|root,COG3656@1|root,COG1477@2|Bacteria,COG3656@2|Bacteria,3Y71U@57723|Acidobacteria	PFAM ApbE family					ApbE,DUF2271
G_379585	987059.RBXJA2T_01205	COG2333@1|root,COG2333@2|Bacteria,1QUDZ@1224|Proteobacteria,2W31U@28216|Betaproteobacteria	hydrolase (metallo-beta-lactamase superfamily)			ko:K02238		Lactamase_B
G_175865	1121920.AUAU01000025_gene2317	2ET40@1|root,33KN7@2|Bacteria	-					-
G_303774	596151.DesfrDRAFT_3479	COG1215@1|root,COG1215@2|Bacteria,1QU2F@1224|Proteobacteria,42P7H@68525|delta/epsilon subdivisions,2WKJA@28221|Deltaproteobacteria,2M9BR@213115|Desulfovibrionales	PFAM Glycosyl transferase family 2					Glycos_transf_2,GtrA
G_180554	420324.KI911958_gene3360	COG0596@1|root,COG0596@2|Bacteria,1MUSF@1224|Proteobacteria,2TSK5@28211|Alphaproteobacteria,1JS9V@119045|Methylobacteriaceae	alpha/beta hydrolase fold					Abhydrolase_1
G_497940	317936.Nos7107_0985	COG2128@1|root,COG2128@2|Bacteria,1GBGD@1117|Cyanobacteria,1HS9K@1161|Nostocales	Antioxidant protein with alkyl hydroperoxidase activity. Required for the reduction of the AhpC active site cysteine residues and for the regeneration of the AhpC enzyme activity					CMD
G_83711	1123267.JONN01000001_gene2079	COG4581@1|root,COG4581@2|Bacteria,1MVD6@1224|Proteobacteria,2TR7N@28211|Alphaproteobacteria,2JZXM@204457|Sphingomonadales	helicase			ko:K17675		Helicase_C
G_49420	682795.AciX8_4770	COG0446@1|root,COG0446@2|Bacteria,3Y6DC@57723|Acidobacteria,2JM97@204432|Acidobacteriia	FAD dependent oxidoreductase					Pyr_redox_2
G_654842	1123267.JONN01000001_gene1082	COG2234@1|root,COG2234@2|Bacteria,1NE83@1224|Proteobacteria,2TSF8@28211|Alphaproteobacteria,2K0KQ@204457|Sphingomonadales	Peptidase, M28					PA,Peptidase_M28
G_190308	392499.Swit_3159	COG0583@1|root,COG0583@2|Bacteria,1MXXA@1224|Proteobacteria,2U1U3@28211|Alphaproteobacteria,2K2BQ@204457|Sphingomonadales	Transcriptional regulator					HTH_1,LysR_substrate
G_668522	861299.J421_2102	2C5K1@1|root,2ZR6Y@2|Bacteria,1ZV9C@142182|Gemmatimonadetes	-					-
G_120636	47763.JNZA01000030_gene3496	COG2141@1|root,COG2141@2|Bacteria,2GIY3@201174|Actinobacteria	F420-dependent oxidoreductase					Bac_luciferase
G_510883	483219.LILAB_28170	COG0265@1|root,COG0265@2|Bacteria,1NXB0@1224|Proteobacteria	Trypsin-like peptidase domain					Trypsin_2
G_397989	1122604.JONR01000039_gene3760	COG0778@1|root,COG0778@2|Bacteria,1PGJY@1224|Proteobacteria,1S99H@1236|Gammaproteobacteria,1XBXV@135614|Xanthomonadales	Nitroreductase family					Nitroreductase
G_675551	1121033.AUCF01000004_gene4634	COG1486@1|root,COG1486@2|Bacteria,1NI6G@1224|Proteobacteria,2TTH4@28211|Alphaproteobacteria,2JT6C@204441|Rhodospirillales	Family 4 glycosyl hydrolase C-terminal domain			ko:K07406	ko00052,ko00561,ko00600,ko00603,map00052,map00561,map00600,map00603	Glyco_hydro_4,Glyco_hydro_4C
G_328707	314230.DSM3645_08347	COG0845@1|root,COG0845@2|Bacteria,2IYMS@203682|Planctomycetes	Biotin-lipoyl like					Biotin_lipoyl_2,HlyD_3,HlyD_D23
G_314956	391038.Bphy_2314	COG1682@1|root,COG1682@2|Bacteria,1N0X3@1224|Proteobacteria,2VHT7@28216|Betaproteobacteria,1K0NU@119060|Burkholderiaceae	Transport permease protein	tagG		ko:K09690	ko02010,map02010	ABC2_membrane
G_668523	1502851.FG93_03540	COG0640@1|root,COG0640@2|Bacteria,1N8QA@1224|Proteobacteria,2UC02@28211|Alphaproteobacteria,3JZ6B@41294|Bradyrhizobiaceae	helix_turn_helix, Arsenical Resistance Operon Repressor	ybzH				HTH_20
G_530549	319003.Bra1253DRAFT_05596	COG3791@1|root,COG3791@2|Bacteria,1RCYS@1224|Proteobacteria,2U5UG@28211|Alphaproteobacteria,3JUX3@41294|Bradyrhizobiaceae	Glutathione-dependent formaldehyde-activating enzyme	MA20_19505				GFA
G_537273	375286.mma_0915	COG1028@1|root,COG1028@2|Bacteria,1MUWP@1224|Proteobacteria,2W0EQ@28216|Betaproteobacteria	KR domain					adh_short_C2
G_290838	1123267.JONN01000001_gene1004	COG0768@1|root,COG0768@2|Bacteria,1MV8C@1224|Proteobacteria,2TRXN@28211|Alphaproteobacteria,2JZYI@204457|Sphingomonadales	Penicillin-binding Protein	mrdA		ko:K05515	ko00550,ko01501,map00550,map01501	PBP_dimer,Transpeptidase
G_80833	1123267.JONN01000001_gene1003	COG0772@1|root,COG0772@2|Bacteria,1MUK3@1224|Proteobacteria,2TSM0@28211|Alphaproteobacteria,2K0FR@204457|Sphingomonadales	Peptidoglycan polymerase that is essential for cell wall elongation	mrdB		ko:K05837		FTSW_RODA_SPOVE
G_789608	614083.AWQR01000047_gene3291	2EHWE@1|root,33BMZ@2|Bacteria,1NGH4@1224|Proteobacteria,2VY0S@28216|Betaproteobacteria,4AFVM@80864|Comamonadaceae	Putative motility protein					YjfB_motility
G_198392	497964.CfE428DRAFT_6105	COG1235@1|root,COG1235@2|Bacteria,46SKU@74201|Verrucomicrobia	Metallo-beta-lactamase superfamily					Lactamase_B_2
G_594805	713586.KB900536_gene1302	COG0346@1|root,COG0346@2|Bacteria,1REFQ@1224|Proteobacteria,1S3NT@1236|Gammaproteobacteria	lactoylglutathione lyase activity					-
G_49421	1267535.KB906767_gene5335	COG3328@1|root,COG3328@2|Bacteria	transposase activity			ko:K07497		Transposase_mut
G_703906	240015.ACP_1571	COG2963@1|root,COG2963@2|Bacteria,3Y8JQ@57723|Acidobacteria	Transposase					HTH_Tnp_1
G_475849	1379270.AUXF01000004_gene3103	2FF43@1|root,34729@2|Bacteria,1ZTX6@142182|Gemmatimonadetes	-					-
G_434105	1123508.JH636455_gene45	COG2234@1|root,COG2234@2|Bacteria,2IZHS@203682|Planctomycetes	Peptidase family M28					Peptidase_M28
G_451488	392499.Swit_4077	COG0386@1|root,COG0386@2|Bacteria,1RD1R@1224|Proteobacteria,2U7R3@28211|Alphaproteobacteria,2K47B@204457|Sphingomonadales	Belongs to the glutathione peroxidase family	gpo		ko:K00432	ko00480,ko00590,ko04918,map00480,map00590,map04918	GSHPx
G_367254	1040989.AWZU01000008_gene3768	COG1108@1|root,COG1108@2|Bacteria,1PWU3@1224|Proteobacteria,2TVJQ@28211|Alphaproteobacteria,3K394@41294|Bradyrhizobiaceae	ABC 3 transport family			ko:K02075		ABC-3
G_400643	1001585.MDS_2623	COG0515@1|root,COG0631@1|root,COG0515@2|Bacteria,COG0631@2|Bacteria,1MV1P@1224|Proteobacteria,1RNQN@1236|Gammaproteobacteria,1YDMR@136841|Pseudomonas aeruginosa group	Serine/threonine phosphatases, family 2C, catalytic domain	ppkB				PP2C_2,Pkinase
G_96820	1174684.EBMC1_13998	2C59N@1|root,30HSI@2|Bacteria,1R378@1224|Proteobacteria,2TZYT@28211|Alphaproteobacteria,2KEWA@204457|Sphingomonadales	-					-
G_257780	1112212.JH584235_gene3566	COG1738@1|root,COG1738@2|Bacteria,1NIPE@1224|Proteobacteria,2TTZV@28211|Alphaproteobacteria,2K1FS@204457|Sphingomonadales	Involved in the import of queuosine (Q) precursors, required for Q precursor salvage			ko:K09125		Vut_1
G_641276	452662.SJA_C1-07500	2DHUI@1|root,30104@2|Bacteria,1NXVX@1224|Proteobacteria,2USRR@28211|Alphaproteobacteria,2KCBY@204457|Sphingomonadales	-					-
G_591459	378806.STAUR_0277	COG2367@1|root,COG2367@2|Bacteria,1Q2UC@1224|Proteobacteria,438GK@68525|delta/epsilon subdivisions,2X3RE@28221|Deltaproteobacteria,2YWXF@29|Myxococcales	Beta-lactamase enzyme family			ko:K17836	ko00311,ko01130,ko01501,map00311,map01130,map01501	Beta-lactamase2
G_395419	1380394.JADL01000005_gene5420	COG0235@1|root,COG0235@2|Bacteria,1MWP9@1224|Proteobacteria,2TRMV@28211|Alphaproteobacteria,2JUYQ@204441|Rhodospirillales	Class II Aldolase and Adducin N-terminal domain					Aldolase_II
G_237516	338963.Pcar_2420	COG0019@1|root,COG0019@2|Bacteria,1MUA6@1224|Proteobacteria,42KZH@68525|delta/epsilon subdivisions,2WIRM@28221|Deltaproteobacteria,43U09@69541|Desulfuromonadales	Specifically catalyzes the decarboxylation of meso- diaminopimelate (meso-DAP) to L-lysine	lysA		ko:K01586	ko00300,ko01100,ko01110,ko01120,ko01130,ko01230,map00300,map01100,map01110,map01120,map01130,map01230	Orn_Arg_deC_N,Orn_DAP_Arg_deC
G_523875	1101190.ARWB01000001_gene3470	COG2030@1|root,COG2030@2|Bacteria,1MWPK@1224|Proteobacteria,2U5CQ@28211|Alphaproteobacteria,36YGZ@31993|Methylocystaceae	MaoC like domain		GO:0003674,GO:0003824,GO:0003859,GO:0006081,GO:0006082,GO:0008150,GO:0008152,GO:0009987,GO:0016829,GO:0016835,GO:0016836,GO:0019752,GO:0032787,GO:0043436,GO:0044237,GO:0044281,GO:0046487,GO:0071704	ko:K17865	ko00630,ko00650,ko01120,ko01200,map00630,map00650,map01120,map01200	MaoC_dehydratas
G_101271	240016.ABIZ01000001_gene3830	COG4260@1|root,COG4260@2|Bacteria,46UVR@74201|Verrucomicrobia,2IV4M@203494|Verrucomicrobiae	SPFH domain-Band 7 family					Band_7_1,HTH_17
G_416879	1123320.KB889748_gene4519	COG0498@1|root,COG0498@2|Bacteria,2GNM0@201174|Actinobacteria	Threonine synthase	thrC3		ko:K01733	ko00260,ko00750,ko01100,ko01110,ko01120,ko01230,map00260,map00750,map01100,map01110,map01120,map01230	PALP
G_174231	1380354.JIAN01000008_gene3362	COG3291@1|root,COG3420@1|root,COG3291@2|Bacteria,COG3420@2|Bacteria,2GN7G@201174|Actinobacteria	PFAM PKD domain containing protein					DUF5122,Laminin_G_3,Malectin,PKD
G_718833	1536769.P40081_15020	COG0582@1|root,COG0582@2|Bacteria,1TTJI@1239|Firmicutes,4HDG6@91061|Bacilli,274R3@186822|Paenibacillaceae	Arm DNA-binding domain					Arm-DNA-bind_4,Phage_int_SAM_3,Phage_int_SAM_5,Phage_integrase
G_703907	861299.J421_2783	COG0186@1|root,COG0186@2|Bacteria,1ZU1B@142182|Gemmatimonadetes	One of the primary rRNA binding proteins, it binds specifically to the 5'-end of 16S ribosomal RNA	rpsQ		ko:K02961	ko03010,map03010	Ribosomal_S17
G_436965	1380355.JNIJ01000031_gene3494	COG1116@1|root,COG1116@2|Bacteria,1P4HB@1224|Proteobacteria,2TUY9@28211|Alphaproteobacteria,3JR2W@41294|Bradyrhizobiaceae	ATPases associated with a variety of cellular activities			ko:K02049		ABC_tran
G_611244	1713.JOFV01000016_gene26	COG2265@1|root,COG2265@2|Bacteria,2GIR3@201174|Actinobacteria,4F0F6@85016|Cellulomonadaceae	Belongs to the class I-like SAM-binding methyltransferase superfamily. RNA M5U methyltransferase family	rumA		ko:K03215		TRAM,tRNA_U5-meth_tr
G_87600	1123267.JONN01000001_gene2229	COG0592@1|root,COG0592@2|Bacteria,1MVD9@1224|Proteobacteria,2TSRZ@28211|Alphaproteobacteria,2K052@204457|Sphingomonadales	Confers DNA tethering and processivity to DNA polymerases and other proteins. Acts as a clamp, forming a ring around DNA (a reaction catalyzed by the clamp-loading complex) which diffuses in an ATP-independent manner freely and bidirectionally along dsDNA. Initially characterized for its ability to contact the catalytic subunit of DNA polymerase III (Pol III), a complex, multichain enzyme respons…	dnaN		ko:K02338	ko00230,ko00240,ko01100,ko03030,ko03430,ko03440,map00230,map00240,map01100,map03030,map03430,map03440	DNA_pol3_beta,DNA_pol3_beta_2,DNA_pol3_beta_3
G_693361	1123267.JONN01000001_gene2226	29ZIU@1|root,30MJ0@2|Bacteria,1RF6K@1224|Proteobacteria,2U8DV@28211|Alphaproteobacteria,2K50U@204457|Sphingomonadales	-					-
G_7459	1123269.NX02_27175	COG0841@1|root,COG0841@2|Bacteria,1MU48@1224|Proteobacteria,2TQT0@28211|Alphaproteobacteria,2K02H@204457|Sphingomonadales	Efflux pump membrane transporter					ACR_tran
G_92473	1449049.JONW01000008_gene490	COG4618@1|root,COG4618@2|Bacteria,1NTI5@1224|Proteobacteria,2TR17@28211|Alphaproteobacteria	COG4618 ABC-type protease lipase transport system, ATPase and permease components			ko:K06148,ko:K12536,ko:K16299	ko02010,map02010	ABC_membrane,ABC_tran
G_644684	1157708.KB907462_gene1033	COG0129@1|root,COG0129@2|Bacteria,1MV4I@1224|Proteobacteria,2VKKY@28216|Betaproteobacteria,4AAUE@80864|Comamonadaceae	Belongs to the IlvD Edd family					ILVD_EDD
G_637775	1379270.AUXF01000001_gene2551	COG1131@1|root,COG1131@2|Bacteria,1ZUJT@142182|Gemmatimonadetes	ABC transporter					ABC_tran
G_707494	1304866.K413DRAFT_0582	COG4577@1|root,COG4577@2|Bacteria,1VA0E@1239|Firmicutes,24N43@186801|Clostridia,36JRW@31979|Clostridiaceae	PFAM microcompartments protein	NPD7_940		ko:K04027		BMC
G_286593	986075.CathTA2_0587	COG0741@1|root,COG0741@2|Bacteria,1V6DD@1239|Firmicutes,4HIWA@91061|Bacilli	Soluble lytic murein transglycosylase and related regulatory proteins (some contain LysM invasin domains)	yjbJ				SLT
G_51787	497964.CfE428DRAFT_6174	COG0477@1|root,COG2814@2|Bacteria,46T1N@74201|Verrucomicrobia	Transmembrane secretion effector					MFS_3
G_73903	1449076.JOOE01000004_gene9	COG1538@1|root,COG1538@2|Bacteria,1MUZZ@1224|Proteobacteria,2TU4U@28211|Alphaproteobacteria,2K1W0@204457|Sphingomonadales	RND efflux system, outer membrane lipoprotein					OEP
G_270039	1123267.JONN01000001_gene640	2F69V@1|root,33YTJ@2|Bacteria,1MYST@1224|Proteobacteria,2UA2M@28211|Alphaproteobacteria,2K4MC@204457|Sphingomonadales	-					-
G_290839	1123267.JONN01000001_gene641	COG3853@1|root,COG3853@2|Bacteria,1MY18@1224|Proteobacteria,2TU4T@28211|Alphaproteobacteria,2K07G@204457|Sphingomonadales	Toxic anion resistance					TelA
G_715127	1030157.AFMP01000044_gene1932	COG0792@1|root,COG0792@2|Bacteria,1N6VN@1224|Proteobacteria,2UFTM@28211|Alphaproteobacteria,2K62R@204457|Sphingomonadales	Belongs to the UPF0102 family			ko:K07460		UPF0102
G_382128	1121887.AUDK01000026_gene1945	COG4122@1|root,COG4122@2|Bacteria,4NGQ1@976|Bacteroidetes,1I0U5@117743|Flavobacteriia,2NZ4J@237|Flavobacterium	O-methyltransferase					Methyltransf_24,Methyltransf_3
G_14765	1121887.AUDK01000026_gene1946	COG0539@1|root,COG0539@2|Bacteria,4NDW9@976|Bacteroidetes,1HXPG@117743|Flavobacteriia,2NS7D@237|Flavobacterium	thus facilitating recognition of the initiation point. It is needed to translate mRNA with a short Shine-Dalgarno (SD) purine-rich sequence	rpsA		ko:K02945	ko03010,map03010	S1
G_6910	1121887.AUDK01000026_gene1949	COG2885@1|root,COG2885@2|Bacteria,4NE6G@976|Bacteroidetes,1HXNY@117743|Flavobacteriia,2NTY2@237|Flavobacterium	Belongs to the ompA family			ko:K03640		CarboxypepD_reg,OmpA,PD40
G_27195	1121887.AUDK01000026_gene1953	2DB82@1|root,2Z7PX@2|Bacteria,4NEW5@976|Bacteroidetes,1HXZZ@117743|Flavobacteriia,2NSTC@237|Flavobacterium	-					Beta_helix
G_651421	1044.EH31_16830	COG1216@1|root,COG1216@2|Bacteria,1NM61@1224|Proteobacteria,2TRZB@28211|Alphaproteobacteria,2K4XC@204457|Sphingomonadales	Glycosyltransferase like family 2					Glycos_transf_2
G_557281	392499.Swit_0398	COG2893@1|root,COG2893@2|Bacteria,1RHH7@1224|Proteobacteria,2U9E5@28211|Alphaproteobacteria,2K4MZ@204457|Sphingomonadales	PTS fructose transporter subunit IIA			ko:K02793	ko00051,ko00520,ko01100,ko02060,map00051,map00520,map01100,map02060	EIIA-man
G_584522	38727.Pavir.J14919.1.p	COG1429@1|root,2QT3B@2759|Eukaryota,37NX4@33090|Viridiplantae,3GBPN@35493|Streptophyta,3KSYT@4447|Liliopsida,3I5U5@38820|Poales	CobN/Magnesium Chelatase	CHLH	GO:0003674,GO:0003824,GO:0005575,GO:0005622,GO:0005623,GO:0005737,GO:0005739,GO:0009507,GO:0009526,GO:0009528,GO:0009532,GO:0009536,GO:0009570,GO:0009706,GO:0009941,GO:0010007,GO:0016020,GO:0016851,GO:0016874,GO:0019866,GO:0031090,GO:0031967,GO:0031969,GO:0031975,GO:0032991,GO:0042170,GO:0043226,GO:0043227,GO:0043229,GO:0043231,GO:0044422,GO:0044424,GO:0044434,GO:0044435,GO:0044444,GO:0044446,GO:…	ko:K03403	ko00860,ko01100,ko01110,map00860,map01100,map01110	CobN-Mg_chel,DUF3479
G_726207	246197.MXAN_3212	COG0526@1|root,COG0526@2|Bacteria,1QXUD@1224|Proteobacteria,43C6V@68525|delta/epsilon subdivisions,2X7H3@28221|Deltaproteobacteria,2Z1TN@29|Myxococcales	COG0526, thiol-disulfide isomerase and thioredoxins					DUF836
G_345192	1217718.ALOU01000009_gene1094	COG2010@1|root,COG2010@2|Bacteria,1P1GY@1224|Proteobacteria,2VP4W@28216|Betaproteobacteria,1K68I@119060|Burkholderiaceae	Cytochrome c			ko:K17223	ko00920,ko01100,ko01120,map00920,map01100,map01120	Cytochrom_C
G_129517	1267535.KB906767_gene1780	COG0604@1|root,COG0604@2|Bacteria,3Y6QN@57723|Acidobacteria	Zinc-binding dehydrogenase					ADH_N,ADH_zinc_N
G_804821	1120705.FG95_01489	COG0678@1|root,COG0678@2|Bacteria,1MU0H@1224|Proteobacteria,2U6ZN@28211|Alphaproteobacteria,2K3WE@204457|Sphingomonadales	Alkyl hydroperoxide reductase					Redoxin
G_497941	392499.Swit_2665	COG3791@1|root,COG3791@2|Bacteria,1RE8S@1224|Proteobacteria,2U73V@28211|Alphaproteobacteria,2K4NT@204457|Sphingomonadales	Glutathione-dependent formaldehyde-activating enzyme					GFA
G_824922	1201035.KE007210_gene614	COG0136@1|root,COG0136@2|Bacteria,1MUHG@1224|Proteobacteria,2TSRD@28211|Alphaproteobacteria,48T5S@772|Bartonellaceae	Catalyzes the NADPH-dependent formation of L-aspartate- semialdehyde (L-ASA) by the reductive dephosphorylation of L- aspartyl-4-phosphate	asd		ko:K00133	ko00260,ko00261,ko00270,ko00300,ko01100,ko01110,ko01120,ko01130,ko01210,ko01230,map00260,map00261,map00270,map00300,map01100,map01110,map01120,map01130,map01210,map01230	Semialdhyde_dh,Semialdhyde_dhC
G_92474	1123267.JONN01000001_gene849	COG0557@1|root,COG0557@2|Bacteria,1MUS6@1224|Proteobacteria,2TRC1@28211|Alphaproteobacteria,2K0KI@204457|Sphingomonadales	3'-5' exoribonuclease that releases 5'-nucleoside monophosphates and is involved in maturation of structured RNAs	rnr		ko:K12573	ko03018,map03018	RNB,S1
G_233480	1123267.JONN01000001_gene2148	COG1192@1|root,COG1192@2|Bacteria,1MV43@1224|Proteobacteria,2TSWH@28211|Alphaproteobacteria,2K02Z@204457|Sphingomonadales	Chromosome partitioning			ko:K03496		AAA_31
G_584524	1205680.CAKO01000008_gene4092	COG2030@1|root,COG2030@2|Bacteria,1RGPX@1224|Proteobacteria,2USAV@28211|Alphaproteobacteria	dehydratase					MaoC_dehydratas
G_62164	1123267.JONN01000001_gene635	COG1249@1|root,COG1249@2|Bacteria,1MU2Z@1224|Proteobacteria,2TQS7@28211|Alphaproteobacteria,2K11W@204457|Sphingomonadales	Belongs to the class-I pyridine nucleotide-disulfide oxidoreductase family	gor		ko:K00383	ko00480,ko04918,map00480,map04918	Pyr_redox_2,Pyr_redox_dim
G_297344	1123267.JONN01000001_gene416	COG0489@1|root,COG0489@2|Bacteria,1MU7R@1224|Proteobacteria,2TRDM@28211|Alphaproteobacteria,2K1RH@204457|Sphingomonadales	Binds and transfers iron-sulfur (Fe-S) G_s to target apoproteins. Can hydrolyze ATP			ko:K03593		ParA
G_488514	1380391.JIAS01000011_gene4772	COG1171@1|root,COG1171@2|Bacteria,1MVWJ@1224|Proteobacteria,2TQN9@28211|Alphaproteobacteria,2JPM3@204441|Rhodospirillales	Catalyzes the anaerobic formation of alpha-ketobutyrate and ammonia from threonine in a two-step reaction. The first step involved a dehydration of threonine and a production of enamine intermediates (aminocrotonate), which tautomerizes to its imine form (iminobutyrate). Both intermediates are unstable and short- lived. The second step is the nonenzymatic hydrolysis of the enamine imine intermedi…	ilvA		ko:K01754	ko00260,ko00290,ko01100,ko01110,ko01130,ko01200,ko01230,map00260,map00290,map01100,map01110,map01130,map01200,map01230	ACT,ACT_4,PALP
G_143265	1007104.SUS17_2371	COG4301@1|root,COG4301@2|Bacteria,1MUCG@1224|Proteobacteria,2TRMH@28211|Alphaproteobacteria,2K0WW@204457|Sphingomonadales	Histidine-specific methyltransferase, SAM-dependent					Methyltransf_33
G_249705	748247.AZKH_2902	COG3302@1|root,COG3302@2|Bacteria,1R64Q@1224|Proteobacteria,2VNSS@28216|Betaproteobacteria,2KVPW@206389|Rhodocyclales	DMSO reductase anchor subunit (DmsC)	padD		ko:K18363	ko00360,map00360	DmsC
G_570774	1244869.H261_16276	COG0437@1|root,COG0437@2|Bacteria,1MU1B@1224|Proteobacteria,2TTE2@28211|Alphaproteobacteria,2JRY6@204441|Rhodospirillales	COG0437 Fe-S-G_-containing hydrogenase components 1					Fer4_11,Fer4_4,Fer4_7
G_140451	1090319.KE386571_gene1798	COG0276@1|root,COG0276@2|Bacteria,1MVR1@1224|Proteobacteria,2TSMS@28211|Alphaproteobacteria,2K0NQ@204457|Sphingomonadales	Catalyzes the ferrous insertion into protoporphyrin IX	hemH		ko:K01772	ko00860,ko01100,ko01110,map00860,map01100,map01110	Ferrochelatase
G_434106	379066.GAU_1997	COG1260@1|root,COG1260@2|Bacteria,1ZT2X@142182|Gemmatimonadetes	Myo-inositol-1-phosphate synthase			ko:K01858	ko00521,ko00562,ko01100,ko01130,map00521,map00562,map01100,map01130	Inos-1-P_synth,NAD_binding_5
G_451489	1205680.CAKO01000042_gene5347	COG5310@1|root,COG5310@2|Bacteria,1MUZB@1224|Proteobacteria,2TRTR@28211|Alphaproteobacteria,2JR46@204441|Rhodospirillales	Homospermidine synthase	hss		ko:K00808	ko00960,ko01110,map00960,map01110	Sacchrp_dh_C,Sacchrp_dh_NADP
G_996	671143.DAMO_1261	COG0841@1|root,COG0841@2|Bacteria,2NNUH@2323|unclassified Bacteria	Belongs to the resistance-nodulation-cell division (RND) (TC 2.A.6) family			ko:K03296		ACR_tran
G_520608	861299.J421_3872	COG1490@1|root,COG1490@2|Bacteria,1ZTVP@142182|Gemmatimonadetes	rejects L-amino acids rather than detecting D-amino acids in the active site. By recycling D-aminoacyl-tRNA to D-amino acids and free tRNA molecules, this enzyme counteracts the toxicity associated with the formation of D-aminoacyl-tRNA entities in vivo and helps enforce protein L-homochirality	dtd		ko:K07560		Tyr_Deacylase
G_44142	1123248.KB893328_gene872	COG0531@1|root,COG0531@2|Bacteria,4NIB8@976|Bacteroidetes,1IRHS@117747|Sphingobacteriia	Amino acid permease					AA_permease_2
G_136182	706587.Desti_4648	COG0318@1|root,COG0318@2|Bacteria,1MU6G@1224|Proteobacteria,42QA7@68525|delta/epsilon subdivisions,2WM2Q@28221|Deltaproteobacteria	PFAM AMP-dependent synthetase and ligase					AMP-binding,AMP-binding_C
G_241498	1449076.JOOE01000002_gene903	COG1842@1|root,COG1842@2|Bacteria,1NC7S@1224|Proteobacteria,2U6CN@28211|Alphaproteobacteria,2K2DP@204457|Sphingomonadales	Phage shock protein A	pspA		ko:K03969		PspA_IM30
G_310508	861299.J421_3976	COG4796@1|root,COG4796@2|Bacteria,1ZSRT@142182|Gemmatimonadetes	AMIN domain			ko:K02666		AMIN,Secretin,Secretin_N
G_654844	1430440.MGMSRv2_1833	COG3118@1|root,COG3118@2|Bacteria,1MZBB@1224|Proteobacteria,2UCCR@28211|Alphaproteobacteria,2JSQZ@204441|Rhodospirillales	Belongs to the thioredoxin family	trxA		ko:K03671	ko04621,ko05418,map04621,map05418	Thioredoxin
G_226027	414684.RC1_2604	COG1074@1|root,COG1074@2|Bacteria,1MUTF@1224|Proteobacteria,2TQJZ@28211|Alphaproteobacteria,2JPMW@204441|Rhodospirillales	Belongs to the helicase family. UvrD subfamily	addA		ko:K16898		PDDEXK_1,UvrD-helicase,UvrD_C
G_174232	1317118.ATO8_12766	2DBJ8@1|root,2Z9JM@2|Bacteria,1MX0S@1224|Proteobacteria,2TT7Z@28211|Alphaproteobacteria	NAD-specific glutamate dehydrogenase					NAD-GH
G_91658	5147.XP_003343029.1	COG0365@1|root,KOG1175@2759|Eukaryota,38BR4@33154|Opisthokonta,3NUTI@4751|Fungi,3QM4K@4890|Ascomycota,21284@147550|Sordariomycetes,3U77R@5139|Sordariales,3UK0N@5148|Sordariaceae	AMP-binding enzyme C-terminal domain			ko:K01895,ko:K01908	ko00010,ko00620,ko00640,ko00680,ko00720,ko01100,ko01110,ko01120,ko01130,ko01200,map00010,map00620,map00640,map00680,map00720,map01100,map01110,map01120,map01130,map01200	ACAS_N,AMP-binding,AMP-binding_C
G_247612	861299.J421_0504	COG1398@1|root,COG1398@2|Bacteria,1ZT9N@142182|Gemmatimonadetes	Fatty acid desaturase			ko:K00507	ko01040,ko01212,ko03320,ko04152,ko04212,map01040,map01212,map03320,map04152,map04212	-
G_537275	290397.Adeh_3358	COG0463@1|root,COG0463@2|Bacteria,1MW2G@1224|Proteobacteria,43BKJ@68525|delta/epsilon subdivisions	PFAM Glycosyl transferase family 2	dpm1		ko:K00721	ko00510,ko01100,map00510,map01100	Glycos_transf_2
G_523877	1123288.SOV_1c06620	COG1529@1|root,COG1529@2|Bacteria,1UYGE@1239|Firmicutes,4H80C@909932|Negativicutes	Molybdopterin-binding domain of aldehyde dehydrogenase					Ald_Xan_dh_C2
G_530550	1112214.AHIS01000081_gene3495	COG0315@1|root,COG0315@2|Bacteria,1RCYZ@1224|Proteobacteria,2U747@28211|Alphaproteobacteria,2K4GG@204457|Sphingomonadales	Catalyzes the conversion of (8S)-3',8-cyclo-7,8- dihydroguanosine 5'-triphosphate to cyclic pyranopterin monophosphate (cPMP)					MoaC
G_261955	1121124.JNIX01000007_gene537	COG0730@1|root,COG0730@2|Bacteria,1RD5A@1224|Proteobacteria,2U7QA@28211|Alphaproteobacteria	membrane transporter protein			ko:K07090		TauE
G_119426	1144307.PMI04_04032	COG3118@1|root,COG3118@2|Bacteria,1MV0R@1224|Proteobacteria,2TS5X@28211|Alphaproteobacteria,2K0HB@204457|Sphingomonadales	Thioredoxin			ko:K05838		TPR_15,TPR_19,TPR_20,Thioredoxin
G_32458	1150600.ADIARSV_4023	COG3537@1|root,COG3537@2|Bacteria,4NDYB@976|Bacteroidetes,1IQMC@117747|Sphingobacteriia	PFAM Glycosyl hydrolase family 92					Glyco_hydro_92
G_648089	882.DVU_1914	COG0119@1|root,COG0119@2|Bacteria,1MUNQ@1224|Proteobacteria,42MAV@68525|delta/epsilon subdivisions,2WJC9@28221|Deltaproteobacteria,2M8P2@213115|Desulfovibrionales	Belongs to the alpha-IPM synthase homocitrate synthase family	cimA		ko:K01649	ko00290,ko00620,ko01100,ko01110,ko01210,ko01230,map00290,map00620,map01100,map01110,map01210,map01230	HMGL-like,LeuA_dimer
G_136183	1379270.AUXF01000006_gene305	COG3869@1|root,COG3869@2|Bacteria,1ZT9I@142182|Gemmatimonadetes	ATP:guanido phosphotransferase, C-terminal catalytic domain			ko:K19405		ATP-gua_Ptrans
G_789610	1210884.HG799462_gene7851	COG0284@1|root,COG0284@2|Bacteria,2IXSF@203682|Planctomycetes	Belongs to the OMP decarboxylase family. Type 2 subfamily	pyrF	GO:0003674,GO:0003824,GO:0004590,GO:0006139,GO:0006206,GO:0006207,GO:0006725,GO:0006807,GO:0008150,GO:0008152,GO:0009058,GO:0009112,GO:0009987,GO:0016829,GO:0016830,GO:0016831,GO:0018130,GO:0019856,GO:0034641,GO:0044237,GO:0044238,GO:0044249,GO:0044271,GO:0044281,GO:0046112,GO:0046483,GO:0055086,GO:0071704,GO:0072527,GO:0072528,GO:1901360,GO:1901362,GO:1901564,GO:1901566,GO:1901576	ko:K01591	ko00240,ko01100,map00240,map01100	OMPdecase
G_2631	1121405.dsmv_1320	COG0574@1|root,COG1080@1|root,COG0574@2|Bacteria,COG1080@2|Bacteria,1MU0R@1224|Proteobacteria,42NDJ@68525|delta/epsilon subdivisions,2WJSH@28221|Deltaproteobacteria,2MIZ3@213118|Desulfobacterales	Belongs to the PEP-utilizing enzyme family	ppdK		ko:K01006	ko00620,ko00710,ko00720,ko01100,ko01120,ko01200,map00620,map00710,map00720,map01100,map01120,map01200	PEP-utilizers,PEP-utilizers_C,PPDK_N
G_133454	1123267.JONN01000001_gene457	COG0860@1|root,COG0860@2|Bacteria,1MUQK@1224|Proteobacteria,2U0K2@28211|Alphaproteobacteria,2K2BU@204457|Sphingomonadales	N-acetylmuramoyl-L-alanine amidase			ko:K01448	ko01503,map01503	AMIN,Amidase_3
G_301536	861299.J421_4361	COG1321@1|root,COG1918@1|root,COG1321@2|Bacteria,COG1918@2|Bacteria,1ZTHJ@142182|Gemmatimonadetes	Helix-turn-helix diphteria tox regulatory element			ko:K03709		Fe_dep_repr_C,Fe_dep_repress,FeoA
G_411504	697281.Mahau_2356	COG1274@1|root,COG1274@2|Bacteria,1TQED@1239|Firmicutes,249NP@186801|Clostridia,42FYF@68295|Thermoanaerobacterales	Catalyzes the conversion of oxaloacetate (OAA) to phosphoenolpyruvate (PEP), the rate-limiting step in the metabolic pathway that produces glucose from lactate and other precursors derived from the citric acid cycle	pckG		ko:K01596	ko00010,ko00020,ko00620,ko01100,ko01110,ko01120,ko01130,ko03320,ko04068,ko04151,ko04152,ko04910,ko04920,ko04922,ko04931,ko04964,map00010,map00020,map00620,map01100,map01110,map01120,map01130,map03320,map04068,map04151,map04152,map04910,map04920,map04922,map04931,map04964	PEPCK_C,PEPCK_N
G_82980	1121957.ATVL01000009_gene1201	COG2170@1|root,COG2170@2|Bacteria,4NFFP@976|Bacteroidetes,47KG2@768503|Cytophagia	ATP-dependent carboxylate-amine ligase which exhibits weak glutamate--cysteine ligase activity	ybdK		ko:K06048		GCS2
G_141858	926550.CLDAP_22640	COG0189@1|root,COG0189@2|Bacteria,2G864@200795|Chloroflexi	ligase activity					-
G_507633	1382359.JIAL01000001_gene893	COG0071@1|root,COG0071@2|Bacteria,3Y4TM@57723|Acidobacteria,2JJFI@204432|Acidobacteriia	Belongs to the small heat shock protein (HSP20) family			ko:K13993	ko04141,map04141	HSP20
G_779634	1379270.AUXF01000001_gene2733	29X7I@1|root,30IWS@2|Bacteria,1ZV88@142182|Gemmatimonadetes	Protein of unknown function (DUF2892)					DUF2892
G_148916	861299.J421_4143	COG1171@1|root,COG1171@2|Bacteria	Catalyzes the anaerobic formation of alpha-ketobutyrate and ammonia from threonine in a two-step reaction. The first step involved a dehydration of threonine and a production of enamine intermediates (aminocrotonate), which tautomerizes to its imine form (iminobutyrate). Both intermediates are unstable and short- lived. The second step is the nonenzymatic hydrolysis of the enamine imine intermedi…			ko:K01754	ko00260,ko00290,ko01100,ko01110,ko01130,ko01200,ko01230,map00260,map00290,map01100,map01110,map01130,map01200,map01230	PALP
G_608038	1380391.JIAS01000020_gene1511	COG0414@1|root,COG0414@2|Bacteria,1MV1S@1224|Proteobacteria,2TS2D@28211|Alphaproteobacteria,2JQ4D@204441|Rhodospirillales	Catalyzes the condensation of pantoate with beta-alanine in an ATP-dependent reaction via a pantoyl-adenylate intermediate	panC		ko:K01918	ko00410,ko00770,ko01100,ko01110,map00410,map00770,map01100,map01110	Pantoate_ligase
G_75207	1278073.MYSTI_02176	COG0577@1|root,COG0577@2|Bacteria,1NREW@1224|Proteobacteria	COG0577 ABC-type antimicrobial peptide transport system permease component					FtsX,MacB_PCD
G_682631	243160.BMA0539	COG0265@1|root,COG0265@2|Bacteria,1MU63@1224|Proteobacteria,2VI4Q@28216|Betaproteobacteria,1K1RF@119060|Burkholderiaceae	Belongs to the peptidase S1C family	mucD		ko:K04771	ko01503,ko02020,map01503,map02020	PDZ_2,Trypsin_2
G_33259	251229.Chro_2394	COG0737@1|root,COG0737@2|Bacteria,1G262@1117|Cyanobacteria,3VKV4@52604|Pleurocapsales	5'-nucleotidase, C-terminal domain			ko:K01081	ko00230,ko00240,ko00760,ko01100,ko01110,map00230,map00240,map00760,map01100,map01110	5_nucleotid_C,EF-hand_5,Metallophos
G_374662	370438.PTH_1946	COG2094@1|root,COG2094@2|Bacteria,1V1E6@1239|Firmicutes,24FRV@186801|Clostridia,261K2@186807|Peptococcaceae	Belongs to the DNA glycosylase MPG family			ko:K03652	ko03410,map03410	Pur_DNA_glyco
G_611245	1297863.APJF01000012_gene1562	COG3484@1|root,COG3484@2|Bacteria,1N057@1224|Proteobacteria,2U09K@28211|Alphaproteobacteria,3JRRE@41294|Bradyrhizobiaceae	Proteasome-type protease	MA20_32445		ko:K07395		Proteasome
G_40846	883080.HMPREF9697_00845	COG0841@1|root,COG0841@2|Bacteria,1MU48@1224|Proteobacteria,2TQT0@28211|Alphaproteobacteria,3JU8M@41294|Bradyrhizobiaceae	Belongs to the resistance-nodulation-cell division (RND) (TC 2.A.6) family	mdtC		ko:K07789	ko02020,map02020	ACR_tran
G_347619	484770.UFO1_1170	COG0111@1|root,COG0111@2|Bacteria,1UK2H@1239|Firmicutes,4H9B6@909932|Negativicutes	D-isomer specific 2-hydroxyacid dehydrogenase, NAD-binding			ko:K00058	ko00260,ko00680,ko01100,ko01120,ko01130,ko01200,ko01230,map00260,map00680,map01100,map01120,map01130,map01200,map01230	2-Hacid_dh,2-Hacid_dh_C
G_715128	1449076.JOOE01000001_gene2602	COG5531@1|root,COG5531@2|Bacteria,1N3MD@1224|Proteobacteria,2UC9T@28211|Alphaproteobacteria,2KCA8@204457|Sphingomonadales	SWI complex, BAF60b domains					SWIB
G_215277	1123267.JONN01000001_gene583	COG1619@1|root,COG1619@2|Bacteria,1MWIY@1224|Proteobacteria,2U0U5@28211|Alphaproteobacteria,2K08M@204457|Sphingomonadales	proteins, homologs of microcin C7 resistance protein MccF			ko:K01297		Peptidase_S66
G_342706	497964.CfE428DRAFT_3409	2FHDV@1|root,34981@2|Bacteria,46W9B@74201|Verrucomicrobia	-					-
G_272044	685778.AORL01000010_gene3193	COG0114@1|root,COG0114@2|Bacteria,1MUQI@1224|Proteobacteria,2TQM7@28211|Alphaproteobacteria,2K0K7@204457|Sphingomonadales	Involved in the TCA cycle. Catalyzes the stereospecific interconversion of fumarate to L-malate	fumC		ko:K01679	ko00020,ko00620,ko00720,ko01100,ko01110,ko01120,ko01130,ko01200,ko04934,ko05200,ko05211,map00020,map00620,map00720,map01100,map01110,map01120,map01130,map01200,map04934,map05200,map05211	FumaraseC_C,Lyase_1
G_581093	1123267.JONN01000001_gene1341	COG0377@1|root,COG0377@2|Bacteria,1MUI2@1224|Proteobacteria,2TQK3@28211|Alphaproteobacteria,2K0KE@204457|Sphingomonadales	NDH-1 shuttles electrons from NADH, via FMN and iron- sulfur (Fe-S) centers, to quinones in the respiratory chain. The immediate electron acceptor for the enzyme in this species is believed to be ubiquinone. Couples the redox reaction to proton translocation (for every two electrons transferred, four hydrogen ions are translocated across the cytoplasmic membrane), and thus conserves the redox ene…	nuoB		ko:K00331	ko00190,ko01100,map00190,map01100	Oxidored_q6
G_672026	1123267.JONN01000001_gene445	COG0772@1|root,COG0772@2|Bacteria,1MVDB@1224|Proteobacteria,2TQSA@28211|Alphaproteobacteria,2K0IS@204457|Sphingomonadales	Belongs to the SEDS family	ftsW		ko:K03588	ko04112,map04112	FTSW_RODA_SPOVE
G_95928	1120973.AQXL01000134_gene1501	COG3547@1|root,COG3547@2|Bacteria	Transposase (IS116 IS110 IS902 family)					DEDD_Tnp_IS110,Transposase_20
G_328708	1123267.JONN01000001_gene1978	COG0493@1|root,COG0493@2|Bacteria,1P58U@1224|Proteobacteria,2TUCG@28211|Alphaproteobacteria,2K06F@204457|Sphingomonadales	COG0493 NADPH-dependent glutamate synthase beta chain and related oxidoreductases			ko:K00528		Pyr_redox_2
G_591461	1123248.KB893348_gene81	COG0727@1|root,COG0727@2|Bacteria,4NEPX@976|Bacteroidetes,1IQ2V@117747|Sphingobacteriia	Protein of unknown function (DUF3109)					DUF3109
G_253693	1185876.BN8_01704	COG0823@1|root,COG1228@1|root,COG0823@2|Bacteria,COG1228@2|Bacteria,4PM8I@976|Bacteroidetes,47KK7@768503|Cytophagia	Amidohydrolase family					Amidohydro_1,PD40
G_121932	1205680.CAKO01000002_gene2576	COG0488@1|root,COG0488@2|Bacteria,1MU37@1224|Proteobacteria,2TR3X@28211|Alphaproteobacteria,2JPQA@204441|Rhodospirillales	COG0488 ATPase components of ABC transporters with duplicated ATPase domains	uup		ko:K15738		ABC_tran,ABC_tran_CTD
G_384785	640081.Dsui_1701	COG1403@1|root,COG1403@2|Bacteria,1MWEQ@1224|Proteobacteria,2VKQH@28216|Betaproteobacteria,2KW5S@206389|Rhodocyclales	HNH endonuclease					HNH_5
G_69141	330214.NIDE1167	COG1201@1|root,COG1201@2|Bacteria	RNA secondary structure unwinding	lhr		ko:K03724		DEAD,DEAD_assoc,Helicase_C
G_679129	1123248.KB893314_gene3323	COG0089@1|root,COG0089@2|Bacteria,4NS7H@976|Bacteroidetes,1ITE2@117747|Sphingobacteriia	One of the early assembly proteins it binds 23S rRNA. One of the proteins that surrounds the polypeptide exit tunnel on the outside of the ribosome. Forms the main docking site for trigger factor binding to the ribosome	rplW		ko:K02892	ko03010,map03010	Ribosomal_L23
G_27580	861299.J421_1151	COG0258@1|root,COG0749@1|root,COG0258@2|Bacteria,COG0749@2|Bacteria,1ZTCF@142182|Gemmatimonadetes	In addition to polymerase activity, this DNA polymerase exhibits 5'-3' exonuclease activity	polA		ko:K02335	ko00230,ko00240,ko01100,ko03030,ko03410,ko03420,ko03440,map00230,map00240,map01100,map03030,map03410,map03420,map03440	5_3_exonuc,5_3_exonuc_N,DNA_pol_A,DNA_pol_A_exo1
G_129518	207559.Dde_2676	COG0735@1|root,COG0735@2|Bacteria,1RDWJ@1224|Proteobacteria,42SII@68525|delta/epsilon subdivisions,2WPJG@28221|Deltaproteobacteria,2MGU2@213115|Desulfovibrionales	Belongs to the Fur family			ko:K03711		FUR
G_61052	639282.DEFDS_1662	COG0119@1|root,COG0119@2|Bacteria,2GF3Q@200930|Deferribacteres	Catalyzes the condensation of the acetyl group of acetyl-CoA with 3-methyl-2-oxobutanoate (2-oxoisovalerate) to form 3-carboxy-3-hydroxy-4-methylpentanoate (2-isopropylmalate)	leuA		ko:K01649	ko00290,ko00620,ko01100,ko01110,ko01210,ko01230,map00290,map00620,map01100,map01110,map01210,map01230	HMGL-like,LeuA_dimer
G_4898	404380.Gbem_0005	COG0188@1|root,COG0188@2|Bacteria,1MUGG@1224|Proteobacteria,42KZ9@68525|delta/epsilon subdivisions,2WJBC@28221|Deltaproteobacteria,43T5S@69541|Desulfuromonadales	A type II topoisomerase that negatively supercoils closed circular double-stranded (ds) DNA in an ATP-dependent manner to modulate DNA topology and maintain chromosomes in an underwound state. Negative supercoiling favors strand separation, and DNA replication, transcription, recombination and repair, all of which involve strand separation. Also able to catalyze the interconversion of other topol…	gyrA		ko:K02469		DNA_gyraseA_C,DNA_topoisoIV
G_161870	1205680.CAKO01000002_gene2168	COG1960@1|root,COG1960@2|Bacteria,1MUDR@1224|Proteobacteria,2TQKE@28211|Alphaproteobacteria,2JR65@204441|Rhodospirillales	Acyl-CoA dehydrogenase, C-terminal domain			ko:K06446	ko00930,ko01100,ko01120,map00930,map01100,map01120	Acyl-CoA_dh_1,Acyl-CoA_dh_M,Acyl-CoA_dh_N
G_324117	115417.EPrPW00000017147	290A5@1|root,2R756@2759|Eukaryota,1MJ9X@121069|Pythiales	Source PGD					-
G_392671	1163409.UUA_10946	COG5553@1|root,COG5553@2|Bacteria,1QQAU@1224|Proteobacteria,1T6T7@1236|Gammaproteobacteria,1X83V@135614|Xanthomonadales	Cysteine dioxygenase type I					CDO_I
G_116971	1379270.AUXF01000003_gene3384	COG1253@1|root,COG1253@2|Bacteria,1ZT0D@142182|Gemmatimonadetes	Transporter associated domain					CBS,CorC_HlyC,DUF21
G_98526	1267535.KB906767_gene3825	COG1629@1|root,COG1629@2|Bacteria	transport					CarboxypepD_reg,Plug,TonB_dep_Rec
G_547335	1123267.JONN01000001_gene1920	COG0346@1|root,COG0346@2|Bacteria,1RCYX@1224|Proteobacteria,2U7A8@28211|Alphaproteobacteria,2K4E9@204457|Sphingomonadales	COG0346 Lactoylglutathione lyase and related lyases	gloA		ko:K01759	ko00620,map00620	Glyoxalase
G_377118	323848.Nmul_A2142	COG1335@1|root,COG1335@2|Bacteria,1MZP9@1224|Proteobacteria,2VUX5@28216|Betaproteobacteria,3745Q@32003|Nitrosomonadales	Isochorismatase family					Isochorismatase
G_146105	251221	COG1879@1|root,COG1879@2|Bacteria,1G06J@1117|Cyanobacteria	PFAM periplasmic binding protein LacI transcriptional regulator			ko:K10439	ko02010,ko02030,map02010,map02030	Peripla_BP_4
G_153183	1207063.P24_02481	COG0606@1|root,COG0606@2|Bacteria,1MU4R@1224|Proteobacteria,2TQU6@28211|Alphaproteobacteria,2JP8C@204441|Rhodospirillales	ATPase with chaperone activity			ko:K07391		ChlI,Mg_chelatase,Mg_chelatase_C
G_442762	1267535.KB906767_gene1154	COG0460@1|root,COG0460@2|Bacteria,3Y2VY@57723|Acidobacteria,2JHYQ@204432|Acidobacteriia	homoserine dehydrogenase			ko:K00003	ko00260,ko00270,ko00300,ko01100,ko01110,ko01120,ko01130,ko01230,map00260,map00270,map00300,map01100,map01110,map01120,map01130,map01230	ACT,Homoserine_dh,NAD_binding_3
G_547336	32057.KB217478_gene3132	COG0262@1|root,COG0262@2|Bacteria,1GD9G@1117|Cyanobacteria	RibD C-terminal domain					RibD_C
G_249706	13689.BV96_01980	COG0124@1|root,COG0124@2|Bacteria,1MV2K@1224|Proteobacteria,2TSTH@28211|Alphaproteobacteria,2K101@204457|Sphingomonadales	histidyl-tRNA synthetase	hisS		ko:K01892	ko00970,map00970	HGTP_anticodon,tRNA-synt_His
G_249707	1121127.JAFA01000065_gene4741	COG1529@1|root,COG1529@2|Bacteria,1MUEA@1224|Proteobacteria,2VIR8@28216|Betaproteobacteria,1K0F9@119060|Burkholderiaceae	Aldehyde oxidase and xanthine dehydrogenase, a/b hammerhead domain			ko:K03520		Ald_Xan_dh_C,Ald_Xan_dh_C2
G_233482	1411123.JQNH01000001_gene517	COG0398@1|root,COG0398@2|Bacteria,1MVF3@1224|Proteobacteria,2U6DE@28211|Alphaproteobacteria	SNARE associated golgi protein	merA_1				SNARE_assoc
G_466382	1123269.NX02_13455	COG0305@1|root,COG0305@2|Bacteria,1MUG9@1224|Proteobacteria,2TSF9@28211|Alphaproteobacteria,2K1TQ@204457|Sphingomonadales	it exhibits DNA-dependent ATPase activity and contains distinct active sites for ATP binding, DNA binding, and interaction with DnaC protein, primase, and other prepriming proteins	dnaB		ko:K02314	ko03030,ko04112,map03030,map04112	DnaB,DnaB_C
G_31677	1219049.SP5_069_00620	COG2989@1|root,COG2989@2|Bacteria,1MV14@1224|Proteobacteria,2TRJ9@28211|Alphaproteobacteria,2K13N@204457|Sphingomonadales	Putative peptidoglycan binding domain			ko:K21470		PG_binding_1,YkuD
G_497943	1123267.JONN01000001_gene857	COG1012@1|root,COG1012@2|Bacteria,1MV2I@1224|Proteobacteria,2TU8S@28211|Alphaproteobacteria,2K13M@204457|Sphingomonadales	Catalyzes the NAD-dependent reduction of succinylglutamate semialdehyde into succinylglutamate	astD		ko:K06447	ko00330,ko01100,map00330,map01100	Aldedh
G_314957	497964.CfE428DRAFT_5955	COG0366@1|root,COG0366@2|Bacteria	hydrolase activity, hydrolyzing O-glycosyl compounds	amyA				Alpha-amylase,Alpha-amylase_C,tRNA_SAD
G_16255	323848.Nmul_A1541	COG0542@1|root,COG0542@2|Bacteria,1MURH@1224|Proteobacteria,2VHYF@28216|Betaproteobacteria,371VX@32003|Nitrosomonadales	Part of a stress-induced multi-chaperone system, it is involved in the recovery of the cell from heat-induced damage, in cooperation with DnaK, DnaJ and GrpE	clpB		ko:K03695	ko04213,map04213	AAA,AAA_2,ClpB_D2-small,Clp_N
G_92475	665952.HMPREF1015_01897	COG3335@1|root,COG3335@2|Bacteria,1V41H@1239|Firmicutes,4HH52@91061|Bacilli,1ZHKF@1386|Bacillus	DDE superfamily endonuclease			ko:K07494		DDE_3,HTH_29,HTH_33
G_431273	1088721.NSU_2928	COG0304@1|root,COG0304@2|Bacteria,1MU1X@1224|Proteobacteria,2TR32@28211|Alphaproteobacteria,2JZXI@204457|Sphingomonadales	Catalyzes the condensation reaction of fatty acid synthesis by the addition to an acyl acceptor of two carbons from malonyl-ACP	fabF		ko:K09458	ko00061,ko00780,ko01100,ko01212,map00061,map00780,map01100,map01212	Ketoacyl-synt_C,ketoacyl-synt
G_387422	1038862.KB893884_gene477	COG0411@1|root,COG0411@2|Bacteria,1MUTY@1224|Proteobacteria,2TQK1@28211|Alphaproteobacteria,3JVWU@41294|Bradyrhizobiaceae	Branched-chain amino acid ATP-binding cassette transporter	livG		ko:K01995	ko02010,ko02024,map02010,map02024	ABC_tran,BCA_ABC_TP_C
G_328709	1123269.NX02_07165	COG0218@1|root,COG0218@2|Bacteria,1MY3Z@1224|Proteobacteria,2U5E5@28211|Alphaproteobacteria,2K0SN@204457|Sphingomonadales	Necessary for normal cell division and for the maintenance of normal septation	engB		ko:K03978		MMR_HSR1
G_352490	1449076.JOOE01000001_gene2176	COG1140@1|root,COG1140@2|Bacteria,1MW9Q@1224|Proteobacteria,2TW3A@28211|Alphaproteobacteria,2K3JQ@204457|Sphingomonadales	Respiratory nitrate reductase beta C-terminal					Fer4_11,Nitr_red_bet_C
G_67939	522373.Smlt2488	COG0507@1|root,COG1112@1|root,COG2251@1|root,COG0507@2|Bacteria,COG1112@2|Bacteria,COG2251@2|Bacteria,1MWW9@1224|Proteobacteria,1TBUW@1236|Gammaproteobacteria,1XBTY@135614|Xanthomonadales	AAA domain					AAA_11,AAA_12
G_270040	211165.AJLN01000085_gene1580	COG0664@1|root,COG0664@2|Bacteria,1G1UQ@1117|Cyanobacteria,1JIKW@1189|Stigonemataceae	Cyclic nucleotide-monophosphate binding domain					HTH_Crp_2
G_94108	1379270.AUXF01000006_gene167	COG0133@1|root,COG0133@2|Bacteria,1ZSUM@142182|Gemmatimonadetes	The beta subunit is responsible for the synthesis of L- tryptophan from indole and L-serine	trpB		ko:K01696	ko00260,ko00400,ko01100,ko01110,ko01130,ko01230,map00260,map00400,map01100,map01110,map01130,map01230	PALP
G_229673	1123267.JONN01000001_gene2188	COG1131@1|root,COG1131@2|Bacteria,1MUW7@1224|Proteobacteria,2TR2Q@28211|Alphaproteobacteria,2K06G@204457|Sphingomonadales	ABC-type multidrug transport system, ATPase component			ko:K01990		ABC_tran
G_134827	296591.Bpro_1708	COG3181@1|root,COG3181@2|Bacteria,1MU58@1224|Proteobacteria,2VM0F@28216|Betaproteobacteria,4AD6W@80864|Comamonadaceae	Tripartite tricarboxylate transporter family receptor					TctC
G_544010	1429916.X566_13195	COG3187@1|root,COG3187@2|Bacteria,1RGWB@1224|Proteobacteria,2U9ZH@28211|Alphaproteobacteria,3JZRF@41294|Bradyrhizobiaceae	META domain	MA20_05910				META
G_97672	118166.JH976537_gene17	COG1232@1|root,COG1232@2|Bacteria,1GBRP@1117|Cyanobacteria,1HF96@1150|Oscillatoriales	Flavin containing amine oxidoreductase					Amino_oxidase
G_288670	118166.JH976537_gene16	COG0500@1|root,COG2226@2|Bacteria,1GQU7@1117|Cyanobacteria,1HHZR@1150|Oscillatoriales	Protein of unknown function (DUF1698)					Methyltransf_23
G_557282	1088721.NSU_0186	COG5009@1|root,COG5009@2|Bacteria,1MU5A@1224|Proteobacteria,2USBB@28211|Alphaproteobacteria,2K0P9@204457|Sphingomonadales	Penicillin-binding Protein			ko:K05366	ko00550,ko01100,ko01501,map00550,map01100,map01501	PCB_OB,Transgly,Transpeptidase
G_81549	1030157.AFMP01000013_gene3354	COG1186@1|root,COG1186@2|Bacteria,1MUAW@1224|Proteobacteria,2TR9V@28211|Alphaproteobacteria,2K0B2@204457|Sphingomonadales	Peptide chain release factor 2 directs the termination of translation in response to the peptide chain termination codons UGA and UAA	prfB		ko:K02836		PCRF,RF-1
G_183813	1386089.N865_07805	COG0500@1|root,COG2226@2|Bacteria,2HU63@201174|Actinobacteria,4FG29@85021|Intrasporangiaceae	ubiE/COQ5 methyltransferase family					Methyltransf_11
G_796052	2340.JV46_07180	COG0200@1|root,COG0200@2|Bacteria,1RDC8@1224|Proteobacteria,1S3P6@1236|Gammaproteobacteria,1J6F0@118884|unclassified Gammaproteobacteria	binds to the 23S rRNA	rplO	GO:0003674,GO:0003735,GO:0005198,GO:0005575,GO:0005622,GO:0005623,GO:0005737,GO:0005829,GO:0005840,GO:0006412,GO:0006518,GO:0006807,GO:0008150,GO:0008152,GO:0009058,GO:0009059,GO:0009987,GO:0010467,GO:0015934,GO:0019538,GO:0022625,GO:0022626,GO:0032991,GO:0034641,GO:0034645,GO:0043043,GO:0043170,GO:0043226,GO:0043228,GO:0043229,GO:0043232,GO:0043603,GO:0043604,GO:0044237,GO:0044238,GO:0044249,GO:…	ko:K02876	ko03010,map03010	Ribosomal_L27A
G_201683	670307.HYPDE_39238	COG0500@1|root,COG2226@2|Bacteria,1MXP4@1224|Proteobacteria,2TQU4@28211|Alphaproteobacteria	ubiE/COQ5 methyltransferase family					Methyltransf_11,Methyltransf_25
G_101272	1121935.AQXX01000124_gene120	COG2866@1|root,COG4935@1|root,COG2866@2|Bacteria,COG4935@2|Bacteria,1PFUZ@1224|Proteobacteria,1RYRG@1236|Gammaproteobacteria	Zn_pept					PKD,P_proprotein,Peptidase_M14
G_125710	1395571.TMS3_0117930	COG2866@1|root,COG4935@1|root,COG2866@2|Bacteria,COG4935@2|Bacteria,1PFUZ@1224|Proteobacteria,1RYRG@1236|Gammaproteobacteria	Zn_pept					PKD,P_proprotein,Peptidase_M14
G_547337	1395571.TMS3_0117935	2E6MI@1|root,343FZ@2|Bacteria,1P3W0@1224|Proteobacteria,1SRQV@1236|Gammaproteobacteria	-					-
G_115818	861299.J421_2733	COG3569@1|root,COG3569@2|Bacteria	DNA topoisomerase type I activity	MA20_25110		ko:K03168		Topoisom_I
G_280368	379066.GAU_2580	COG1612@1|root,COG1612@2|Bacteria,1ZURE@142182|Gemmatimonadetes	Cytochrome oxidase assembly protein			ko:K02259	ko00190,ko00860,ko01100,ko01110,ko02020,ko04714,map00190,map00860,map01100,map01110,map02020,map04714	COX15-CtaA
G_587928	861299.J421_4172	COG0109@1|root,COG0109@2|Bacteria,1ZSP3@142182|Gemmatimonadetes	Converts heme B (protoheme IX) to heme O by substitution of the vinyl group on carbon 2 of heme B porphyrin ring with a hydroxyethyl farnesyl side group	ctaB		ko:K02257	ko00190,ko00860,ko01100,ko01110,ko04714,map00190,map00860,map01100,map01110,map04714	UbiA
G_517426	1267535.KB906767_gene551	COG0437@1|root,COG3302@1|root,COG0437@2|Bacteria,COG3302@2|Bacteria,3Y5RE@57723|Acidobacteria	4Fe-4S diG_ domain					DmsC,Fer4_11
G_85290	861299.J421_0353	COG1172@1|root,COG1172@2|Bacteria	Belongs to the binding-protein-dependent transport system permease family			ko:K10440	ko02010,map02010	BPD_transp_2
G_263936	379066.GAU_1637	COG1028@1|root,COG1028@2|Bacteria,1ZT4H@142182|Gemmatimonadetes	KR domain			ko:K00059	ko00061,ko00333,ko00780,ko01040,ko01100,ko01130,ko01212,map00061,map00333,map00780,map01040,map01100,map01130,map01212	adh_short_C2
G_644685	861299.J421_3271	COG0331@1|root,COG0331@2|Bacteria,1ZT40@142182|Gemmatimonadetes	Acyl transferase domain			ko:K00645	ko00061,ko00333,ko01100,ko01130,ko01212,map00061,map00333,map01100,map01130,map01212	Acyl_transf_1
G_6039	670292.JH26_02780	COG2609@1|root,COG2609@2|Bacteria,1MV21@1224|Proteobacteria,2TSZ9@28211|Alphaproteobacteria,1JRSQ@119045|Methylobacteriaceae	Component of the pyruvate dehydrogenase (PDH) complex, that catalyzes the overall conversion of pyruvate to acetyl-CoA and CO(2)	MA20_17010		ko:K00163	ko00010,ko00020,ko00620,ko01100,ko01110,ko01120,ko01130,ko01200,map00010,map00020,map00620,map01100,map01110,map01120,map01130,map01200	Transketolase_N
G_306028	1038860.AXAP01000057_gene3440	COG2303@1|root,COG2303@2|Bacteria,1MV19@1224|Proteobacteria,2TQKQ@28211|Alphaproteobacteria,3JSZ3@41294|Bradyrhizobiaceae	GMC oxidoreductase	MA20_15975		ko:K00108	ko00260,ko01100,map00260,map01100	GMC_oxred_C,GMC_oxred_N
G_147519	1123248.KB893325_gene1168	COG2010@1|root,COG2010@2|Bacteria,4NMGT@976|Bacteroidetes,1J0CK@117747|Sphingobacteriia	Cytochrome c					Cytochrom_C
G_239531	1123248.KB893314_gene3563	COG0330@1|root,COG0330@2|Bacteria,4NFPK@976|Bacteroidetes,1IRDU@117747|Sphingobacteriia	PFAM SPFH domain Band 7 family					Band_7
G_292994	199310.c3820	294D0@1|root,2ZRSZ@2|Bacteria,1RG1P@1224|Proteobacteria,1SM93@1236|Gammaproteobacteria	-					-
G_10138	384765.SIAM614_13853	COG2989@1|root,COG2989@2|Bacteria,1MV14@1224|Proteobacteria,2TRJ9@28211|Alphaproteobacteria	Protein conserved in bacteria			ko:K21470		PG_binding_1,YkuD
G_301537	588932.JHOF01000026_gene367	COG2771@1|root,COG2771@2|Bacteria	luxR family			ko:K21405		DUF4019,GerE
G_514189	292415.Tbd_0566	COG5501@1|root,COG5501@2|Bacteria,1RH4J@1224|Proteobacteria,2VT8I@28216|Betaproteobacteria,1KT0V@119069|Hydrogenophilales	Sulfur oxidation protein SoxY			ko:K17226	ko00920,ko01100,ko01120,map00920,map01100,map01120	SoxY
G_220550	314230.DSM3645_14360	COG1215@1|root,COG1215@2|Bacteria,2IZ7V@203682|Planctomycetes	COG0463 Glycosyltransferases involved in cell wall			ko:K00721	ko00510,ko01100,map00510,map01100	Glycos_transf_2
G_547338	926569.ANT_09990	COG0048@1|root,COG0048@2|Bacteria,2G6EX@200795|Chloroflexi	Interacts with and stabilizes bases of the 16S rRNA that are involved in tRNA selection in the A site and with the mRNA backbone. Located at the interface of the 30S and 50S subunits, it traverses the body of the 30S subunit contacting proteins on the other side and probably holding the rRNA structure together. The combined G_ of proteins S8, S12 and S17 appears to hold together the shoulder and …	rpsL		ko:K02950	ko03010,map03010	Ribosom_S12_S23
G_553941	926569.ANT_10000	COG0049@1|root,COG0049@2|Bacteria,2G6GR@200795|Chloroflexi	One of the primary rRNA binding proteins, it binds directly to 16S rRNA where it nucleates assembly of the head domain of the 30S subunit. Is located at the subunit interface close to the decoding center, probably blocks exit of the E-site tRNA	rpsG	GO:0000028,GO:0003674,GO:0003676,GO:0003723,GO:0003729,GO:0003735,GO:0005198,GO:0005488,GO:0005575,GO:0005622,GO:0005623,GO:0005737,GO:0005829,GO:0005840,GO:0006412,GO:0006518,GO:0006807,GO:0006996,GO:0008150,GO:0008152,GO:0009058,GO:0009059,GO:0009987,GO:0010467,GO:0015935,GO:0016043,GO:0019538,GO:0019843,GO:0022607,GO:0022613,GO:0022618,GO:0022626,GO:0022627,GO:0032991,GO:0034622,GO:0034641,GO:…	ko:K02992	ko03010,map03010	Ribosomal_S7
G_813001	1236542.BALM01000001_gene365	COG0481@1|root,COG0481@2|Bacteria,1MVZA@1224|Proteobacteria,1RPFB@1236|Gammaproteobacteria,2Q9MD@267890|Shewanellaceae	Required for accurate and efficient protein synthesis under certain stress conditions. May act as a fidelity factor of the translation reaction, by catalyzing a one-codon backward translocation of tRNAs on improperly translocated ribosomes. Back- translocation proceeds from a post-translocation (POST) complex to a pre-translocation (PRE) complex, thus giving elongation factor G a second chance to…	lepA	GO:0000166,GO:0001882,GO:0001883,GO:0003674,GO:0003676,GO:0003723,GO:0003746,GO:0003824,GO:0003924,GO:0005488,GO:0005515,GO:0005525,GO:0005575,GO:0005622,GO:0005623,GO:0005737,GO:0005829,GO:0005886,GO:0006412,GO:0006414,GO:0006518,GO:0006807,GO:0006950,GO:0006970,GO:0008135,GO:0008150,GO:0008152,GO:0009058,GO:0009059,GO:0009266,GO:0009268,GO:0009409,GO:0009628,GO:0009651,GO:0009987,GO:0010467,GO:…	ko:K03596	ko05134,map05134	EFG_C,GTP_EFTU,GTP_EFTU_D2,LepA_C
G_540620	1267535.KB906767_gene420	COG0577@1|root,COG0577@2|Bacteria	efflux transmembrane transporter activity					FtsX,MacB_PCD
G_272045	1121920.AUAU01000001_gene2169	2919Q@1|root,32TZW@2|Bacteria,3Y5IU@57723|Acidobacteria	-					-
G_563914	1205680.CAKO01000040_gene603	COG0689@1|root,COG0689@2|Bacteria,1MVFZ@1224|Proteobacteria,2TRMC@28211|Alphaproteobacteria,2JQ9X@204441|Rhodospirillales	Phosphorolytic exoribonuclease that removes nucleotide residues following the -CCA terminus of tRNA and adds nucleotides to the ends of RNA molecules by using nucleoside diphosphates as substrates	rph		ko:K00989		RNase_PH,RNase_PH_C
G_354900	1205680.CAKO01000040_gene602	COG0127@1|root,COG0127@2|Bacteria,1MUK5@1224|Proteobacteria,2TV4B@28211|Alphaproteobacteria,2JRRX@204441|Rhodospirillales	Pyrophosphatase that catalyzes the hydrolysis of nucleoside triphosphates to their monophosphate derivatives, with a high preference for the non-canonical purine nucleotides XTP (xanthosine triphosphate), dITP (deoxyinosine triphosphate) and ITP. Seems to function as a house-cleaning enzyme that removes non-canonical purine nucleotides from the nucleotide pool, thus preventing their incorporation…	rdgB		ko:K02428	ko00230,map00230	Ham1p_like
G_374663	1123267.JONN01000001_gene1006	COG1792@1|root,COG1792@2|Bacteria,1N8ZS@1224|Proteobacteria,2U1FY@28211|Alphaproteobacteria,2K18A@204457|Sphingomonadales	Involved in formation and maintenance of cell shape	mreC		ko:K03570		MreC
G_434107	1123267.JONN01000001_gene1005	2923J@1|root,2ZPNK@2|Bacteria,1NHX1@1224|Proteobacteria,2UC0M@28211|Alphaproteobacteria,2K5BN@204457|Sphingomonadales	rod shape-determining protein MreD			ko:K03571		MreD
G_284504	627192.SLG_06340	COG2129@1|root,COG2129@2|Bacteria,1MVNK@1224|Proteobacteria,2U1YV@28211|Alphaproteobacteria,2K32D@204457|Sphingomonadales	Calcineurin-like phosphoesterase superfamily domain					Metallophos,Metallophos_2
G_689665	1123267.JONN01000002_gene30	COG0628@1|root,COG0628@2|Bacteria,1MW0B@1224|Proteobacteria,2TQSH@28211|Alphaproteobacteria,2K27V@204457|Sphingomonadales	AI-2E family transporter					AI-2E_transport
G_147520	351016.RAZWK3B_17838	28KU0@1|root,2ZAAY@2|Bacteria,1R4Y3@1224|Proteobacteria,2U3GI@28211|Alphaproteobacteria	-					-
G_9918	1123267.JONN01000001_gene2414	COG1199@1|root,COG1199@2|Bacteria,1MVCU@1224|Proteobacteria,2TUKS@28211|Alphaproteobacteria,2K15X@204457|Sphingomonadales	Helicase	dinG		ko:K03722		Helicase_C_2
G_584525	685778.AORL01000022_gene1429	COG0789@1|root,COG0789@2|Bacteria,1RGYB@1224|Proteobacteria,2U9A5@28211|Alphaproteobacteria,2K5Y3@204457|Sphingomonadales	transcriptional					MerR_1
G_733697	1123267.JONN01000001_gene2416	COG0776@1|root,COG0776@2|Bacteria,1RH5Z@1224|Proteobacteria,2UCDG@28211|Alphaproteobacteria,2K62D@204457|Sphingomonadales	This protein is one of the two subunits of integration host factor, a specific DNA-binding protein that functions in genetic recombination as well as in transcriptional and translational control	himA		ko:K04764		Bac_DNA_binding
G_389993	1121033.AUCF01000009_gene1144	COG0279@1|root,COG0279@2|Bacteria,1NVIE@1224|Proteobacteria,2U8QT@28211|Alphaproteobacteria,2JSGE@204441|Rhodospirillales	Catalyzes the isomerization of sedoheptulose 7-phosphate in D-glycero-D-manno-heptose 7-phosphate	gmhA		ko:K03271	ko00540,ko01100,map00540,map01100	SIS_2
G_369764	1123267.JONN01000001_gene964	COG0353@1|root,COG0353@2|Bacteria,1MV9Q@1224|Proteobacteria,2TRZM@28211|Alphaproteobacteria,2K15N@204457|Sphingomonadales	May play a role in DNA repair. It seems to be involved in an RecBC-independent recombinational process of DNA repair. It may act with RecF and RecO	recR		ko:K06187	ko03440,map03440	RecR,Toprim_4
G_31938	1120949.KB903311_gene793	COG0671@1|root,COG0671@2|Bacteria,2I8WW@201174|Actinobacteria	COG3209 Rhs family protein					PAP2
G_286595	316057.RPD_0387	COG0284@1|root,COG0284@2|Bacteria,1MW2C@1224|Proteobacteria,2TTB3@28211|Alphaproteobacteria,3JTIS@41294|Bradyrhizobiaceae	Catalyzes the decarboxylation of orotidine 5'- monophosphate (OMP) to uridine 5'-monophosphate (UMP)	pyrF	GO:0003674,GO:0003824,GO:0004590,GO:0005575,GO:0005622,GO:0005623,GO:0005737,GO:0005829,GO:0006139,GO:0006206,GO:0006207,GO:0006725,GO:0006807,GO:0008150,GO:0008152,GO:0009058,GO:0009112,GO:0009987,GO:0016829,GO:0016830,GO:0016831,GO:0018130,GO:0019856,GO:0034641,GO:0044237,GO:0044238,GO:0044249,GO:0044271,GO:0044281,GO:0044424,GO:0044444,GO:0044464,GO:0046112,GO:0046483,GO:0055086,GO:0071704,GO:…	ko:K01591	ko00240,ko01100,map00240,map01100	OMPdecase
G_12224	1395571.TMS3_0101335	COG0699@1|root,COG0699@2|Bacteria,1MXBK@1224|Proteobacteria,1RSJC@1236|Gammaproteobacteria	GTPases (dynamin-related)					Dynamin_N
G_611247	1215092.PA6_034_00530	294W4@1|root,2ZS96@2|Bacteria,1P7SK@1224|Proteobacteria,1SURT@1236|Gammaproteobacteria,1YH21@136841|Pseudomonas aeruginosa group	-					-
G_11373	1187851.A33M_0130	COG0841@1|root,COG0841@2|Bacteria,1MU48@1224|Proteobacteria,2TQT0@28211|Alphaproteobacteria	Belongs to the resistance-nodulation-cell division (RND) (TC 2.A.6) family	mdtC		ko:K07789	ko02020,map02020	ACR_tran
G_466383	1123255.JHYS01000015_gene1132	COG2020@1|root,COG2020@2|Bacteria,1MZ7S@1224|Proteobacteria,2VU4G@28216|Betaproteobacteria,4AEVT@80864|Comamonadaceae	Phospholipid methyltransferase					PEMT
G_116972	1121127.JAFA01000005_gene4804	COG1975@1|root,COG1975@2|Bacteria,1MXKU@1224|Proteobacteria,2VHIK@28216|Betaproteobacteria,1K1XI@119060|Burkholderiaceae	XdhC and CoxI family	coxI		ko:K07402		XdhC_C,XdhC_CoxI
G_517427	159087.Daro_1181	COG0642@1|root,COG2205@2|Bacteria,1N1Z2@1224|Proteobacteria,2VPAI@28216|Betaproteobacteria,2KVP3@206389|Rhodocyclales	Two-component sensor kinase N-terminal					2CSK_N,HATPase_c,HisKA
G_253694	1123267.JONN01000002_gene365	COG1694@1|root,COG3956@2|Bacteria,1MVKM@1224|Proteobacteria,2TRC9@28211|Alphaproteobacteria,2K0DA@204457|Sphingomonadales	MazG family	mazG		ko:K04765	ko00230,ko00240,ko00760,ko00770,ko01100,map00230,map00240,map00760,map00770,map01100	MazG
G_577686	13689.BV96_02875	COG0789@1|root,COG0789@2|Bacteria,1N0AZ@1224|Proteobacteria,2UAMD@28211|Alphaproteobacteria,2K572@204457|Sphingomonadales	helix_turn_helix, mercury resistance			ko:K08365		MerR,MerR-DNA-bind,MerR_1
G_406068	1125973.JNLC01000014_gene2574	COG0744@1|root,COG0744@2|Bacteria,1QTST@1224|Proteobacteria,2TQQ8@28211|Alphaproteobacteria,3JR76@41294|Bradyrhizobiaceae	penicillin-binding protein	pbp		ko:K05366	ko00550,ko01100,ko01501,map00550,map01100,map01501	Transgly,Transpeptidase
G_682632	114615.BRADO2713	2CVSH@1|root,32SY5@2|Bacteria,1MVP4@1224|Proteobacteria,2TTAG@28211|Alphaproteobacteria,3JQUT@41294|Bradyrhizobiaceae	-	MA20_15675				-
G_158986	616991.JPOO01000003_gene2015	COG2010@1|root,COG2010@2|Bacteria,4PMA9@976|Bacteroidetes,1HXRI@117743|Flavobacteriia,23GCK@178469|Arenibacter	Domain of Unknown Function (DUF1080)					DUF1080
G_125711	1411123.JQNH01000001_gene1778	COG0405@1|root,COG0405@2|Bacteria,1MUV6@1224|Proteobacteria,2TSME@28211|Alphaproteobacteria	gamma-glutamyltransferase	MA20_16750		ko:K00681	ko00430,ko00460,ko00480,ko01100,map00430,map00460,map00480,map01100	G_glu_transpept
G_182180	383372.Rcas_1001	COG0596@1|root,COG0596@2|Bacteria,2G8HQ@200795|Chloroflexi,376XF@32061|Chloroflexia	PFAM alpha beta hydrolase fold			ko:K01561	ko00361,ko00625,ko01100,ko01120,map00361,map00625,map01100,map01120	Abhydrolase_1
G_448623	365046.Rta_21540	COG1052@1|root,COG1052@2|Bacteria,1MVSS@1224|Proteobacteria,2VN5N@28216|Betaproteobacteria,4AGX2@80864|Comamonadaceae	D-isomer specific 2-hydroxyacid dehydrogenase, catalytic domain			ko:K00058	ko00260,ko00680,ko01100,ko01120,ko01130,ko01200,ko01230,map00260,map00680,map01100,map01120,map01130,map01200,map01230	2-Hacid_dh,2-Hacid_dh_C
G_700352	700598.Niako_3630	COG1804@1|root,COG1804@2|Bacteria,4NJ3Y@976|Bacteroidetes,1IRN2@117747|Sphingobacteriia	PFAM CoA-transferase family III					CoA_transf_3
G_85291	702113.PP1Y_AT29753	COG3336@1|root,COG3336@2|Bacteria,1RAW2@1224|Proteobacteria,2U1FP@28211|Alphaproteobacteria	membrane			ko:K02351		Caa3_CtaG
G_208389	378806.STAUR_1824	COG0380@1|root,COG1877@1|root,COG0380@2|Bacteria,COG1877@2|Bacteria,1MUIY@1224|Proteobacteria,42NBU@68525|delta/epsilon subdivisions,2WJX9@28221|Deltaproteobacteria,2YU3V@29|Myxococcales	glycosyl transferase family	otsAB		ko:K00697,ko:K16055	ko00500,ko01100,map00500,map01100	Glyco_transf_20,S6PP,Trehalose_PPase
G_295153	1123267.JONN01000001_gene943	COG0593@1|root,COG0593@2|Bacteria,1N4PG@1224|Proteobacteria,2U96K@28211|Alphaproteobacteria,2K4AT@204457|Sphingomonadales	ATPase involved in DNA replication					Bac_DnaA
G_700353	272568.GDI3845	COG2388@1|root,COG2388@2|Bacteria,1N8AQ@1224|Proteobacteria,2UFVS@28211|Alphaproteobacteria,2JUMI@204441|Rhodospirillales	GCN5-related N-acetyl-transferase			ko:K06975		Acetyltransf_CG
G_843666	1335757.SPICUR_08355	COG0050@1|root,COG0050@2|Bacteria,1MVC0@1224|Proteobacteria,1RMYX@1236|Gammaproteobacteria,1WWIK@135613|Chromatiales	This protein promotes the GTP-dependent binding of aminoacyl-tRNA to the A-site of ribosomes during protein biosynthesis			ko:K02358		GTP_EFTU,GTP_EFTU_D2,GTP_EFTU_D3
G_598122	4098.XP_009628164.1	2EG2U@1|root,2SM4E@2759|Eukaryota	-					Retrotrans_gag
G_8222	1123267.JONN01000001_gene2466	COG3468@1|root,COG3468@2|Bacteria,1RAV6@1224|Proteobacteria,2U6VQ@28211|Alphaproteobacteria,2K3DU@204457|Sphingomonadales	Autotransporter beta-domain					Autotransporter,Pertactin
G_357381	479432.Sros_2090	COG1028@1|root,COG1028@2|Bacteria,2GN3D@201174|Actinobacteria,4EFK1@85012|Streptosporangiales	KR domain		GO:0003674,GO:0003824,GO:0004303,GO:0005488,GO:0005515,GO:0005575,GO:0005622,GO:0005623,GO:0005737,GO:0005777,GO:0006066,GO:0006629,GO:0007568,GO:0008150,GO:0008152,GO:0008202,GO:0008203,GO:0009719,GO:0009725,GO:0009987,GO:0010033,GO:0014070,GO:0016125,GO:0016229,GO:0016491,GO:0016614,GO:0016616,GO:0016829,GO:0016835,GO:0016836,GO:0018812,GO:0030283,GO:0032502,GO:0033764,GO:0033993,GO:0042221,GO:…	ko:K00059	ko00061,ko00333,ko00780,ko01040,ko01100,ko01130,ko01212,map00061,map00333,map00780,map01040,map01100,map01130,map01212	adh_short_C2
G_786322	37919.EP51_15555	2C1FX@1|root,3358G@2|Bacteria,2GS1S@201174|Actinobacteria,4G3TH@85025|Nocardiaceae	-					-
G_457275	419665.Maeo_0431	COG0438@1|root,arCOG01403@2157|Archaea,2XUUY@28890|Euryarchaeota,23RNF@183939|Methanococci	PFAM Glycosyl transferase, group 1					Glyco_transf_4,Glycos_transf_1
G_533918	861299.J421_3920	2F9BP@1|root,341NP@2|Bacteria,1ZTX1@142182|Gemmatimonadetes	-					-
G_634364	379066.GAU_2454	COG3108@1|root,COG3108@2|Bacteria,1ZT3M@142182|Gemmatimonadetes	Peptidase M15					Peptidase_M15_3
G_156033	1157708.KB907454_gene2991	COG2936@1|root,COG2936@2|Bacteria,1MVA8@1224|Proteobacteria,2VTNQ@28216|Betaproteobacteria,4AGVD@80864|Comamonadaceae	X-Pro dipeptidyl-peptidase domain protein			ko:K06978		PepX_C,Peptidase_S15
G_553942	1187851.A33M_0507	COG0607@1|root,COG0607@2|Bacteria,1RHQZ@1224|Proteobacteria,2VAMX@28211|Alphaproteobacteria,3FDHT@34008|Rhodovulum	Rhodanese Homology Domain					Rhodanese
G_621125	1123267.JONN01000001_gene1572	COG1607@1|root,COG1607@2|Bacteria,1MZAZ@1224|Proteobacteria,2U93J@28211|Alphaproteobacteria,2K5WB@204457|Sphingomonadales	Thioesterase superfamily			ko:K10806	ko01040,map01040	4HBT
G_454400	177439.DP2957	COG1058@1|root,COG1546@1|root,COG1058@2|Bacteria,COG1546@2|Bacteria,1RH2Y@1224|Proteobacteria,42MQ4@68525|delta/epsilon subdivisions,2WMDT@28221|Deltaproteobacteria,2MHNR@213118|Desulfobacterales	TIGRFAM competence damage-inducible protein CinA	cinA	GO:0003674,GO:0003676,GO:0003677,GO:0005488,GO:0006139,GO:0006259,GO:0006725,GO:0006807,GO:0008150,GO:0008152,GO:0009987,GO:0034641,GO:0043170,GO:0044237,GO:0044238,GO:0044260,GO:0046483,GO:0071704,GO:0090304,GO:0097159,GO:1901360,GO:1901363	ko:K03742,ko:K03743	ko00760,map00760	CinA,MoCF_biosynth
G_392673	883.DvMF_0904	COG1514@1|root,COG1514@2|Bacteria,1RDB2@1224|Proteobacteria,42TMM@68525|delta/epsilon subdivisions,2WQ6S@28221|Deltaproteobacteria,2MCME@213115|Desulfovibrionales	Hydrolyzes RNA 2',3'-cyclic phosphodiester to an RNA 2'- phosphomonoester			ko:K01975		LigT_PEase
G_379586	1123508.JH636439_gene1858	COG1403@1|root,COG1403@2|Bacteria	endonuclease activity					HNH,HNH_5
G_584526	219305.MCAG_03853	2EUW1@1|root,33070@2|Bacteria,2HWIJ@201174|Actinobacteria,4DIWR@85008|Micromonosporales	-					-
G_301539	331869.BAL199_24474	COG0683@1|root,COG0683@2|Bacteria,1MWQB@1224|Proteobacteria,2U0KM@28211|Alphaproteobacteria,4BSBD@82117|unclassified Alphaproteobacteria	Receptor family ligand binding region			ko:K01999	ko02010,ko02024,map02010,map02024	Peripla_BP_6
G_675553	190486.XAC0473	COG3637@1|root,COG3637@2|Bacteria,1R7V6@1224|Proteobacteria,1SP13@1236|Gammaproteobacteria,1XAAU@135614|Xanthomonadales	Outer membrane protein beta-barrel domain					OMP_b-brl
G_98527	1123267.JONN01000001_gene2198	COG0144@1|root,COG0144@2|Bacteria,1MWPE@1224|Proteobacteria,2TSIA@28211|Alphaproteobacteria,2K0U7@204457|Sphingomonadales	Belongs to the class I-like SAM-binding methyltransferase superfamily. RsmB NOP family			ko:K03500		Methyltr_RsmB-F,NusB
G_295154	1082933.MEA186_05816	2DBJ8@1|root,2Z9JM@2|Bacteria,1MX0S@1224|Proteobacteria,2TT7Z@28211|Alphaproteobacteria	NAD-specific glutamate dehydrogenase					NAD-GH
G_208390	1123267.JONN01000001_gene419	COG0382@1|root,COG0382@2|Bacteria,1MV4Q@1224|Proteobacteria,2TT3I@28211|Alphaproteobacteria,2K0XU@204457|Sphingomonadales	Catalyzes the prenylation of para-hydroxybenzoate (PHB) with an all-trans polyprenyl group. Mediates the second step in the final reaction sequence of ubiquinone-8 (UQ-8) biosynthesis, which is the condensation of the polyisoprenoid side chain with PHB, generating the first membrane-bound Q intermediate 3- octaprenyl-4-hydroxybenzoate	ubiA		ko:K03179	ko00130,ko01100,ko01110,map00130,map01100,map01110	UbiA
G_82258	700598.Niako_5528	COG3424@1|root,COG3424@2|Bacteria,4NDZU@976|Bacteroidetes,1IRE8@117747|Sphingobacteriia	PFAM Chalcone and stilbene synthases, N-terminal domain	bcsA				Chal_sti_synt_C,Chal_sti_synt_N
G_442763	215803.DB30_7386	COG1297@1|root,COG1297@2|Bacteria,1N7SK@1224|Proteobacteria,42PMM@68525|delta/epsilon subdivisions,2WWD4@28221|Deltaproteobacteria,2YTYG@29|Myxococcales	oligopeptide transporter, OPT family					OPT
G_130833	861299.J421_3710	COG1250@1|root,COG1250@2|Bacteria,1ZSSA@142182|Gemmatimonadetes	3-hydroxyacyl-CoA dehydrogenase, NAD binding domain			ko:K00074	ko00360,ko00362,ko00650,ko01100,ko01120,map00360,map00362,map00650,map01100,map01120	3HCDH,3HCDH_N
G_231560	1300345.LF41_113	COG1073@1|root,COG1073@2|Bacteria,1RIWI@1224|Proteobacteria,1S6JM@1236|Gammaproteobacteria,1X69J@135614|Xanthomonadales	of the alpha beta superfamily			ko:K06889		Abhydrolase_4,Hydrolase_4
G_668525	84531.JMTZ01000011_gene3009	COG3492@1|root,COG3492@2|Bacteria,1MZ3I@1224|Proteobacteria,1S8SI@1236|Gammaproteobacteria,1X7JJ@135614|Xanthomonadales	Protein of unknown function (DUF1244)			ko:K09948		DUF1244
G_270041	1267535.KB906767_gene1537	COG1414@1|root,COG1879@1|root,COG1414@2|Bacteria,COG1879@2|Bacteria,3Y3RJ@57723|Acidobacteria	IclR helix-turn-helix domain			ko:K10439	ko02010,ko02030,map02010,map02030	HTH_IclR,Peripla_BP_4
G_741111	497964.CfE428DRAFT_5259	COG1028@1|root,COG3347@1|root,COG1028@2|Bacteria,COG3347@2|Bacteria,46TRI@74201|Verrucomicrobia	Class II Aldolase and Adducin N-terminal domain					Aldolase_II,adh_short_C2
G_303775	1123267.JONN01000001_gene1568	COG0438@1|root,COG0438@2|Bacteria,1MUB7@1224|Proteobacteria,2TQQ0@28211|Alphaproteobacteria,2K08Y@204457|Sphingomonadales	glycosyl transferase group 1					Glyco_trans_1_4,Glyco_transf_4
G_661649	471854.Dfer_0562	COG0491@1|root,COG0491@2|Bacteria,4NHXR@976|Bacteroidetes,47NQG@768503|Cytophagia	Metallo-beta-lactamase superfamily			ko:K17837	ko01501,map01501	Lactamase_B
G_127018	379066.GAU_2316	COG3836@1|root,COG3836@2|Bacteria,1ZU9U@142182|Gemmatimonadetes	HpcH/HpaI aldolase/citrate lyase family			ko:K02510	ko00350,ko01120,map00350,map01120	HpcH_HpaI
G_87601	861299.J421_3743	COG2805@1|root,COG2805@2|Bacteria,1ZSTM@142182|Gemmatimonadetes	Type II/IV secretion system protein			ko:K02669		T2SSE
G_51312	316274.Haur_2606	COG0577@1|root,COG0577@2|Bacteria,2G6MK@200795|Chloroflexi,376DE@32061|Chloroflexia	MacB-like periplasmic core domain			ko:K02004		FtsX,MacB_PCD
G_641278	649747.HMPREF0083_04135	COG0531@1|root,COG0531@2|Bacteria,1TQE1@1239|Firmicutes,4HAZH@91061|Bacilli,26RJ7@186822|Paenibacillaceae	amino acid	ydaO1				AA_permease_2
G_87602	379066.GAU_2888	COG0642@1|root,COG2205@2|Bacteria,1ZUG2@142182|Gemmatimonadetes	Domain of unknown function (DUF4118)			ko:K07646	ko02020,map02020	DUF4118,HATPase_c,HisKA
G_491589	861299.J421_1888	COG0745@1|root,COG0745@2|Bacteria,1ZUUR@142182|Gemmatimonadetes	Transcriptional regulatory protein, C terminal			ko:K07667	ko02020,ko02024,map02020,map02024	Response_reg,Trans_reg_C
G_97673	671143.DAMO_0267	COG2870@1|root,COG2870@2|Bacteria,2NNUT@2323|unclassified Bacteria	pfkB family carbohydrate kinase	rfaE		ko:K03272	ko00540,ko01100,map00540,map01100	CTP_transf_like,PfkB
G_95001	1123267.JONN01000001_gene2338	COG1622@1|root,COG1622@2|Bacteria,1MWHZ@1224|Proteobacteria,2TRK6@28211|Alphaproteobacteria,2K00C@204457|Sphingomonadales	Subunits I and II form the functional core of the enzyme complex. Electrons originating in cytochrome c are transferred via heme a and Cu(A) to the binuclear center formed by heme a3 and Cu(B)	ctaC		ko:K02275	ko00190,ko01100,map00190,map01100	COX2,COX2_TM
G_807573	392499.Swit_3872	COG0736@1|root,COG0736@2|Bacteria,1MZBF@1224|Proteobacteria,2U77S@28211|Alphaproteobacteria,2K4ID@204457|Sphingomonadales	Transfers the 4'-phosphopantetheine moiety from coenzyme A to a Ser of acyl-carrier-protein	acpS		ko:K00997	ko00770,map00770	ACPS
G_179027	1123267.JONN01000001_gene2334	COG0681@1|root,COG0681@2|Bacteria,1MXUF@1224|Proteobacteria,2TR9N@28211|Alphaproteobacteria,2K1V9@204457|Sphingomonadales	Belongs to the peptidase S26 family			ko:K03100	ko02024,ko03060,map02024,map03060	Peptidase_S24
G_581	234267.Acid_0587	COG0204@1|root,COG0318@1|root,COG0477@1|root,COG0204@2|Bacteria,COG0318@2|Bacteria,COG2814@2|Bacteria,3Y4RT@57723|Acidobacteria	Phosphate acyltransferases			ko:K05939	ko00071,ko00564,map00071,map00564	AMP-binding,Acyltransferase,MFS_1
G_282399	240015.ACP_0705	COG1260@1|root,COG1260@2|Bacteria,3Y325@57723|Acidobacteria,2JIPN@204432|Acidobacteriia	Myo-inositol-1-phosphate synthase			ko:K01858	ko00521,ko00562,ko01100,ko01130,map00521,map00562,map01100,map01130	Inos-1-P_synth,NAD_binding_5
G_384787	316057.RPD_2979	COG1028@1|root,COG1028@2|Bacteria,1MU6X@1224|Proteobacteria,2TQZG@28211|Alphaproteobacteria,3JW0B@41294|Bradyrhizobiaceae	KR domain	fabG	GO:0000166,GO:0003674,GO:0003824,GO:0004312,GO:0004316,GO:0005488,GO:0006082,GO:0006629,GO:0006631,GO:0006633,GO:0008150,GO:0008152,GO:0008610,GO:0009058,GO:0009987,GO:0016053,GO:0016491,GO:0016614,GO:0016616,GO:0016740,GO:0016746,GO:0016747,GO:0019752,GO:0030497,GO:0032787,GO:0036094,GO:0043436,GO:0044237,GO:0044238,GO:0044249,GO:0044255,GO:0044281,GO:0044283,GO:0046394,GO:0048037,GO:0050661,GO:…	ko:K00059	ko00061,ko00333,ko00780,ko01040,ko01100,ko01130,ko01212,map00061,map00333,map00780,map01040,map01100,map01130,map01212	adh_short_C2
G_408788	1123267.JONN01000001_gene1300	COG2234@1|root,COG2234@2|Bacteria,1MWBX@1224|Proteobacteria,2U2RE@28211|Alphaproteobacteria,2JZWX@204457|Sphingomonadales	Peptidase, M28					Peptidase_M28
G_112356	926569.ANT_09240	COG0534@1|root,COG0534@2|Bacteria	drug transmembrane transporter activity	norM				MatE
G_129519	1237149.C900_02825	COG0508@1|root,COG0508@2|Bacteria,4NF33@976|Bacteroidetes,47K2Z@768503|Cytophagia	The 2-oxoglutarate dehydrogenase complex catalyzes the overall conversion of 2-oxoglutarate to succinyl-CoA and CO(2)	sucB		ko:K00658	ko00020,ko00310,ko01100,ko01110,ko01120,ko01130,ko01200,map00020,map00310,map01100,map01110,map01120,map01130,map01200	2-oxoacid_dh,Biotin_lipoyl,E3_binding
G_203308	1123267.JONN01000001_gene446	COG0707@1|root,COG0707@2|Bacteria,1MVIB@1224|Proteobacteria,2TSEY@28211|Alphaproteobacteria,2K0YF@204457|Sphingomonadales	Cell wall formation. Catalyzes the transfer of a GlcNAc subunit on undecaprenyl-pyrophosphoryl-MurNAc-pentapeptide (lipid intermediate I) to form undecaprenyl-pyrophosphoryl-MurNAc- (pentapeptide)GlcNAc (lipid intermediate II)	murG		ko:K02563	ko00550,ko01100,ko01502,ko04112,map00550,map01100,map01502,map04112	Glyco_tran_28_C,Glyco_transf_28
G_769440	1280952.HJA_14279	28PB6@1|root,2ZC43@2|Bacteria,1RCE0@1224|Proteobacteria,2UV8T@28211|Alphaproteobacteria	-					-
G_514190	1499967.BAYZ01000167_gene6760	COG2204@1|root,COG3829@1|root,COG2204@2|Bacteria,COG3829@2|Bacteria	transcription factor binding			ko:K15836		GAF_2,HTH_8,PAS_9,Response_reg,Sigma54_activat
G_251667	1081640.AGFU01000021_gene1993	COG0738@1|root,COG0738@2|Bacteria,1MXDC@1224|Proteobacteria,2TSPF@28211|Alphaproteobacteria,2K1DV@204457|Sphingomonadales	Major Facilitator Superfamily			ko:K02429		MFS_1
G_146106	1038859.AXAU01000026_gene2328	COG0444@1|root,COG0444@2|Bacteria,1R4KB@1224|Proteobacteria,2TR0J@28211|Alphaproteobacteria,3JRF7@41294|Bradyrhizobiaceae	Oligopeptide/dipeptide transporter, C-terminal region			ko:K15583	ko01501,ko02010,ko02024,map01501,map02010,map02024	ABC_tran,oligo_HPY
G_454401	580332.Slit_2778	COG0330@1|root,COG0330@2|Bacteria,1MUM8@1224|Proteobacteria,2VHZW@28216|Betaproteobacteria	PFAM band 7 protein					Band_7
G_501177	234267.Acid_5496	2C7E0@1|root,330TX@2|Bacteria	-					-
G_82259	1040986.ATYO01000010_gene3127	COG2230@1|root,COG2230@2|Bacteria,1N038@1224|Proteobacteria,2UDD9@28211|Alphaproteobacteria,43Q38@69277|Phyllobacteriaceae	SAM dependent carboxyl methyltransferase					Methyltransf_7
G_319608	1150600.ADIARSV_2121	COG0800@1|root,COG0800@2|Bacteria,4NEFY@976|Bacteroidetes,1IRQT@117747|Sphingobacteriia	Aldolase			ko:K01625	ko00030,ko00630,ko01100,ko01120,ko01200,map00030,map00630,map01100,map01120,map01200	Aldolase
G_340294	1267211.KI669560_gene370	COG0288@1|root,COG0288@2|Bacteria,4NEJT@976|Bacteroidetes,1IQ7Q@117747|Sphingobacteriia	Reversible hydration of carbon dioxide			ko:K01673	ko00910,map00910	Pro_CA
G_28878	1122991.BAIZ01000003_gene412	COG3291@1|root,COG3291@2|Bacteria,4NPBK@976|Bacteroidetes,2FT10@200643|Bacteroidia	C-terminal domain of CHU protein family					CHU_C,PKD
G_77272	234267.Acid_3314	COG3344@1|root,COG3344@2|Bacteria,3Y46K@57723|Acidobacteria	PFAM RNA-directed DNA polymerase (Reverse transcriptase)			ko:K00986		GIIM,RVT_1,RVT_N
G_257781	1523503.JPMY01000037_gene1780	COG0607@1|root,COG0664@1|root,COG0607@2|Bacteria,COG0664@2|Bacteria,1R59Q@1224|Proteobacteria,1RSPW@1236|Gammaproteobacteria	COG0664 cAMP-binding proteins - catabolite gene activator and regulatory subunit of cAMP-dependent protein kinases					Rhodanese,cNMP_binding
G_7502	497964.CfE428DRAFT_5144	COG1250@1|root,COG1250@2|Bacteria,46U5Q@74201|Verrucomicrobia	3-hydroxyacyl-CoA dehydrogenase, C-terminal domain					3HCDH,3HCDH_N,ECH_1
G_132155	234267.Acid_6150	COG1477@1|root,COG1477@2|Bacteria,3Y4B0@57723|Acidobacteria	Flavin transferase that catalyzes the transfer of the FMN moiety of FAD and its covalent binding to the hydroxyl group of a threonine residue in a target flavoprotein			ko:K03734		ApbE
G_169615	1124780.ANNU01000005_gene2549	COG2234@1|root,COG2234@2|Bacteria,4NG2A@976|Bacteroidetes,47KMC@768503|Cytophagia	PFAM Peptidase family M28	ywaD				Peptidase_M28
G_208391	1266925.JHVX01000003_gene485	COG0272@1|root,COG0272@2|Bacteria,1MV3R@1224|Proteobacteria,2VIDE@28216|Betaproteobacteria,372CB@32003|Nitrosomonadales	DNA ligase that catalyzes the formation of phosphodiester linkages between 5'-phosphoryl and 3'-hydroxyl groups in double-stranded DNA using NAD as a coenzyme and as the energy source for the reaction. It is essential for DNA replication and repair of damaged DNA	ligA		ko:K01972	ko03030,ko03410,ko03420,ko03430,map03030,map03410,map03420,map03430	BRCT,DNA_ligase_OB,DNA_ligase_ZBD,DNA_ligase_aden,HHH_2,HHH_5
G_527186	379066.GAU_2610	COG2313@1|root,COG2313@2|Bacteria,1ZTNI@142182|Gemmatimonadetes	Catalyzes the reversible cleavage of pseudouridine 5'- phosphate (PsiMP) to ribose 5-phosphate and uracil. Functions biologically in the cleavage direction, as part of a pseudouridine degradation pathway	psuG		ko:K16329	ko00240,map00240	Indigoidine_A
G_387423	580332.Slit_0035	COG2890@1|root,COG2890@2|Bacteria,1R0WI@1224|Proteobacteria	TIGRFAM methionine biosynthesis protein MetW					MetW
G_408789	1502850.FG91_02859	COG4133@1|root,COG4133@2|Bacteria,1MZPC@1224|Proteobacteria,2TVBT@28211|Alphaproteobacteria,2K5BJ@204457|Sphingomonadales	once thought to export heme, this seems not to be the case, but its exact role is uncertain. Responsible for energy coupling to the transport system	ccmA		ko:K02193	ko02010,map02010	ABC_tran
G_195108	1121472.AQWN01000004_gene660	COG1322@1|root,COG1322@2|Bacteria,1TPWI@1239|Firmicutes,24CA4@186801|Clostridia,260IP@186807|Peptococcaceae	RmuC family	rmuC		ko:K09760		RmuC
G_243540	1123267.JONN01000002_gene247	COG0492@1|root,COG0492@2|Bacteria,1MVWS@1224|Proteobacteria,2TU6F@28211|Alphaproteobacteria,2K1CC@204457|Sphingomonadales	Thioredoxin reductase			ko:K00384	ko00450,map00450	Pyr_redox_2,Pyr_redox_3
G_333260	1174684.EBMC1_12786	COG0324@1|root,COG0324@2|Bacteria,1MUB2@1224|Proteobacteria,2TR8Z@28211|Alphaproteobacteria,2K0WU@204457|Sphingomonadales	Catalyzes the transfer of a dimethylallyl group onto the adenine at position 37 in tRNAs that read codons beginning with uridine, leading to the formation of N6-(dimethylallyl)adenosine (i(6)A)	miaA		ko:K00791	ko00908,ko01100,ko01110,map00908,map01100,map01110	IPPT
G_3241	861299.J421_6304	COG4447@1|root,COG4447@2|Bacteria,1ZUBH@142182|Gemmatimonadetes	Sortilin, neurotensin receptor 3,					Sortilin-Vps10
G_574209	1121127.JAFA01000005_gene4960	COG0056@1|root,COG0056@2|Bacteria,1MUG7@1224|Proteobacteria,2VHQU@28216|Betaproteobacteria,1K1JD@119060|Burkholderiaceae	Produces ATP from ADP in the presence of a proton gradient across the membrane. The alpha chain is a regulatory subunit	atpA		ko:K02111	ko00190,ko00195,ko01100,map00190,map00195,map01100	ATP-synt_ab,ATP-synt_ab_C,ATP-synt_ab_N
G_651424	1123267.JONN01000001_gene1374	COG0624@1|root,COG0624@2|Bacteria,1MW6G@1224|Proteobacteria,2TT0J@28211|Alphaproteobacteria,2K0C3@204457|Sphingomonadales	Catalyzes the hydrolysis of N-succinyl-L,L- diaminopimelic acid (SDAP), forming succinate and LL-2,6- diaminoheptanedioate (DAP), an intermediate involved in the bacterial biosynthesis of lysine and meso-diaminopimelic acid, an essential component of bacterial cell walls	dapE		ko:K01439	ko00300,ko01100,ko01120,ko01230,map00300,map01100,map01120,map01230	M20_dimer,Peptidase_M20
G_333261	1123267.JONN01000001_gene1375	COG5001@1|root,COG5001@2|Bacteria,1MU2C@1224|Proteobacteria,2TQS3@28211|Alphaproteobacteria,2K2DF@204457|Sphingomonadales	response regulator					EAL,GGDEF
G_661650	518766.Rmar_1401	COG0538@1|root,COG0538@2|Bacteria,4PKW6@976|Bacteroidetes,1FJ4C@1100069|Bacteroidetes Order II. Incertae sedis	Isocitrate/isopropylmalate dehydrogenase	icd		ko:K00031	ko00020,ko00480,ko00720,ko01100,ko01110,ko01120,ko01130,ko01200,ko01210,ko01230,ko04146,map00020,map00480,map00720,map01100,map01110,map01120,map01130,map01200,map01210,map01230,map04146	Iso_dh
G_567264	1379270.AUXF01000003_gene3372	COG1188@1|root,COG1188@2|Bacteria,1ZTXI@142182|Gemmatimonadetes	S4 RNA-binding domain			ko:K04762		S4
G_191919	1192034.CAP_9021	COG2084@1|root,COG2084@2|Bacteria,1MUGU@1224|Proteobacteria,42NHY@68525|delta/epsilon subdivisions,2WKAP@28221|Deltaproteobacteria,2YVJR@29|Myxococcales	NADP oxidoreductase coenzyme F420-dependent	ghr		ko:K00020,ko:K00042,ko:K18121	ko00280,ko00630,ko00650,ko01100,ko01120,ko01200,map00280,map00630,map00650,map01100,map01120,map01200	NAD_binding_11,NAD_binding_2
G_2743	452637.Oter_1883	COG0577@1|root,COG0577@2|Bacteria	efflux transmembrane transporter activity					FtsX,MacB_PCD
G_132156	666684.AfiDRAFT_2376	COG0843@1|root,COG0843@2|Bacteria,1MU7S@1224|Proteobacteria,2TQP1@28211|Alphaproteobacteria,3JTJ5@41294|Bradyrhizobiaceae	Cytochrome c oxidase is the component of the respiratory chain that catalyzes the reduction of oxygen to water. Subunits 1- 3 form the functional core of the enzyme complex. CO I is the catalytic subunit of the enzyme. Electrons originating in cytochrome c are transferred via the copper A center of subunit 2 and heme A of subunit 1 to the bimetallic center formed by heme A3 and copper B	ctaD	GO:0005575,GO:0005623,GO:0005886,GO:0006091,GO:0006810,GO:0006811,GO:0006812,GO:0008150,GO:0008152,GO:0009060,GO:0009987,GO:0015672,GO:0015980,GO:0015988,GO:0015990,GO:0016020,GO:0022900,GO:0022904,GO:0034220,GO:0044237,GO:0044464,GO:0045333,GO:0051179,GO:0051234,GO:0055085,GO:0055114,GO:0071944,GO:0098655,GO:0098660,GO:0098662,GO:1902600	ko:K02274	ko00190,ko01100,map00190,map01100	COX1
G_185409	1123267.JONN01000001_gene859	COG0596@1|root,COG0596@2|Bacteria,1MVVX@1224|Proteobacteria,2TT0S@28211|Alphaproteobacteria,2K14Q@204457|Sphingomonadales	Alpha beta hydrolase					Abhydrolase_1,Abhydrolase_6
G_345195	1187851.A33M_3680	COG2816@1|root,COG2816@2|Bacteria,1QGCX@1224|Proteobacteria,2TVMG@28211|Alphaproteobacteria,3FD3D@34008|Rhodovulum	NADH pyrophosphatase-like rudimentary NUDIX domain	nudC		ko:K03426	ko00760,ko01100,ko04146,map00760,map01100,map04146	NUDIX,NUDIX-like,zf-NADH-PPase
G_237519	1237149.C900_04588	COG1587@1|root,COG1587@2|Bacteria,4NEQ3@976|Bacteroidetes,47JYP@768503|Cytophagia	Uroporphyrinogen-III synthase	hemD		ko:K01719	ko00860,ko01100,ko01110,ko01120,map00860,map01100,map01110,map01120	HEM4
G_69142	266117.Rxyl_1110	COG0281@1|root,COG0281@2|Bacteria,2GJAJ@201174|Actinobacteria,4CPBI@84995|Rubrobacteria	Malic enzyme, NAD binding domain			ko:K00027	ko00620,ko01200,ko02020,map00620,map01200,map02020	ACT_4,Malic_M,malic
G_611248	1242864.D187_008565	COG3967@1|root,COG3967@2|Bacteria,1QSYJ@1224|Proteobacteria	Belongs to the short-chain dehydrogenases reductases (SDR) family			ko:K14189		adh_short
G_442765	1340493.JNIF01000003_gene2782	COG2010@1|root,COG2010@2|Bacteria	Cytochrome c					Cytochrom_C,DHC
G_267937	234267.Acid_1035	COG0463@1|root,COG0463@2|Bacteria,3Y982@57723|Acidobacteria	Glycosyltransferase like family 2					Glycos_transf_2
G_729915	113395.AXAI01000001_gene2784	COG1595@1|root,COG1595@2|Bacteria,1MZMC@1224|Proteobacteria,2TU76@28211|Alphaproteobacteria,3JTYJ@41294|Bradyrhizobiaceae	Belongs to the sigma-70 factor family. ECF subfamily	MA20_07455		ko:K03088		Sigma70_r2,Sigma70_r4_2
G_634365	1038858.AXBA01000040_gene3062	COG0457@1|root,COG0457@2|Bacteria,1MYB8@1224|Proteobacteria,2TQV5@28211|Alphaproteobacteria,3EY7B@335928|Xanthobacteraceae	TPR repeat	MA20_42300				TPR_16,TPR_19,TPR_2,TPR_6,TPR_7,TPR_8
G_422792	408672.NBCG_02740	COG3409@1|root,COG3409@2|Bacteria,2GRFR@201174|Actinobacteria,4DS7X@85009|Propionibacteriales	PFAM Peptidoglycan-binding domain 1 protein					PG_binding_1
G_128257	379066.GAU_3922	COG1236@1|root,COG1236@2|Bacteria,1ZSP5@142182|Gemmatimonadetes	Beta-Casp domain			ko:K07576		Beta-Casp,Lactamase_B,RMMBL
G_587929	487521.OCU_37270	COG1304@1|root,COG1304@2|Bacteria,2GIWD@201174|Actinobacteria,2360G@1762|Mycobacteriaceae	Involved in the biosynthesis of isoprenoids. Catalyzes the 1,3-allylic rearrangement of the homoallylic substrate isopentenyl (IPP) to its allylic isomer, dimethylallyl diphosphate (DMAPP)	fni		ko:K01823	ko00900,ko01100,ko01110,ko01130,map00900,map01100,map01110,map01130	FMN_dh,GHMP_kinases_C,GHMP_kinases_N
G_485339	748247.AZKH_p0127	COG3787@1|root,COG3787@2|Bacteria,1PV3C@1224|Proteobacteria,2WB2H@28216|Betaproteobacteria,2KYQQ@206389|Rhodocyclales	Pyridoxamine 5'-phosphate oxidase			ko:K09979		Putative_PNPOx
G_265927	1267535.KB906767_gene5168	COG3616@1|root,COG3616@2|Bacteria,3Y5RJ@57723|Acidobacteria,2JNYN@204432|Acidobacteriia	Putative serine dehydratase domain					Ala_racemase_N,D-ser_dehydrat
G_354902	861299.J421_3149	COG1187@1|root,COG1187@2|Bacteria,1ZT5B@142182|Gemmatimonadetes	S4 RNA-binding domain			ko:K06178		PseudoU_synth_2,S4
G_345196	1121904.ARBP01000048_gene4118	COG0500@1|root,COG2226@2|Bacteria,4NNUK@976|Bacteroidetes,47RF0@768503|Cytophagia	Nodulation protein S (NodS)					Methyltransf_11,Methyltransf_23,Methyltransf_25
G_340295	1121920.AUAU01000016_gene1317	COG0377@1|root,COG0377@2|Bacteria,3Y3JS@57723|Acidobacteria	NDH-1 shuttles electrons from NADH, via FMN and iron- sulfur (Fe-S) centers, to quinones in the respiratory chain. The immediate electron acceptor for the enzyme in this species is believed to be ubiquinone. Couples the redox reaction to proton translocation (for every two electrons transferred, four hydrogen ions are translocated across the cytoplasmic membrane), and thus conserves the redox ene…			ko:K00331	ko00190,ko01100,map00190,map01100	Oxidored_q6
G_501178	686340.Metal_2785	COG0662@1|root,COG0662@2|Bacteria,1N00P@1224|Proteobacteria,1S759@1236|Gammaproteobacteria,1XFIZ@135618|Methylococcales	Cupin domain					Cupin_2
G_403320	639030.JHVA01000001_gene1491	COG3247@1|root,COG3247@2|Bacteria,3Y5AN@57723|Acidobacteria,2JJYZ@204432|Acidobacteriia	Short repeat of unknown function (DUF308)					DUF308
G_156034	379066.GAU_3135	COG0123@1|root,COG0123@2|Bacteria,1ZT64@142182|Gemmatimonadetes	Histone deacetylase domain					Hist_deacetyl
G_377121	648996.Theam_1729	COG0809@1|root,COG0809@2|Bacteria,2G3KG@200783|Aquificae	Transfers and isomerizes the ribose moiety from AdoMet to the 7-aminomethyl group of 7-deazaguanine (preQ1-tRNA) to give epoxyqueuosine (oQ-tRNA)	queA	GO:0002097,GO:0002099,GO:0003674,GO:0003824,GO:0006139,GO:0006396,GO:0006399,GO:0006400,GO:0006725,GO:0006807,GO:0008033,GO:0008150,GO:0008152,GO:0008616,GO:0009058,GO:0009116,GO:0009119,GO:0009163,GO:0009451,GO:0009987,GO:0010467,GO:0016070,GO:0016740,GO:0016853,GO:0018130,GO:0019438,GO:0034404,GO:0034470,GO:0034641,GO:0034654,GO:0034660,GO:0042455,GO:0043170,GO:0043412,GO:0044237,GO:0044238,GO:…	ko:K07568		Queuosine_synth
G_106104	1123057.P872_10560	COG0477@1|root,COG2814@2|Bacteria,4NEN9@976|Bacteroidetes,47KR8@768503|Cytophagia	Major Facilitator Superfamily					MFS_1
G_200022	1395571.TMS3_0120905	COG2207@1|root,COG2207@2|Bacteria,1QKC9@1224|Proteobacteria,1RMG3@1236|Gammaproteobacteria	transcriptional regulator					AraC_binding,HTH_18
G_280369	1395571.TMS3_0120910	COG1296@1|root,COG1296@2|Bacteria,1MVGN@1224|Proteobacteria,1RZYJ@1236|Gammaproteobacteria	branched-chain amino acid	azlC				AzlC
G_208392	1123267.JONN01000001_gene1064	COG0061@1|root,COG0061@2|Bacteria,1MUBC@1224|Proteobacteria,2TSKN@28211|Alphaproteobacteria,2K0E6@204457|Sphingomonadales	Involved in the regulation of the intracellular balance of NAD and NADP, and is a key enzyme in the biosynthesis of NADP. Catalyzes specifically the phosphorylation on 2'-hydroxyl of the adenosine moiety of NAD to yield NADP	ppnK		ko:K00858	ko00760,ko01100,map00760,map01100	NAD_kinase
G_143266	316056.RPC_0045	COG0240@1|root,COG0240@2|Bacteria,1MUU3@1224|Proteobacteria,2TT75@28211|Alphaproteobacteria,3JT75@41294|Bradyrhizobiaceae	Glycerol-3-phosphate dehydrogenase	gpsA	GO:0003674,GO:0003824,GO:0006072,GO:0006629,GO:0006644,GO:0006793,GO:0006796,GO:0008150,GO:0008152,GO:0008610,GO:0008654,GO:0009058,GO:0009987,GO:0016491,GO:0016614,GO:0016616,GO:0019637,GO:0044237,GO:0044238,GO:0044249,GO:0044255,GO:0047952,GO:0052646,GO:0055114,GO:0071704,GO:0090407,GO:1901135,GO:1901576	ko:K00057	ko00564,ko01110,map00564,map01110	NAD_Gly3P_dh_C,NAD_Gly3P_dh_N
G_715130	1123267.JONN01000001_gene1468	2CCMQ@1|root,32RW3@2|Bacteria,1MZHB@1224|Proteobacteria,2UCC9@28211|Alphaproteobacteria,2K53Z@204457|Sphingomonadales	Protein of unknown function (DUF2794)					DUF2794
G_527187	1123267.JONN01000001_gene1469	COG1045@1|root,COG1045@2|Bacteria,1MVFX@1224|Proteobacteria,2TQQ5@28211|Alphaproteobacteria,2K2GH@204457|Sphingomonadales	serine acetyltransferase	cysE		ko:K00640	ko00270,ko00920,ko01100,ko01110,ko01120,ko01200,ko01230,ko05111,map00270,map00920,map01100,map01110,map01120,map01200,map01230,map05111	Hexapep
G_693364	317655.Sala_1068	COG0015@1|root,COG0015@2|Bacteria,1MV4B@1224|Proteobacteria,2TQUE@28211|Alphaproteobacteria,2K0GV@204457|Sphingomonadales	Belongs to the lyase 1 family. Adenylosuccinate lyase subfamily	purB		ko:K01756	ko00230,ko00250,ko01100,ko01110,ko01130,map00230,map00250,map01100,map01110,map01130	ADSL_C,Lyase_1
G_357382	1123267.JONN01000002_gene203	COG0484@1|root,COG0484@2|Bacteria,1MVMS@1224|Proteobacteria,2TRZ1@28211|Alphaproteobacteria,2K1EY@204457|Sphingomonadales	ATP binding to DnaK triggers the release of the substrate protein, thus completing the reaction cycle. Several rounds of ATP-dependent interactions between DnaJ, DnaK and GrpE are required for fully efficient folding. Also involved, together with DnaK and GrpE, in the DNA replication of plasmids through activation of initiation proteins	dnaJ		ko:K03686		DnaJ,DnaJ_C,DnaJ_CXXCXGXG
G_52229	204669.Acid345_1621	COG0845@1|root,COG0845@2|Bacteria,3Y50Z@57723|Acidobacteria,2JMYN@204432|Acidobacteriia	Biotin-lipoyl like					HlyD_D23
G_679131	1128421.JAGA01000003_gene2880	2ASAK@1|root,31HPU@2|Bacteria,2NQ6K@2323|unclassified Bacteria	Prokaryotic Cytochrome C oxidase subunit IV			ko:K02277	ko00190,ko01100,map00190,map01100	COX4_pro
G_290840	1128421.JAGA01000003_gene2879	COG1845@1|root,COG1845@2|Bacteria,2NPIG@2323|unclassified Bacteria	cytochrome c oxidase subunit III	coxC		ko:K02276	ko00190,ko01100,map00190,map01100	COX3
G_392674	500153.JOEK01000010_gene4715	COG0815@1|root,COG0815@2|Bacteria,2GJ9F@201174|Actinobacteria	Transfers the fatty acyl group on membrane lipoproteins	lnt		ko:K03820		CN_hydrolase
G_52678	1120954.ATXE01000004_gene70	COG0153@1|root,COG0153@2|Bacteria,2H2AH@201174|Actinobacteria	Belongs to the GHMP kinase family			ko:K00849	ko00052,ko00520,ko01100,map00052,map00520,map01100	GHMP_kinases_C,GHMP_kinases_N,GalKase_gal_bdg
G_786323	1187851.A33M_1473	COG0476@1|root,COG0476@2|Bacteria,1MW7H@1224|Proteobacteria,2TRWY@28211|Alphaproteobacteria,3FCZR@34008|Rhodovulum	ThiF family	moeB		ko:K21029	ko04122,map04122	ThiF
G_270042	1120792.JAFV01000001_gene2897	COG1052@1|root,COG1052@2|Bacteria,1MU2D@1224|Proteobacteria,2TSM8@28211|Alphaproteobacteria,36XJ3@31993|Methylocystaceae	D-isomer specific 2-hydroxyacid dehydrogenase, catalytic domain	gyaR	GO:0005575,GO:0005622,GO:0005623,GO:0005737,GO:0044424,GO:0044464	ko:K00015	ko00630,ko01100,ko01110,ko01120,map00630,map01100,map01110,map01120	2-Hacid_dh,2-Hacid_dh_C
G_741112	1122918.KB907245_gene5020	COG4194@1|root,COG4194@2|Bacteria,1UY2R@1239|Firmicutes,4HEEQ@91061|Bacilli,26T44@186822|Paenibacillaceae	Membrane					DUF1648
G_210060	338969.Rfer_3218	COG0476@1|root,COG0476@2|Bacteria	Involved in molybdopterin and thiamine biosynthesis, family 2					ThiF
G_354903	414684.RC1_2984	COG0664@1|root,COG0664@2|Bacteria,1MVGE@1224|Proteobacteria,2TV0E@28211|Alphaproteobacteria,2JRE3@204441|Rhodospirillales	COG0664 cAMP-binding proteins - catabolite gene activator and regulatory subunit of cAMP-dependent protein kinases			ko:K01420		HTH_Crp_2,cNMP_binding
G_537277	1123267.JONN01000001_gene1354	COG0057@1|root,COG0057@2|Bacteria,1MU93@1224|Proteobacteria,2TR6E@28211|Alphaproteobacteria,2K0GC@204457|Sphingomonadales	Belongs to the glyceraldehyde-3-phosphate dehydrogenase family	gapA	GO:0000166,GO:0003674,GO:0003824,GO:0004365,GO:0005488,GO:0008150,GO:0008152,GO:0016491,GO:0016620,GO:0016903,GO:0036094,GO:0043891,GO:0048037,GO:0050662,GO:0051287,GO:0055114,GO:0097159,GO:1901265,GO:1901363	ko:K00134	ko00010,ko00710,ko01100,ko01110,ko01120,ko01130,ko01200,ko01230,ko04066,ko05010,map00010,map00710,map01100,map01110,map01120,map01130,map01200,map01230,map04066,map05010	Gp_dh_C,Gp_dh_N
G_247614	925409.KI911562_gene1303	COG2244@1|root,COG2244@2|Bacteria,4NDZ0@976|Bacteroidetes,1IPM6@117747|Sphingobacteriia	Polysaccharide biosynthesis protein	cap				Polysacc_synt,Polysacc_synt_3,Polysacc_synt_C
G_374664	1237149.C900_00381	COG1595@1|root,COG1595@2|Bacteria,4NQCH@976|Bacteroidetes,47PTY@768503|Cytophagia	TIGRFAM RNA polymerase sigma factor, sigma-70 family			ko:K03088		Sigma70_r2,Sigma70_r4_2
G_71093	1123267.JONN01000001_gene1327	COG1008@1|root,COG1008@2|Bacteria,1MV7V@1224|Proteobacteria,2TSNK@28211|Alphaproteobacteria,2K0EQ@204457|Sphingomonadales	NADH ubiquinone oxidoreductase subunit	nuoM		ko:K00342	ko00190,ko01100,map00190,map01100	Oxidored_q5_N,Proton_antipo_M
G_591462	644966.Tmar_2274	COG0024@1|root,COG0024@2|Bacteria,1TQC1@1239|Firmicutes,248I8@186801|Clostridia,3WCH7@538999|Clostridiales incertae sedis	Metallopeptidase family M24	map		ko:K01265		Peptidase_M24
G_384788	1123073.KB899242_gene1630	COG0605@1|root,COG0605@2|Bacteria,1MVW2@1224|Proteobacteria,1RP7X@1236|Gammaproteobacteria,1X3PD@135614|Xanthomonadales	Destroys radicals which are normally produced within the cells and which are toxic to biological systems	sodB		ko:K04564	ko04013,ko04068,ko04146,ko04211,ko04212,ko04213,ko05016,map04013,map04068,map04146,map04211,map04212,map04213,map05016	Sod_Fe_C,Sod_Fe_N
G_472704	1125863.JAFN01000001_gene39	COG0332@1|root,COG0332@2|Bacteria,1MU9N@1224|Proteobacteria,42MU6@68525|delta/epsilon subdivisions,2WIJN@28221|Deltaproteobacteria	Catalyzes the condensation reaction of fatty acid synthesis by the addition to an acyl acceptor of two carbons from malonyl-ACP. Catalyzes the first condensation reaction which initiates fatty acid synthesis and may therefore play a role in governing the total rate of fatty acid production. Possesses both acetoacetyl-ACP synthase and acetyl transacylase activities. Its substrate specificity deter…	fabH2		ko:K00648	ko00061,ko01100,ko01212,map00061,map01100,map01212	ACP_syn_III,ACP_syn_III_C
G_611249	661478.OP10G_0598	COG1841@1|root,COG1841@2|Bacteria	maturation of LSU-rRNA from tricistronic rRNA transcript (SSU-rRNA, 5.8S rRNA, LSU-rRNA)	rpmD	GO:0000027,GO:0003674,GO:0003735,GO:0005198,GO:0005575,GO:0005622,GO:0005623,GO:0005737,GO:0005829,GO:0005840,GO:0006412,GO:0006518,GO:0006807,GO:0006996,GO:0008150,GO:0008152,GO:0009058,GO:0009059,GO:0009987,GO:0010467,GO:0015934,GO:0016043,GO:0019538,GO:0022607,GO:0022613,GO:0022618,GO:0022625,GO:0022626,GO:0032991,GO:0034622,GO:0034641,GO:0034645,GO:0040007,GO:0042254,GO:0042255,GO:0042273,GO:…	ko:K02907	ko03010,map03010	Ribosomal_L30
G_387424	661478.OP10G_0597	COG0098@1|root,COG0098@2|Bacteria	rRNA binding	rpsE	GO:0000028,GO:0003674,GO:0003735,GO:0005198,GO:0005575,GO:0005622,GO:0005623,GO:0005737,GO:0005829,GO:0005840,GO:0005886,GO:0006412,GO:0006518,GO:0006807,GO:0006996,GO:0008150,GO:0008152,GO:0009058,GO:0009059,GO:0009987,GO:0010467,GO:0015935,GO:0016020,GO:0016043,GO:0019538,GO:0022607,GO:0022613,GO:0022618,GO:0022626,GO:0022627,GO:0032991,GO:0034622,GO:0034641,GO:0034645,GO:0040007,GO:0042254,GO:…	ko:K02988	ko03010,map03010	Ribosomal_S5,Ribosomal_S5_C
G_82981	234267.Acid_5207	COG1228@1|root,COG1228@2|Bacteria,3Y3BK@57723|Acidobacteria	Amidohydrolase family			ko:K01468	ko00340,ko01100,map00340,map01100	Amidohydro_1
G_45670	926550.CLDAP_00120	COG0124@1|root,COG0124@2|Bacteria,2G64E@200795|Chloroflexi	PFAM tRNA synthetase class II (G H P and S)	hisS		ko:K01892	ko00970,map00970	HGTP_anticodon,tRNA-synt_His
G_156035	861299.J421_4357	COG0577@1|root,COG0577@2|Bacteria,1ZURT@142182|Gemmatimonadetes	MacB-like periplasmic core domain			ko:K02004		FtsX,MacB_PCD
G_72429	861299.J421_3665	COG1164@1|root,COG1164@2|Bacteria,1ZTDD@142182|Gemmatimonadetes	Peptidase family M3			ko:K08602		Peptidase_M3
G_627709	76114.ebA3079	COG0389@1|root,COG0389@2|Bacteria,1MU5X@1224|Proteobacteria,2VIKH@28216|Betaproteobacteria,2KV3B@206389|Rhodocyclales	DNA polymerase involved in DNA repair			ko:K14161		IMS
G_397991	235985.BBPN01000045_gene8032	COG0454@1|root,COG0456@2|Bacteria,2IAC7@201174|Actinobacteria,2NIV9@228398|Streptacidiphilus	Acetyltransferase (GNAT) domain	aac	GO:0003674,GO:0003824,GO:0005575,GO:0005623,GO:0005886,GO:0008080,GO:0008150,GO:0008152,GO:0009056,GO:0009987,GO:0016020,GO:0016137,GO:0016139,GO:0016407,GO:0016410,GO:0016740,GO:0016746,GO:0016747,GO:0016999,GO:0017001,GO:0017144,GO:0030647,GO:0030649,GO:0034069,GO:0044237,GO:0044248,GO:0044464,GO:0047921,GO:0071704,GO:0071944,GO:1901135,GO:1901136,GO:1901575,GO:1901657,GO:1901658	ko:K17840		Acetyltransf_1,Acetyltransf_9
G_114633	443218.AS9A_3799	COG3239@1|root,COG3239@2|Bacteria,2GIWV@201174|Actinobacteria,232DC@1762|Mycobacteriaceae	PFAM Fatty acid desaturase	alkB		ko:K00496	ko00071,ko00930,map00071,map00930	FA_desaturase
G_251668	1120705.FG95_03212	COG4993@1|root,COG4993@2|Bacteria,1MUQX@1224|Proteobacteria,2TQMV@28211|Alphaproteobacteria,2K0W1@204457|Sphingomonadales	Glucose dehydrogenase			ko:K00117	ko00030,ko01100,ko01110,ko01130,map00030,map01100,map01110,map01130	PQQ,PQQ_2
G_537278	1123368.AUIS01000003_gene1838	COG3861@1|root,COG3861@2|Bacteria,1QVGH@1224|Proteobacteria,1RP36@1236|Gammaproteobacteria	electron transporter, transferring electrons within the cyclic electron transport pathway of photosynthesis activity					-
G_11494	1382306.JNIM01000001_gene2570	COG4799@1|root,COG4799@2|Bacteria,2G61R@200795|Chloroflexi	PFAM carboxyl transferase			ko:K01969,ko:K15052	ko00280,ko00720,ko01100,ko01200,map00280,map00720,map01100,map01200	Carboxyl_trans
G_17241	1121887.AUDK01000037_gene819	COG1629@1|root,COG1629@2|Bacteria,4PM9F@976|Bacteroidetes,1HZ8T@117743|Flavobacteriia	transport					CarboxypepD_reg,Plug
G_3886	1121887.AUDK01000037_gene818	COG1629@1|root,COG2373@1|root,COG1629@2|Bacteria,COG2373@2|Bacteria,4NG2S@976|Bacteroidetes,1IMNF@117743|Flavobacteriia,2NUX8@237|Flavobacterium	TonB-dependent Receptor Plug Domain					Plug
G_137592	1121887.AUDK01000037_gene814	COG1575@1|root,COG1575@2|Bacteria,4NGCJ@976|Bacteroidetes,1HWR2@117743|Flavobacteriia,2NS6I@237|Flavobacterium	Belongs to the MenA family. Type 1 subfamily	menA		ko:K02548	ko00130,ko01100,ko01110,map00130,map01100,map01110	UbiA
G_306029	1121887.AUDK01000037_gene813	COG2220@1|root,COG2220@2|Bacteria,4NGD5@976|Bacteroidetes,1HXFC@117743|Flavobacteriia,2NUQV@237|Flavobacterium	Belongs to the UPF0173 family					Lactamase_B_2,Lactamase_B_3
G_33808	375286.mma_2921	COG0642@1|root,COG2205@2|Bacteria,1N1Z2@1224|Proteobacteria,2WGRW@28216|Betaproteobacteria	histidine kinase HAMP region domain protein			ko:K07649	ko02020,map02020	2CSK_N,HATPase_c,HisKA
G_766059	1217718.ALOU01000010_gene834	2B47E@1|root,31WYM@2|Bacteria,1R5Q0@1224|Proteobacteria,2VT47@28216|Betaproteobacteria,1K96G@119060|Burkholderiaceae	-					-
G_217011	1125863.JAFN01000001_gene1863	COG1173@1|root,COG1173@2|Bacteria,1MW3R@1224|Proteobacteria,43AQ5@68525|delta/epsilon subdivisions,2X63Y@28221|Deltaproteobacteria	PFAM binding-protein-dependent transport systems inner membrane component			ko:K02034	ko02024,map02024	BPD_transp_1,OppC_N
G_15647	861299.J421_1397	COG0642@1|root,COG2205@2|Bacteria,1ZUX4@142182|Gemmatimonadetes	His Kinase A (phosphoacceptor) domain			ko:K07636	ko02020,map02020	HATPase_c,HisKA
G_169616	1123267.JONN01000001_gene2065	COG0520@1|root,COG0520@2|Bacteria,1MUPD@1224|Proteobacteria,2TRNY@28211|Alphaproteobacteria,2JZVI@204457|Sphingomonadales	Catalyzes the removal of elemental sulfur and selenium atoms from L-cysteine, L-cystine, L-selenocysteine, and L- selenocystine to produce L-alanine	sufS		ko:K11717	ko00450,ko01100,map00450,map01100	Aminotran_5
G_686140	1217705.F900_02147	2AWUP@1|root,31NRX@2|Bacteria,1PV8G@1224|Proteobacteria,1TNGE@1236|Gammaproteobacteria,3NQI2@468|Moraxellaceae	-					-
G_331015	1454004.AW11_01742	2EQQB@1|root,33IA8@2|Bacteria,1P17G@1224|Proteobacteria	-					-
G_82260	1121405.dsmv_2365	COG0277@1|root,COG0277@2|Bacteria,1MUPW@1224|Proteobacteria	Fad linked oxidase					BBE,FAD_binding_4
G_161871	1205680.CAKO01000010_gene3816	COG0604@1|root,COG0604@2|Bacteria,1MWRK@1224|Proteobacteria,2TQMF@28211|Alphaproteobacteria,2JR0D@204441|Rhodospirillales	Zinc-binding dehydrogenase	MA20_25320		ko:K00001,ko:K00344	ko00010,ko00071,ko00350,ko00625,ko00626,ko00830,ko00980,ko00982,ko01100,ko01110,ko01120,ko01130,ko01220,map00010,map00071,map00350,map00625,map00626,map00830,map00980,map00982,map01100,map01110,map01120,map01130,map01220	ADH_N,ADH_zinc_N
G_213517	316067.Geob_0643	COG1344@1|root,COG1344@2|Bacteria,1MXC4@1224|Proteobacteria,42RME@68525|delta/epsilon subdivisions,2WN9Q@28221|Deltaproteobacteria	PFAM flagellin domain protein					Flagellin_C,Flagellin_N
G_377122	1267535.KB906767_gene5108	COG0577@1|root,COG0577@2|Bacteria,3Y31H@57723|Acidobacteria,2JITF@204432|Acidobacteriia	MacB-like periplasmic core domain					FtsX,MacB_PCD
G_563915	700598.Niako_5767	COG0799@1|root,COG0799@2|Bacteria,4NSKK@976|Bacteroidetes,1ISS0@117747|Sphingobacteriia	Functions as a ribosomal silencing factor. Interacts with ribosomal protein L14 (rplN), blocking formation of intersubunit bridge B8. Prevents association of the 30S and 50S ribosomal subunits and the formation of functional ribosomes, thus repressing translation	rsfS		ko:K09710		RsfS
G_255812	301.JNHE01000003_gene1876	COG2869@1|root,COG2869@2|Bacteria,1MVDI@1224|Proteobacteria,1RR85@1236|Gammaproteobacteria,1YCZ0@136841|Pseudomonas aeruginosa group	NQR complex catalyzes the reduction of ubiquinone-1 to ubiquinol by two successive reactions, coupled with the transport of Na( ) ions from the cytoplasm to the periplasm. NqrA to NqrE are probably involved in the second step, the conversion of ubisemiquinone to ubiquinol	nqrC		ko:K00348		FMN_bind
G_107052	1248916.ANFY01000007_gene2487	COG0620@1|root,COG0620@2|Bacteria,1MUI9@1224|Proteobacteria,2TTWK@28211|Alphaproteobacteria,2K3CA@204457|Sphingomonadales	Cobalamin-independent synthase, Catalytic domain					Meth_synt_2
G_121934	570967.JMLV01000003_gene2099	COG1176@1|root,COG1176@2|Bacteria,1MVFG@1224|Proteobacteria,2TSSR@28211|Alphaproteobacteria,2JQC0@204441|Rhodospirillales	Binding-protein-dependent transport system inner membrane component			ko:K11071	ko02010,map02010	BPD_transp_1
G_143267	1123267.JONN01000002_gene126	COG0064@1|root,COG0064@2|Bacteria,1MUKG@1224|Proteobacteria,2TRHX@28211|Alphaproteobacteria,2K04H@204457|Sphingomonadales	Allows the formation of correctly charged Asn-tRNA(Asn) or Gln-tRNA(Gln) through the transamidation of misacylated Asp- tRNA(Asn) or Glu-tRNA(Gln) in organisms which lack either or both of asparaginyl-tRNA or glutaminyl-tRNA synthetases. The reaction takes place in the presence of glutamine and ATP through an activated phospho-Asp-tRNA(Asn) or phospho-Glu-tRNA(Gln)	gatB		ko:K02434	ko00970,ko01100,map00970,map01100	GatB_N,GatB_Yqey
G_130834	1123267.JONN01000001_gene923	COG0330@1|root,COG0330@2|Bacteria,1MUM8@1224|Proteobacteria,2TRUY@28211|Alphaproteobacteria,2K2F3@204457|Sphingomonadales	COG0330 Membrane protease subunits, stomatin prohibitin homologs	qmcA				Band_7,Band_7_C
G_703910	1254432.SCE1572_45530	COG0261@1|root,COG0261@2|Bacteria,1MZEW@1224|Proteobacteria,42SGM@68525|delta/epsilon subdivisions,2WQ3I@28221|Deltaproteobacteria,2YVHC@29|Myxococcales	This protein binds to 23S rRNA in the presence of protein L20	rplU	GO:0003674,GO:0003735,GO:0005198	ko:K02888	ko03010,map03010	Ribosomal_L21p
G_20668	301.JNHE01000028_gene844	COG0840@1|root,COG0840@2|Bacteria,1MU9B@1224|Proteobacteria,1RMH0@1236|Gammaproteobacteria,1YEMR@136841|Pseudomonas aeruginosa group	Methyl-accepting chemotaxis-like domains (chemotaxis sensory transducer).			ko:K03406	ko02020,ko02030,map02020,map02030	4HB_MCP_1,HAMP,MCPsignal,TarH
G_419852	1112216.JH594425_gene2031	COG0250@1|root,COG0250@2|Bacteria,1MU14@1224|Proteobacteria,2TRID@28211|Alphaproteobacteria,2K0IB@204457|Sphingomonadales	Participates in transcription elongation, termination and antitermination	nusG		ko:K02601		KOW,NusG
G_103102	997346.HMPREF9374_3031	COG2175@1|root,COG2175@2|Bacteria,1TT09@1239|Firmicutes,4HB8F@91061|Bacilli	Taurine catabolism dioxygenase TauD					TauD
G_157520	114615.BRADO4553	COG1192@1|root,COG1192@2|Bacteria,1MVKR@1224|Proteobacteria,2TRZY@28211|Alphaproteobacteria,3JUQ2@41294|Bradyrhizobiaceae	ATPase MipZ	mipZ		ko:K03496		MipZ
G_354904	323848.Nmul_A0139	2AGPW@1|root,316XI@2|Bacteria,1PY5B@1224|Proteobacteria,2WDEI@28216|Betaproteobacteria,3743B@32003|Nitrosomonadales	Sulfotransferase family					-
G_284505	234267.Acid_1382	28QZS@1|root,2ZDEJ@2|Bacteria,3Y4BV@57723|Acidobacteria	-					-
G_26766	251221	COG0318@1|root,COG0318@2|Bacteria,1G2H0@1117|Cyanobacteria	Acyl-CoA synthetase (AMP-forming) AMP-acid ligase II			ko:K00666,ko:K18660	ko00280,map00280	AMP-binding,AMP-binding_C
G_195109	1267533.KB906738_gene2164	COG0258@1|root,COG0258@2|Bacteria,3Y2FG@57723|Acidobacteria,2JME1@204432|Acidobacteriia	Helix-hairpin-helix class 2 (Pol1 family) motifs					5_3_exonuc,5_3_exonuc_N
G_40847	1499967.BAYZ01000088_gene5101	COG0305@1|root,COG0305@2|Bacteria,2NNKG@2323|unclassified Bacteria	Participates in initiation and elongation during chromosome replication	dnaB		ko:K02314	ko03030,ko04112,map03030,map04112	DnaB,DnaB_C
G_182182	861299.J421_1624	COG0673@1|root,COG0673@2|Bacteria,1ZSW3@142182|Gemmatimonadetes	Oxidoreductase family, NAD-binding Rossmann fold					GFO_IDH_MocA,GFO_IDH_MocA_C
G_737447	324602.Caur_2444	COG2764@1|root,COG2764@2|Bacteria,2GB45@200795|Chloroflexi,377VR@32061|Chloroflexia	PFAM Glyoxalase bleomycin resistance protein dioxygenase					-
G_349995	1121033.AUCF01000006_gene4241	COG0600@1|root,COG0600@2|Bacteria,1PH8M@1224|Proteobacteria,2V8ZI@28211|Alphaproteobacteria,2JXIM@204441|Rhodospirillales	Binding-protein-dependent transport system inner membrane component					BPD_transp_1
G_103103	1449076.JOOE01000004_gene567	COG0176@1|root,COG0176@2|Bacteria,1MWQ8@1224|Proteobacteria,2TQJB@28211|Alphaproteobacteria,2K0F2@204457|Sphingomonadales	Transaldolase is important for the balance of metabolites in the pentose-phosphate pathway	tal		ko:K00616	ko00030,ko01100,ko01110,ko01120,ko01130,ko01200,ko01230,map00030,map01100,map01110,map01120,map01130,map01200,map01230	TAL_FSA
G_259856	1123267.JONN01000001_gene2250	COG4221@1|root,COG4221@2|Bacteria,1MUF8@1224|Proteobacteria,2TR5S@28211|Alphaproteobacteria,2K1R4@204457|Sphingomonadales	Belongs to the short-chain dehydrogenases reductases (SDR) family			ko:K05886		adh_short
G_286596	404589.Anae109_3258	COG0607@1|root,COG0640@1|root,COG0607@2|Bacteria,COG0640@2|Bacteria,1R71B@1224|Proteobacteria,42SBN@68525|delta/epsilon subdivisions,2WP4A@28221|Deltaproteobacteria	PFAM Rhodanese domain protein			ko:K03892		HTH_20,HTH_5,Rhodanese
G_328712	1105367.CG50_03010	COG3004@1|root,COG3004@2|Bacteria,1MW15@1224|Proteobacteria,2TSI5@28211|Alphaproteobacteria	Na( ) H( ) antiporter that extrudes sodium in exchange for external protons	nhaA		ko:K03313		Na_H_antiport_1
G_769441	1541823.A0A088FRU1_9CAUD	4QD6Y@10239|Viruses,4QPFN@28883|Caudovirales,4QKM9@10699|Siphoviridae	DNA N-6-adenine-methyltransferase (Dam)					-
G_748378	1541823.A0A088FRU1_9CAUD	4QD6Y@10239|Viruses,4QPFN@28883|Caudovirales,4QKM9@10699|Siphoviridae	DNA N-6-adenine-methyltransferase (Dam)					-
G_792901	1089132.G8I9V8_9CAUD	4QEPD@10239|Viruses,4QZYX@35237|dsDNA viruses no RNA stage,4QQRU@28883|Caudovirales,4QMCK@10699|Siphoviridae	-					-
G_382130	1340713.S5Y8D6_9CAUD	4QG84@10239|Viruses,4QVJP@35237|dsDNA viruses no RNA stage,4QSF8@28883|Caudovirales,4QMGY@10699|Siphoviridae	-					-
G_587931	350058.Mvan_1734	2CC1Y@1|root,32RUK@2|Bacteria,2IQ4Q@201174|Actinobacteria,239E8@1762|Mycobacteriaceae	Acts as a transcriptional regulator. Probably redox- responsive. The apo- but not holo-form probably binds DNA	whiB2		ko:K18955		Whib
G_604821	1089121.G8I4T8_9CAUD	4QASD@10239|Viruses,4QZ7D@35237|dsDNA viruses no RNA stage,4QTMZ@28883|Caudovirales,4QM9B@10699|Siphoviridae	-					-
G_553944	1340824.S5XXV4_9CAUD	4QAKE@10239|Viruses,4QUP7@35237|dsDNA viruses no RNA stage,4QPCE@28883|Caudovirales,4QKTX@10699|Siphoviridae	HNH endonuclease					-
G_257783	1089132.G8I9T0_9CAUD	4QAIJ@10239|Viruses,4QVZ9@35237|dsDNA viruses no RNA stage	C-5 cytosine-specific DNA methylase					-
G_570778	1027371.GOALK_093_00610	COG0629@1|root,COG0629@2|Bacteria,2GVN5@201174|Actinobacteria	single-stranded DNA binding					-
G_550684	1445613.JALM01000017_gene5891	2FIAW@1|root,34A38@2|Bacteria,2H9AW@201174|Actinobacteria	-					-
G_338002	1445613.JALM01000017_gene5892	2CXZV@1|root,32T32@2|Bacteria,2H6AB@201174|Actinobacteria	-					-
G_48164	36809.MAB_1723	COG0582@1|root,COG0582@2|Bacteria,2GMMI@201174|Actinobacteria,234F2@1762|Mycobacteriaceae	Belongs to the 'phage' integrase family					Arm-DNA-bind_4,Phage_int_SAM_3,Phage_integrase
G_766060	1370121.AUWS01000014_gene7124	2C37W@1|root,300GA@2|Bacteria,2HARG@201174|Actinobacteria	-					-
G_733698	484770.UFO1_3529	2DPD3@1|root,331JM@2|Bacteria,1VGRR@1239|Firmicutes	zinc-ribbon family					zinc_ribbon_15
G_340296	420662.Mpe_B0245	COG5424@1|root,COG5424@2|Bacteria	Ring cyclization and eight-electron oxidation of 3a-(2- amino-2-carboxyethyl)-4,5-dioxo-4,5,6,7,8,9-hexahydroquinoline- 7,9-dicarboxylic-acid to PQQ					Haem_oxygenas_2
G_91660	1242864.D187_009424	COG3209@1|root,COG3209@2|Bacteria,1Q3W1@1224|Proteobacteria,439Q0@68525|delta/epsilon subdivisions,2X51Z@28221|Deltaproteobacteria,2Z002@29|Myxococcales	Ig-like domain from next to BRCA1 gene					N_BRCA1_IG
G_93297	485913.Krac_6725	COG0823@1|root,COG1506@1|root,COG0823@2|Bacteria,COG1506@2|Bacteria,2G5Z2@200795|Chloroflexi	Dienelactone hydrolase family					PD40,Peptidase_S9
G_621126	1205680.CAKO01000042_gene5341	COG0236@1|root,COG0236@2|Bacteria,1NHQD@1224|Proteobacteria,2UGSG@28211|Alphaproteobacteria,2JUKH@204441|Rhodospirillales	Phosphopantetheine attachment site					PP-binding
G_627710	1121129.KB903360_gene3560	COG0399@1|root,COG0399@2|Bacteria,4NVFZ@976|Bacteroidetes,2FV56@200643|Bacteroidia,22YVB@171551|Porphyromonadaceae	23S rRNA-intervening sequence protein					23S_rRNA_IVP
G_422793	1121342.AUCO01000018_gene1022	COG1087@1|root,COG1087@2|Bacteria,1TQ7N@1239|Firmicutes,247M9@186801|Clostridia,36DGP@31979|Clostridiaceae	Belongs to the NAD(P)-dependent epimerase dehydratase family	galE		ko:K01784	ko00052,ko00520,ko01100,map00052,map00520,map01100	Epimerase
G_485340	666684.AfiDRAFT_3522	COG3837@1|root,COG3837@2|Bacteria,1R9WZ@1224|Proteobacteria,2U6K6@28211|Alphaproteobacteria,3K0AU@41294|Bradyrhizobiaceae	Cupin domain					Cupin_2
G_577687	1122603.ATVI01000006_gene629	COG4319@1|root,COG4319@2|Bacteria,1PV8P@1224|Proteobacteria,1SPFJ@1236|Gammaproteobacteria,1X8S0@135614|Xanthomonadales	SnoaL-like domain					SnoaL_2
G_267938	309801.trd_0437	COG1187@1|root,COG1187@2|Bacteria,2G6HU@200795|Chloroflexi,27XQ1@189775|Thermomicrobia	Belongs to the pseudouridine synthase RsuA family			ko:K06178		PseudoU_synth_2,S4
G_479046	379066.GAU_1522	COG1386@1|root,COG1386@2|Bacteria,1ZTIA@142182|Gemmatimonadetes	Participates in chromosomal partition during cell division. May act via the formation of a condensin-like complex containing Smc and ScpA that pull DNA away from mid-cell into both cell halves			ko:K06024		SMC_ScpB
G_460333	1123270.ATUR01000003_gene917	COG2234@1|root,COG2234@2|Bacteria,1R88X@1224|Proteobacteria,2U1MC@28211|Alphaproteobacteria,2K3J3@204457|Sphingomonadales	M42 glutamyl aminopeptidase					PA,Peptidase_M28
G_614571	1267535.KB906767_gene5109	COG1695@1|root,COG1695@2|Bacteria	negative regulation of transcription, DNA-templated					PadR
G_124417	1441629.PCH70_18810	COG3829@1|root,COG3829@2|Bacteria,1R48U@1224|Proteobacteria,1RPVW@1236|Gammaproteobacteria,1Z6R6@136849|Pseudomonas syringae group	Type III transcriptional regulator	hrpS				HTH_8,Sigma54_activat
G_627711	1449126.JQKL01000021_gene77	COG0772@1|root,COG0772@2|Bacteria,1TPT7@1239|Firmicutes,24894@186801|Clostridia,2682V@186813|unclassified Clostridiales	Belongs to the SEDS family	ftsW		ko:K03588	ko04112,map04112	FTSW_RODA_SPOVE
G_627712	472759.Nhal_2790	2E41E@1|root,32YY1@2|Bacteria,1NGB3@1224|Proteobacteria,1SDTK@1236|Gammaproteobacteria,1X1PQ@135613|Chromatiales	Domain of unknown function (DUF4398)					DUF4398
G_128258	1395571.TMS3_0105925	COG0062@1|root,COG0063@1|root,COG0062@2|Bacteria,COG0063@2|Bacteria,1MU1Q@1224|Proteobacteria,1RMPS@1236|Gammaproteobacteria	Bifunctional enzyme that catalyzes the epimerization of the S- and R-forms of NAD(P)HX and the dehydration of the S-form of NAD(P)HX at the expense of ADP, which is converted to AMP. This allows the repair of both epimers of NAD(P)HX, a damaged form of NAD(P)H that is a result of enzymatic or heat-dependent hydration	nnrD	GO:0003674,GO:0003824,GO:0016829,GO:0016835,GO:0016836,GO:0016853,GO:0016854,GO:0052855,GO:0052856,GO:0052857	ko:K17758,ko:K17759		Carb_kinase,YjeF_N
G_419853	1123267.JONN01000001_gene1040	COG1566@1|root,COG1566@2|Bacteria,1MU7I@1224|Proteobacteria,2TS39@28211|Alphaproteobacteria,2K1WC@204457|Sphingomonadales	Secretion protein, HlyD			ko:K03543		Biotin_lipoyl_2,HlyD_3,HlyD_D23
G_308216	1123393.KB891326_gene83	COG1387@1|root,COG1387@2|Bacteria,1MYXV@1224|Proteobacteria,2VJIQ@28216|Betaproteobacteria,1KSJ5@119069|Hydrogenophilales	DNA polymerase X family			ko:K02347		DNA_pol_B_thumb,HHH_5,HHH_8
G_614572	159087.Daro_2710	COG1247@1|root,COG1247@2|Bacteria,1QVS0@1224|Proteobacteria,2W2KH@28216|Betaproteobacteria,2KZQ4@206389|Rhodocyclales	Acetyltransferase (GNAT) domain					-
G_119427	1266925.JHVX01000009_gene60	COG0624@1|root,COG0624@2|Bacteria,1MW6G@1224|Proteobacteria,2VHRF@28216|Betaproteobacteria,372MG@32003|Nitrosomonadales	Catalyzes the hydrolysis of N-succinyl-L,L- diaminopimelic acid (SDAP), forming succinate and LL-2,6- diaminoheptanedioate (DAP), an intermediate involved in the bacterial biosynthesis of lysine and meso-diaminopimelic acid, an essential component of bacterial cell walls	dapE		ko:K01439	ko00300,ko01100,ko01120,ko01230,map00300,map01100,map01120,map01230	M20_dimer,Peptidase_M20
G_206726	1265502.KB905963_gene401	COG2890@1|root,COG2890@2|Bacteria,1MX8Q@1224|Proteobacteria,2VIPK@28216|Betaproteobacteria,4AAHW@80864|Comamonadaceae	Belongs to the protein N5-glutamine methyltransferase family	prmB		ko:K07320		MTS
G_21788	861299.J421_0704	COG0577@1|root,COG0577@2|Bacteria,1ZUI2@142182|Gemmatimonadetes	MacB-like periplasmic core domain					FtsX,MacB_PCD
G_118169	313624.NSP_23270	COG0451@1|root,COG0451@2|Bacteria,1G0IT@1117|Cyanobacteria,1HM8T@1161|Nostocales	Male sterility protein			ko:K12454	ko00520,map00520	Epimerase
G_7648	745310.G432_02550	COG0823@1|root,COG1506@1|root,COG0823@2|Bacteria,COG1506@2|Bacteria,1MWGR@1224|Proteobacteria,2TRTE@28211|Alphaproteobacteria,2K0PD@204457|Sphingomonadales	Prolyl oligopeptidase family					PD40,Peptidase_S9
G_210061	1121918.ARWE01000001_gene2300	28PU4@1|root,2ZCF6@2|Bacteria,1RBK2@1224|Proteobacteria,43B3E@68525|delta/epsilon subdivisions,2X6H4@28221|Deltaproteobacteria,43U05@69541|Desulfuromonadales	-					-
G_188736	1122176.KB903539_gene1317	COG1917@1|root,COG1917@2|Bacteria,4NR0K@976|Bacteroidetes,1IT3Z@117747|Sphingobacteriia	SnoaL-like domain					DUF4440
G_22935	1123267.JONN01000001_gene2189	COG0029@1|root,COG0029@2|Bacteria,1RBQW@1224|Proteobacteria,2TS0E@28211|Alphaproteobacteria,2JZXW@204457|Sphingomonadales	Catalyzes the oxidation of L-aspartate to iminoaspartate	nadB		ko:K00278	ko00250,ko00760,ko01100,map00250,map00760,map01100	FAD_binding_2,Succ_DH_flav_C
G_46900	234267.Acid_6472	COG1884@1|root,COG1884@2|Bacteria,3Y2PQ@57723|Acidobacteria	Methylmalonyl-CoA mutase			ko:K01848	ko00280,ko00630,ko00640,ko00720,ko01100,ko01120,ko01200,map00280,map00630,map00640,map00720,map01100,map01120,map01200	MM_CoA_mutase
G_292997	1380391.JIAS01000013_gene3518	COG1177@1|root,COG1177@2|Bacteria,1MVC5@1224|Proteobacteria,2TRRJ@28211|Alphaproteobacteria,2JQ7X@204441|Rhodospirillales	COG1177 ABC-type spermidine putrescine transport system, permease component II					BPD_transp_1
G_675557	1109711.G9FI02_9CAUD	4QDZ5@10239|Viruses,4QWGN@35237|dsDNA viruses no RNA stage,4QSYK@28883|Caudovirales,4QN2B@10699|Siphoviridae	-					-
G_428471	1380391.JIAS01000004_gene2973	COG1175@1|root,COG1175@2|Bacteria,1NYFA@1224|Proteobacteria,2UT9K@28211|Alphaproteobacteria	Binding-protein-dependent transport system inner membrane component			ko:K02025		BPD_transp_1
G_641279	1038860.AXAP01000022_gene7186	COG1247@1|root,COG1247@2|Bacteria,1QU6J@1224|Proteobacteria,2TW1P@28211|Alphaproteobacteria,3K6KT@41294|Bradyrhizobiaceae	Acetyltransferase (GNAT) domain					Acetyltransf_1,Acetyltransf_10
G_479047	622637.KE124774_gene474	2CDQ7@1|root,2Z7KV@2|Bacteria,1MY2D@1224|Proteobacteria,2TR92@28211|Alphaproteobacteria,36ZG5@31993|Methylocystaceae	-					-
G_547340	1123248.KB893314_gene3397	COG2764@1|root,COG2764@2|Bacteria,4NURP@976|Bacteroidetes	3-demethylubiquinone-9 3-methyltransferase			ko:K04750		3-dmu-9_3-mt
G_813002	1379270.AUXF01000007_gene944	COG0251@1|root,COG0251@2|Bacteria,1ZUW6@142182|Gemmatimonadetes	Endoribonuclease L-PSP					Ribonuc_L-PSP
G_112357	1232410.KI421419_gene2464	COG2204@1|root,COG2204@2|Bacteria,1MU0N@1224|Proteobacteria,42PH1@68525|delta/epsilon subdivisions,2WKMX@28221|Deltaproteobacteria,43T8V@69541|Desulfuromonadales	Bacterial regulatory protein, Fis family	mrpB		ko:K07714	ko02020,map02020	HTH_8,Response_reg,Sigma54_activat
G_428472	102129.Lepto7375DRAFT_0757	COG4584@1|root,COG4584@2|Bacteria,1GBWH@1117|Cyanobacteria	PFAM Integrase core domain					rve
G_527188	768710.DesyoDRAFT_2109	COG2050@1|root,COG2050@2|Bacteria,1VB47@1239|Firmicutes	PFAM thioesterase superfamily					4HBT
G_255813	1123270.ATUR01000005_gene594	COG3384@1|root,COG3384@2|Bacteria,1MXJZ@1224|Proteobacteria,2TRJT@28211|Alphaproteobacteria,2K0K2@204457|Sphingomonadales	dioxygenase			ko:K15777	ko00965,map00965	LigB
G_661651	1442599.JAAN01000021_gene2264	COG4191@1|root,COG4191@2|Bacteria,1RCM9@1224|Proteobacteria,1RSDZ@1236|Gammaproteobacteria,1X3Y5@135614|Xanthomonadales	Histidine kinase					HATPase_c,HisKA
G_425690	685778.AORL01000015_gene2450	COG0262@1|root,COG0262@2|Bacteria,1R5UU@1224|Proteobacteria,2U45H@28211|Alphaproteobacteria,2K40M@204457|Sphingomonadales	RibD C-terminal domain					RibD_C
G_324118	1123267.JONN01000001_gene2004	COG0625@1|root,COG0625@2|Bacteria,1PENB@1224|Proteobacteria,2TRVC@28211|Alphaproteobacteria,2K49C@204457|Sphingomonadales	Glutathione S-transferase, N-terminal domain			ko:K00799	ko00480,ko00980,ko00982,ko00983,ko01524,ko05200,ko05204,ko05225,ko05418,map00480,map00980,map00982,map00983,map01524,map05200,map05204,map05225,map05418	GST_C,GST_C_2,GST_N_3
G_331016	107636.JQNK01000009_gene1768	COG0625@1|root,COG0625@2|Bacteria,1PA0Q@1224|Proteobacteria,2U1TW@28211|Alphaproteobacteria	Function proposed based on presence of conserved amino acid motif, structural feature or limited homology			ko:K00799	ko00480,ko00980,ko00982,ko00983,ko01524,ko05200,ko05204,ko05225,ko05418,map00480,map00980,map00982,map00983,map01524,map05200,map05204,map05225,map05418	GST_C_2,GST_N,GST_N_3
G_494689	234267.Acid_1264	COG1063@1|root,COG1063@2|Bacteria,3Y30Y@57723|Acidobacteria	PFAM Alcohol dehydrogenase			ko:K00008	ko00040,ko00051,ko01100,map00040,map00051,map01100	ADH_N,ADH_zinc_N
G_333262	1944.JOAZ01000017_gene3531	2B9XK@1|root,323AX@2|Bacteria,2H7XZ@201174|Actinobacteria	-					-
G_517430	1267534.KB906754_gene3342	COG0764@1|root,COG0764@2|Bacteria,3Y7I3@57723|Acidobacteria,2JP4P@204432|Acidobacteriia	FabA-like domain			ko:K02372	ko00061,ko00780,ko01100,ko01212,map00061,map00780,map01100,map01212	FabA
G_168131	401053.AciPR4_1713	COG3250@1|root,COG3250@2|Bacteria,3Y3MQ@57723|Acidobacteria,2JKAJ@204432|Acidobacteriia	alpha-L-rhamnosidase					Glyco_hydro_106
G_71094	1538644.KO02_11285	COG1164@1|root,COG1164@2|Bacteria	metalloendopeptidase activity	pepF	GO:0003674,GO:0003824,GO:0004175,GO:0004222,GO:0005575,GO:0005622,GO:0005623,GO:0005737,GO:0005829,GO:0006465,GO:0006508,GO:0006518,GO:0006807,GO:0008150,GO:0008152,GO:0008233,GO:0008237,GO:0009987,GO:0010467,GO:0016485,GO:0016787,GO:0019538,GO:0034641,GO:0043170,GO:0043603,GO:0044237,GO:0044238,GO:0044260,GO:0044267,GO:0044424,GO:0044444,GO:0044464,GO:0051604,GO:0070011,GO:0071704,GO:0140096,GO:…	ko:K08602		Peptidase_M3,Peptidase_M3_N
G_553945	1254432.SCE1572_20565	COG2271@1|root,COG2271@2|Bacteria,1MV04@1224|Proteobacteria,439GG@68525|delta/epsilon subdivisions,2X4SF@28221|Deltaproteobacteria,2YZHU@29|Myxococcales	Major Facilitator Superfamily			ko:K08191		MFS_1
G_174233	1123267.JONN01000001_gene648	COG4974@1|root,COG4974@2|Bacteria,1QU6A@1224|Proteobacteria,2TS7W@28211|Alphaproteobacteria,2K1R3@204457|Sphingomonadales	Belongs to the 'phage' integrase family	xerC_2		ko:K03733		Phage_int_SAM_1,Phage_integrase
G_482250	1267533.KB906736_gene843	COG2318@1|root,COG2318@2|Bacteria,3Y8UQ@57723|Acidobacteria	DinB family					DinB
G_222333	497964.CfE428DRAFT_1037	COG1131@1|root,COG1131@2|Bacteria	ATPase activity	CcmA5		ko:K01990		ABC_tran
G_406069	1237149.C900_01018	COG0233@1|root,COG0233@2|Bacteria,4NF95@976|Bacteroidetes,47P9Z@768503|Cytophagia	Responsible for the release of ribosomes from messenger RNA at the termination of protein biosynthesis. May increase the efficiency of translation by recycling ribosomes from one round of translation to another	frr	GO:0002181,GO:0002184,GO:0003674,GO:0005488,GO:0005575,GO:0005622,GO:0005623,GO:0005737,GO:0006412,GO:0006415,GO:0006518,GO:0006807,GO:0008150,GO:0008152,GO:0009058,GO:0009059,GO:0009987,GO:0010467,GO:0016043,GO:0019538,GO:0022411,GO:0032984,GO:0034641,GO:0034645,GO:0043021,GO:0043023,GO:0043043,GO:0043170,GO:0043603,GO:0043604,GO:0043624,GO:0043933,GO:0044237,GO:0044238,GO:0044249,GO:0044260,GO:…	ko:K02838		RRF
G_33809	1123073.KB899243_gene829	COG0438@1|root,COG1216@1|root,COG0438@2|Bacteria,COG1216@2|Bacteria,1MVIM@1224|Proteobacteria,1RPB8@1236|Gammaproteobacteria,1X3GZ@135614|Xanthomonadales	Glycosyl transferase			ko:K20444		Glyco_trans_1_4,Glycos_transf_2
G_50327	1028800.RG540_PA15830	COG1529@1|root,COG1529@2|Bacteria,1QTTJ@1224|Proteobacteria,2TQVK@28211|Alphaproteobacteria,4BNUF@82115|Rhizobiaceae	Molybdopterin-binding domain of aldehyde dehydrogenase					Ald_Xan_dh_C2
G_414157	1187851.A33M_2478	COG0784@1|root,COG0784@2|Bacteria,1N0NS@1224|Proteobacteria,2TV2S@28211|Alphaproteobacteria	Response regulator receiver	MA20_31455				Response_reg
G_737449	1123248.KB893320_gene3886	COG2114@1|root,COG2114@2|Bacteria,4NG5A@976|Bacteroidetes,1IT6K@117747|Sphingobacteriia	Adenylyl- / guanylyl cyclase, catalytic domain			ko:K01768	ko00230,ko02025,ko04113,ko04213,map00230,map02025,map04113,map04213	Guanylate_cyc
G_748380	1038860.AXAP01000039_gene2554	COG0712@1|root,COG0712@2|Bacteria,1MVRH@1224|Proteobacteria,2U5IC@28211|Alphaproteobacteria,3JSRB@41294|Bradyrhizobiaceae	F(1)F(0) ATP synthase produces ATP from ADP in the presence of a proton or sodium gradient. F-type ATPases consist of two structural domains, F(1) containing the extramembraneous catalytic core and F(0) containing the membrane proton channel, linked together by a central stalk and a peripheral stalk. During catalysis, ATP synthesis in the catalytic domain of F(1) is coupled via a rotary mechanism…	atpH		ko:K02113	ko00190,ko00195,ko01100,map00190,map00195,map01100	OSCP
G_776307	748247.AZKH_3566	COG1451@1|root,COG1451@2|Bacteria,1MXZU@1224|Proteobacteria,2VNC5@28216|Betaproteobacteria,2KWES@206389|Rhodocyclales	Protein of unknown function DUF45			ko:K07043		DUF45
G_581094	158822.LH89_21750	COG0346@1|root,COG0346@2|Bacteria,1RCYX@1224|Proteobacteria,1S1Z9@1236|Gammaproteobacteria	Catalyzes the conversion of hemimercaptal, formed from methylglyoxal and glutathione, to S-lactoylglutathione	gloA	GO:0003674,GO:0003824,GO:0004462,GO:0005488,GO:0005575,GO:0005622,GO:0005623,GO:0005737,GO:0005829,GO:0006081,GO:0006082,GO:0006089,GO:0006518,GO:0006575,GO:0006749,GO:0006790,GO:0006807,GO:0008150,GO:0008152,GO:0009056,GO:0009438,GO:0009987,GO:0016151,GO:0016829,GO:0016846,GO:0019243,GO:0019752,GO:0032787,GO:0034641,GO:0042180,GO:0042182,GO:0043167,GO:0043169,GO:0043436,GO:0043603,GO:0044237,GO:…	ko:K01759	ko00620,map00620	Glyoxalase
G_53584	929713.NIASO_08755	COG0366@1|root,COG0366@2|Bacteria,4NEXF@976|Bacteroidetes	Belongs to the glycosyl hydrolase 13 family	amyA2	GO:0003674,GO:0003824,GO:0004553,GO:0005575,GO:0005623,GO:0005886,GO:0016020,GO:0016787,GO:0016798,GO:0031216,GO:0044464,GO:0071944	ko:K21575		Alpha-amylase,Cyc-maltodext_C,Cyc-maltodext_N
G_403322	1211035.CD30_03905	COG3797@1|root,COG3797@2|Bacteria,1V426@1239|Firmicutes,4HI2S@91061|Bacilli,3IXNT@400634|Lysinibacillus	Protein of unknown function (DUF1697)					DUF1697
G_340297	1123248.KB893359_gene2203	COG1926@1|root,COG1926@2|Bacteria,4NNIW@976|Bacteroidetes,1IW0G@117747|Sphingobacteriia	Phosphoribosyl transferase domain			ko:K07100		Pribosyltran
G_308217	468059.AUHA01000003_gene1727	COG2823@1|root,COG2823@2|Bacteria,4NJ6H@976|Bacteroidetes,1IWGA@117747|Sphingobacteriia	COGs COG2823 periplasmic or secreted lipoprotein					BON
G_161872	1123267.JONN01000001_gene2109	28HGI@1|root,2Z7SC@2|Bacteria,1MWKC@1224|Proteobacteria,2TUQY@28211|Alphaproteobacteria,2K00Y@204457|Sphingomonadales	-					-
G_29926	448385.sce3861	COG0457@1|root,COG0789@1|root,COG0457@2|Bacteria,COG0789@2|Bacteria,1PQD2@1224|Proteobacteria,4323R@68525|delta/epsilon subdivisions,2WXJB@28221|Deltaproteobacteria,2Z10C@29|Myxococcales	Tetratricopeptide repeat					MerR_1,TPR_1,TPR_17,TPR_8
G_369765	1123267.JONN01000001_gene2036	COG1329@1|root,COG1329@2|Bacteria,1MWI2@1224|Proteobacteria,2TTVP@28211|Alphaproteobacteria,2K0TA@204457|Sphingomonadales	CarD family transcriptional regulator			ko:K07736		CarD_CdnL_TRCF
G_729916	1379270.AUXF01000003_gene3481	COG1912@1|root,COG1912@2|Bacteria,1ZTIH@142182|Gemmatimonadetes	S-adenosyl-l-methionine hydroxide adenosyltransferase			ko:K22205		SAM_adeno_trans
G_140452	861299.J421_3912	COG1295@1|root,COG1295@2|Bacteria	lipopolysaccharide transmembrane transporter activity			ko:K07058		Virul_fac_BrkB
G_16587	1123267.JONN01000001_gene1939	COG1529@1|root,COG1529@2|Bacteria,1QTTJ@1224|Proteobacteria,2TQVK@28211|Alphaproteobacteria,2K25R@204457|Sphingomonadales	aerobic-type carbon monoxide dehydrogenase, large subunit CoxL			ko:K07303		Ald_Xan_dh_C,Ald_Xan_dh_C2
G_838758	1123267.JONN01000002_gene169	COG0652@1|root,COG0652@2|Bacteria,1R9ZQ@1224|Proteobacteria,2U591@28211|Alphaproteobacteria,2KCVY@204457|Sphingomonadales	PPIases accelerate the folding of proteins. It catalyzes the cis-trans isomerization of proline imidic peptide bonds in oligopeptides					Pro_isomerase
G_108135	392499.Swit_0025	COG0809@1|root,COG0809@2|Bacteria,1MUH3@1224|Proteobacteria,2TS0D@28211|Alphaproteobacteria,2K0G0@204457|Sphingomonadales	Transfers and isomerizes the ribose moiety from AdoMet to the 7-aminomethyl group of 7-deazaguanine (preQ1-tRNA) to give epoxyqueuosine (oQ-tRNA)	queA		ko:K07568		Queuosine_synth
G_668526	1267534.KB906756_gene712	2A3BS@1|root,30RTX@2|Bacteria,3Y943@57723|Acidobacteria	-					-
G_403323	1122604.JONR01000024_gene4640	arCOG05203@1|root,31A0K@2|Bacteria,1RHZR@1224|Proteobacteria,1SS0Q@1236|Gammaproteobacteria,1X8RK@135614|Xanthomonadales	-					-
G_168132	1227499.C493_22171	COG0589@1|root,arCOG02053@2157|Archaea,2XYAN@28890|Euryarchaeota,23W4X@183963|Halobacteria	COG0589 Universal stress protein UspA and related nucleotide-binding proteins					Usp
G_25759	1123267.JONN01000001_gene1375	COG5001@1|root,COG5001@2|Bacteria,1MU2C@1224|Proteobacteria,2TQS3@28211|Alphaproteobacteria,2K2DF@204457|Sphingomonadales	response regulator					EAL,GGDEF
G_195110	1163617.SCD_n00796	COG4783@1|root,COG4783@2|Bacteria,1MVFV@1224|Proteobacteria,2VHAY@28216|Betaproteobacteria	peptidase m48, ste24p	yggG_1				Peptidase_M48,TPR_19
G_345197	1267535.KB906767_gene1830	COG0587@1|root,COG0587@2|Bacteria,3Y3YK@57723|Acidobacteria,2JKQG@204432|Acidobacteriia	Belongs to the DNA polymerase type-C family. DnaE2 subfamily			ko:K14162		DNA_pol3_alpha,HHH_6,PHP,tRNA_anti-codon
G_550685	1392838.AWNM01000045_gene1394	COG3181@1|root,COG3181@2|Bacteria,1R4FP@1224|Proteobacteria,2VMF5@28216|Betaproteobacteria,3T5FV@506|Alcaligenaceae	Tripartite tricarboxylate transporter family receptor					TctC
G_247616	1112216.JH594425_gene378	COG2730@1|root,COG2730@2|Bacteria,1N2XP@1224|Proteobacteria,2TSHY@28211|Alphaproteobacteria,2K1XX@204457|Sphingomonadales	Cellulase (glycosyl hydrolase family 5)			ko:K01179	ko00500,ko01100,map00500,map01100	Cellulase
G_249708	1380394.JADL01000001_gene2903	COG1938@1|root,COG1938@2|Bacteria,1NY9I@1224|Proteobacteria,2USUK@28211|Alphaproteobacteria,2JSXN@204441|Rhodospirillales	Protein of unknown function (DUF1194)					DUF1194
G_185410	497964.CfE428DRAFT_0621	COG0150@1|root,COG0150@2|Bacteria,46SJ4@74201|Verrucomicrobia	AIR synthase related protein domain protein	purM		ko:K01933	ko00230,ko01100,ko01110,ko01130,map00230,map01100,map01110,map01130	AIRS,AIRS_C
G_237520	478741.JAFS01000002_gene923	COG1387@1|root,COG1387@2|Bacteria,46YX1@74201|Verrucomicrobia,37GCT@326457|unclassified Verrucomicrobia	Histidinol phosphatase and related hydrolases of the PHP family			ko:K04486	ko00340,ko01100,ko01110,ko01230,map00340,map01100,map01110,map01230	-
G_469517	671143.DAMO_1605	COG0377@1|root,COG0377@2|Bacteria,2NP84@2323|unclassified Bacteria	NDH-1 shuttles electrons from NADH, via FMN and iron- sulfur (Fe-S) centers, to quinones in the respiratory chain. The immediate electron acceptor for the enzyme in this species is believed to be ubiquinone. Couples the redox reaction to proton translocation (for every two electrons transferred, four hydrogen ions are translocated across the cytoplasmic membrane), and thus conserves the redox ene…	nuoB		ko:K00331	ko00190,ko01100,map00190,map01100	Oxidored_q6
G_577688	1031711.RSPO_c01372	COG0838@1|root,COG0838@2|Bacteria,1RGUT@1224|Proteobacteria,2VSI3@28216|Betaproteobacteria,1K7MQ@119060|Burkholderiaceae	NDH-1 shuttles electrons from NADH, via FMN and iron- sulfur (Fe-S) centers, to quinones in the respiratory chain. The immediate electron acceptor for the enzyme in this species is believed to be ubiquinone. Couples the redox reaction to proton translocation (for every two electrons transferred, four hydrogen ions are translocated across the cytoplasmic membrane), and thus conserves the redox ene…	nuoA		ko:K00330	ko00190,ko01100,map00190,map01100	Oxidored_q4
G_121935	1123242.JH636434_gene4336	COG1012@1|root,COG1012@2|Bacteria,2IXUV@203682|Planctomycetes	COG1012 NAD-dependent aldehyde					Aldedh
G_567265	13689.BV96_04538	COG0789@1|root,COG0789@2|Bacteria,1RGX6@1224|Proteobacteria,2U98F@28211|Alphaproteobacteria,2K3VR@204457|Sphingomonadales	helix_turn_helix, mercury resistance					MerR,MerR-DNA-bind
G_24816	1502850.FG91_03609	COG2217@1|root,COG2217@2|Bacteria,1MU08@1224|Proteobacteria,2TR80@28211|Alphaproteobacteria,2K0EB@204457|Sphingomonadales	P-type ATPase			ko:K17686	ko01524,ko04016,map01524,map04016	E1-E2_ATPase,HMA,Hydrolase,YHS
G_267941	1449076.JOOE01000004_gene523	COG0667@1|root,COG0667@2|Bacteria,1MV2Y@1224|Proteobacteria,2TSKV@28211|Alphaproteobacteria,2K0YB@204457|Sphingomonadales	PFAM aldo keto reductase					Aldo_ket_red
G_345198	1123267.JONN01000001_gene767	2E21J@1|root,32X9B@2|Bacteria,1N5A7@1224|Proteobacteria,2UF1K@28211|Alphaproteobacteria,2K5FT@204457|Sphingomonadales	Domain of unknown function (DUF4893)					DUF4893
G_286597	525904.Tter_0097	COG0321@1|root,COG0321@2|Bacteria,2NPE7@2323|unclassified Bacteria	Catalyzes the transfer of endogenously produced octanoic acid from octanoyl-acyl-carrier-protein onto the lipoyl domains of lipoate-dependent enzymes. Lipoyl-ACP can also act as a substrate although octanoyl-ACP is likely to be the physiological substrate	lipB	GO:0003674,GO:0003824,GO:0006464,GO:0006807,GO:0008150,GO:0008152,GO:0009249,GO:0009987,GO:0010467,GO:0016740,GO:0016746,GO:0016747,GO:0018065,GO:0018193,GO:0018205,GO:0019538,GO:0033819,GO:0036211,GO:0043170,GO:0043412,GO:0044237,GO:0044238,GO:0044260,GO:0044267,GO:0051604,GO:0071704,GO:1901564	ko:K03644,ko:K03801	ko00785,ko01100,map00785,map01100	BPL_LplA_LipB
G_395421	926560.KE387023_gene2921	COG1193@1|root,COG1193@2|Bacteria,1WIC7@1297|Deinococcus-Thermus	Endonuclease that is involved in the suppression of homologous recombination and may therefore have a key role in the control of bacterial genetic diversity	mutS2		ko:K07456	ko03430,map03430	MutS_V,Smr
G_517431	685778.AORL01000018_gene21	COG1249@1|root,COG1249@2|Bacteria,1MU2U@1224|Proteobacteria,2TRN7@28211|Alphaproteobacteria,2K1EA@204457|Sphingomonadales	COG1249 Pyruvate 2-oxoglutarate dehydrogenase complex, dihydrolipoamide dehydrogenase (E3) component, and related enzymes			ko:K00382	ko00010,ko00020,ko00260,ko00280,ko00620,ko00630,ko00640,ko01100,ko01110,ko01120,ko01130,ko01200,map00010,map00020,map00260,map00280,map00620,map00630,map00640,map01100,map01110,map01120,map01130,map01200	Pyr_redox_2,Pyr_redox_dim
G_168133	1123267.JONN01000001_gene2212	COG1902@1|root,COG1902@2|Bacteria,1MVIX@1224|Proteobacteria,2TT2F@28211|Alphaproteobacteria,2K0I7@204457|Sphingomonadales	NADH flavin					Oxidored_FMN
G_333263	1123248.KB893386_gene1948	COG0673@1|root,COG0673@2|Bacteria,4NF4Q@976|Bacteroidetes	Oxidoreductase domain protein					GFO_IDH_MocA
G_510884	246197.MXAN_1654	COG1309@1|root,COG1309@2|Bacteria	transcriptional regulator					TetR_N
G_744727	246197.MXAN_1654	COG1309@1|root,COG1309@2|Bacteria	transcriptional regulator					TetR_N
G_14122	1123267.JONN01000002_gene152	COG1960@1|root,COG1960@2|Bacteria,1MU20@1224|Proteobacteria,2TQJS@28211|Alphaproteobacteria,2K0RG@204457|Sphingomonadales	acyl-CoA dehydrogenase					Acyl-CoA_dh_1,Acyl-CoA_dh_C,Acyl-CoA_dh_M,Acyl-CoA_dh_N,AcylCoA_DH_N
G_10592	1123267.JONN01000001_gene959	COG5001@1|root,COG5001@2|Bacteria,1MU2C@1224|Proteobacteria,2TQS3@28211|Alphaproteobacteria,2K07A@204457|Sphingomonadales	signal transduction protein containing a membrane domain, an EAL and a GGDEF domain					EAL,GGDEF,PilZ
G_190310	1112214.AHIS01000077_gene3809	COG1914@1|root,COG1914@2|Bacteria,1MW6X@1224|Proteobacteria,2TRNM@28211|Alphaproteobacteria,2K3P4@204457|Sphingomonadales	Natural resistance-associated macrophage protein					Nramp
G_507634	13689.BV96_00449	COG5478@1|root,COG5478@2|Bacteria,1MZMZ@1224|Proteobacteria,2UBR2@28211|Alphaproteobacteria,2K5A3@204457|Sphingomonadales	small integral membrane protein					Iron_permease
G_488518	530564.Psta_2615	COG0097@1|root,COG0097@2|Bacteria,2IZ8X@203682|Planctomycetes	This protein binds to the 23S rRNA, and is important in its secondary structure. It is located near the subunit interface in the base of the L7 L12 stalk, and near the tRNA binding site of the peptidyltransferase center	rplF	GO:0002181,GO:0003674,GO:0003676,GO:0003723,GO:0003735,GO:0005198,GO:0005488,GO:0005575,GO:0005622,GO:0005623,GO:0005737,GO:0005829,GO:0005840,GO:0006412,GO:0006518,GO:0006807,GO:0008150,GO:0008152,GO:0009058,GO:0009059,GO:0009987,GO:0010467,GO:0015934,GO:0019538,GO:0022625,GO:0022626,GO:0032991,GO:0034641,GO:0034645,GO:0043043,GO:0043170,GO:0043226,GO:0043228,GO:0043229,GO:0043232,GO:0043603,GO:…	ko:K02933	ko03010,map03010	Ribosomal_L6
G_658308	530564.Psta_2616	COG0256@1|root,COG0256@2|Bacteria,2J08J@203682|Planctomycetes	This is one of the proteins that binds and probably mediates the attachment of the 5S RNA into the large ribosomal subunit, where it forms part of the central protuberance	rplR	GO:0003674,GO:0003676,GO:0003723,GO:0005488,GO:0005575,GO:0005622,GO:0005623,GO:0005737,GO:0005829,GO:0005840,GO:0008097,GO:0015934,GO:0019843,GO:0022625,GO:0022626,GO:0032991,GO:0043226,GO:0043228,GO:0043229,GO:0043232,GO:0044391,GO:0044422,GO:0044424,GO:0044444,GO:0044445,GO:0044446,GO:0044464,GO:0097159,GO:1901363,GO:1990904	ko:K02881	ko03010,map03010	Ribosomal_L18p
G_7460	1047013.AQSP01000113_gene740	COG1472@1|root,COG1472@2|Bacteria,2NNR4@2323|unclassified Bacteria	Fibronectin type III-like domain			ko:K05349	ko00460,ko00500,ko00940,ko01100,ko01110,map00460,map00500,map00940,map01100,map01110	Fn3-like,Glyco_hydro_3,Glyco_hydro_3_C,PA14
G_408791	1122132.AQYH01000002_gene1427	COG1052@1|root,COG1052@2|Bacteria,1MU2D@1224|Proteobacteria,2TTJV@28211|Alphaproteobacteria,4B748@82115|Rhizobiaceae	Belongs to the D-isomer specific 2-hydroxyacid dehydrogenase family	MA20_40345				2-Hacid_dh,2-Hacid_dh_C
G_335684	1379270.AUXF01000001_gene2842	COG3217@1|root,COG3217@2|Bacteria	molybdenum ion binding			ko:K07140		MOSC,MOSC_N
G_644689	1216976.AX27061_4912	COG1917@1|root,COG1917@2|Bacteria,1RGXQ@1224|Proteobacteria,2VSZH@28216|Betaproteobacteria,3T4FT@506|Alcaligenaceae	Cupin 2, conserved barrel domain protein					-
G_295156	1090318.ATTI01000001_gene2085	COG0745@1|root,COG0745@2|Bacteria,1MY2Z@1224|Proteobacteria,2TRFZ@28211|Alphaproteobacteria,2K0QB@204457|Sphingomonadales	COG0745 Response regulators consisting of a CheY-like receiver domain and a winged-helix DNA-binding domain	phoB		ko:K07657	ko02020,map02020	Response_reg,Trans_reg_C
G_587933	1122135.KB893171_gene2052	COG0604@1|root,COG0604@2|Bacteria,1MWRK@1224|Proteobacteria,2TQMF@28211|Alphaproteobacteria	COG0604 NADPH quinone reductase and related Zn-dependent oxidoreductases			ko:K00344		ADH_N,ADH_zinc_N
G_80834	1288494.EBAPG3_18750	COG0232@1|root,COG0232@2|Bacteria,1MVQ2@1224|Proteobacteria,2VI7B@28216|Betaproteobacteria,371ZB@32003|Nitrosomonadales	Belongs to the dGTPase family. Type 2 subfamily	dgt		ko:K01129	ko00230,map00230	HD,HD_assoc
G_201684	710111.FraQA3DRAFT_0371	COG1132@1|root,COG1132@2|Bacteria,2GITR@201174|Actinobacteria,4ERSA@85013|Frankiales	ABC transporter, transmembrane region	msbA		ko:K06147		ABC_membrane,ABC_tran
G_215279	1123248.KB893366_gene4931	COG0596@1|root,COG0596@2|Bacteria,4NY3Z@976|Bacteroidetes,1IYCF@117747|Sphingobacteriia	Alpha/beta hydrolase family					Abhydrolase_6
G_403324	861299.J421_1935	COG2091@1|root,COG2091@2|Bacteria,1ZU9H@142182|Gemmatimonadetes	lysine biosynthetic process via aminoadipic acid					-
G_715132	1379270.AUXF01000001_gene2561	2EW3S@1|root,33PH0@2|Bacteria,1ZTQG@142182|Gemmatimonadetes	-					-
G_103104	1267535.KB906767_gene4059	COG0677@1|root,COG0677@2|Bacteria,3Y30B@57723|Acidobacteria,2JIIN@204432|Acidobacteriia	Belongs to the UDP-glucose GDP-mannose dehydrogenase family			ko:K13015	ko00520,map00520	UDPG_MGDP_dh,UDPG_MGDP_dh_C,UDPG_MGDP_dh_N
G_547341	390989.JOEG01000004_gene3971	COG2353@1|root,COG2353@2|Bacteria,2GJUB@201174|Actinobacteria,4D9KN@85008|Micromonosporales	Belongs to the UPF0312 family					YceI
G_82982	1395571.TMS3_0108910	COG1071@1|root,COG1071@2|Bacteria,1MU5R@1224|Proteobacteria,1RREX@1236|Gammaproteobacteria	COG1071 Pyruvate 2-oxoglutarate dehydrogenase complex dehydrogenase (E1) component eukaryotic type alpha subunit	pdhA		ko:K00161	ko00010,ko00020,ko00620,ko01100,ko01110,ko01120,ko01130,ko01200,ko04066,ko04922,ko05230,map00010,map00020,map00620,map01100,map01110,map01120,map01130,map01200,map04066,map04922,map05230	E1_dh
G_123220	1449076.JOOE01000004_gene70	COG1793@1|root,COG1793@2|Bacteria,1R4SI@1224|Proteobacteria,2U213@28211|Alphaproteobacteria,2K3AE@204457|Sphingomonadales	ATP dependent DNA ligase C terminal region					DNA_ligase_A_C,DNA_ligase_A_M
G_445673	1510531.JQJJ01000012_gene1515	COG0365@1|root,COG0365@2|Bacteria,1MUF5@1224|Proteobacteria,2TR3P@28211|Alphaproteobacteria,3JQQ5@41294|Bradyrhizobiaceae	benzoate-CoA ligase	MA20_38120		ko:K08295	ko00627,ko01120,map00627,map01120	AMP-binding,AMP-binding_C
G_97674	1449065.JMLL01000010_gene866	COG1088@1|root,COG1088@2|Bacteria,1MU5E@1224|Proteobacteria,2TT5T@28211|Alphaproteobacteria,43I6G@69277|Phyllobacteriaceae	Belongs to the NAD(P)-dependent epimerase dehydratase family. dTDP-glucose dehydratase subfamily	rffG		ko:K01710	ko00521,ko00523,ko00525,ko01055,ko01130,map00521,map00523,map00525,map01055,map01130	GDP_Man_Dehyd
G_259857	1470591.BW41_00721	2E3WQ@1|root,32YTW@2|Bacteria,1NDH4@1224|Proteobacteria,2USGX@28211|Alphaproteobacteria,2K4WN@204457|Sphingomonadales	-					-
G_157522	1304883.KI912532_gene1089	COG1216@1|root,COG1216@2|Bacteria,1QU2Q@1224|Proteobacteria,2WGZN@28216|Betaproteobacteria,2KUGZ@206389|Rhodocyclales	Glycosyl transferase family 2					Glycos_transf_2
G_644690	1485544.JQKP01000001_gene1112	COG0089@1|root,COG0089@2|Bacteria,1MZXX@1224|Proteobacteria,2VU1C@28216|Betaproteobacteria,44VXD@713636|Nitrosomonadales	One of the early assembly proteins it binds 23S rRNA. One of the proteins that surrounds the polypeptide exit tunnel on the outside of the ribosome. Forms the main docking site for trigger factor binding to the ribosome	rplW		ko:K02892	ko03010,map03010	Ribosomal_L23
G_557284	700598.Niako_5637	COG0346@1|root,COG0346@2|Bacteria,4NNGG@976|Bacteroidetes,1ISVM@117747|Sphingobacteriia	PFAM Glyoxalase bleomycin resistance protein dioxygenase	mce		ko:K05606	ko00280,ko00630,ko00640,ko00720,ko01100,ko01120,ko01200,map00280,map00630,map00640,map00720,map01100,map01120,map01200	Glyoxalase_4
G_362410	1207055.C100_13225	COG1309@1|root,COG1309@2|Bacteria	transcriptional regulator					TetR_C_7,TetR_N
G_115819	62928.azo2864	COG2304@1|root,COG2304@2|Bacteria,1MXQ7@1224|Proteobacteria,2VHRY@28216|Betaproteobacteria	von Willebrand factor, type A			ko:K07114		BatA,VWA,VWA_2
G_689670	383372.Rcas_2209	COG0438@1|root,COG0438@2|Bacteria,2G5KS@200795|Chloroflexi,374UR@32061|Chloroflexia	PFAM glycosyl transferase group 1			ko:K15521		Glyco_transf_4,Glycos_transf_1
G_711296	204669.Acid345_1185	COG0776@1|root,COG0776@2|Bacteria,3Y4U4@57723|Acidobacteria,2JP27@204432|Acidobacteriia	bacterial (prokaryotic) histone like domain			ko:K03530		Bac_DNA_binding
G_514192	1470591.BW41_00764	COG2755@1|root,COG2755@2|Bacteria,1R7BU@1224|Proteobacteria,2U8T3@28211|Alphaproteobacteria,2K0RU@204457|Sphingomonadales	GDSL-like Lipase/Acylhydrolase family					Lipase_GDSL_2
G_479048	1219049.SP5_010_00410	COG0782@1|root,COG0782@2|Bacteria,1RCXW@1224|Proteobacteria,2U5JU@28211|Alphaproteobacteria,2K439@204457|Sphingomonadales	Necessary for efficient RNA polymerase transcription elongation past template-encoded arresting sites. The arresting sites in DNA have the property of trapping a certain fraction of elongating RNA polymerases that pass through, resulting in locked ternary complexes. Cleavage of the nascent transcript by cleavage factors such as GreA or GreB allows the resumption of elongation from the new 3'termi…	greA		ko:K03624		GreA_GreB,GreA_GreB_N
G_89255	1123267.JONN01000002_gene136	COG0458@1|root,COG0458@2|Bacteria,1MUDZ@1224|Proteobacteria,2TQZU@28211|Alphaproteobacteria,2JZX4@204457|Sphingomonadales	Belongs to the CarB family	carB		ko:K01955	ko00240,ko00250,ko01100,map00240,map00250,map01100	CPSase_L_D2,CPSase_L_D3,MGS
G_301540	861299.J421_3221	COG0764@1|root,COG0774@1|root,COG0764@2|Bacteria,COG0774@2|Bacteria,1ZT4Z@142182|Gemmatimonadetes	Catalyzes the hydrolysis of UDP-3-O-myristoyl-N- acetylglucosamine to form UDP-3-O-myristoylglucosamine and acetate, the committed step in lipid A biosynthesis	fabZ		ko:K16363	ko00061,ko00540,ko01100,ko01212,map00061,map00540,map01100,map01212	FabA,LpxC
G_510886	671143.DAMO_2379	COG0822@1|root,COG0822@2|Bacteria,2NPXN@2323|unclassified Bacteria	NifU-like N terminal domain	nifU	GO:0003674,GO:0003824,GO:0005488,GO:0005506,GO:0005575,GO:0005622,GO:0005623,GO:0005737,GO:0006807,GO:0006873,GO:0006875,GO:0006879,GO:0008150,GO:0008152,GO:0008198,GO:0009987,GO:0010467,GO:0016740,GO:0016782,GO:0019538,GO:0019725,GO:0030003,GO:0036455,GO:0042592,GO:0043167,GO:0043169,GO:0043170,GO:0044238,GO:0044424,GO:0044464,GO:0046872,GO:0046914,GO:0046916,GO:0048037,GO:0048878,GO:0050801,GO:…	ko:K04488		NifU_N
G_445674	1266925.JHVX01000007_gene2418	COG3865@1|root,COG3865@2|Bacteria,1N7IY@1224|Proteobacteria,2VRJ0@28216|Betaproteobacteria,374MK@32003|Nitrosomonadales	3-demethylubiquinone-9 3-methyltransferase					3-dmu-9_3-mt
G_700357	1444711.CCJF01000005_gene881	COG0531@1|root,COG0531@2|Bacteria	amino acid			ko:K03294		AA_permease_2
G_372152	1210884.HG799469_gene13946	COG2319@1|root,COG2319@2|Bacteria,2J2AX@203682|Planctomycetes	WD domain, G-beta repeat					WD40
G_208393	264462.Bd2431	COG0671@1|root,COG0671@2|Bacteria,1QUKE@1224|Proteobacteria,42XAW@68525|delta/epsilon subdivisions,2MTEE@213481|Bdellovibrionales,2WSJV@28221|Deltaproteobacteria	Acid phosphatase homologues					PAP2
G_766063	1231185.BAMP01000003_gene4570	COG0439@1|root,COG0439@2|Bacteria,1MU4H@1224|Proteobacteria,2TVJE@28211|Alphaproteobacteria,43J9T@69277|Phyllobacteriaceae	Biotin carboxylase	accC3		ko:K01961	ko00061,ko00620,ko00640,ko00720,ko01100,ko01110,ko01120,ko01130,ko01200,ko01212,map00061,map00620,map00640,map00720,map01100,map01110,map01120,map01130,map01200,map01212	Biotin_carb_C,Biotin_carb_N,CPSase_L_D2
G_188737	335543.Sfum_2511	COG1319@1|root,COG1319@2|Bacteria,1MVJS@1224|Proteobacteria,42RX4@68525|delta/epsilon subdivisions,2WNBJ@28221|Deltaproteobacteria,2MQZF@213462|Syntrophobacterales	CO dehydrogenase flavoprotein C-terminal domain			ko:K11178	ko00230,ko01100,ko01120,map00230,map01100,map01120	CO_deh_flav_C,FAD_binding_5
G_425691	376733.IT41_19950	COG3328@1|root,COG3328@2|Bacteria,1MU4P@1224|Proteobacteria,2TTAW@28211|Alphaproteobacteria,2PZC6@265|Paracoccus	Transposase, Mutator family					Transposase_mut
G_587934	398578.Daci_0349	COG1680@1|root,COG1680@2|Bacteria,1MVPR@1224|Proteobacteria,2VKAP@28216|Betaproteobacteria,4AB5B@80864|Comamonadaceae	PFAM beta-lactamase					Beta-lactamase
G_507635	1408473.JHXO01000005_gene1548	COG2382@1|root,COG2382@2|Bacteria,4NF50@976|Bacteroidetes,2FNWF@200643|Bacteroidia	Enterochelin esterase					Esterase,Glyco_hydro_10
G_27799	1123392.AQWL01000008_gene1222	COG3497@1|root,COG3497@2|Bacteria,1MX89@1224|Proteobacteria,2VM4U@28216|Betaproteobacteria	Tail sheath protein			ko:K06907		Phage_sheath_1,Phage_sheath_1C
G_715133	1463926.JOCA01000014_gene713	29QBR@1|root,30BAY@2|Bacteria,2HAWK@201174|Actinobacteria	-					-
G_494690	1123267.JONN01000002_gene337	COG5622@1|root,COG5622@2|Bacteria,1RIEJ@1224|Proteobacteria,2U7UE@28211|Alphaproteobacteria,2K400@204457|Sphingomonadales	Protein required for attachment to host cells					Host_attach
G_611254	1122132.AQYH01000008_gene2428	COG1129@1|root,COG1129@2|Bacteria,1MW4I@1224|Proteobacteria,2TY4S@28211|Alphaproteobacteria,4B7K1@82115|Rhizobiaceae	ATPases associated with a variety of cellular activities			ko:K02056		ABC_tran
G_408794	237727.NAP1_04260	COG1961@1|root,COG1961@2|Bacteria,1R3XB@1224|Proteobacteria,2U5C4@28211|Alphaproteobacteria,2K4CC@204457|Sphingomonadales	DNA invertase					HTH_7,Resolvase
G_696724	1038867.AXAY01000009_gene5761	2F57W@1|root,33XUC@2|Bacteria,1NEQ9@1224|Proteobacteria,2US91@28211|Alphaproteobacteria	-					-
G_27800	477974.Daud_1920	COG1322@1|root,COG1322@2|Bacteria,1TPWI@1239|Firmicutes,24CA4@186801|Clostridia,260IP@186807|Peptococcaceae	RmuC family	rmuC		ko:K09760		RmuC
G_90813	247490.KSU1_C1035	COG0057@1|root,COG0057@2|Bacteria,2IX66@203682|Planctomycetes	Belongs to the glyceraldehyde-3-phosphate dehydrogenase family	gap		ko:K00134	ko00010,ko00710,ko01100,ko01110,ko01120,ko01130,ko01200,ko01230,ko04066,ko05010,map00010,map00710,map01100,map01110,map01120,map01130,map01200,map01230,map04066,map05010	Gp_dh_C,Gp_dh_N
G_32459	644966.Tmar_1803	COG1012@1|root,COG1012@2|Bacteria,1TP4S@1239|Firmicutes,247W7@186801|Clostridia,3WDC3@538999|Clostridiales incertae sedis	PFAM Aldehyde dehydrogenase family	gapN		ko:K00128,ko:K00131,ko:K00146,ko:K00151,ko:K10217	ko00010,ko00030,ko00053,ko00071,ko00280,ko00310,ko00330,ko00340,ko00350,ko00360,ko00362,ko00380,ko00410,ko00561,ko00620,ko00622,ko00625,ko00643,ko00903,ko00981,ko01100,ko01110,ko01120,ko01130,ko01200,ko01220,map00010,map00030,map00053,map00071,map00280,map00310,map00330,map00340,map00350,map00360,map00362,map00380,map00410,map00561,map00620,map00622,map00625,map00643,map00903,map00981,map01100,ma…	Aldedh
G_331017	1040987.AZUY01000012_gene5109	COG0262@1|root,COG0262@2|Bacteria,1MU1W@1224|Proteobacteria,2U0RG@28211|Alphaproteobacteria,43NZ9@69277|Phyllobacteriaceae	RibD C-terminal domain					RibD_C
G_419854	1038859.AXAU01000012_gene4193	COG1733@1|root,COG1733@2|Bacteria,1R6HM@1224|Proteobacteria,2U1TS@28211|Alphaproteobacteria,3JR94@41294|Bradyrhizobiaceae	Function proposed based on presence of conserved amino acid motif, structural feature or limited homology					HxlR
G_428475	3988.XP_002537069.1	KOG3689@1|root,KOG3689@2759|Eukaryota	3',5'-cyclic-nucleotide phosphodiesterase activity					GAF,Guanylate_cyc
G_718838	194867.ALBQ01000011_gene5	COG0203@1|root,COG0203@2|Bacteria,1RCWN@1224|Proteobacteria,2U749@28211|Alphaproteobacteria,2K4J0@204457|Sphingomonadales	Ribosomal protein L17	rplQ		ko:K02879	ko03010,map03010	Ribosomal_L17
G_769444	1231185.BAMP01000004_gene3851	COG0749@1|root,COG0749@2|Bacteria	In addition to polymerase activity, this DNA polymerase exhibits 5'-3' exonuclease activity	polA	GO:0003674,GO:0003676,GO:0003677,GO:0003824,GO:0003887,GO:0004518,GO:0004527,GO:0005488,GO:0005575,GO:0005618,GO:0005622,GO:0005623,GO:0005737,GO:0005829,GO:0005886,GO:0006139,GO:0006259,GO:0006260,GO:0006261,GO:0006281,GO:0006284,GO:0006725,GO:0006807,GO:0006950,GO:0006974,GO:0008150,GO:0008152,GO:0008408,GO:0008409,GO:0009058,GO:0009059,GO:0009987,GO:0016020,GO:0016740,GO:0016772,GO:0016779,GO:…	ko:K02335	ko00230,ko00240,ko01100,ko03030,ko03410,ko03420,ko03440,map00230,map00240,map01100,map03030,map03410,map03420,map03440	5_3_exonuc,5_3_exonuc_N,DNA_pol_A,DNA_pol_A_exo1
G_29079	485918.Cpin_0852	COG1508@1|root,COG1508@2|Bacteria,4NE5B@976|Bacteroidetes,1IQIK@117747|Sphingobacteriia	RNA polymerase, sigma-54 factor	rpoN		ko:K03092	ko02020,ko05111,map02020,map05111	Sigma54_AID,Sigma54_CBD,Sigma54_DBD
G_507636	1081640.AGFU01000061_gene202	COG1610@1|root,COG1610@2|Bacteria,1RGZS@1224|Proteobacteria,2U7DJ@28211|Alphaproteobacteria,2K3W5@204457|Sphingomonadales	Yqey-like protein			ko:K09117		YqeY
G_431275	1123267.JONN01000001_gene2100	COG1225@1|root,COG1225@2|Bacteria,1RHSM@1224|Proteobacteria,2U9FF@28211|Alphaproteobacteria,2K56N@204457|Sphingomonadales	Peroxiredoxin					AhpC-TSA
G_127019	1205680.CAKO01000037_gene1338	COG1804@1|root,COG1804@2|Bacteria,1MU2K@1224|Proteobacteria,2TT4A@28211|Alphaproteobacteria,2JRFR@204441|Rhodospirillales	acyl-CoA transferases carnitine dehydratase					CoA_transf_3
G_77273	762376.AXYL_03180	COG1960@1|root,COG1960@2|Bacteria,1MX17@1224|Proteobacteria,2VM2C@28216|Betaproteobacteria,3T6AI@506|Alcaligenaceae	Acyl-CoA dehydrogenase, C-terminal domain					Acyl-CoA_dh_1,Acyl-CoA_dh_M,Acyl-CoA_dh_N
G_28027	1211115.ALIQ01000225_gene1814	COG1022@1|root,COG1022@2|Bacteria,1MU4D@1224|Proteobacteria,2TSSI@28211|Alphaproteobacteria	COG1022 Long-chain acyl-CoA synthetases (AMP-forming)	fadD3		ko:K01897	ko00061,ko00071,ko01100,ko01212,ko02024,ko03320,ko04146,ko04216,ko04714,ko04920,map00061,map00071,map01100,map01212,map02024,map03320,map04146,map04216,map04714,map04920	AMP-binding
G_395422	1185876.BN8_04376	COG1629@1|root,COG4206@1|root,COG1629@2|Bacteria,COG4206@2|Bacteria,4PN3N@976|Bacteroidetes,47N1Z@768503|Cytophagia	Outer membrane protein beta-barrel family					CarbopepD_reg_2,OMP_b-brl_3,Plug,TonB_dep_Rec
G_537280	546274.EIKCOROL_02667	2CGJJ@1|root,341EZ@2|Bacteria,1NXFC@1224|Proteobacteria,2W356@28216|Betaproteobacteria,2KT6P@206351|Neisseriales	-					-
G_198394	426355.Mrad2831_3272	COG0784@1|root,COG2202@1|root,COG2203@1|root,COG4191@1|root,COG0784@2|Bacteria,COG2202@2|Bacteria,COG2203@2|Bacteria,COG4191@2|Bacteria,1RCM9@1224|Proteobacteria,2TQQ9@28211|Alphaproteobacteria,1JQUH@119045|Methylobacteriaceae	histidine kinase A domain protein			ko:K02482		GAF,HATPase_c,HisKA,PAS_3,PAS_4,Response_reg,dCache_1
G_286598	392499.Swit_2936	COG3829@1|root,COG3829@2|Bacteria,1QUPP@1224|Proteobacteria,2TR58@28211|Alphaproteobacteria,2K0CK@204457|Sphingomonadales	Transcriptional regulators containing an AAA-type ATPase domain and a DNA-binding domain	pspF		ko:K03974		HTH_8,Sigma54_activat
G_411506	1123267.JONN01000001_gene1116	COG0457@1|root,COG0457@2|Bacteria,1MYIE@1224|Proteobacteria,2UAH0@28211|Alphaproteobacteria,2KBVT@204457|Sphingomonadales	Tetratricopeptide repeats					TPR_16
G_751946	1081640.AGFU01000016_gene1691	COG0498@1|root,COG0498@2|Bacteria,1R7X1@1224|Proteobacteria,2TUR3@28211|Alphaproteobacteria,2K0P7@204457|Sphingomonadales	Threonine synthase			ko:K01733	ko00260,ko00750,ko01100,ko01110,ko01120,ko01230,map00260,map00750,map01100,map01110,map01120,map01230	PALP
G_112358	477974.Daud_1304	COG0044@1|root,COG0044@2|Bacteria,1TPQM@1239|Firmicutes,247V2@186801|Clostridia,260IR@186807|Peptococcaceae	Belongs to the metallo-dependent hydrolases superfamily. DHOase family. Class I DHOase subfamily	pyrC		ko:K01465	ko00240,ko01100,map00240,map01100	Amidohydro_1
G_213518	1382304.JNIL01000001_gene614	COG1206@1|root,COG1206@2|Bacteria,1TP67@1239|Firmicutes,4HB27@91061|Bacilli,277XV@186823|Alicyclobacillaceae	Catalyzes the folate-dependent formation of 5-methyl- uridine at position 54 (M-5-U54) in all tRNAs	trmFO	GO:0000166,GO:0001510,GO:0002097,GO:0002098,GO:0003674,GO:0005488,GO:0005575,GO:0005622,GO:0005623,GO:0005737,GO:0005829,GO:0006139,GO:0006396,GO:0006399,GO:0006400,GO:0006725,GO:0006807,GO:0008033,GO:0008150,GO:0008152,GO:0009451,GO:0009987,GO:0010467,GO:0016070,GO:0030488,GO:0032259,GO:0034470,GO:0034641,GO:0034660,GO:0036094,GO:0043167,GO:0043168,GO:0043170,GO:0043412,GO:0043414,GO:0044237,GO:…	ko:K04094		GIDA
G_395423	1007096.BAGW01000030_gene9	COG1595@1|root,COG1595@2|Bacteria,1TS3M@1239|Firmicutes,24IW2@186801|Clostridia,2N772@216572|Oscillospiraceae	ECF sigma factor			ko:K03088		Sigma70_r2,Sigma70_r4_2
G_759036	1201035.KE007211_gene567	COG1160@1|root,COG1160@2|Bacteria,1MU9S@1224|Proteobacteria,2TT38@28211|Alphaproteobacteria,48UHD@772|Bartonellaceae	KH-domain-like of EngA bacterial GTPase enzymes, C-terminal	der		ko:K03977		KH_dom-like,MMR_HSR1
G_469518	883080.HMPREF9697_02354	COG5352@1|root,COG5352@2|Bacteria,1RHI6@1224|Proteobacteria,2TS7F@28211|Alphaproteobacteria,3JSUB@41294|Bradyrhizobiaceae	GcrA cell cycle regulator	gcrA		ko:K13583	ko04112,map04112	GcrA
G_284506	1267535.KB906767_gene1016	COG3391@1|root,COG3391@2|Bacteria,3Y99Z@57723|Acidobacteria,2JP6W@204432|Acidobacteriia	amine dehydrogenase activity					-
G_147522	1221522.B723_03880	COG1609@1|root,COG1609@2|Bacteria,1MXQ1@1224|Proteobacteria,1RNR1@1236|Gammaproteobacteria,1YPK8@136843|Pseudomonas fluorescens group	Transcriptional regulator	fruR	GO:0003674,GO:0003676,GO:0003677,GO:0005488,GO:0005975,GO:0006082,GO:0006090,GO:0006091,GO:0006096,GO:0006139,GO:0006163,GO:0006164,GO:0006165,GO:0006355,GO:0006725,GO:0006732,GO:0006733,GO:0006753,GO:0006754,GO:0006757,GO:0006793,GO:0006796,GO:0006807,GO:0008150,GO:0008152,GO:0009056,GO:0009058,GO:0009108,GO:0009117,GO:0009123,GO:0009124,GO:0009126,GO:0009127,GO:0009132,GO:0009135,GO:0009141,GO:…	ko:K03435		LacI,Peripla_BP_1,Peripla_BP_4
G_570780	316055.RPE_1579	2BW2J@1|root,331CU@2|Bacteria,1N7GK@1224|Proteobacteria,2U7KS@28211|Alphaproteobacteria,3JYVT@41294|Bradyrhizobiaceae	-					-
G_627713	1123229.AUBC01000007_gene44	COG0118@1|root,COG0118@2|Bacteria,1MU4X@1224|Proteobacteria,2TTT4@28211|Alphaproteobacteria,3JSP5@41294|Bradyrhizobiaceae	IGPS catalyzes the conversion of PRFAR and glutamine to IGP, AICAR and glutamate. The HisH subunit provides the glutamine amidotransferase activity that produces the ammonia necessary to HisF for the synthesis of IGP and AICAR	hisH		ko:K02501	ko00340,ko01100,ko01110,ko01230,map00340,map01100,map01110,map01230	GATase
G_261957	1245469.S58_02260	COG0106@1|root,COG0106@2|Bacteria,1MW6S@1224|Proteobacteria,2TRSG@28211|Alphaproteobacteria,3JQMK@41294|Bradyrhizobiaceae	1-(5-phosphoribosyl)-5- (5-phosphoribosylamino)methylideneamino imidazole-4-carboxamide isomerase	hisA	GO:0000105,GO:0000162,GO:0003674,GO:0003824,GO:0003949,GO:0005575,GO:0005622,GO:0005623,GO:0005737,GO:0006082,GO:0006520,GO:0006547,GO:0006568,GO:0006576,GO:0006586,GO:0006725,GO:0006807,GO:0008150,GO:0008152,GO:0008652,GO:0009058,GO:0009072,GO:0009073,GO:0009308,GO:0009309,GO:0009987,GO:0016053,GO:0016853,GO:0016860,GO:0016861,GO:0018130,GO:0019438,GO:0019752,GO:0034641,GO:0042401,GO:0042430,GO:…	ko:K01814	ko00340,ko01100,ko01110,ko01230,map00340,map01100,map01110,map01230	His_biosynth
G_448626	1033736.CAHK01000003_gene2741	2EVNG@1|root,33P2I@2|Bacteria	-					-
G_604822	497964.CfE428DRAFT_0502	COG0256@1|root,COG0256@2|Bacteria,46T7Z@74201|Verrucomicrobia	This is one of the proteins that binds and probably mediates the attachment of the 5S RNA into the large ribosomal subunit, where it forms part of the central protuberance	rplR		ko:K02881	ko03010,map03010	Ribosomal_L18p
G_726213	1121091.AUMP01000009_gene4049	COG5002@1|root,COG5002@2|Bacteria,1TQ1H@1239|Firmicutes,4IS5F@91061|Bacilli	Histidine kinase	sasA				HATPase_c,HisKA
G_103105	1379270.AUXF01000001_gene2864	COG3266@1|root,COG3266@2|Bacteria,1ZT0N@142182|Gemmatimonadetes	domain, Protein					-
G_306030	1366050.N234_06535	COG0625@1|root,COG0625@2|Bacteria,1MX33@1224|Proteobacteria,2VMW8@28216|Betaproteobacteria,1K32D@119060|Burkholderiaceae	Glutathione S-transferase N-terminal domain					GST_C_6,GST_N_4
G_504422	211165.AJLN01000042_gene533	COG1073@1|root,COG1073@2|Bacteria,1G1YP@1117|Cyanobacteria,1JIX3@1189|Stigonemataceae	Prolyl oligopeptidase family			ko:K06889		Hydrolase_4
G_217012	635013.TherJR_2411	COG1250@1|root,COG1250@2|Bacteria,1TPJS@1239|Firmicutes,248AE@186801|Clostridia,261TN@186807|Peptococcaceae	PFAM 3-hydroxyacyl-CoA dehydrogenase			ko:K00074,ko:K17735	ko00360,ko00362,ko00650,ko01100,ko01120,map00360,map00362,map00650,map01100,map01120	3HCDH,3HCDH_N
G_818117	1236976.JCM16418_684	COG0304@1|root,COG0304@2|Bacteria	3-oxoacyl-[acyl-carrier-protein] synthase activity	fabF		ko:K09458	ko00061,ko00780,ko01100,ko01212,map00061,map00780,map01100,map01212	Ketoacyl-synt_C,ketoacyl-synt
G_485341	1120949.KB903301_gene6379	COG0583@1|root,COG0583@2|Bacteria,2I8XW@201174|Actinobacteria	Transcriptional regulator					HTH_1,LysR_substrate
G_374665	1121887.AUDK01000009_gene1256	COG1435@1|root,COG1435@2|Bacteria,4NE5R@976|Bacteroidetes,1HY1G@117743|Flavobacteriia,2NSG7@237|Flavobacterium	thymidine kinase	tdk	GO:0003674,GO:0003824,GO:0004797,GO:0005575,GO:0005622,GO:0005623,GO:0005737,GO:0005829,GO:0006139,GO:0006213,GO:0006259,GO:0006725,GO:0006753,GO:0006793,GO:0006796,GO:0006807,GO:0008150,GO:0008152,GO:0009058,GO:0009116,GO:0009117,GO:0009120,GO:0009123,GO:0009124,GO:0009157,GO:0009162,GO:0009165,GO:0009987,GO:0016301,GO:0016310,GO:0016740,GO:0016772,GO:0018130,GO:0019136,GO:0019205,GO:0019206,GO:…	ko:K00857	ko00240,ko00983,ko01100,map00240,map00983,map01100	TK
G_106105	1121887.AUDK01000009_gene1255	28KJI@1|root,325B3@2|Bacteria,4NRC7@976|Bacteroidetes,1IIDT@117743|Flavobacteriia,2P0CU@237|Flavobacterium	-					-
G_51313	1121887.AUDK01000009_gene1251	COG0477@1|root,COG2814@2|Bacteria,4NFRE@976|Bacteroidetes,1HXWF@117743|Flavobacteriia,2NSSW@237|Flavobacterium	MFS transporter					MFS_1,MFS_3
G_175866	1123267.JONN01000001_gene1778	COG2264@1|root,COG2264@2|Bacteria,1MUPC@1224|Proteobacteria,2TTP3@28211|Alphaproteobacteria,2K0Q7@204457|Sphingomonadales	ribosomal protein L11	prmA		ko:K02687		PrmA
G_517432	161528.ED21_21214	COG3542@1|root,COG3542@2|Bacteria,1RHBE@1224|Proteobacteria,2U962@28211|Alphaproteobacteria,2K544@204457|Sphingomonadales	Cupin superfamily (DUF985)			ko:K09705		Cupin_5
G_172618	1123267.JONN01000001_gene2200	COG0240@1|root,COG0240@2|Bacteria,1MUU3@1224|Proteobacteria,2TT75@28211|Alphaproteobacteria,2K0GB@204457|Sphingomonadales	Glycerol-3-phosphate dehydrogenase	gpsA		ko:K00057	ko00564,ko01110,map00564,map01110	NAD_Gly3P_dh_C,NAD_Gly3P_dh_N
G_397994	1192868.CAIU01000007_gene767	COG0558@1|root,COG0558@2|Bacteria,1MZ8B@1224|Proteobacteria,2U7AP@28211|Alphaproteobacteria,43JVR@69277|Phyllobacteriaceae	Belongs to the CDP-alcohol phosphatidyltransferase class-I family	MA20_28295		ko:K00995,ko:K08744	ko00564,ko01100,map00564,map01100	CDP-OH_P_transf
G_387426	1379270.AUXF01000003_gene3469	COG1376@1|root,COG1376@2|Bacteria,1ZUFC@142182|Gemmatimonadetes	L,D-transpeptidase catalytic domain					YkuD
G_253695	1434929.X946_1352	COG3842@1|root,COG3842@2|Bacteria,1MU3I@1224|Proteobacteria,2VM0P@28216|Betaproteobacteria,1K1QN@119060|Burkholderiaceae	Belongs to the ABC transporter superfamily	potA3		ko:K02010	ko02010,map02010	ABC_tran
G_463378	1121035.AUCH01000017_gene2251	COG0664@1|root,COG0668@1|root,COG0664@2|Bacteria,COG0668@2|Bacteria,1R6J6@1224|Proteobacteria,2VPCU@28216|Betaproteobacteria,2KXC3@206389|Rhodocyclales	Mechanosensitive ion channel					MS_channel,cNMP_binding
G_249709	497321.C664_00775	COG1960@1|root,COG1960@2|Bacteria,1MU20@1224|Proteobacteria,2VGZD@28216|Betaproteobacteria,2KUFZ@206389|Rhodocyclales	COG1960 Acyl-CoA dehydrogenases			ko:K20035	ko00920,map00920	Acyl-CoA_dh_1,Acyl-CoA_dh_C,Acyl-CoA_dh_M,Acyl-CoA_dh_N,AcylCoA_DH_N
G_425692	1280941.HY2_14180	2CEQD@1|root,33WM8@2|Bacteria,1NWBA@1224|Proteobacteria	-					-
G_419855	1336249.JADW01000013_gene3339	COG4665@1|root,COG4665@2|Bacteria,1RHBW@1224|Proteobacteria,2U7H2@28211|Alphaproteobacteria,4B9IW@82115|Rhizobiaceae	TRAP-type mannitol chloroaromatic compound transport system, small permease component					DctQ
G_497944	1266925.JHVX01000011_gene1513	COG0325@1|root,COG0325@2|Bacteria,1MWN7@1224|Proteobacteria,2VHNY@28216|Betaproteobacteria,3723S@32003|Nitrosomonadales	Pyridoxal 5'-phosphate (PLP)-binding protein, which is involved in PLP homeostasis			ko:K06997		Ala_racemase_N
G_93298	1123060.JONP01000066_gene836	COG0243@1|root,COG0437@1|root,COG0243@2|Bacteria,COG0437@2|Bacteria,1MU1B@1224|Proteobacteria,2TTE2@28211|Alphaproteobacteria,2JQAE@204441|Rhodospirillales	4Fe-4S diG_ domain			ko:K00184		Fer4_7
G_466386	326427.Cagg_1543	COG0451@1|root,COG0451@2|Bacteria,2GBWQ@200795|Chloroflexi,3774S@32061|Chloroflexia	PFAM NAD-dependent epimerase dehydratase					Epimerase
G_111320	1123377.AUIV01000025_gene396	COG0320@1|root,COG0320@2|Bacteria,1MVRD@1224|Proteobacteria,1RMAT@1236|Gammaproteobacteria,1X4DA@135614|Xanthomonadales	Catalyzes the radical-mediated insertion of two sulfur atoms into the C-6 and C-8 positions of the octanoyl moiety bound to the lipoyl domains of lipoate-dependent enzymes, thereby converting the octanoylated domains into lipoylated derivatives	lipA	GO:0003674,GO:0003824,GO:0005575,GO:0005622,GO:0005623,GO:0005737,GO:0006082,GO:0006464,GO:0006629,GO:0006631,GO:0006633,GO:0006732,GO:0006790,GO:0006807,GO:0008150,GO:0008152,GO:0008610,GO:0009058,GO:0009106,GO:0009107,GO:0009108,GO:0009249,GO:0009987,GO:0010467,GO:0016053,GO:0016740,GO:0016782,GO:0016783,GO:0016992,GO:0018065,GO:0018130,GO:0018193,GO:0018205,GO:0019538,GO:0019752,GO:0032787,GO:…	ko:K03644	ko00785,ko01100,map00785,map01100	LIAS_N,Radical_SAM
G_83713	1187851.A33M_4221	COG0506@1|root,COG4230@1|root,COG0506@2|Bacteria,COG4230@2|Bacteria,1MV93@1224|Proteobacteria,2TQPT@28211|Alphaproteobacteria,3FDS7@34008|Rhodovulum	Oxidizes proline to glutamate for use as a carbon and nitrogen source	putA		ko:K13821	ko00250,ko00330,ko01100,ko01110,ko01130,map00250,map00330,map01100,map01110,map01130	Aldedh,Pro_dh,Pro_dh-DNA_bdg
G_147523	235985.BBPN01000026_gene1460	COG2203@1|root,COG2208@1|root,COG2203@2|Bacteria,COG2208@2|Bacteria,2I9ID@201174|Actinobacteria,2NGFK@228398|Streptacidiphilus	PAS fold					GAF_2,PAS_4,SpoIIE
G_147524	629773.AORY01000012_gene776	COG0022@1|root,COG0022@2|Bacteria,1R8KB@1224|Proteobacteria,2TRMR@28211|Alphaproteobacteria,2JZYC@204457|Sphingomonadales	The pyruvate dehydrogenase complex catalyzes the overall conversion of pyruvate to acetyl-CoA and CO(2)	pdhB		ko:K00162	ko00010,ko00020,ko00620,ko01100,ko01110,ko01120,ko01130,ko01200,ko04066,ko04922,ko05230,map00010,map00020,map00620,map01100,map01110,map01120,map01130,map01200,map04066,map04922,map05230	Biotin_lipoyl,Transket_pyr,Transketolase_C
G_288672	913325.N799_02390	COG1533@1|root,COG1533@2|Bacteria,1MW0H@1224|Proteobacteria,1RQNF@1236|Gammaproteobacteria,1X3K1@135614|Xanthomonadales	DNA repair photolyase					Radical_SAM
G_58496	575540.Isop_3346	COG0841@1|root,COG0841@2|Bacteria,2IX3P@203682|Planctomycetes	Belongs to the resistance-nodulation-cell division (RND) (TC 2.A.6) family			ko:K18299		ACR_tran
G_451491	401053.AciPR4_1528	COG1649@1|root,COG1649@2|Bacteria,3Y2XT@57723|Acidobacteria,2JIYN@204432|Acidobacteriia	PFAM Uncharacterised BCR, COG1649					-
G_367257	234267.Acid_1106	COG0586@1|root,COG0586@2|Bacteria,3Y7W0@57723|Acidobacteria	SNARE associated Golgi protein					SNARE_assoc
G_451492	204669.Acid345_2166	COG1032@1|root,COG1032@2|Bacteria	radical SAM domain protein					B12-binding,Dak2,DegV,Radical_SAM
G_180557	1081640.AGFU01000061_gene218	COG3724@1|root,COG3724@2|Bacteria,1MUJV@1224|Proteobacteria,2U0HD@28211|Alphaproteobacteria,2K01P@204457|Sphingomonadales	Catalyzes the hydrolysis of N(2)-succinylarginine into N(2)-succinylornithine, ammonia and CO(2)	astB		ko:K01484	ko00330,ko01100,map00330,map01100	AstB
G_733700	709797.CSIRO_3306	COG2935@1|root,COG2935@2|Bacteria,1MW62@1224|Proteobacteria,2TQY8@28211|Alphaproteobacteria,3JUT3@41294|Bradyrhizobiaceae	May conjugate Arg from its aminoacyl-tRNA to the N- termini of proteins containing an N-terminal aspartate or glutamate	ate	GO:0003674,GO:0003824,GO:0004057,GO:0005575,GO:0005622,GO:0005623,GO:0005737,GO:0006464,GO:0006508,GO:0006511,GO:0006807,GO:0008150,GO:0008152,GO:0009056,GO:0009057,GO:0009987,GO:0016598,GO:0016740,GO:0016746,GO:0016755,GO:0019538,GO:0019941,GO:0030163,GO:0036211,GO:0043170,GO:0043412,GO:0043632,GO:0044237,GO:0044238,GO:0044248,GO:0044257,GO:0044260,GO:0044265,GO:0044267,GO:0044424,GO:0044464,GO:…	ko:K21420		ATE_C,ATE_N
G_239532	706191.PANA_4012	COG1914@1|root,COG1914@2|Bacteria,1MW6X@1224|Proteobacteria,1RNA2@1236|Gammaproteobacteria,3VYEV@53335|Pantoea	H( )-stimulated, divalent metal cation uptake system	mntH		ko:K03322		Nramp
G_41235	243233.MCA2756	COG0438@1|root,COG0438@2|Bacteria,1NMB5@1224|Proteobacteria,1RRVU@1236|Gammaproteobacteria	Sulfotransferase family					Glyco_transf_4,Sulfotransfer_3
G_10959	1340493.JNIF01000004_gene652	COG2274@1|root,COG2274@2|Bacteria	protein secretion by the type I secretion system			ko:K11085	ko02010,map02010	ABC_membrane,ABC_tran
G_106106	215803.DB30_4187	COG2234@1|root,COG2234@2|Bacteria,1MV86@1224|Proteobacteria,438TR@68525|delta/epsilon subdivisions,2X9FE@28221|Deltaproteobacteria,2YXRD@29|Myxococcales	PA domain					PA,Peptidase_M28
G_460334	1123278.KB893573_gene6193	COG1073@1|root,COG1073@2|Bacteria,4NG6A@976|Bacteroidetes,47Y4T@768503|Cytophagia	beta-galactosidase activity					-
G_374666	266779.Meso_2926	COG0043@1|root,COG0043@2|Bacteria,1MU62@1224|Proteobacteria,2TTSQ@28211|Alphaproteobacteria,43KZ3@69277|Phyllobacteriaceae	Belongs to the UbiD family	ubiD		ko:K03182	ko00130,ko01100,ko01110,map00130,map01100,map01110	UbiD
G_38091	652103.Rpdx1_4283	COG0620@1|root,COG0620@2|Bacteria,1MV2Z@1224|Proteobacteria,2TSRH@28211|Alphaproteobacteria,3JTC4@41294|Bradyrhizobiaceae	Cobalamin-independent synthase, Catalytic domain	MA20_07800		ko:K00549	ko00270,ko00450,ko01100,ko01110,ko01230,map00270,map00450,map01100,map01110,map01230	Meth_synt_2
G_282401	1187851.A33M_4257	COG2951@1|root,COG2951@2|Bacteria,1MUZ3@1224|Proteobacteria,2TRP0@28211|Alphaproteobacteria,3FCNQ@34008|Rhodovulum	Transglycosylase SLT domain			ko:K08305		PG_binding_1,SLT_2
G_689671	1267533.KB906741_gene403	2DR0H@1|root,339NS@2|Bacteria,3Y59F@57723|Acidobacteria	TIGRFAM Caa(3)-type oxidase, subunit IV			ko:K02277	ko00190,ko01100,map00190,map01100	COX4_pro
G_134828	75379.Tint_1591	COG2130@1|root,COG2130@2|Bacteria,1MUC2@1224|Proteobacteria,2VIE7@28216|Betaproteobacteria,1KJUY@119065|unclassified Burkholderiales	N-terminal domain of oxidoreductase			ko:K07119		ADH_N_2,ADH_zinc_N
G_204977	247490.KSU1_D0287	COG1216@1|root,COG1216@2|Bacteria,2IZV9@203682|Planctomycetes	Glycosyl transferase, family 2					Glycos_transf_2
G_762633	1112214.AHIS01000004_gene1788	COG0508@1|root,COG0508@2|Bacteria,1MU7K@1224|Proteobacteria,2TS31@28211|Alphaproteobacteria,2K1MM@204457|Sphingomonadales	Dihydrolipoamide acetyltransferase component of pyruvate dehydrogenase complex	bkdB		ko:K09699	ko00280,ko00640,ko01100,ko01110,ko01130,map00280,map00640,map01100,map01110,map01130	2-oxoacid_dh,Biotin_lipoyl,E3_binding
G_132157	1007104.SUS17_1491	COG0667@1|root,COG0667@2|Bacteria,1MV2Y@1224|Proteobacteria,2TSKV@28211|Alphaproteobacteria,2K0YB@204457|Sphingomonadales	PFAM aldo keto reductase					Aldo_ket_red
G_457276	1121920.AUAU01000005_gene1062	COG2318@1|root,COG2318@2|Bacteria,3Y579@57723|Acidobacteria	DinB family					DinB
G_136184	194867.ALBQ01000021_gene1924	COG3534@1|root,COG3534@2|Bacteria,1R699@1224|Proteobacteria,2U4S3@28211|Alphaproteobacteria,2K1HM@204457|Sphingomonadales	Alpha-L-arabinofuranosidase C-terminus			ko:K01209	ko00520,map00520	Alpha-L-AF_C
G_49422	1380391.JIAS01000012_gene4503	COG0665@1|root,COG0665@2|Bacteria,1MVGP@1224|Proteobacteria,2TRX9@28211|Alphaproteobacteria,2JQ1W@204441|Rhodospirillales	FAD dependent oxidoreductase	ordL		ko:K09471	ko00330,ko01100,map00330,map01100	DAO
G_69816	1189612.A33Q_3277	COG0745@1|root,COG0745@2|Bacteria,4PM1Y@976|Bacteroidetes,47N8W@768503|Cytophagia	Response regulator receiver domain					PAS_3,PAS_8,PAS_9,Response_reg
G_259858	644966.Tmar_0923	COG0515@1|root,COG2815@1|root,COG0515@2|Bacteria,COG2815@2|Bacteria,1TP3F@1239|Firmicutes,2492G@186801|Clostridia,3WCU7@538999|Clostridiales incertae sedis	Protein kinase domain			ko:K12132		PASTA,Pkinase
G_308218	313606.M23134_05363	28PR2@1|root,2ZCCZ@2|Bacteria,4NMVK@976|Bacteroidetes,47U8G@768503|Cytophagia	-					-
G_679133	1122194.AUHU01000006_gene657	COG4584@1|root,COG4584@2|Bacteria,1MWIV@1224|Proteobacteria,1RQ9W@1236|Gammaproteobacteria,468AQ@72275|Alteromonadaceae	COG4584 Transposase and inactivated derivatives					HTH_23,rve
G_150325	861299.J421_3609	COG2971@1|root,COG2971@2|Bacteria,1ZT52@142182|Gemmatimonadetes	BadF/BadG/BcrA/BcrD ATPase family			ko:K18676	ko00520,ko01100,map00520,map01100	BcrAD_BadFG
G_436966	1449076.JOOE01000001_gene1911	COG0057@1|root,COG0057@2|Bacteria,1MU93@1224|Proteobacteria,2TR6E@28211|Alphaproteobacteria,2K0GC@204457|Sphingomonadales	Belongs to the glyceraldehyde-3-phosphate dehydrogenase family	gapA	GO:0000166,GO:0003674,GO:0003824,GO:0004365,GO:0005488,GO:0008150,GO:0008152,GO:0016491,GO:0016620,GO:0016903,GO:0036094,GO:0043891,GO:0048037,GO:0050662,GO:0051287,GO:0055114,GO:0097159,GO:1901265,GO:1901363	ko:K00134	ko00010,ko00710,ko01100,ko01110,ko01120,ko01130,ko01200,ko01230,ko04066,ko05010,map00010,map00710,map01100,map01110,map01120,map01130,map01200,map01230,map04066,map05010	Gp_dh_C,Gp_dh_N
G_172619	4098.XP_009622260.1	2EG2U@1|root,2SM4E@2759|Eukaryota	-					Retrotrans_gag
G_342708	1123267.JONN01000001_gene1556	COG0088@1|root,COG0088@2|Bacteria,1MXPF@1224|Proteobacteria,2TRUT@28211|Alphaproteobacteria,2K0RD@204457|Sphingomonadales	Forms part of the polypeptide exit tunnel	rplD		ko:K02926	ko03010,map03010	Ribosomal_L4
G_491591	857293.CAAU_2054	COG1983@1|root,COG1983@2|Bacteria,1VKBQ@1239|Firmicutes,24QU9@186801|Clostridia,36NYT@31979|Clostridiaceae	PspC domain			ko:K03973		PspC
G_321865	1300345.LF41_2153	COG2200@1|root,COG2200@2|Bacteria,1N299@1224|Proteobacteria,1S1MD@1236|Gammaproteobacteria,1XD68@135614|Xanthomonadales	Putative diguanylate phosphodiesterase					EAL,Response_reg
G_540624	1122970.AUHC01000013_gene1074	COG3565@1|root,COG3565@2|Bacteria,1RD7C@1224|Proteobacteria,2U78G@28211|Alphaproteobacteria,2K4FM@204457|Sphingomonadales	dioxygenase of extradiol dioxygenase family			ko:K06991		Glyoxalase
[truncated: 459,206+ more rows]

## Sheet: 140_genes_with_path_anno
GID	CX1	CX2	CX3	JS1	JS2	JS3	XY1	XY2	XY3	ZY1	ZY2	ZY3	Pathway	path_name	Description
[truncated: 1,017 more rows]

[truncated: 1 more sheets: Key_140_genes]
