# Supplementary material for: Integrated metabolomic and metagenomic strategies shed light on interactions among planting environments, rhizosphere microbiota, and metabolites of tobacco in Yunnan, China
Source: Front Microbiol. 2024 May 9;15:1386150. doi: 10.3389/fmicb.2024.1386150 (PMC11112021; doi:10.3389/fmicb.2024.1386150)
Supplement: Supplementary file 5 [file Table_6.XLSX]

## Sheet: Metagene&keystone taxa
Meta_gene_id	Microorganism	Correlation	P-Value
G_411335	Alloactinosynnema	-0.802394	0.00168498
G_8775	Amniculibacterium	-0.850871	0.000449726
G_78976	Amniculibacterium	-0.806429	0.00153089
G_185035	Aquimarina	0.867249	0.000258734
G_261469	Aquimarina	0.846314	0.000518575
G_47354	Aurantimonas	0.873088	0.000208749
G_411335	Diaminobutyricimonas	-0.863065	0.000299941
G_4464	Glaciimonas	-0.828862	0.000860823
G_8775	Glaciimonas	-0.840325	0.000621184
G_10337	Glaciimonas	-0.811308	0.00135931
G_17481	Glaciimonas	-0.841903	0.000592748
G_26593	Glaciimonas	-0.821442	0.00105035
G_33025	Glaciimonas	-0.804113	0.00161795
G_43859	Glaciimonas	-0.836358	0.000697348
G_59137	Glaciimonas	-0.861217	0.000319697
G_71879	Glaciimonas	-0.820054	0.0010891
G_80286	Glaciimonas	-0.800086	0.00177828
G_92534	Glaciimonas	-0.813083	0.00130069
G_100368	Glaciimonas	-0.864703	0.000283238
G_140589	Glaciimonas	-0.847658	0.000497474
G_184098	Glaciimonas	-0.810335	0.0013923
G_186007	Glaciimonas	-0.813307	0.00129345
G_193739	Glaciimonas	-0.847164	0.000505157
G_289253	Glaciimonas	-0.82725	0.000899546
G_405279	Glaciimonas	0.906326	4.84512e-05
G_411335	Glaciimonas	0.8541	0.000405404
G_3336	Limnobacter	0.801953	0.00170251
G_88909	Limnobacter	0.909382	4.12643e-05
G_142662	Limnobacter	0.818228	0.00114175
G_221740	Limnobacter	0.907426	4.57606e-05
G_386891	Limnobacter	0.813049	0.0013018
G_424438	Limnobacter	0.845532	0.000531162
G_47354	Magnetospira	0.826414	0.000920142
G_47354	Nordella	0.86855	0.000246863
G_117717	Nordella	0.890313	0.000103738
G_173607	Nordella	0.963413	4.85517e-07
G_8775	Noviherbaspirillum	-0.819845	0.00109503
G_14905	Noviherbaspirillum	-0.859158	0.000342882
G_17481	Noviherbaspirillum	-0.859953	0.000333782
G_43859	Noviherbaspirillum	-0.823522	0.00099425
G_71879	Noviherbaspirillum	-0.808864	0.00144329
G_100368	Noviherbaspirillum	-0.822653	0.00101741
G_140589	Noviherbaspirillum	-0.826833	0.000909777
G_184098	Noviherbaspirillum	-0.804276	0.0016117
G_186007	Noviherbaspirillum	-0.845769	0.000527331
G_193739	Noviherbaspirillum	-0.86691	0.000261895
G_405279	Noviherbaspirillum	0.817596	0.00116043
G_4464	Psychroserpens	-0.864709	0.000283184
G_7113	Psychroserpens	0.812383	0.00132358
G_8775	Psychroserpens	-0.889113	0.00010931
G_10337	Psychroserpens	-0.84208	0.000589612
G_26593	Psychroserpens	-0.89297	9.21929e-05
G_28341	Psychroserpens	-0.848633	0.000482584
G_30206	Psychroserpens	-0.831468	0.000800953
G_30424	Psychroserpens	-0.839425	0.000637866
G_30959	Psychroserpens	-0.800725	0.00175206
G_33025	Psychroserpens	-0.818717	0.00112747
G_43859	Psychroserpens	-0.821171	0.00105782
G_44490	Psychroserpens	-0.815991	0.00120889
G_50468	Psychroserpens	-0.837799	0.000668885
G_57626	Psychroserpens	-0.8162	0.00120249
G_59137	Psychroserpens	-0.80669	0.0015213
G_73359	Psychroserpens	-0.83237	0.000781003
G_73954	Psychroserpens	-0.859433	0.000339714
G_74776	Psychroserpens	-0.819809	0.00109606
G_78976	Psychroserpens	-0.848894	0.000478655
G_80286	Psychroserpens	-0.816795	0.00118443
G_88561	Psychroserpens	-0.814472	0.00125621
G_92534	Psychroserpens	-0.830444	0.000824083
G_95098	Psychroserpens	-0.813707	0.00128057
G_97948	Psychroserpens	-0.856998	0.000368587
G_119679	Psychroserpens	-0.836574	0.000693028
G_119887	Psychroserpens	-0.84407	0.000555351
G_139215	Psychroserpens	-0.802697	0.00167301
G_140589	Psychroserpens	-0.800751	0.00175102
G_168563	Psychroserpens	-0.848396	0.000486169
G_177781	Psychroserpens	-0.809029	0.00143752
G_185035	Psychroserpens	0.810571	0.00138421
G_186007	Psychroserpens	-0.836112	0.000702289
G_207201	Psychroserpens	-0.860507	0.000327548
G_261469	Psychroserpens	0.82968	0.000841682
G_311382	Psychroserpens	0.823256	0.0010013
G_403499	Psychroserpens	-0.811026	0.00136881
G_440925	Psychroserpens	-0.811323	0.00135879
G_571710	Psychroserpens	-0.835201	0.000720868
G_628172	Psychroserpens	-0.803379	0.00164633

## Sheet: keystone taxa&compound
Compound_id	Microorganism	Correlation	P-Value
R_C_053	Amniculibacterium	0.864407	0.000286205
R_C_067	Amniculibacterium	-0.859047	0.000344169
R_C_116	Amniculibacterium	0.850375	0.000456852
R_C_119	Amniculibacterium	0.864649	0.000283786
R_C_759	Amniculibacterium	0.800444	0.00176355
R_C_200	Amniculibacterium	0.818611	0.00113055
R_C_008	Amniculibacterium	0.861324	0.000318531
R_C_176	Amniculibacterium	0.849262	0.000473163
R_C_372	Amniculibacterium	0.84242	0.000583642
R_C_312	Amniculibacterium	-0.875581	0.000189856
R_C_441	Amniculibacterium	0.85476	0.000396784
R_C_362	Amniculibacterium	0.804099	0.00161848
R_C_590	Amniculibacterium	-0.854051	0.000406057
R_C_555	Amniculibacterium	0.831587	0.000798307
R_C_578	Amniculibacterium	0.827743	0.000887571
R_C_067	Aquimarina	-0.810063	0.00140163
R_C_076	Aquimarina	0.846476	0.000516002
R_C_116	Aquimarina	0.866901	0.000261984
R_C_200	Aquimarina	0.832323	0.000782037
R_C_372	Aquimarina	0.858861	0.000346333
R_C_422	Aquimarina	0.870716	0.000228045
R_C_590	Aquimarina	-0.816525	0.0011926
R_C_258	Aquimarina	0.862727	0.000303482
R_C_207	Aurantimonas	0.826728	0.000912374
R_C_321	Aurantimonas	0.808306	0.00146302
R_C_337	Aurantimonas	-0.807811	0.00148069
R_C_668	Aurantimonas	0.802661	0.00167443
R_C_738	Aurantimonas	0.80104	0.00173924
R_C_067	Glaciimonas	-0.851033	0.000447414
R_C_071	Glaciimonas	-0.8135	0.0012872
R_C_050	Glaciimonas	0.836474	0.000695029
R_C_020	Glaciimonas	0.854731	0.000397158
R_C_144	Glaciimonas	-0.809305	0.00142787
R_C_029	Glaciimonas	-0.83382	0.000749737
R_C_709	Glaciimonas	0.891266	9.94707e-05
R_C_393	Glaciimonas	-0.804607	0.00159907
R_C_425	Glaciimonas	0.845842	0.000526151
R_C_439	Glaciimonas	-0.831972	0.000789769
R_C_277	Glaciimonas	0.854457	0.000400726
R_C_473	Glaciimonas	-0.890975	0.000100758
R_C_257	Glaciimonas	0.88078	0.000154772
R_C_222	Glaciimonas	0.881757	0.000148784
R_C_229	Glaciimonas	0.842431	0.000583449
R_C_667	Glaciimonas	0.852321	0.000429377
R_C_682	Glaciimonas	0.86165	0.000314982
R_C_631	Glaciimonas	0.833609	0.000754223
R_C_727	Glaciimonas	-0.839998	0.000627192
R_C_730	Glaciimonas	0.813372	0.00129135
R_C_057	Limnobacter	-0.815044	0.00123823
R_C_628	Limnobacter	0.846372	0.000517642
R_C_738	Limnobacter	0.880242	0.000158145
R_C_102	Nordella	0.914998	3.02585e-05
R_C_034	Nordella	0.84437	0.000550319
R_C_035	Nordella	0.887746	0.000115938
R_C_207	Nordella	0.90817	4.40071e-05
R_C_216	Nordella	0.905404	5.08032e-05
R_C_658	Nordella	0.867453	0.000256841
R_C_397	Nordella	0.856692	0.000372343
R_C_321	Nordella	0.916429	2.78652e-05
R_C_250	Nordella	0.868437	0.000247879
R_C_668	Nordella	0.847059	0.000506793
R_C_701	Nordella	0.873013	0.000209339
R_C_738	Nordella	0.82403	0.000980924
R_C_358	Nordella	0.81255	0.0013181
R_C_341	Nordella	0.881902	0.000147914
R_C_050	Noviherbaspirillum	0.824129	0.000978346
R_C_020	Noviherbaspirillum	0.830445	0.00082405
R_C_029	Noviherbaspirillum	-0.827248	0.000899596
R_C_159	Noviherbaspirillum	-0.807521	0.00149112
R_C_709	Noviherbaspirillum	0.82577	0.000936266
R_C_557	Noviherbaspirillum	0.815212	0.00123298
R_C_425	Noviherbaspirillum	0.855198	0.00039113
R_C_439	Noviherbaspirillum	-0.81197	0.00133722
R_C_277	Noviherbaspirillum	0.897534	7.47326e-05
R_C_473	Noviherbaspirillum	-0.864703	0.000283243
R_C_568	Noviherbaspirillum	0.865904	0.000271464
R_C_569	Noviherbaspirillum	0.835456	0.000715634
R_C_257	Noviherbaspirillum	0.86736	0.000257705
R_C_222	Noviherbaspirillum	0.847941	0.000493122
R_C_229	Noviherbaspirillum	0.910407	3.9053e-05
R_C_682	Noviherbaspirillum	0.874288	0.000199481
R_C_686	Noviherbaspirillum	0.851709	0.000437877
R_C_727	Noviherbaspirillum	-0.804248	0.00161278
R_C_052	Psychroserpens	-0.88026	0.000158033
R_C_053	Psychroserpens	0.892441	9.44072e-05
R_C_056	Psychroserpens	-0.819284	0.00111107
R_C_060	Psychroserpens	0.823361	0.000998501
R_C_067	Psychroserpens	-0.863261	0.000297911
R_C_071	Psychroserpens	-0.841463	0.000600557
R_C_076	Psychroserpens	0.916825	2.72287e-05
R_C_361	Psychroserpens	-0.810921	0.00137234
R_C_116	Psychroserpens	0.949365	2.40719e-06
R_C_119	Psychroserpens	0.876883	0.00018054
R_C_127	Psychroserpens	-0.866688	0.000263984
R_C_151	Psychroserpens	0.834401	0.000737482
R_C_744	Psychroserpens	-0.902891	5.76684e-05
R_C_759	Psychroserpens	0.851148	0.000445785
R_C_200	Psychroserpens	0.894449	8.62166e-05
R_C_008	Psychroserpens	0.902993	5.73749e-05
R_C_018	Psychroserpens	-0.815894	0.00121187
R_C_020	Psychroserpens	0.824285	0.00097428
R_C_764	Psychroserpens	-0.851	0.000447893
R_C_039	Psychroserpens	-0.81677	0.00118517
R_C_144	Psychroserpens	-0.862743	0.000303313
R_C_188	Psychroserpens	-0.822302	0.00102685
R_C_176	Psychroserpens	0.882393	0.00014499
R_C_372	Psychroserpens	0.956729	1.11085e-06
R_C_029	Psychroserpens	-0.837307	0.000678495
R_C_031	Psychroserpens	-0.808208	0.00146653
R_C_159	Psychroserpens	-0.813929	0.00127345
R_C_150	Psychroserpens	0.880816	0.000154544
R_C_380	Psychroserpens	0.808489	0.00145655
R_C_709	Psychroserpens	0.85645	0.000375343
R_C_388	Psychroserpens	0.817116	0.00117475
R_C_291	Psychroserpens	-0.822292	0.00102713
R_C_393	Psychroserpens	-0.823228	0.00100203
R_C_396	Psychroserpens	-0.804738	0.00159409
R_C_301	Psychroserpens	-0.829463	0.000846711
R_C_402	Psychroserpens	0.803398	0.00164558
R_C_312	Psychroserpens	-0.878235	0.000171246
R_C_422	Psychroserpens	0.823353	0.000998714
R_C_428	Psychroserpens	-0.817522	0.00116262
R_C_438	Psychroserpens	-0.829542	0.000844882
R_C_439	Psychroserpens	-0.874842	0.000195311
R_C_440	Psychroserpens	0.804294	0.00161102
R_C_441	Psychroserpens	0.844767	0.000543719
R_C_448	Psychroserpens	-0.81377	0.00127853
R_C_324	Psychroserpens	0.802595	0.00167701
R_C_362	Psychroserpens	0.82059	0.00107398
R_C_590	Psychroserpens	-0.90653	4.79433e-05
R_C_456	Psychroserpens	-0.820697	0.00107101
R_C_465	Psychroserpens	-0.83357	0.000755066
R_C_471	Psychroserpens	-0.8213	0.00105425
R_C_476	Psychroserpens	-0.817147	0.00117383
R_C_486	Psychroserpens	-0.833638	0.000753612
R_C_489	Psychroserpens	-0.8049	0.00158796
R_C_366	Psychroserpens	-0.829014	0.000857233
R_C_257	Psychroserpens	0.826087	0.0009283
R_C_258	Psychroserpens	0.846464	0.000516186
R_C_503	Psychroserpens	-0.838248	0.000660198
R_C_504	Psychroserpens	-0.801557	0.00171837
R_C_509	Psychroserpens	-0.831484	0.000800597
R_C_261	Psychroserpens	-0.81325	0.0012953
R_C_519	Psychroserpens	-0.828299	0.000874206
R_C_345	Psychroserpens	-0.845631	0.000529562
R_C_543	Psychroserpens	-0.816815	0.00118381
R_C_555	Psychroserpens	0.871819	0.000218907
R_C_598	Psychroserpens	-0.814875	0.00124353
R_C_578	Psychroserpens	0.845426	0.000532899
R_C_637	Psychroserpens	0.802106	0.00169639
R_C_641	Psychroserpens	-0.834855	0.000728015
R_C_657	Psychroserpens	-0.849206	0.000474005
R_C_659	Psychroserpens	-0.841213	0.000605054
R_C_677	Psychroserpens	0.806667	0.00152217
R_C_631	Psychroserpens	0.818088	0.00114585
R_C_331	Psychroserpens	-0.828828	0.000861619

## Sheet: Correlation
Meta_gene_id	Meta_gene_num	Microorganism	Compound_id	Compound_num
G_411335	1	Alloactinosynnema	NA	0
G_8775;G_78976	2	Amniculibacterium	R_C_053;R_C_067;R_C_116;R_C_119;R_C_759;R_C_200;R_C_008;R_C_176;R_C_372;R_C_312;R_C_441;R_C_362;R_C_590;R_C_555;R_C_578	15
G_185035;G_261469	2	Aquimarina	R_C_067;R_C_076;R_C_116;R_C_200;R_C_372;R_C_422;R_C_590;R_C_258	8
G_47354	1	Aurantimonas	R_C_207;R_C_321;R_C_337;R_C_668;R_C_738	5
G_411335	1	Diaminobutyricimonas	NA	0
G_4464;G_8775;G_10337;G_17481;G_26593;G_33025;G_43859;G_59137;G_71879;G_80286;G_92534;G_100368;G_140589;G_184098;G_186007;G_193739;G_289253;G_405279;G_411335	19	Glaciimonas	R_C_067;R_C_071;R_C_050;R_C_020;R_C_144;R_C_029;R_C_709;R_C_393;R_C_425;R_C_439;R_C_277;R_C_473;R_C_257;R_C_222;R_C_229;R_C_667;R_C_682;R_C_631;R_C_727;R_C_730	20
G_3336;G_88909;G_142662;G_221740;G_386891;G_424438	6	Limnobacter	R_C_057;R_C_628;R_C_738	3
G_47354	1	Magnetospira	NA	0
G_47354;G_117717;G_173607	3	Nordella	R_C_102;R_C_034;R_C_035;R_C_207;R_C_216;R_C_658;R_C_397;R_C_321;R_C_250;R_C_668;R_C_701;R_C_738;R_C_358;R_C_341	14
G_8775;G_14905;G_17481;G_43859;G_71879;G_100368;G_140589;G_184098;G_186007;G_193739;G_405279	11	Noviherbaspirillum	R_C_050;R_C_020;R_C_029;R_C_159;R_C_709;R_C_557;R_C_425;R_C_439;R_C_277;R_C_473;R_C_568;R_C_569;R_C_257;R_C_222;R_C_229;R_C_682;R_C_686;R_C_727	18
G_4464;G_7113;G_8775;G_10337;G_26593;G_28341;G_30206;G_30424;G_30959;G_33025;G_43859;G_44490;G_50468;G_57626;G_59137;G_73359;G_73954;G_74776;G_78976;G_80286;G_88561;G_92534;G_95098;G_97948;G_119679;G_119887;G_139215;G_140589;G_168563;G_177781;G_185035;G_186007;G_207201;G_261469;G_311382;G_403499;G_440925;G_571710;G_628172	39	Psychroserpens	R_C_052;R_C_053;R_C_056;R_C_060;R_C_067;R_C_071;R_C_076;R_C_361;R_C_116;R_C_119;R_C_127;R_C_151;R_C_744;R_C_759;R_C_200;R_C_008;R_C_018;R_C_020;R_C_764;R_C_039;R_C_144;R_C_188;R_C_176;R_C_372;R_C_029;R_C_031;R_C_159;R_C_150;R_C_380;R_C_709;R_C_388;R_C_291;R_C_393;R_C_396;R_C_301;R_C_402;R_C_312;R_C_422;R_C_428;R_C_438;R_C_439;R_C_440;R_C_441;R_C_448;R_C_324;R_C_362;R_C_590;R_C_456;R_C_465;R_C_471…	73
